# Supplementary material for: Weighted gene co-expression network analysis revealed the key pathways and hub genes of potassium regulating cotton root adaptation to salt stress
Source: Front Plant Sci. 2023 Mar 1;14:1132877. doi: 10.3389/fpls.2023.1132877 (PMC10014550; doi:10.3389/fpls.2023.1132877)
Supplement: Supplementary file 1 [file Table_1.xlsx]

## Sheet: Primer seguences
Gene ID	Primer sequence
Gh_Actin-F	ATCCTCCGTCTTGACCTTG
Gh_Actin-R	TGTCCGTCAGGCAACTCAT
Gh_D12G270500-F	CGGAAGACCGGGGACATTAG
Gh_D12G270500-R	AGTCCGGTCTTGGATGGCTA
Gh_D04G176000-F	CTTAGTGGAAGGCCAAGGCA
Gh_D04G176000-R	GGTTCGGTGGTGCAGTTTTC
Gh_D09G162100-F	GATCCGGAAGCGGTGTTGTA
Gh_D09G162100-R	GAGGTCAGTTGCTGGTCGAT
Gh_A13G035400-F	GAACTTGCCCAGGGAACTGA
Gh_A13G035400-R	ACTGGAGGAGCTACTTTCGC
Gh_D08G271900-F	GATCTTGCAGGGGACGACAAC
Gh_D08G271900-R	ATAGCCACAACAGCATCTTCCA
Gh_A09G171100-F	CCCCACAGTTGATCCGACAT
Gh_A09G171100-R	TTCTCGAGTACAACACCGCC
Gh_A01G084000-F	TCCATGAATTCCCCCACTGA
Gh_A01G084000-R	CCGTTACACTGTTAAATACCGAAGT
Gh_A02G046400-F	TCTGGAGAAAAGCCGGTTCG
Gh_A02G046400-R	GGAAACCCATGTACCCTCGG
Gh_D13G066800-F	TCCCTACTCAGTCCCCAACA
Gh_D13G066800-R	ACAGAAGCATTGGCCTTGGT
Gh_D02G039400-F	GAAATTGCTCGGAACTTGGTTTAG
Gh_D02G039400-R	TCACAGATCGGTTTTCCACCA
Gh_A02G033900-F	GAGGATCTCCGCAACAAGAGT
Gh_A02G033900-R	GTTCTTCGCCGTCGGTTTGG
Gh_D13G175200-F	ATCGACGAGGTATGGCATGA
Gh_D13G175200-R	GCTTGTCCCCAAGCTCCTTT
