# Supplementary material for: Weighted gene co-expression network analysis revealed the key pathways and hub genes of potassium regulating cotton root adaptation to salt stress
Source: Front Plant Sci. 2023 Mar 1;14:1132877. doi: 10.3389/fpls.2023.1132877 (PMC10014550; doi:10.3389/fpls.2023.1132877)
Supplement: Supplementary file 2 [file Table_2.xlsx]

## Sheet: Sheet1
id	CK-1-1	CK-1-2	CK-1-3	CK-12-1	CK-12-2	CK-12-3	CK-24-1	CK-24-2	CK-24-3	CK-6-1	CK-6-2	CK-6-3	S-1-1	S-1-2	S-1-3	S-12-1	S-12-2	S-12-3	S-24-1	S-24-2	S-24-3	S-6-1	S-6-2	S-6-3	SK-1-1	SK-1-2	SK-1-3	SK-12-1	SK-12-2	SK-12-3	SK-24-1	SK-24-2	SK-24-3	SK-6-1	SK-6-2	SK-6-3
Gh_A01G000400	6.34	7.46	6.01	7.07	7.49	8.72	5.52	6.33	6.6	6.26	7.68	7.06	5.25	5.97	5.82	5.42	6.9	7.4	5.73	5.45	4.67	5.75	5.78	7.01	4.87	4.64	4.74	6.89	6.87	7.06	7.27	7.17	7.25	5.81	6.72	7.34
Gh_A01G000600	9.85	7.85	9.24	8.24	11.28	8.42	10.24	7.51	6.42	7.8	8.71	8.05	9.36	9.88	13.7	8.54	8.31	10.46	6.98	6.06	7.68	7.95	7.7	10.48	13.86	13.49	6.62	12.04	6.41	7.38	8.36	5.4	8.92	12.32	7.81	11.67
Gh_A01G000900	15.71	19.97	19.27	20.1	20.62	20.18	17.53	20.22	18.46	20.81	20.92	20.25	17.14	14.92	15.41	14.99	14.17	15.94	14.13	10.23	11.16	15	13.65	16.7	16.08	14.66	16.74	16.89	19.69	17.29	16.76	18.3	16.41	14.77	18.02	15.92
Gh_A01G001100	42.96	35.65	46.78	46.69	34.44	26.22	57.35	41.8	40.23	37.12	30.16	29.53	43.85	50.05	50.09	107.66	64.81	62	66.72	104.2	84.41	86.25	81.65	66.03	65.19	56.44	55.66	31.71	37.11	58.55	87.23	59.35	112.81	66.05	63.3	80.05
Gh_A01G001500	4.3	5.49	5.44	3.41	6.22	6.93	6.45	6.03	7.8	9.91	11.12	9.12	6.99	7.3	6.29	2.63	5.28	5.77	7.6	7.62	8.92	11.12	6.61	3.95	5.78	3.92	6.92	4.81	7.19	5.02	4.31	5.19	5.64	2.62	5.47	4.66
Gh_A01G001700	7.66	10.77	6.17	8.08	8.91	6.24	17.57	23.26	21.76	7.55	7.59	8.53	32.11	38.38	24.39	66.62	60.29	41.63	64.94	92.48	105.75	56.1	57.71	52.97	26.94	24.02	31.88	30.32	30.15	44.05	41.06	39.29	45.79	50.81	43.61	42.38
Gh_A01G001900	25.74	26.87	25.39	25.39	27.24	28.11	22.71	23.97	26.43	26.26	27.49	25.69	24.94	23.08	22.47	16.35	18.63	20.85	22.19	17.44	16.94	17.25	19.35	20.12	24.33	25.96	22.91	20.32	25.64	23.33	20.14	24.05	20.71	20.66	24.75	19.05
Gh_A01G002100	68.83	64.84	79.51	61.4	64.34	47.39	33	41.11	35.25	60.29	77.22	51.83	93.57	86.37	72.28	25.45	23.49	26.98	13.17	9.68	8.78	39.8	30.39	30	68.51	58.3	66.48	39.77	30.6	19.42	16.85	10.6	15.53	26.88	25.17	31.84
Gh_A01G002500	25.49	23.84	24.7	21.41	25.83	27.96	23.46	22.34	22.16	25.09	26.65	25.06	22	21.73	24.33	14.91	14.77	13.84	14.91	10.78	10.59	16.22	14.8	16.28	25.1	20.7	21.59	17.62	17.68	15.78	16.61	17.01	14.65	16.24	17.79	16.26
Gh_A01G003000	1.62	3.13	0.72	2.79	1.8	2.13	2.32	0.88	0.45	4.38	7.44	6.5	2.71	1.88	1.81	2.41	3.96	3.43	3.85	4.64	4.42	8.46	7.62	11.8	1.95	5.66	1.72	3.13	3.5	3.65	2.36	3.38	1.84	7.76	11.55	8.69
Gh_A01G003400	19.46	18.5	21.82	18.64	17.4	19.94	16.64	17.21	16.81	18.24	21.08	18.61	19.89	20.16	22.87	14.3	16.16	16.32	19.99	16.04	16.4	14.9	15.11	16.48	21.07	21.03	21.66	22.65	19.1	15.65	24.41	27.47	21.68	19.97	19.73	18.14
Gh_A01G003700	6.69	4.97	6.09	6.32	5.87	4.86	6.12	4.94	4.85	6.76	6.67	5.94	5.3	6.38	7.42	7.26	6.96	8.31	6.24	8.42	7.04	6.26	5.82	7.46	7.06	6.96	6.18	7.68	7.26	6.9	7.16	3.4	5.66	5.29	5.86	7.04
Gh_A01G004000	4.48	5.52	2.59	4.81	6.47	5.97	3.42	1.95	2.87	6.78	5.53	4.48	15.8	12.44	11.25	14.72	15.12	10.24	10.24	10.11	13.53	19.47	21.31	14.39	11.89	12.45	9.88	8.95	9.09	7.53	3.68	5.32	7.7	8.09	7.17	8.7
Gh_A01G004300	7.87	10.61	7.3	5.87	5.62	6.3	6.32	6.62	7.73	7.08	9.14	9.17	8.98	9.45	8.45	4.34	6	4.73	8.22	7.29	6.74	7.21	8.16	8.29	8.13	8.46	9.48	6.39	9.19	6.7	7.39	10.82	8.35	6.89	8.3	6.73
Gh_A01G005100	15.77	17.81	16.29	18.81	16.74	16.49	16.95	19.98	18.48	17.38	15.02	17.07	17.79	19.69	16.71	20.8	19.85	17.93	19.25	19.46	16.93	21.34	21.43	19.24	17.75	18.77	18.24	20.63	19.77	21.05	20.58	20.09	18.63	21.12	21.83	22.39
Gh_A01G005300	15	14.9	17.01	16.59	15.22	15.24	14.49	13.8	14.77	16.43	15.54	13.7	14.88	13.72	15.59	14.54	14.48	12.77	10.36	9.88	9.37	15.07	12.77	15.16	16.42	14	14.39	12.73	13.28	12.57	10.38	11.25	11.91	14.25	13.61	15.28
Gh_A01G005700	13.41	14.94	14.46	15.09	15.47	17.53	11.28	11.76	10.9	12.97	14.45	13.06	15	14.65	14.28	13.51	12.08	12.41	12.68	8.67	7.9	10.56	8.17	10.97	14.68	14.56	16.82	14.35	13.49	15.76	13.47	12.91	11.8	8.41	12.38	11.72
Gh_A01G005900	2.46	5.15	3.47	8.88	5.46	3.64	7.34	0.78	1.85	7.51	10.85	7.41	1.08	2.36	2.48	0.2	0.48	0.61	0	0.06	0.11	1.08	0.7	0.91	1.87	1.55	1.72	0.13	0.18	0.06	0	0	0.11	0.18	0.56	0.31
Gh_A01G007000	10.19	8.72	9.96	10.13	10.38	10.77	8.83	8.94	8.45	11.08	11.55	9.43	7.18	6.51	6.91	12.11	10.72	10.1	11.87	14.83	19.9	10.98	11.62	7.42	5.93	7.26	8.92	8.52	11.63	9.91	7.71	11.89	9.21	9.5	8.37	7.28
Gh_A01G007300	12.85	13.33	11.53	13.07	11.16	12.22	9.96	10.51	9.18	12.41	10.93	12.85	12.04	9.93	12.53	9.1	8.95	11.91	8.25	5.06	7.45	9.94	10.1	11.25	11.12	11.52	11.55	11.84	11.84	9.13	7.52	8.01	7.33	10.29	10.16	8.45
Gh_A01G007400	20.16	21.11	18.04	21.03	19.12	23.55	21.48	20.63	21.34	21.39	21.08	20.85	76.92	57.13	44.12	26.94	25.04	26.09	25.58	25.75	29.74	28.65	22.82	26.41	38.73	37.42	37.49	24.49	23.51	26.32	20.76	22.93	20.73	22.47	22.96	20.66
Gh_A01G007700	8.88	8.86	7.62	8.48	6.7	6.76	3.93	3.44	4.01	9.74	11.91	8.36	6.83	4.64	7.9	4.61	3.1	4.59	2.71	1.95	1.98	5.05	3.27	4.46	10.63	4.74	6.99	5.01	4.21	3.41	2.59	2.38	3.68	6.3	3.91	3.8
Gh_A01G008100	14	14.95	13.07	19.75	19.11	23.7	21.97	18.36	20.03	15.15	15.63	16.09	20.41	19.67	17.18	36.52	34.32	31.74	24.27	35.47	35.72	31.38	33.17	31.62	18.82	20.01	21.39	26.55	27.51	29.61	23.18	21.79	20.54	29.86	26.35	28.52
Gh_A01G008300	8.44	9.95	9.19	9.12	8.07	7.63	8.16	9.64	8.89	8.8	8.95	8.48	14.78	12.47	10.73	9.86	10	9.69	8.8	6.15	7.46	11.76	9.01	7.24	12.9	10.52	12.74	9.44	8.07	7.54	6.51	5.45	6.19	7.15	6.56	8.18
Gh_A01G009100	6.35	5.41	6.82	4.7	5.15	5.2	5.8	6.23	5.63	4.98	5.03	6.15	9.92	9.08	8.42	3.94	2.99	4.9	4.61	2.88	3.11	3.67	3.94	3.49	9.08	8.07	7.81	4.62	4.1	3.98	4.91	3.98	3.46	3.21	3.71	4.55
Gh_A01G009200	4.83	5.06	4.48	4.61	5.1	4.86	5.66	6.07	6.4	5.68	4.79	6.28	9.69	7.79	7.72	6.09	7.28	5.2	4.69	6.92	7.45	7.61	6.85	5.25	7.18	6.9	7.8	5.12	5.29	7.04	4.97	5.85	6.68	6	5.99	5.06
Gh_A01G009400	13.83	14.67	13.3	17.89	16.4	17.21	13.72	14.49	15.97	17.27	17.61	16.29	11.41	10.73	12.69	12.22	12.09	12.25	9.64	9.9	10.87	13.21	11.65	14.46	11.14	12.62	12.79	12.99	13.63	12.42	10.15	9.45	11.95	14.58	16.77	14.19
Gh_A01G009500	16.5	18.75	17.91	19.15	19.33	16.89	15.11	17.09	16.92	17.24	16.86	18.93	18.95	20.25	19.43	17.68	17.65	16.31	14.57	15.01	16.5	19.45	18.81	17.46	19.06	20.28	19.35	17.94	17.4	18.49	18.12	18.24	18.27	21.02	19.13	20.2
Gh_A01G010400	25.5	26.92	23.64	24.7	25.16	25.08	18.73	20.51	19.81	22.9	24.53	26.11	23.24	19.71	22.93	16.91	20.1	18.61	15.51	13.44	12.96	16.19	18.12	17.84	23.61	24.06	22.72	21.85	20.06	19.32	18.61	16.05	20.81	20.49	18.65	20
Gh_A01G010600	7.27	7.49	7.69	6.99	7.63	7.68	6.4	7.95	7.41	7.86	8.57	7.3	7.86	7.97	8.33	5.28	6.15	6.04	5.52	3.61	3.62	5	4.36	5.35	7.39	7.58	7.32	7.54	7.24	6.34	6.14	7.62	6.43	5.6	6.48	5.85
Gh_A01G011100	37.19	41.55	40.59	34.33	32.02	35.24	41.16	41.73	40.31	32.33	35.02	34.9	39.18	44.14	42.01	35.49	35.62	33.25	40.7	32.43	33.24	38.59	34.13	34.19	43.96	41.78	46.04	33.54	35.68	35.41	37.6	40.08	40.93	32.83	34.81	34.46
Gh_A01G011200	8.72	7.36	9.14	7.89	7.76	8.67	7.8	7.74	6.72	8.73	7.8	8.58	9.72	9.03	8.83	7.13	7.65	7.91	7.42	7	7.03	6.81	7.64	7.24	8.93	8.07	7.24	9.46	8.69	7.35	7.09	6.94	7.45	7.57	7.32	7.38
Gh_A01G011500	7.17	9.5	8.72	9.76	9.53	8.18	6.8	6.36	6.79	8.13	7.3	8.41	5.58	6.1	8.16	9.46	9.37	9.21	6.41	8.13	7.82	7.84	8.97	8.93	5.32	5.11	8.1	8.46	7.64	9.89	7.78	8.2	7.2	8.14	6.76	6.95
Gh_A01G011600	8.32	8.57	9.78	9.51	10.42	10.7	8.44	11.46	10.6	8.51	8.53	8.75	8.5	7.11	4.27	5.19	6.46	7.13	8.05	5.94	6.27	5.19	6.89	8.04	7.5	9.34	6.42	8.62	9.17	7.68	8.58	10.05	8.25	6.64	8.04	7.26
Gh_A01G011800	116.1	114.5	116.83	115.43	97.16	96.21	109.11	103.95	106.91	105.32	101.83	102.08	100.32	103.84	102.55	74.15	80.28	81.28	83.3	71.4	76.09	78.24	79.57	81.45	108.49	105.33	105.28	99.57	84.6	88.52	102.53	81.41	96.9	96.13	77.18	92.44
Gh_A01G012200	9.09	9.16	8.77	10.26	9.46	9.22	9.45	10.43	10.16	8.46	9.25	9.29	9.88	9.73	8.1	10.11	8.79	7.16	6.27	6.29	6.19	8.57	9.86	7.34	7.78	8.09	8.11	8.77	8.45	8.43	8.23	7.62	9.68	7.14	8.57	8.81
Gh_A01G012600	0.38	0.35	0.68	2.44	0.36	0.29	0.14	0.28	0.56	1.38	0.72	0.95	1.97	1.39	2.26	3.13	1.16	1.61	0.72	0.73	0.23	15.76	12.11	3.78	3.67	2.98	2.43	0.27	0.71	0.59	0.25	0.07	0.12	3.39	1.79	5.15
Gh_A01G012800	20.77	17.98	17.25	17.39	20.47	24.28	17.97	18.24	14.61	18.65	16.41	16.08	15.8	17.11	15.55	20.84	18.33	25.84	10.31	7.08	8.44	19.81	16.01	15.96	18.58	12.45	15.09	27.25	24.74	25.43	9.33	10.1	10.18	15.31	14.62	22.99
Gh_A01G014200	12.98	11.93	12.33	12.31	11.58	12.86	12.92	14.44	15.67	11.96	12.76	12.34	7.63	10.04	9.54	13.17	15.42	12.5	21.18	20.01	21.52	11.42	12.96	11.61	10.4	9.62	11.35	14.02	14.86	16.38	17.49	16.71	17.14	14.16	14.16	14.01
Gh_A01G014400	6.53	5.68	7.02	8.1	6.91	8.6	6.39	6.02	6.06	6.33	5.83	6.98	5.47	6.38	6.52	10.85	7.86	9.07	5.75	6.7	6.55	7.73	8.18	8.71	5.68	6.77	5.52	6.46	6.36	8.56	5.55	4.85	6.81	7.26	8.6	7.31
Gh_A01G014600	47.72	48.03	48.98	45.09	46.92	48.71	49.63	49.51	51.4	48.68	48.2	51.46	46.54	43.76	43.09	38.17	40.08	46.28	43.89	38.64	36.62	35.81	39.13	39.49	45.76	43.42	48.49	48.63	47.79	47.16	49.69	45.12	44.37	43.97	44.76	42.67
Gh_A01G014800	10.74	10.64	10.14	9.97	10.42	10.92	8.91	10.03	10.37	10.91	10.41	11.51	10.57	10.21	11.31	9.44	11.29	10.35	9.83	7.95	8.26	10.26	10.68	11.85	12.15	11.3	10.92	10.34	9.67	9.21	9.08	10.3	9.6	9.64	9.31	8.94
Gh_A01G014900	12.19	10.78	12.98	12.42	12.04	12.1	11.92	9.9	8.7	12.8	12.69	12.5	11.18	9.92	16.07	8.2	5.43	8.88	3.9	3.76	2.92	8.21	6.3	10.25	13.78	11.19	10.92	9.67	7.8	7.43	4.86	3.65	5.03	10.36	9.39	8.96
Gh_A01G015000	13.18	12.44	11.39	10.78	11.74	12.97	11	13.05	13.22	12.15	9.89	11.3	10.3	9.61	9.47	7.49	10.81	8.53	11.36	6.89	6.63	7.7	8.86	8.2	10.52	12.5	11.73	12.51	10.96	10.37	11.24	13.42	10.9	10.71	10.76	9.25
Gh_A01G015200	11.73	9.88	10.07	10.88	9.5	8.5	9.26	8.34	10.63	8.62	11.72	8.48	7.88	7.41	8.37	5.19	6.19	7.5	5.08	6.19	6.63	7.39	5.61	8.07	6.63	8.17	8.8	7.72	7.07	9.71	5.36	4.28	7.68	6.09	8.03	7.28
Gh_A01G015300	6.61	7.24	6.36	6.63	6.95	8.38	5.97	5.46	6.07	7.57	7.04	6.84	6.33	4.97	5.58	4.55	5.6	5.17	4.31	4.31	4.02	5.12	5.2	5.4	6.76	5.95	5.62	5.6	5.97	6.04	5.97	5.05	4.48	5.61	5.83	5.92
Gh_A01G015600	44.25	41.57	42.5	46.93	47.93	51.3	41.34	39.1	36.45	54.93	55.46	53.02	44.46	40.39	52.16	35.39	30.86	37.73	26.28	19.03	23.08	36.33	34.03	37.7	44.38	37.74	37.11	38.13	35.78	38.92	30.02	31.16	29.32	34.99	44.32	36.9
Gh_A01G016000	29.14	31.37	30.88	33.98	32.65	35.21	34.87	34.21	33.72	34.41	34.39	32.39	37.12	34.72	35.08	26.86	28.6	29.19	30.13	27.72	29.3	29.39	29.59	30.97	36.82	35.99	36.79	30.91	30.57	27.29	33.53	31.95	33.97	28.47	31.47	30.66
Gh_A01G016100	8.04	6.58	7.12	2.89	3.21	4.9	6.84	5.21	4.04	6.07	7.19	5.94	6.36	5.54	5.99	2.04	4.64	5.11	4.21	2.71	1.99	1.35	1.76	2.33	7.51	4.44	4.89	6.32	5.4	3.17	10.65	10	7.2	1.62	2.77	2.72
Gh_A01G016300	4.96	6.45	6.27	7.92	7.32	6.23	5.56	5.59	6.19	6.85	7.46	7.25	7.84	6.75	5.99	6.57	6.24	6.32	6.89	6.5	5.57	7.26	7.49	7.17	6.04	7.89	8.55	6.75	6.67	7.71	6.64	6.18	5.84	7.6	6.62	6.46
Gh_A01G016400	55.92	64.75	56.37	35.72	49.53	53.83	22.08	28.97	24.38	43.54	55.25	47.46	92.03	62.11	62.04	18.07	15.48	30.22	14.92	9.1	9.64	31.77	36.05	32.49	63.61	61.93	54.99	46.3	43.97	27.7	38.97	43.99	33.95	34.31	43.57	32.44
Gh_A01G017200	12.35	7.25	9.35	10.28	13.67	9.05	10.16	8.17	7.25	11	18.47	10.13	13.64	18.42	14.85	6.25	11.54	15.56	7.2	7.2	6.85	4.79	9.31	11.82	12.61	16.5	11.92	13.08	13.26	12.23	7.07	7.87	4.41	8.97	13.03	13.12
Gh_A01G017400	6.3	5.61	6.52	8.28	7.96	8.11	6.53	6.89	7.2	8.4	7.93	8.34	6.72	6.94	8.55	6.06	6.68	6.34	5.82	4.2	5.58	7.32	8.13	7.27	6.42	7.75	8.25	7.86	7.95	8.1	6.35	6.1	6.44	7.44	6.76	6.56
Gh_A01G017900	17	15.36	13.56	14.88	17.61	18.35	16.14	14.97	16.05	20.85	19.84	20.36	41.66	40.61	40.74	42.33	31.3	32.31	32.42	30.43	32.55	60.34	46.41	41.92	28.84	33.21	33.27	19.44	26.12	24.61	20.4	21.14	20.34	37.97	40.85	34.24
Gh_A01G018200	4.02	4.1	5.11	2.07	1.42	1.27	8.01	6.41	6.29	4.52	5.23	4.55	13.82	15.45	11.26	23.91	12.23	10.26	17.69	22.53	32.03	23.3	17.06	13.76	10.34	13.28	12.91	3.62	4.82	5.04	6	7.62	12.09	10.13	5.88	6.79
Gh_A01G018300	35.9	39.8	36.25	43.77	42.93	52.99	44.22	43.04	44.22	41.16	41.56	47.02	41.66	44.77	32.91	34.1	39.92	35.4	39.89	41.6	43.62	35.38	34.6	37.89	37.47	38.22	42.06	35.13	43.26	41.08	41.01	40.57	50.16	38.33	55.23	41.56
Gh_A01G019200	14.38	18.51	17.64	19.9	19.58	19.98	16.68	15.06	15.14	17.9	20.59	18.76	12.64	13.59	12.25	13.67	16.99	15.84	11.57	10.94	7.12	12.84	15.12	15.93	11.7	12.81	13.22	13.38	18.46	19.93	11.89	13.07	12.37	15.09	17.65	16.1
Gh_A01G020800	58.43	57.38	63.9	66.67	61.78	61.91	62.76	59.89	59.28	62.94	66.1	63.08	54.67	53.79	63.91	52.93	52.3	53.69	47.53	41.24	39.85	51.81	49.15	58.34	61.09	61.38	58.53	60.89	60.93	55.02	52.11	50.31	56.11	55.99	53.25	55.72
Gh_A01G021100	33.02	46.43	31.89	31.53	33.7	30.25	41.14	51.17	52.94	26.76	31.59	34.01	36.51	39.48	26.18	65.73	69.63	56.61	70.81	94.38	92.03	48.89	60.03	55.08	30.76	34.93	41.44	57.98	63.81	66.73	75.48	76.93	67.52	67.86	57.89	55.61
Gh_A01G021500	9.04	8.09	7.95	7.59	7.84	8.39	7.7	8.25	6.85	8.27	7.78	8.12	6.8	7.08	8.4	7.47	6.93	6.85	6.48	5.71	5.79	8.1	6.77	7.58	7.06	6.57	7.5	7.96	7.81	6.83	7.4	7.53	7.54	8.06	7.25	6.92
Gh_A01G021700	14.59	14.78	14.77	13.2	14.06	15.75	16.49	13.86	13.81	13.79	14.8	14.4	12.66	12.3	11.8	10.17	12.02	12.52	11	10.25	9.66	10.61	9.48	12	13.09	13	16.86	12.56	13.23	13.47	11.69	12.12	11.41	11.61	11.24	13.31
Gh_A01G021800	20.98	16.89	22.69	22.24	19.49	19.46	17.14	17.99	15.34	20.9	17.77	17.44	15.79	16.13	19.97	13.83	16.05	16.04	10.1	8.78	10.62	13.64	14.42	12.84	18.97	15.82	17.74	19.44	12.87	14.55	13.69	10.63	12.34	14.67	14.55	17.37
Gh_A01G022100	8.59	10.91	10	11.11	11.55	10.99	14.25	12.72	13.58	9.05	10.87	9.84	11.05	11.77	10.32	9.03	10.89	9.56	10.3	9.76	10.43	9.87	10.41	11.19	11.26	11.46	10.28	10.15	9.62	10.52	10.66	11.1	11.86	10.27	10.07	9.57
Gh_A01G022800	3.48	2.66	3.91	6.49	7.41	7.83	7.29	4.09	5.07	5.24	6.15	6.58	3.9	5.13	4.96	6.36	6.86	5.82	5.01	5.5	5.53	9.97	7.48	9.37	4.6	5.36	4.15	5.09	7.26	5.92	3.57	3.01	4.8	7.15	7.97	7.56
Gh_A01G023000	20.24	23.46	19.5	15.78	17.2	24.65	13.08	9.1	8.7	18.93	21.63	20.76	14.48	12.27	24.71	7.65	8.08	12.15	2.7	1.31	2.15	9.62	11.24	9.81	16.21	17.26	17.19	11.73	13.26	14.77	6.28	9.07	7.3	6.09	12.86	12.78
Gh_A01G023100	17.45	16.21	19.1	17.17	14.68	16.76	16.39	13.54	14.8	16.79	16.3	16.91	12.56	14	13.66	14.04	15.35	18.27	13.88	10.78	10.04	14.82	14.62	15.58	14.42	13.64	14.04	19.06	18.21	18.91	17.81	15.83	16.53	14.89	16.6	17
Gh_A01G023200	1.22	0.17	0.14	0.15	0.07	0	0.25	0	0.08	0.3	0	0.08	0.08	0.08	0.07	0.68	0.46	0.51	12.55	1.61	5.99	0.75	1.47	2.61	0	0.15	0	0.32	0.5	1.43	4.38	7.75	3.26	0.47	2.09	2.06
Gh_A01G023400	7.78	9.73	9.69	10.49	8.31	9.96	11.63	9.41	12.05	9.55	9.14	9.19	6.15	6.6	7.59	7.64	8.94	8.19	9.3	7.01	7.47	8.97	8.71	9.09	7.93	7.22	7.37	7.73	7.5	9.04	8.97	9.56	9.5	10.02	8.34	9.16
Gh_A01G023500	4.34	5.05	5.2	6.41	5.48	6.23	4.27	5.18	4.74	6.98	6.09	6.18	6.95	6.77	7.66	3.68	5.29	4.32	3.02	2.84	3.02	7.62	6.64	6.82	6.55	6.18	5.98	6.19	5.32	4.74	4.85	4.37	5.14	8.87	7.05	7.17
Gh_A01G023600	7.34	9.6	7.66	8.72	9.35	10.22	6.74	6.16	8.98	9.25	9.58	8.87	8.85	9.11	7.49	6.96	8.53	7.91	7.53	7.25	5.9	10.24	8.35	8.53	7.11	7.52	8.27	7.67	9.46	9.61	6.5	9.06	6.67	8.63	11.39	9.11
Gh_A01G023700	13.05	11.25	13.64	11.22	12.93	12.85	8.59	7.06	9.14	9.76	10.43	11.93	9.18	9.87	9.14	9.43	9.49	11.3	6.37	4.79	5.09	7.07	8.6	8.43	11.03	8.75	10.7	10.81	10.16	9.02	9.14	8.96	7.97	8.61	7.1	10.65
Gh_A01G023800	5.7	6.03	7.07	4.81	5.21	4.47	3.16	2.55	2.19	6.87	8.24	5.37	4.68	3.85	5.04	3.22	2.19	1.93	3.1	2.56	2.68	3.55	1.86	3.28	4.66	4	3.49	2.77	3.03	2.79	2.33	3.13	2.68	4.21	2.6	4.21
Gh_A01G024100	10.16	10.68	11.79	18.87	15.58	16.59	12.64	10.01	10.28	15.23	12.36	12.21	7.11	8.44	10.37	11.28	11.65	12	7.98	7.13	6.26	11.22	11.2	13.22	12.58	12.39	11.3	14.84	11.76	12.85	10.69	6.83	10.8	16.17	10	13.82
Gh_A01G024300	12.56	14.9	15.82	10.15	10.42	13.3	6.55	7.14	8.23	13.09	15.46	15.21	6.29	7.55	10.17	4.02	5.08	4.83	6.19	3.79	4.62	10.27	7.71	10.62	6.89	10.46	8.13	6.05	8.83	6.55	7.22	8.11	7.82	8.83	11	11.25
Gh_A01G024500	14.28	16.66	17.82	18.77	17.82	16.6	23.9	21.78	23.35	15.54	14.49	16.69	25.72	25.26	20.67	14.56	14.7	13.76	17.65	18.79	15.11	12.18	10.69	11.82	24.96	25.9	20.23	15.33	12.69	14.42	18.04	14.58	16.1	14.42	12.71	12.75
Gh_A01G024600	11.26	11.07	11.81	15.76	11.92	15.06	15	16.64	15.29	13.3	16.94	14.86	10.14	15.05	13.61	14.69	14.87	11.38	18.61	15.05	16.21	13.93	16.56	16.59	12.75	14.46	15.35	12.01	13.98	15.03	12.82	14.12	13.59	14.21	15.82	15.74
Gh_A01G024800	17.68	17.01	17.71	19.28	20.85	19.33	18.08	19.46	19.59	17.48	17.52	15.71	13.23	13.32	13.68	17.11	18.14	17.63	12.07	14.81	16.06	14	13.66	16.19	17.13	16.61	16.66	18.45	18.01	21.01	15.76	15.14	15.7	16.25	18.01	15.57
Gh_A01G024900	16.36	17.77	14.75	16.41	17.74	16.9	15.46	16.52	17.06	17.24	15.64	15.38	14.74	15.16	13.61	12.4	15.27	13.03	13.57	13.11	11.85	12.4	12.71	13.01	16.21	14.88	15.1	16.81	16.21	16.59	15.13	15.81	13.68	15.23	13.88	15.33
Gh_A01G025100	27.67	30.43	27.47	30.41	26.97	29.43	31.85	38.52	35.31	27.54	29.41	31.35	25.44	27.12	20.18	25.26	31.75	26.24	30.12	32.14	29.59	23.73	26.98	29.18	22.81	28.24	26.29	28.44	36.38	33.51	31.21	30.97	26.68	29.52	30.87	30.71
Gh_A01G025300	9.06	10.85	8.82	9.96	10.41	9.99	7.19	8.63	7.61	11.53	10.22	10.11	8.39	7.71	10.21	5.53	6.08	7.45	5.66	3.85	3.25	5.23	5.56	6.2	8.78	7.46	8.03	8.22	7.29	6.38	6.45	5.64	5.86	6.8	7.77	7.65
Gh_A01G025600	26.53	27.09	27.05	19.28	18.57	20.3	17.46	17.39	15.88	18.48	21.43	18.77	28.34	25.83	22.48	10.17	14.21	15.11	9.53	10.41	9.37	15.13	15.62	15.58	23.42	24.1	23.73	23.15	16.52	16.04	18.61	17.52	15.78	23.71	15.35	15.23
Gh_A01G025700	29.94	36.56	34.64	32.64	33.17	30.47	25.79	32.61	29.75	33.19	33.31	28.28	40.64	37.41	30.09	23.47	26.08	26.52	24.03	22.89	24.45	27.99	32.86	26.3	31.67	32.35	34.84	30.46	38.13	31.89	33.49	37.83	35.78	28.89	31.06	28.64
Gh_A01G025900	10.37	10.49	10.33	9.72	9.88	10.62	10.5	10.97	10.49	11.18	10.69	9.89	9	9.72	9.33	7.57	8.94	9.91	8.97	7.49	6.94	7.53	8.06	7.57	9.49	8.63	9.56	10.3	10.61	10.07	10.4	9.97	10.78	8.04	8.7	8.74
Gh_A01G026100	8.07	11.42	11.22	11.35	10.75	10.61	11.47	9.45	12.37	10.56	8.18	10.38	5.45	6.03	7.01	3.88	7.24	4.57	5.63	2.22	4.46	3.7	5.13	7.75	10.78	8.12	5.49	7.36	6.4	5.29	5.69	5.39	7.85	5.47	6.9	8.27
Gh_A01G026200	27.62	33.53	32.38	31.08	35.34	34.89	33.96	33.13	36.9	29.52	30.13	29.79	23.05	26.51	21.25	22.59	27.11	26.64	25.09	25.21	24.2	18.57	23.15	23.7	28.98	26.15	23.89	32.35	29.58	30.57	30.52	31.41	31.72	27.35	23.82	27.39
Gh_A01G026600	45.94	53.8	51.84	54.13	48.62	44.72	45.66	41.49	41.48	57.04	61.01	53.8	52.66	52.26	53.57	32.53	34.01	33.79	26.77	21.14	20.83	34.35	38.06	43.75	48.75	51.41	53.54	35.58	33.93	39.69	28.29	26.1	24.43	42.52	48.9	38.69
Gh_A01G026700	34.59	35.37	44.9	41.1	34.04	40	27.67	33.39	27.72	25.02	28.99	26.27	33.77	31.69	31.53	23.15	20.32	18.62	15.75	16.48	18.27	16.4	12.34	13.95	32.89	29.92	30.07	20.32	19.89	24.73	17.06	13.71	19.37	19.48	19.76	25.58
Gh_A01G027000	47.91	41.1	53.48	40.44	43.73	41.4	28.04	24.3	19.45	53.88	51.75	43.61	50.11	58.65	70.95	21.21	14.85	28.03	5.8	4.22	4.61	28.74	21.58	21.69	54.33	38.84	40.59	38.03	21.54	15.06	15.26	9.93	10.61	26.95	23.89	26.36
Gh_A01G027500	20.6	23.22	22.58	16.43	19.54	20.58	13.72	13.8	14.22	19.4	22.49	17.45	25.67	22.08	20.29	10.44	12.93	13.63	12.25	10.72	9.78	11.87	13.47	14.8	20.75	21.01	21.6	16.14	16.8	14.35	18.16	16.44	16.34	15.16	15.67	15.1
Gh_A01G027600	5.67	5.97	5.69	7.71	7.48	6.39	8.62	6.88	6.08	5.11	6.58	7.58	4.68	6.16	6.16	6.57	7.82	8.15	7.03	8.21	9.68	7.29	7.86	7.21	5.11	5.32	5.58	7.05	7.57	7.78	8.21	7.73	7.68	7.49	7.38	7.27
Gh_A01G027700	6.19	5.67	5.51	7.96	7.4	8.31	6.78	5.78	6.38	6.83	6.55	6.46	6.31	7.07	7.32	7	7.75	8.53	5.24	3.7	3.97	5.67	5.58	5.7	7.7	7.61	7.53	9.46	8.47	7.36	4.99	4.09	5.99	5.71	5.23	6.76
Gh_A01G028500	21.34	20.53	22.06	22.31	23.39	24.19	19.65	20.76	18.45	21.95	20.84	21.21	20.78	20.06	19.96	17.14	18.93	21.88	17.14	13.7	13.76	15.6	14.26	18.09	19.85	21.19	19.77	23.87	25.14	17.44	20.68	21.37	20.5	17.81	19.08	17.42
Gh_A01G028600	6.73	7.51	7.76	7.29	9.77	11.2	8.75	6.95	6.58	10.26	8.01	8.46	5.5	6.35	7.62	6.12	7.34	6.85	4.11	3.75	3.28	4.79	6.8	5.46	6.92	6.22	5.15	6.05	5.85	5.41	5.09	3.77	5.27	5.98	7.47	5.83
Gh_A01G028800	11.78	12.66	12.46	17.22	16.18	18.3	12.81	12.19	13.42	17.01	15.91	16	14.33	13.45	11.93	12.86	12.96	15.07	10.15	9.17	9.4	17.22	15.97	15.72	15.18	16.09	15.86	14.92	12.4	14.62	9.12	8.81	9.58	15.66	15.36	18.6
Gh_A01G029200	12.06	11.72	13.41	13.73	12.1	13.69	13.26	12.22	12.31	13.15	12.38	11.92	14.06	11.48	13.5	9.15	10.7	12.77	11.92	9.86	11.28	11.41	10.85	10.25	12.95	12.35	11.96	11.95	10.88	12	15.76	11.76	11.84	10.77	12.12	11.18
Gh_A01G029300	6.82	4.99	4.95	13.03	6.45	6.98	10.45	6.94	8.36	10.45	7.46	5.68	10.79	11.97	14.93	49.83	28.76	23.07	27.77	42.39	44.59	56.18	58.39	34.08	13.28	16.39	10.63	8.14	7.33	15.05	11.29	8.65	16.71	28.05	23.16	30.94
Gh_A01G029600	5.04	5.58	5.27	6.74	6.66	5.5	6.63	7.27	7.07	5.36	5.98	6.36	9.08	9.7	8.4	8.04	8.17	7.03	6.44	6.43	7.61	7.06	8.93	7.22	7.21	7.51	7.59	5.87	7.13	7.87	6.95	7.02	6.05	7.45	8.03	6.6
Gh_A01G029800	29.71	28.35	24.17	27.8	35.43	35.26	26.01	27.52	26.5	27.18	26.64	28.24	46.78	40.39	40.28	24.9	24.13	29.69	27.36	20.32	19.3	25.62	23.07	22.35	38.33	41.66	43.68	31.7	34.72	29.28	31.79	34.07	28.87	25.47	24.36	25.38
Gh_A01G030300	12.76	11.18	11.74	13.02	13.2	14.57	10.41	12.46	11.19	13.67	14.72	15.11	10.69	10.08	11.57	8.54	10.33	10.4	8.15	6.75	5.96	9.58	8.31	9.93	12.01	12.03	10.68	12.15	12.58	11.42	11.08	8.77	9.75	10.45	11.52	10.84
Gh_A01G030700	4.81	4.76	5.72	6.06	6.6	4.62	3.07	2.66	1.99	6.26	5.27	3.92	4.83	4.86	7.16	11.93	8.83	8.09	3.49	3.72	3.22	21.25	18.05	12.77	6.28	5.49	4.98	8.73	5.68	6.88	3.33	2.99	4.26	11.02	8.26	15.21
Gh_A01G030800	10.59	12.42	11.44	15.25	12.61	16.12	11.45	11.32	12.02	11.93	12.43	13.3	10.86	10.43	9.05	7.27	8.52	10.19	7.6	8.28	8.07	7.76	9.48	9.76	11.96	11.78	9.45	9.15	7.13	10.02	9.3	9.22	7.43	11.27	10.64	9.67
Gh_A01G031100	9.57	10.51	12.35	10.76	10.17	13.57	9.76	7.73	7.83	9.94	11.32	10.68	11.54	9.67	11.19	7.44	8.84	9.13	5.77	4.98	4.69	7.84	7.17	8.52	9.8	8.64	10.27	9.21	9.83	8.88	7.03	7.1	8.28	7.82	10.77	11.54
Gh_A01G031600	63.58	69.66	62.57	58.94	63.1	63.17	47.42	52.81	52.78	52.95	66.93	62.98	61.4	59.86	56.25	32.01	40.25	40.1	31.93	31.55	26.56	36.5	41.02	44.45	60.09	58.07	54.11	50.61	49.6	43.62	41.52	47.75	43.9	43.71	52.05	47.27
Gh_A01G031800	10.16	10.71	11.01	15.59	16.07	14.52	14.16	15.17	13.22	16.25	17.84	14.41	21.72	15.41	19.79	23.48	24.56	19.28	23.91	31.58	34.42	25.9	27.05	24.8	15.51	21.13	16.98	14.92	16.44	19.12	18.04	17.59	18.78	21.24	20.84	19.54
Gh_A01G032100	15.48	16.63	15.84	16.73	16.15	16.59	17.55	17.69	18.22	16.09	14.26	16.66	11.05	15.94	14.07	17.55	19.93	15.91	16.93	19.4	19.13	15.19	15.56	16.81	13.05	13.22	14.32	15.95	16.19	15.87	16.31	17.82	18.53	19.28	17.09	16.25
Gh_A01G032200	9.57	9.85	11.56	27.69	16.79	14.34	17.91	13.36	13.8	17.75	14.33	14.66	6.17	11.54	10.88	13.59	11.16	9.71	8.45	11.9	12.95	15.34	15.77	14.27	12.12	8.3	10.42	9.6	11.43	10.49	8.09	8.09	9.14	16.93	14.18	14.54
Gh_A01G032300	13.08	13.08	13.39	15.17	15.41	14.13	12.42	10.74	11.64	15.01	15.66	15.97	14.96	14.12	17.02	13.38	13.07	12.15	9.29	10.92	10.9	15.32	14.84	15.17	15.04	13.92	17.65	14.77	13.54	12.42	10.3	8.44	10.34	15.26	14.64	16.65
Gh_A01G032400	42.5	54.3	38.15	45.61	44.95	42.96	54.8	64.35	60.46	41.43	41.25	41.18	43.89	43.46	32.53	78.5	83.98	60.47	77.29	100.67	114.16	62.92	74.7	72.63	39.72	42.75	49.66	62.91	61.17	68.63	62.66	66.77	68.56	87.95	79.34	76.02
Gh_A01G033000	4.72	4.29	4.03	2.98	3.3	3.26	3	3.65	3.35	3.03	2.79	1.37	5.89	11.86	11.76	3.71	2.15	3.92	1.94	3.21	4.05	5.81	4.24	3.46	8.61	6.53	8.64	3.35	4.16	2.11	2.16	2.77	2.71	3.89	2.58	3.49
Gh_A01G033200	20.14	19.54	18.91	20	21.16	21.14	20.45	19.86	18.97	23.75	20.88	22.13	33.95	34.64	31.24	39.15	35.11	28.17	28.79	35.39	34.86	62.6	56.99	38.17	33.31	31.1	34.74	22.92	25.83	24.75	23.66	25.45	27.23	31.34	29.69	31.94
Gh_A01G033400	7.57	9.19	8.67	6.97	7.99	9.89	7.69	7.2	6.74	8.36	8.69	8.34	9.82	8.38	9.26	8.49	10.63	10.65	9.94	8.1	10.11	10.93	9.93	9.08	9.43	10.39	11.38	12.4	12.8	11.47	9.74	11.48	11.09	12.5	10.56	11.01
Gh_A01G033500	4.39	3.58	5.13	4.38	4.86	5.85	3.24	3.28	2.88	6.62	5.84	4.27	8.94	8.26	7.82	5.63	6.63	6.3	3.44	4.71	4.3	10.04	5.49	5.8	7.11	6.45	6.94	4.72	4.92	2.9	3.73	3.25	3.69	3.8	3.44	4.58
Gh_A01G034300	3.78	3.91	4.11	4.22	3.31	3.34	3.66	3.06	2.97	3.96	4.07	3.99	2.92	2.52	3.26	7.62	7.27	8.22	4.58	4.37	3.81	6.04	5.58	6.84	3.63	3.1	3.37	7.75	7.89	7.08	6.02	5.26	5.6	6.89	6.8	5.97
Gh_A01G034700	8.8	8.66	8.2	8.48	7.76	8.35	9.17	9.13	8.9	8.13	6.98	8.26	9.34	10.48	9.08	9.34	9	7.38	9.06	8.88	8.35	7.69	7.74	6.61	9.53	8.97	8.57	8.78	8.4	7.58	8.61	6.54	9.09	8.18	8.24	7.32
Gh_A01G034800	20.21	21.77	20.8	24.11	21.54	26.3	33.04	29.02	31.24	20.43	23.51	22.66	23.8	26.31	22.89	24.33	28.34	29.9	30.14	30.25	34.67	18.25	24.08	23.51	18.48	23.94	24.01	25.27	30.43	25.05	34.76	32.9	26.55	26.04	25.59	24.53
Gh_A01G035200	35.56	42.82	45.3	43.45	42.16	46.02	38.49	32.57	33.24	41.29	39.8	41.91	29.83	27.39	31.95	28.49	35.65	36.39	27.99	19.4	18.12	25.79	29.84	32.18	31.53	33.36	33.66	40.72	36.42	34.09	31.62	29.87	29.78	36.5	31.43	34.91
Gh_A01G035300	34.38	28.67	32.71	28.6	33.19	34.01	29.81	30.98	28.88	31.8	33.15	30.73	29.28	25.09	30.67	21.48	23.17	23.72	21.61	16.34	18.45	22.15	22.42	22.69	32.12	25.91	29.74	27.46	25.15	25.05	23.8	24.95	24.35	19.36	25.98	21.07
Gh_A01G035600	16.35	14.22	15.04	16.69	15.13	16.54	25.66	25.53	17.86	22.02	18.17	19.08	12.21	12.67	12.63	21.51	17.69	17.04	31.69	28.72	25.19	33.93	28.15	20.48	12.25	12.32	11.84	13.82	15.7	13.56	19.07	19.83	26.66	27.94	26.72	18.66
Gh_A01G035700	45.07	37.19	44.93	41.8	43.24	44.14	35.39	35.23	31.33	44.96	39.76	42.48	31.2	30.99	43.2	33.73	28.99	37.81	21.74	19.07	19.31	38.57	33.27	34.99	39.08	30.24	29.79	41.81	31.23	33.2	30.78	26.89	31.51	38.02	36.66	35.73
Gh_A01G035800	4.89	5.21	4.48	7.29	6.99	7.51	4.77	4.88	5.75	4.86	6.56	5.3	5.18	4.41	4.54	14.5	15.77	9.9	11.11	19.03	17.08	12.98	16.51	12.05	6.65	5.15	7.72	6.61	9.22	9	9.54	10.77	11.63	12.7	10.76	10.33
Gh_A01G035900	8.07	11.35	8.92	8.92	9.01	9.19	10.58	9.7	11.46	7.98	10.17	10.36	7.83	8.05	6.63	7.45	9.46	8.9	7.78	8.02	7.36	6.83	8.21	8.07	7.71	8.23	8.2	8.19	8.66	8.5	7.61	6.49	6.31	7.49	8.69	7.85
Gh_A01G036000	49.28	64.08	53.74	64.17	61.92	59.99	97.06	88.92	93.82	52.04	54.63	62.36	31.61	31.41	29.36	19.57	37.45	28.12	22.29	31.37	22.49	26.13	37.26	35.17	32.78	35.56	36.99	42.27	39.03	35.44	37.93	43.26	40.64	50.66	54.59	38.1
Gh_A01G036100	57.04	52.53	54.9	99.05	95.27	60.4	137.89	139.7	130.91	53.96	45.21	49.43	17.56	27.3	21.45	40.12	49.89	35	36.03	40.52	33.77	39.53	47.88	58.23	36.49	24.25	30.53	52.09	43.16	48.39	50.74	48.85	63.98	70.85	68.41	66.2
Gh_A01G036200	4.03	4.91	3.6	11.62	8.5	4.44	10.04	6.81	7.68	4.1	4.17	3.32	0.99	0.98	1.73	7.77	5.66	4.76	4.66	7.62	5.83	9.66	9.74	7.02	1.53	1.96	2.82	4.87	4.31	6.46	6.87	5.45	11.06	8.62	9.94	8.64
Gh_A01G036800	7.03	7.3	6.5	4.99	5.03	5.45	6.19	6.99	7.36	6.14	3.95	4.83	6.28	6.92	5.82	4.61	4.97	5.73	10.96	8.51	6.29	4.03	4.88	4.1	4.7	4.95	5.56	4.72	6.87	5.31	9.64	10.68	9.83	3.61	5.47	4
Gh_A01G037000	50.48	47.86	51.87	51.45	50.47	52.72	50.08	47.62	47	49.99	50.31	52.76	40.96	43.2	42.12	38.77	35.12	40.95	39.4	29.92	27.98	38.45	38.52	42.21	46.58	44.36	42.78	44.18	43.69	40.92	42.13	40.35	38.43	37.81	41.66	40.51
Gh_A01G037200	7.05	9.72	6.91	8.02	8.28	10.04	6.55	6.05	6.4	6.54	9.47	8.25	6.55	7.8	7.88	5.51	4.66	5.68	4.89	3.99	3.61	5.57	5.36	6.18	7.21	5.78	4.94	4.53	5.45	5.99	4.47	6.61	4.77	6.49	7.86	6.68
Gh_A01G037400	1.02	0.87	0.8	0.31	0.21	0.43	7.84	4.36	3.11	0.34	0.28	0.17	31.48	43.11	38.89	4.14	5	4.18	28.08	14.97	11.75	9.05	8.52	7.52	34.61	39.59	45.63	4.26	3.88	3.93	14.46	15.09	16.79	6.05	5.27	6.76
Gh_A01G037500	23.42	22.7	24.79	26.6	22.74	22.99	30.25	29.79	27.84	25.45	21.14	23.15	16.06	16.26	16.64	30.94	29.75	28.12	37.42	33.75	33.09	32.47	35.1	32.84	20.64	19.28	18.99	29.87	26.02	29.56	35.25	32.19	36.65	31.68	30.78	32.17
Gh_A01G037600	9	9.44	8.42	12.81	11.5	9.16	9.32	7.38	7.78	9.73	8.95	12.32	4.95	4.65	5.89	9.69	9.24	9.48	9.78	9.41	7.39	10.27	11.05	11.92	6.36	7.08	6.05	8.45	8.29	8.96	9.2	7.8	9.28	10.92	10.74	11.5
Gh_A01G037900	16.21	20.69	16.96	30.55	22.18	22.55	30.33	27.22	30.4	25.07	23.68	25.03	12.27	15.31	11.85	24.11	26.74	20.54	32.8	35.8	34.62	25.38	27.21	26.58	14.3	16.78	18.16	17.35	24.01	23.85	25.37	26.96	25.38	30.62	28.06	26.45
Gh_A01G038100	0.15	0.05	0.09	0.29	0.05	0	0.21	0.22	0	0.5	0	0.26	1.45	2.57	1.5	2.63	0.98	1.15	0.83	1.9	1.68	11.64	5.72	3.2	1.13	1.05	1.11	0.21	0.22	0.42	0.42	0.43	0.71	4.75	0.42	1.47
Gh_A01G039300	6.46	10.1	7.48	3.43	6.32	3.56	1.05	2.89	2.16	3.61	6.68	4.76	8.21	7.84	7.91	2.34	2.89	2	0.64	0.44	0.13	8.72	8.37	8.76	6.68	5.15	6.22	1.51	1.84	1.24	1.12	2.04	0.89	3.15	1.05	3.33
Gh_A01G040100	15.77	15.27	15.44	18.1	17.52	16.17	17.91	18.92	16.29	19.53	18.15	18.92	24.58	26.7	25.44	23.96	22.64	18.49	20.8	21.25	24.33	26.66	24.96	21.87	21.94	24.08	24.98	16.61	17.81	16.11	18.71	18.28	18.63	19.57	17.86	18.82
Gh_A01G040400	48.18	49.44	44.22	34.37	35.7	40.48	31.71	32.27	33.96	36.5	39.2	39.11	34.29	34.43	32.23	16.54	18.84	23.41	16.3	14.9	13.53	17.09	21.59	21.8	34.28	36.32	41.96	31.64	29.24	22.97	25.48	31.69	24.99	30.62	21	24.37
Gh_A01G040700	4.28	3.26	2.9	6.74	3.96	4.31	9.17	6.91	7.17	5.8	4.39	5.45	2.11	3.27	2.81	24.58	14.44	12.21	20.77	30.04	27.73	52.83	34.71	28.12	3.18	3.42	3.01	4.04	5.67	10.24	15.75	7.94	15.61	29.92	26.54	20.64
Gh_A01G040900	11.56	8.7	8.41	10.39	11.15	11.98	11.28	11.96	10.99	9.21	9.25	10.96	9.72	7.04	9.82	15.98	13.26	14.85	20.86	14.88	16.09	10.97	10.42	12.74	8.92	10.87	9.64	14.18	12.61	13.55	15.66	15.17	14.9	11.07	13.41	14.26
Gh_A01G042600	3.35	3.01	3.89	6.54	4.52	3.47	4.89	4.95	4.69	4.49	5.91	4.43	8.12	8.29	7.6	8.22	7.83	7.1	6.09	5.81	5.6	8.23	9.07	8.19	6.73	7.84	7.39	5	5.33	5.97	4.57	3.84	4.21	6.57	6.42	6.94
Gh_A01G043100	3.49	2.62	6.03	4.78	3.44	2.67	0.97	1.47	1.75	4	3.11	1.45	6.22	8.78	5.93	4.41	5.36	7.6	1.93	2.05	2.36	3.13	3.6	5.49	5.64	4.96	5.2	7.15	9.08	4.63	2.52	3.54	2.97	4.4	3.18	7.26
Gh_A01G043200	15.85	15.47	18.82	10.3	9.7	10.23	15.36	12.42	12.62	14.55	14.06	10.64	15.19	15.98	14.8	18.82	14.89	15.83	15.47	16.86	18.09	25.74	21.84	18.54	16.18	17.41	17.88	12.56	11.89	14.17	17.57	17.85	18.14	18.64	16.85	17.58
Gh_A01G043500	3.95	6.74	6.27	3.54	3.82	2.67	3.37	2.52	1.88	3.11	2.72	3.21	3.29	4.51	4.2	3.61	3.86	4.32	2.7	4.5	4.51	3.22	3.44	3.89	4.99	4.22	5	7.44	9.38	7.17	6.64	4.44	8.47	6.16	5.31	6.66
Gh_A01G043800	5.33	6.34	7.35	8.14	6.36	7.51	7.4	9.26	8.77	7.21	7.06	6.73	5.77	7.06	6.52	6.33	7.99	8.56	7.99	6.5	7.64	4.96	5.1	5.87	6.37	6.1	6.78	8.68	9.65	8.36	8.98	7.58	8.74	5.74	6.89	7.9
Gh_A01G044000	27.87	26.6	26.24	24.46	23.22	22.64	18.07	18.74	17.93	25.13	25.82	24.52	37.61	34.45	41.43	23.14	19.3	21.28	15.1	15.63	14.05	31.4	24.4	20.21	34.43	32.17	31.08	24.02	19	16.34	22.93	20.34	21.53	21.63	15.25	24.02
Gh_A01G044200	12.99	12.22	11.87	5.33	7.18	7.09	9.73	17.05	13.11	7.37	7.84	9.56	12.45	11.73	9.62	11.18	13.05	10.14	23.12	20.69	21.82	9.45	8.73	10.57	10.63	9.81	9.27	11.43	10.33	12	15.81	27.4	15.97	10.93	11.93	11.48
Gh_A01G044600	1.58	1.85	1.22	2.21	1.13	1.39	2.5	3.39	3.07	1.04	1.63	1.46	1.24	2.11	1.72	6.79	7.7	3.55	4.22	6.82	8.74	3.43	3.28	4.8	0.89	1.23	1.38	2.93	3.34	4.43	3.97	2.71	3.4	3.48	3.11	2.7
Gh_A01G046100	0.91	1.81	1.22	1.25	1.48	1.13	1.37	1.48	0.8	1.43	1.9	1.26	1.28	1.91	0.52	3.36	3.68	2.61	4.67	6.26	8.53	5.38	4.94	5.49	1.14	1.09	1.16	1.82	1.43	1.78	2.3	1.33	4.3	1.59	1.71	2.17
Gh_A01G046200	8.09	9.64	9.83	18.8	15.46	12.84	10.63	9.71	10.04	11.29	12.06	9.73	13.98	15.66	13.28	28.73	24.24	18.39	11.96	10.89	11.91	24.96	21.13	17.88	12.62	14.21	13.85	20.35	16.36	19.06	9	7.85	9.79	19.02	13.45	18.66
Gh_A01G046300	32.23	33.33	31.04	35.63	37.8	33.68	39.91	44.58	41.41	40.45	38.77	37.27	72	68.07	62.87	70.34	62.77	49.57	46.49	68.9	63.91	76.37	64.14	59.87	63.9	65.77	69.8	41.48	43.61	51.31	44.15	41.35	44.74	58.8	54.8	56.04
Gh_A01G048100	50.29	55.04	51.85	58.23	58.41	54.44	60.25	66.11	60.75	52.11	48.72	48.6	76.71	75.27	67.62	116.39	96.09	82.83	85.22	103.82	110.34	111.29	115.13	105.36	70.23	70.49	73.98	67.6	65.51	74.99	77.84	66.67	80.24	100.24	81.7	92.56
Gh_A01G048300	82.93	68.55	71.44	64.34	77.01	68.1	61.39	51.06	47.16	65.21	49.45	59.6	45.73	30.83	39.3	68.34	59	76.37	92.63	98.07	104.36	37.98	48.91	37.64	50.63	43.04	42.93	78.34	75.63	70.43	105.12	130.14	89.9	46.81	41.82	41.06
Gh_A01G048400	18.91	16.98	16.51	10.18	15.66	15.81	5.06	5.74	4.35	14.55	18.04	15.62	4.28	3.42	4.86	5.14	11	12.79	4.1	5.06	4.6	4.7	4.96	8.31	4.1	6.77	5.74	18.65	18.28	11.23	9.06	13.88	7.85	8.98	12.11	8.18
Gh_A01G048500	3.5	3.28	2.75	2.7	2.51	2.23	1.41	2.03	2.19	1.19	1.77	2.58	1.21	1.42	1.15	4.05	4.22	4.49	5.39	8.82	5.3	2.07	2.46	1.68	1.06	0.77	1.19	3.01	7.01	7.68	9.92	7.58	18.55	3.72	3.41	2.62
Gh_A01G048800	34.01	35.18	35.36	37.2	36.85	33.74	35.42	35.85	31.98	35.14	35.85	37.52	32.38	30.67	30.34	26.05	31.09	33.65	30.57	29.5	26.48	26.44	27.71	29.03	34.57	34.96	34.82	35.96	36.5	34.33	33.87	33.75	32.86	34.73	30.42	34.61
Gh_A01G050300	18.57	16.28	18.21	20.3	21.47	20.81	23.44	23.59	24.65	21.51	20.11	21.82	26.54	25.8	27.42	19.61	20.74	19.3	17.14	17.68	16.7	24.05	22.37	23.35	23.26	25.06	26	21.89	22.96	19.9	16.78	17.2	20.55	22.99	20.05	23.45
Gh_A01G051000	7.55	6.79	6.76	7.39	7.34	8.04	5.71	6.77	5.93	5.79	6.92	6.18	4.65	6.22	5.52	6.53	7.38	6.67	4.77	4.87	5.9	5.98	7.06	5.95	6.21	6.65	5.72	7.49	5.98	7.29	6.02	5.11	6.64	6.14	6.08	5.41
Gh_A01G051100	20.16	21.93	20.41	22.84	20.31	18.51	26.88	29.08	27.75	21.05	20.54	20.4	23.51	25.73	25.3	24.66	23.02	18.89	27.03	27.41	26.62	25.15	24.38	24.64	22.7	24.6	25.02	21.42	21.15	21.98	28.04	27.93	26.02	24.52	24.8	23
Gh_A01G051700	10.14	13.6	9.7	9.61	10.22	11.04	12.78	8.69	8.08	9.82	11.84	9.29	5.44	6.99	7.9	8.04	11.38	8.44	8.83	8.31	6.63	9.81	10.71	13.77	7.94	8.28	6.66	9.46	10.65	10.96	8.97	6.92	10.11	11.01	11.21	10.42
Gh_A01G052400	14.35	15.36	11.2	15.79	15.4	15.76	20.29	17.41	17.36	15.82	15.62	14.4	13.54	13	11.75	14.65	12.84	15.58	14.51	16.73	17.99	11.13	13.42	11.33	14.32	13.61	14.72	15.1	15.81	17.29	12.85	14.16	13.47	13.75	12.73	14.97
Gh_A01G052500	73.36	75.34	66.71	70.32	60.79	65.85	80.67	64.72	78.13	56.43	66.88	66.11	70.6	68.09	58.37	54.87	62.17	60.82	53.12	66.26	78.97	46.54	62.01	50.6	71.97	70.51	71.84	62.54	63.18	76.62	71.34	74.78	64.6	66.74	61.81	62.4
Gh_A01G052600	8.26	8.02	8.22	7.82	10.22	9.77	7.78	6.59	6.58	8.78	8.25	8.82	6.6	6.77	7.34	4.69	6.03	6.91	5.47	3.52	2.33	4.94	4.5	6.58	8.41	8.41	7.5	8.46	7.49	7.75	6.45	5.83	5.53	5.17	6.7	6.25
Gh_A01G052800	5.87	6.05	6.54	7.51	6.33	6.68	7.01	7.13	7.05	6.39	7.46	5.24	5.95	6.62	6.56	7.91	6.56	8.07	7.72	8.78	7.73	7.71	7.61	6.53	7.36	6.98	6.06	7.96	8.24	7.6	6.76	7.91	6.08	6.72	7.01	8.4
Gh_A01G054100	183.71	257.27	143.1	254.81	223.99	175.14	346.3	476.65	408.85	238.79	160.63	221.1	157.23	205.22	145.01	1477.85	1354.19	1311.98	1703.65	2550.73	2885.43	740.99	1051.14	919.62	245.93	221.91	285.27	1153.74	1026.58	1431.29	1337.2	1363.11	1146.55	1092.86	731.26	1112.36
Gh_A01G054200	23.91	21.99	14.43	35.17	30.13	30.89	41.58	59.48	47.8	28.85	22.14	25.63	28.28	28.06	21.42	219.42	145.9	161.87	252.92	363.21	414.4	130.38	134.38	102.77	32.4	35.97	38.64	91.9	89.72	153.87	107.92	114.88	128.64	129.4	88.17	127.39
Gh_A01G054400	88.49	79.2	123.29	47.93	40.4	39.91	55.34	42.3	35.3	80.65	70.07	58.27	52.42	47.9	68.36	17.74	15.29	18.82	19.95	14.72	19.22	31.01	20.83	21.23	72.11	46.93	49.96	44.9	27.23	17.33	62.99	54.85	66.11	29.05	23.43	27.5
Gh_A01G054600	14	14.95	17.33	13.68	16.72	14.49	14.42	11.07	14.11	15.11	13.23	13.67	12.3	13.65	15.56	12.66	8.88	12.06	8.65	6.85	8.22	12.57	11.42	11.71	14.45	15.27	13.17	11.38	10.77	8.14	8.54	9.98	8.21	13.63	11.8	11.47
Gh_A01G054900	5.28	2.83	5.8	4.37	3.91	2.7	10.06	5.74	7.36	7.9	5.51	5.48	9.75	8.51	7.83	40.61	18.11	26.55	53.72	75.67	55.44	24.14	31.2	20.92	7.55	10.22	9.38	3.42	7.25	14.15	16.19	13.15	19.21	8.23	4.82	10.63
Gh_A01G055100	22.02	26.44	26.4	24.62	26.37	24.71	22.62	21.58	23.72	22.38	24.6	23.46	26.72	26.04	25.49	21.9	18.66	28.85	25.26	22.18	17.97	23.24	22.16	22.43	25.55	24.2	22.52	26.71	26.21	28.48	30.41	27.67	27.38	24.75	28.28	24.79
Gh_A01G055500	9.51	8.98	9.51	10.24	8.97	10.9	9.09	12.05	8.62	11.13	9.19	11.77	8.27	7.35	8.29	10.58	8.16	8.95	8.94	8.49	7.06	11.47	10.28	10.68	10.85	8.34	7.49	10.67	7.81	7.32	8.51	8.06	9.29	9.47	11.67	11.52
Gh_A01G055600	13.07	12.3	8.17	6.45	13.26	8.74	11.07	9.48	9.44	9.19	17.17	12.74	6.57	7.53	8.54	5.33	6.22	5.04	3.17	4.93	2.53	2.31	4.86	8.95	7.83	7.73	6.04	4.4	8.26	6.11	3.66	6.22	4.69	4.28	5.04	5.98
Gh_A01G055900	10.62	12.11	12.04	10.62	9.74	11.15	11.37	10.11	11.09	10.89	12.32	10.55	11.41	11.79	10.75	8.15	9.67	10.14	12.27	8.57	8.14	9.41	8.71	8.5	11.55	11.15	12.41	12.59	10.66	11.96	14.48	12.29	12.49	10.96	10.12	9.75
Gh_A01G056100	28.94	36.27	32.79	40.74	35.38	38.95	31.16	33.43	33.77	31.96	32.28	33.47	26.05	24.33	22.17	30.76	34.31	30.72	27.31	21.36	19.59	26.22	27.71	29.47	26.27	27.79	31.97	33.37	48.91	38.28	33.81	30.36	35.45	31.6	34.34	33.7
Gh_A01G056300	20.58	17.54	22.09	15.91	16.85	14.8	12.98	11.35	13.09	18.5	18.44	16.88	21.55	19.45	25.69	12.64	12.36	14.23	6.23	5.78	5.55	13.2	12.18	12.05	22.31	19.73	16.8	16.25	15.34	10.96	11.21	7.43	8.67	14.49	11.96	16.63
Gh_A01G056400	9.88	11.4	9.48	11.55	11.76	10.3	8.59	9.27	10.21	10.38	10.73	10.64	7.9	8.52	9.61	8.42	9.08	9.54	9.2	6.97	7.38	8.18	8.52	9.46	9.61	10.82	7.74	9	10.56	11.14	7.99	7.11	8.46	6.54	9.78	8.6
Gh_A01G056900	4.79	9.2	9.03	3.62	2.75	0.9	4.29	4.17	4.25	1.89	3.04	3.08	5.78	7.98	4.28	0.72	1.13	0.53	0.37	0.31	0.87	3.01	1.19	1.73	2.92	4.16	7.38	1.69	2.67	2.09	3.26	3.68	3.49	2.79	3.76	4.49
Gh_A01G057800	3.12	0.34	0.41	0.73	0.42	0.5	0.24	0.13	0.07	2.78	0.75	0.22	4.95	7.92	6.55	3.98	1.31	3.64	1.93	1.67	2.11	10.92	6.03	6.62	6.19	7.87	8.26	0.5	0.67	0.72	0.18	0.22	0.54	5.39	2.11	2.4
Gh_A01G058000	4.96	7.53	6.75	6	5.84	4.12	2.48	1.7	1.87	8.44	9.35	5.55	3.36	3.73	3.26	3.95	2.76	2.16	1.02	1.96	0.88	5.17	3.16	3.13	2.89	1.99	2.22	3.55	2.68	1.22	0.44	0.25	0.36	2.85	2.48	2.69
Gh_A01G058100	32.89	39.53	25.61	27.41	27.89	33.54	30.68	34.67	37.25	26.65	30.91	33.43	40.97	38.51	28.03	51.25	57.67	55.32	60.96	70	73.62	39.34	50.52	53.73	30.68	35.42	39.5	49.1	58.35	61.64	62.1	67.29	53.2	53.72	59.12	46.6
Gh_A01G058200	10.77	10.64	10.82	12.68	14.14	11.69	10.38	10.41	9.24	11.55	10.88	10.39	11.34	14.65	12.37	14.82	17.05	14.28	12.05	13.84	14.37	14.93	15.13	18.06	12.11	13.04	13.18	15.27	14.99	15.37	10.8	12.16	11.99	16.48	15.79	14.59
Gh_A01G058500	10.33	10.68	11.35	13.09	13.84	14.61	16.55	14.24	14.96	13.64	12.89	13.72	17.33	17.19	16.14	19.44	17.55	15.08	17.36	20.85	21.84	22.99	22.08	16.66	14.93	17.59	15.41	13.08	15.55	15.62	15.23	15.27	16.82	17.44	17.62	15
Gh_A01G058600	9.7	10.14	6.17	7.48	5.41	7.36	5.38	5.07	3.31	6.33	7.66	8.24	8.39	6.98	8.94	3.84	4.02	4.68	2.78	1.72	2.58	6.2	5.07	5.05	7.01	7.37	7.94	3.73	5.24	5.16	2.92	3.3	3.31	4.3	6.35	4.66
Gh_A01G059300	6.16	8.88	10.28	10.56	10.7	7.17	5.2	3.75	4.04	10.28	10.64	10.16	11.45	10.85	9	7.72	7.11	4.25	2.35	4.12	3.51	5.48	5.23	4.73	10.73	8.46	11.04	10.09	8.41	5.63	3.87	2.43	2.17	6.88	3.61	7.79
Gh_A01G059500	11.39	11.36	10.26	11.23	11.25	8.91	9.91	10.04	11.7	9.1	9.9	8.53	9.29	11.15	9.2	12.34	13.32	14.09	13.05	14.85	14.49	10.14	13.63	10.61	10.4	10.82	12.59	15.78	15.37	14.6	17.23	16.32	16.79	16.23	11.37	13.43
Gh_A01G060200	8.81	10.84	8.99	9.78	10.49	10.27	9.86	10.43	10.08	8.49	9.95	8.69	11.1	10.86	10.19	12.54	13.85	15.17	13.33	12.03	12.29	9.48	11.26	11.03	9.68	11.76	10.75	12.34	14.88	15.09	13.14	13.63	11.91	12.78	11.76	11.66
Gh_A01G060300	7.96	8.02	9.19	8.41	9.92	9.4	8.34	8.14	8.84	8.64	8.57	8.08	8.07	7.56	8.18	7.04	7.72	7.43	6.88	6.56	5.87	7.12	6.38	7.46	7.67	8.22	8.24	8.58	7.8	8.07	7.17	7.94	7.64	6.78	7.74	6.74
Gh_A01G060400	7.99	9.34	7.51	7.46	8.57	9.54	5.47	6.06	5.62	9.59	9.37	7.57	9.17	9.8	12.43	7.12	5.81	8.39	3.81	2.47	2.01	9.56	9.08	9.82	10.58	9.22	9.13	10.78	9.69	8.66	5.49	6.89	5.9	10.03	10.56	10.57
Gh_A01G061100	6.22	6.37	5.68	5.91	5.26	6.49	4.71	5.45	4.23	5.95	5.7	5.68	3.1	3.92	4.88	8.16	8.73	8.24	7.55	8.04	7.47	8.15	8.61	8.42	4.2	4.05	4.66	10.15	8.68	7.93	7.94	7.69	8.08	8.3	7.89	9.21
Gh_A01G061200	8.81	7.83	7.3	7.48	10.16	9.86	8.62	8.72	7.86	5.82	10.57	10.26	6.99	6.23	4.7	8.8	11.19	9.23	13.81	12.47	10.44	7.62	10.27	9.15	6.09	6.17	5.38	11.9	11.88	12.92	11.34	13.11	11.21	10.14	11.13	9.6
Gh_A01G062200	9.58	9.71	10.16	9.03	8.71	10.26	8.52	7.42	7.02	9.64	9.85	9.91	8.76	7.5	8.96	7	7.39	9.41	6.75	4.81	4.73	7.55	7.95	7.13	8.7	9.76	9.64	10.03	9.61	8.76	9.3	8.59	7.13	7.33	7.84	7.14
Gh_A01G062300	21.73	20.7	19.48	16.64	17.14	18.96	20.54	19.68	22	19.94	21.38	21.41	8.81	10.94	15.13	16.97	18.45	16.65	17.92	19.16	21.67	16.2	20.96	14.34	11.82	11.12	12.61	22.4	17.45	20.51	20.43	23.35	26.23	15.57	19.87	17.83
Gh_A01G063000	17.34	15.98	17.67	17.84	18.65	18.34	16.7	16.84	17.75	14.87	16.17	16.79	14.41	13.67	14.66	17.7	17.37	18.59	16.33	11.56	11.72	11.76	13.22	12.8	14.52	14.43	13.34	21.03	20.06	18.76	19.93	20.17	20.07	13.17	13.76	13.91
Gh_A01G063500	11.91	11.35	12.53	4.95	8.24	12.75	7.08	6.35	7.73	13.69	13.94	13.92	10.49	7.37	9.37	4.35	7.04	8.04	6.5	2.23	2.77	3.9	5.28	4.67	9.82	9.14	9.02	11.88	11.01	10.92	10.41	9.05	8.23	5.18	6.87	5.64
Gh_A01G063900	5.62	5.52	5.84	6.61	6.1	6.82	6.03	6.61	6.13	6.39	7.23	6.08	5.32	6.48	6.94	8.03	6.19	6.82	7.21	6.92	7.6	6.31	6.91	6.17	5.62	6.4	5.5	6.08	6.03	6.81	5.69	5.6	7.11	5.69	6.31	5.29
Gh_A01G064500	61.08	68.52	55.3	95.32	93.42	80.4	103.28	122.49	118.58	62.43	65.11	76.07	110.8	125.93	89.78	83.41	117.91	78.05	107.95	165.67	172.32	79.78	95.75	89.52	108.71	102.86	120.06	79.88	71.81	84.37	83.9	92.17	81.16	91.74	78.08	71.59
Gh_A01G065700	64.77	55.12	73.35	78.93	59.06	56.04	65.97	44.42	43.95	82.21	58.24	58.91	52.05	61.97	66.87	54.2	53.52	66.65	48.22	52.97	54.1	67.45	59.36	65.4	71.41	58.4	57.94	95	82.51	65.63	65.83	51.88	61.69	81.21	69.2	90.04
Gh_A01G065800	69.36	61.69	50.1	62.95	66.36	71.13	58.82	54.49	76.15	48.96	50.77	57.05	54.63	61.14	46.71	69.06	75.16	86.94	90.6	82.96	94.85	54.66	64.74	67.88	46.8	70.75	55.96	68.63	88.75	95.72	88.81	100.85	85.85	67.12	81.1	61.17
Gh_A01G065900	7.89	9.11	7.86	8.86	8.37	8.46	5.72	5.43	5.29	7.97	7.3	7.96	6.25	8.78	7.97	5.4	5.42	6.97	3.21	3.13	3.37	4.64	5.68	5.18	8.24	7.84	7.5	7.62	6.2	5.39	4.14	4.15	4.82	6.68	5.45	5.86
Gh_A01G066200	5.58	5.05	5	6.13	5.47	5.17	5.92	6.31	7.34	6.22	5.98	5.68	5.88	7.5	6.47	8.75	6.66	5.82	5.78	6.63	5.04	7.65	5.98	6.57	6.33	6.5	5.28	5.66	5.54	4.35	5.06	5.2	5.79	6.14	5.09	5.7
Gh_A01G066500	10.18	8.86	10.33	11.36	11.28	8.42	5.19	4.15	4.2	11.45	12.88	9.06	8.19	8.93	11.23	3.49	2.73	3.24	1.77	0.79	0.95	5.21	3.88	3.54	9.05	7.24	7.9	6.1	3.86	2.64	2.64	1.95	2.31	3.79	3.27	4.91
Gh_A01G066700	8.35	5.68	6.24	10.72	11.19	11.39	7.34	7.32	6.52	11.93	12.48	10.31	23.42	23.77	26.33	39.79	32.72	27.87	25.85	41.03	40.86	50.81	45.39	28.38	19.3	23.06	21.72	12.49	15.28	16.8	14.7	14.64	19.51	21.04	17.77	21.53
Gh_A01G066800	19.99	24.61	16.46	19.42	19.2	14.15	71.81	67.46	84.08	22.99	18.92	15.73	105.28	118.58	64.02	142.98	130.12	117.3	206.73	279.89	275.61	148.41	140.52	128.49	76.81	78.27	89.39	60.85	83.93	100.44	139.01	129.78	124.06	113.54	95.88	84.24
Gh_A01G067100	10.67	9.17	9.76	9.05	8.28	9.51	7.19	6.3	6.41	9.35	9.38	7.21	7.99	8.84	10.23	6.19	6.26	6.55	4.14	3.02	2.86	6.75	4.99	5.66	8.38	8.44	7.73	7.19	6.52	5.29	5.49	5.05	4.73	6.65	5.07	6.34
Gh_A01G067700	7.29	8.6	6.75	6.08	5.37	5.04	3.82	3.85	4.06	6.13	6.32	5.13	7.29	10.01	11.3	3.49	3.01	4.54	0.64	1.23	0.61	5.37	3.9	4.38	11.3	6.79	7.45	8.71	7.72	2.75	5.15	2.62	2.11	5.88	6.43	5.34
Gh_A01G068500	5.2	4.47	6.15	3.31	3.21	2.3	3.68	3.65	3.61	4.39	3.87	2.94	4.86	8.15	7.84	7.02	5.4	4.76	5.98	3.71	4.05	14.11	13.58	14.37	5.94	5.33	5.38	7.94	3.99	3.93	3	2.25	2.72	10.66	8.11	11.73
Gh_A01G068700	17.97	18.35	26.81	26.21	25.62	21.65	26.76	23.95	18.22	26.29	26.39	23.24	16.63	16.55	20.84	16.95	17.01	17.92	14.29	10.61	11.62	17.74	15.38	16.6	18.94	19.07	14.99	20.54	17.33	18.8	15.76	13.97	13.77	16.9	24.03	18.72
Gh_A01G069000	7.06	6.82	7.87	7.53	7.71	6.99	6	7.35	6.95	6.52	7.53	6.74	7.14	7.54	6.85	5.68	6.27	5.48	6.59	5.03	4.81	5.84	4.6	5.47	7.36	7.11	6.41	7.13	8.06	7.54	6.98	7.48	6.76	5.44	5.96	6.16
Gh_A01G069400	14.63	16.46	16.21	17.51	16.92	16.34	13.35	14.47	13.26	16.09	16.28	13.71	14.87	15.01	13.87	11.67	14.82	14.1	11.41	8.99	8.64	12.88	11.89	12.75	14.6	13.74	15.14	19.81	17.09	15.87	18	17.77	16.73	15.35	15.82	15.25
Gh_A01G069700	16.71	17.55	16.6	19.79	21.02	17.94	19.71	19.65	19.73	17.69	16.06	16	19.64	15.92	13.34	24.5	24.5	21.45	18.11	21.48	18.31	18.89	19.94	20.68	15.72	14.12	15.36	16.43	19.87	22.83	19.4	17.92	20.94	15.8	20.94	18.2
Gh_A01G069800	11.87	9.61	14.07	4.21	4.2	5.33	7.09	8.13	8.63	7.69	5.73	3.84	5.74	8.41	8.6	6.19	9.1	8.55	10.41	9.63	7.62	5.81	6.23	6.07	8.57	9.04	11.24	10.69	10.19	8.74	15.34	14.47	15.21	7.36	4.8	8.17
Gh_A01G070200	9.33	7.18	8.14	7.54	9.03	9.24	7.06	10.33	8.06	8.41	8.22	7.67	10.55	10.17	9.3	9.86	9.21	7.64	10.72	10.61	8.95	10.47	9.4	8.75	10.99	9.28	10.68	8.37	8.06	9.17	7.77	9.81	10.68	8.95	9.31	7.37
Gh_A01G070300	26.67	26.44	22.81	12.9	12.34	11.83	37.82	35.32	40.02	16.37	15.56	17.86	55.54	49.54	43.18	17.69	16.93	12.53	44.82	38.86	43.12	24.36	23.42	19.23	38.4	50.85	44.82	12.56	11.21	15.77	38.41	40.5	31.68	23.92	20.69	18.19
Gh_A01G070700	5.65	5.75	7	8.06	7.42	6.51	7.52	6.1	7.46	8.12	7.55	7.34	6.99	7.79	7.49	18.7	13.23	9.53	9.58	11.69	13.74	21.7	19.76	12.25	8.54	9.53	9.17	6.58	6.38	7.89	5.56	4.89	8.1	8.98	7.31	9.52
Gh_A01G071100	33.08	26.71	23.24	17.89	26.7	17.8	43.78	29.95	41.81	43.04	36.47	34.25	62.17	56.71	43.91	20.16	16.05	17.25	19.02	27.52	27.08	24.87	22.18	23.24	39.88	36.74	25.5	20.92	26.35	20.23	20.43	20.83	18.47	18.77	17.12	21.06
Gh_A01G071900	34.84	22.96	35.59	43.94	31.88	35.93	36.3	33.91	37.62	31.78	27.63	28.03	31.41	28.15	34.75	60.5	46.24	51.08	37.25	49.59	53.27	48.42	53.63	53.91	38.54	39.21	35.09	47.94	32.66	45.77	41.74	26.47	34.46	53.7	43.89	47.3
Gh_A01G072000	15.92	14.82	14.96	7.74	10.42	8.14	10.78	15.78	15.81	9.82	11.29	10.8	7.62	8.74	7.6	3.61	3.41	3.63	5.34	3.76	3	3.43	2.96	3.36	7.69	5.71	6.94	6.7	4.61	3.89	8.72	10.29	8.29	4.42	3	3.6
Gh_A01G073500	8.14	7.54	9.33	8.59	8.59	6.94	11.68	11.41	13.2	9.68	10.04	10	21.07	26.77	23.54	20.97	14.53	10.28	14.89	21.46	27.65	30.23	23.02	15.82	17.89	21.28	19.32	4.23	6.26	8.42	6.2	7.22	8.9	13.65	9.31	10.79
Gh_A01G073600	8.54	7.28	7.68	10.77	10.83	10.31	10.57	9.46	7.54	9.64	9.64	8.46	10.84	11	11.73	19.17	16.02	15.18	14.91	18.59	17.87	20.45	17.14	15.38	10.12	11.91	10.01	8.42	9.69	11.26	11.98	8.28	11.55	12.93	12.95	13.69
Gh_A01G073700	7	7.93	8.74	6.88	7.63	8.35	7.89	5.86	7.64	6.32	7.92	8.51	6.18	6.97	7.64	6.38	7.13	8.87	7.28	6.42	4.31	6.44	7.27	5.69	6.83	6.06	8.14	8.72	6.89	7.73	7.44	7.61	5.49	6.59	9.01	7.02
Gh_A01G073800	17.17	18.03	21.85	17.73	18.68	19.99	16.82	13.06	15.02	19.24	16.86	16.58	16.98	16.78	22.75	13.4	14.38	14.7	11.31	9.15	10.99	14.43	13.16	14.27	20.51	17.48	15.53	18.67	11	15.5	11.45	9.45	14.06	14.3	12.47	15.95
Gh_A01G073900	17.66	14.34	13.9	12.04	13.95	13.7	14.56	12.67	13.38	15.1	12.69	14.46	15.13	13.59	17.26	8.03	9.6	9.21	6.22	4.68	5.86	6.48	8.85	9.83	13.42	14.93	14.99	12	11.08	7.82	8.68	7.48	7.37	12.46	9.33	9.89
Gh_A01G074000	13.9	12.58	13.36	12.63	11.41	13.82	9.51	12.59	10.77	11.83	10.75	9.67	12.57	13.26	13.6	12.65	13.26	14.87	10.44	11.99	11.68	9.35	8.88	8.2	13.4	11.65	14.36	15.02	16.88	13.38	13.82	13.65	15.14	11.25	11.52	11.93
Gh_A01G074900	8.15	6.73	7.88	7.56	7.65	5.78	5.32	10.07	7.08	8.04	14.31	7.89	12.69	10.22	9.49	12.06	12.33	12.55	9.13	10.4	23.31	12.48	12.8	13.14	12.52	13.27	11.79	8.45	12.59	15.53	8.7	9.04	17.01	10.19	24.12	14.99
Gh_A01G075200	7.58	8.46	8.4	7.57	8.49	9.05	10.17	8.34	7.35	9.36	8.16	8.24	9.27	6.69	8.65	7.38	8.21	9.74	7.13	8.09	9	7.36	8.26	12.82	9.57	8.09	8.85	8.81	7.45	9.04	9.23	6.8	7.68	6.58	10.16	10.61
Gh_A01G075500	7.12	7.37	6.59	6.75	7.51	8.33	7.85	8.53	8.24	6.33	6.6	7.64	6.85	7.19	6.06	5.7	6.51	5.96	6.69	5.6	6.47	6.25	5.43	6.23	7.32	7.23	6.56	6.91	7.09	7.76	6.58	8.02	6.54	6.63	6.86	6.99
Gh_A01G075600	7.52	6.43	6.95	7.96	7.31	7.53	6.95	7.2	6.91	8.01	7.53	7.69	7.37	7.57	8.68	8.65	8.35	7.69	8.07	6.44	6.99	7.79	8.58	6.71	7.44	8.05	7.05	8.68	8.24	8.01	6.92	6.14	6.96	7.31	6.72	6.79
Gh_A01G076100	14.25	14.34	13.69	14.63	13.92	11.82	14.55	9.85	12.27	21.31	18.3	16.99	10.2	7.86	8.77	7.25	11.29	13.11	8.71	6.01	8.9	6.34	7.65	7.28	7.96	9.76	8.22	14.7	13.19	13.86	9.8	8.97	8.52	8.09	8.28	9.46
Gh_A01G076400	176.43	176.96	180.07	220.13	204.16	180.85	259.75	244.1	266.11	204.92	208.6	211.3	185.46	204.84	174.41	196.91	191.4	155.4	202.39	267.55	323.99	194.03	187.54	172.87	153.85	179.43	171.58	139.17	139.61	146.18	152.11	140.17	155.63	154.19	154.69	154.72
Gh_A01G076600	36.36	37.36	40.04	39.53	43.66	48.63	35.15	35.46	35.6	41.83	39.27	40.17	36.48	37.54	36.11	31.86	37.54	40.16	29.35	24.76	26.23	30.02	37.2	34.98	36.26	36.83	35.44	43.27	41.4	42.12	31.06	32.94	32.05	38.37	36.67	36.3
Gh_A01G076800	13.31	14.41	13.56	10.92	13.51	12.13	10.72	11.47	11.03	13.13	12.93	11.57	9.92	11.8	9.82	10.33	11.06	12.69	11.8	8.58	7.89	9.41	9.1	9.53	10.11	10.42	12.56	12.1	12.82	12.21	10.79	12.11	10.65	8.56	9.42	11.99
Gh_A01G076900	23.83	21.18	20	21.92	22.71	25.71	25.82	18.16	17.84	26.32	30.88	28.7	18.6	16.61	19.44	14.85	18.31	20.19	12.19	9.24	9.82	15.21	17.91	19.29	19.41	22.06	18.71	26.87	27.59	23.32	22.03	17.94	17.4	19.12	21.51	22.31
Gh_A01G077000	4.23	2.62	3.98	8.67	14.26	16.83	2.73	3.29	2.98	14.1	14.03	17.99	2.44	2.34	3	11.55	11.23	17.75	2.33	1.44	1.09	12.63	13.71	20.61	2.4	2.6	2.6	23.92	17.05	14.81	3.83	2.95	3.04	15.43	22.88	21.5
Gh_A01G077600	12.47	13.57	12.84	11.72	12.36	15.16	11.03	11.58	11.84	11.82	13.36	13.87	12.43	10.65	10.75	11.58	12.42	11.67	14.69	13.46	14.11	10.29	13.42	8.9	11.64	11.28	10.74	13.61	13.36	13.14	12.11	14.34	12.45	13.62	10.84	12.91
Gh_A01G077900	9.51	8.72	8.9	8.28	9.92	11.57	7.88	7.32	7.48	9.74	8.83	9.43	9.5	7.88	8.22	9.33	9.26	9.56	7.88	7.63	6.96	6.95	9.26	8.39	7.94	8.76	8.18	9.91	9.77	9.67	7.95	9.46	9.45	8.82	10.13	8.09
Gh_A01G078400	11.23	8.94	11.9	14.08	11.75	11.95	12.09	10.26	10.46	11.23	10.3	9.64	7.41	7.83	8.97	7.58	8.7	9.12	4.27	3.36	4.22	8	7.77	7.52	7.66	10.18	9.05	10.75	8.91	8.89	6.91	5.6	6.22	8.52	8.06	8.6
Gh_A01G078500	20.66	17.48	16.65	22.2	22.89	23.42	25.8	23.68	24.06	22.22	22.79	23.08	22.19	21.56	19.11	37.15	37.66	33.89	39.66	40.23	42.58	26.53	31.21	31.23	16.77	18.75	18.58	33.93	30.25	33.81	29.14	33.81	33.09	26.11	32.34	28.61
Gh_A01G079100	3.11	5.9	3.13	3.07	4.33	2.99	4.46	6.3	5.96	2.98	3.37	3.74	11.99	10.23	5.15	10.3	9.26	6.99	11.75	17.12	18.79	7.49	11.42	9.37	7.54	8.97	11.91	7.43	9.35	7.44	8.81	9.23	9.87	8.78	9.6	7.65
Gh_A01G079700	86.07	68.12	103.75	81.56	63.77	62.02	72.41	82.28	71.69	81.9	64.84	62.26	39.82	38.03	40.95	86.33	53.71	35.62	55.35	91.82	118.45	53.26	47.01	31.99	38.79	54.07	30.47	8.2	11.48	16.82	13	12	23.06	17.65	17.25	14.25
Gh_A01G080000	7.97	9.85	10.91	7.93	7.57	10.12	8.91	7.06	9.2	9.87	8.08	9.26	10.43	9.14	9.66	4.5	7.42	6.77	8.21	4.97	3.92	4.45	6.17	7.65	8.24	8.43	7.86	11.67	9.11	7.43	13.22	9.58	7.72	7.55	8.54	8.3
Gh_A01G080100	8.12	9.22	8.64	8.57	8.41	5.44	9.23	8.9	8.32	8.83	9.31	7.14	6.1	8.23	8.66	8.53	7.3	9.8	8.14	7.45	8.21	7.81	8.44	9.32	7.28	9.92	6.21	7.98	9.98	8.24	7.45	9.24	6.86	7.66	6.74	7.75
Gh_A01G080600	43.76	42.83	42.69	41.61	38.55	42.91	44	44.51	40.76	41.93	42.63	40.91	44.66	45.29	45.51	42.82	39.53	39.85	37.84	36.84	36.57	42.03	39.55	44.03	45.6	41.78	41.97	49.29	48.23	45.54	44.72	46.61	49.51	43.02	48.88	42.24
Gh_A01G080800	8.25	8.05	10.23	10.92	8.4	9.71	10.29	6.83	8.41	12.57	11.77	11.68	6.95	6.07	6.99	5.4	8.43	7.57	4.6	6.52	4.6	5.21	4.92	6.68	9.17	10.29	9.61	8.63	9.06	7.09	8.9	7.48	7.81	6.1	8.09	8.07
Gh_A01G081000	0.54	0.6	0.32	0.36	0.52	0	1.55	0.2	0.6	1.07	0.52	0	4.54	4.16	2.25	4.86	4.03	5.2	2.69	6.06	7.75	11.19	11.19	10.94	1.39	3.98	3.02	0.76	1.01	2.36	0.18	0.76	1.48	2.42	2.22	4.7
Gh_A01G081200	23.03	26.18	25.83	24.36	25.72	22.74	27.79	30.32	28.83	22.6	24.46	26.87	22.33	25.77	26.61	32.53	41	35.61	29.24	39.28	37.56	26.28	34.16	38.24	27.79	28.64	29.72	40.58	36.58	43.5	33.77	33.44	28.85	44.4	34.87	38.23
Gh_A01G081400	15.81	16.62	16.63	18.26	19.67	16.95	19.72	19.89	19.51	18.16	18.41	16.61	41.53	39.61	35.42	24.18	20.49	20.74	19.88	22.74	23.12	22.33	24.15	20.17	34.92	36.24	34.31	16.73	15.67	17.7	17.84	16.5	18.14	17.7	17.83	17.41
Gh_A01G081500	135.98	163.28	144.65	177.55	149.43	136.77	266.98	182.93	230.15	158.34	171.79	159.48	96.26	131.1	112.22	103.18	119.32	110.29	102.15	134.29	157.36	122.86	170.87	199.97	122.27	134.1	129.24	125.78	135.82	139.97	150.45	134.31	107.03	190.51	176.15	202.5
Gh_A01G081700	8.68	6.44	7.96	14.04	13.95	13.3	10.52	10	9.94	10.69	11.51	8.91	10.17	11.19	11.25	15.18	15.7	14.71	12.1	12.49	12.94	12.27	10.76	10.71	9.49	11.44	10.27	12.49	13.14	11.93	10.33	8.29	11.05	10.55	9.69	9.18
Gh_A01G082300	17.11	15.56	19.75	16.61	16.31	12.58	13.52	11.64	11.13	16.62	17.52	13.33	15.05	19.16	20.54	9.44	9.49	11.86	6.66	4.79	4.38	8.91	8.37	10.27	19.35	16.66	18.47	15.97	12.86	10.47	10.18	7.55	9.13	13.38	10.67	14.84
Gh_A01G082600	25.1	16.54	13.16	19.07	11.85	11.88	67.5	28.09	31.18	9.96	20.44	15.17	16	26.43	17.27	21.48	22.31	24.68	33.75	48.55	49.07	22.13	23.97	27.88	14.34	24.08	13.64	13.56	17.44	24.24	35.75	26.44	38.69	17.35	22.43	25.96
Gh_A01G082800	9.99	15.23	8.52	3.31	4.2	3.83	7.67	11.18	11.84	4.77	5.93	5.12	27.78	34.19	23.68	9.87	8.28	7.29	23.31	17.93	17.05	19.17	11.56	11.27	21.6	20.18	24.15	4.09	10.7	6.58	15.66	29.65	22.02	11.47	12.96	11.59
Gh_A01G084000	0.99	1.04	1.76	1.11	1.08	0.74	0.56	0.97	1.15	1.6	0.76	0.61	0.85	2.59	2.25	4.01	2.67	2.76	2.1	3.12	4.48	7.71	8.66	4.19	2.31	1.98	1.99	1.39	1.04	1.23	1.13	0.73	1.46	2.32	1.24	2.15
Gh_A01G084100	101.77	115.32	109.17	99.21	102.41	110.91	78.9	81.9	85.47	103.13	105.92	107.57	103.04	90.84	92.67	62.71	75.18	84.41	66.79	43.81	42.01	66.5	71.82	81.1	96.72	96.62	99.28	104.46	102.94	84.09	81.83	86.04	76.31	91.68	85.5	87.02
Gh_A01G084200	17.64	18.04	16.75	19.74	19.52	19.36	26.9	23.6	27.78	19.98	18.2	18.92	12.46	13.47	15.71	36.83	43.34	40.82	50.22	48.31	39.24	42.34	45.92	39.44	16.23	17.98	20.39	26.06	28.07	27.88	31.19	37.1	34.07	36.98	27.49	32.13
Gh_A01G084600	0	0	0	0	0.28	0	0	0	0	0.43	0	0	0	0.15	0	8.62	1.47	4.01	6.95	11.43	15.26	3.51	1.55	1.31	0	0.15	0.71	0.31	0.27	2.58	0.85	0.76	0	0.6	0.68	0.15
Gh_A01G085000	73.06	71.39	66.74	76.63	84.5	82.24	63.77	71.03	63.62	77.32	80.58	73.08	74.13	70.98	65.17	90.11	82.72	92.99	123.17	105.17	118.62	87.89	79.29	83.32	78.98	73.69	75.54	94.41	110.78	107.01	119.26	130.93	119.56	84.16	101.92	100.72
Gh_A01G085500	21.88	14.52	17.17	13.52	16.12	13.42	18.25	16.03	17.14	17.78	15.4	14.82	19.63	18.37	19.97	9.49	9.47	9.86	9.96	8.5	9.11	14.02	11.89	13.17	17.2	17.19	17.91	10.82	10	11.46	13.06	13.6	13.09	13.89	12.77	11.64
Gh_A01G085700	9.85	8.43	8.82	8.22	7.71	8.13	9.57	8.29	8.24	9.9	8.97	9.43	10.66	11.14	10.63	6.01	5.61	7.96	7.1	4.99	5.63	8.31	8.01	7.32	9.21	9.7	9.76	9.18	7.41	6.77	7.85	7.89	6.75	8.46	7.09	7.4
Gh_A01G086800	13.05	16.38	14.5	13.3	13.55	12.29	11.93	11.49	11.77	11.27	13.23	11.55	15.9	11.2	9.29	12.42	12.89	13.96	12.82	10.41	11.53	10.03	11.03	12.67	12.56	11.88	12.55	15.93	13.71	13.94	12.19	15.06	13.81	12.62	10.46	13.09
Gh_A01G086900	4.24	2.93	2.73	4	4.47	4.27	5.56	5.56	5.2	4.78	4.21	5.5	4.35	4.76	3.76	9.62	6.23	4.95	7.25	6.68	6.78	10.64	10.82	7.06	2.14	4.15	3.62	4	2.91	6.24	5.16	3.41	6.89	7.02	5.96	4.42
Gh_A01G087100	21.16	23.65	20.69	17.87	18.77	22.43	26.13	28.8	30.26	18.13	21.01	21.68	26.43	31.22	22.74	27.61	29.47	25.03	38.31	34.93	27.77	28.95	28.37	26.97	24.5	25.53	31.59	27.33	35.26	29.82	32.45	32.9	32.99	34.54	29.97	28.79
Gh_A01G087400	8.85	6.55	8.09	6.26	7.39	6.46	3.98	4.11	3.05	7.13	6.93	6.22	8.8	8.73	10.91	3.74	2.97	4.65	2.32	1.18	1.28	5.5	4.6	3.79	8.5	7.86	6.98	6.2	4.33	2.84	2.44	1.73	1.86	3.84	2.88	4.34
Gh_A01G087500	7.46	6.75	8.05	8.66	7.59	7.94	7.42	5.51	7.27	8.21	7.07	6.67	39.52	32.09	40.1	34.03	18.08	23.69	16.8	27.21	27.58	44.93	39.35	24.24	40.54	44.41	42.01	12.74	13.14	10.48	13.39	11.74	13.67	14.02	11.22	18.03
Gh_A01G087600	9.67	9.35	8.77	10.45	10.34	9.62	10.4	10.59	12.18	10.21	8.03	9.28	28.69	27.6	24.47	23.29	17.9	16.15	18.9	20.43	21.12	31.99	28.82	17.6	23.73	23.01	21.64	12.46	11.78	11.03	13.05	12.84	12.56	14.68	12.89	11.71
Gh_A01G087700	21.67	21	23.12	21.36	19.82	20.48	20.85	16.85	15.54	21.9	22.84	21.35	18.12	18.85	22.83	13.7	13.86	15.06	11.56	9.93	10.03	16.28	15.98	18.3	18.27	17.63	13.61	16.82	14.2	16.06	13.52	11.85	13.76	13.37	17.28	17.39
Gh_A01G088100	8.24	8.5	10.28	10.71	9.5	10.63	9.93	8.98	8.92	10.28	9.98	10.17	6.86	8.25	7.47	8.56	9.1	10.79	7.74	7.66	6.52	9.6	8.53	7.45	8.13	8.51	7.41	9.11	8.04	8.15	8.35	8.54	8.01	7.11	8.58	7.41
Gh_A01G088200	18.19	13.89	14.96	17.41	20.49	23.39	16.23	18.96	16.97	14.23	16.17	14.34	16	12.9	17.84	17.75	19.4	23.17	19.06	15.26	13.69	16.87	16.29	18.12	15.86	15.82	14.66	21.2	20.87	21.6	17.99	18.18	18.46	15.75	16.15	16.95
Gh_A01G088400	9.48	11.06	11.16	9.24	9.86	9.84	7.71	8.15	8.06	8.97	9.5	8.58	7.58	8.07	8.74	5.26	6.08	5.88	7.59	4.4	4.08	4.71	4.31	5.42	9.47	9.29	7.86	8.19	6.6	6.26	8.39	8.65	7.78	5.23	5.44	6.28
Gh_A01G088600	53.89	72.96	53.8	87.88	88.1	75.51	118.77	121.85	128.81	68.76	71.98	75.29	60.88	70.54	60.41	180.12	164.12	137.5	164.5	236.41	260.58	160	194.06	153.08	70.2	84.72	82.01	89.32	97.22	119.44	96.83	87.69	100.43	132.67	124.56	114.58
Gh_A01G088700	10.84	8.66	11.27	7.91	10.3	9.94	7.43	7.4	6.29	9.25	9.52	8.37	8.15	9.66	9.73	5.78	6.1	9.18	6.34	4.52	3.99	6.75	5.18	7.49	8.96	7.58	8.76	11.27	9.07	8.08	8.47	9.2	8.13	5.68	8.3	6.93
Gh_A01G088800	56.25	53.11	54.96	68.86	64.72	64.45	76.88	72.22	86.48	75.37	77.26	73.86	99.66	83.77	77.65	59.31	63.66	52.81	66.7	91.43	113.63	62.56	64.9	56.11	74.12	88.6	72.7	41.44	53.62	46.04	45.6	47.05	51.75	53.81	48.43	46.74
Gh_A01G089800	9.95	13.01	8.9	7.26	9.66	11.46	10.7	14.65	14.86	8.88	13.13	14.14	22.59	19.95	14.88	14.65	15.89	11.69	21.42	21.19	21.17	15.48	19.51	17.8	14.29	17.58	19.13	11.02	15.99	15.09	16.5	18.85	14.21	13.79	23.8	12.66
Gh_A01G090300	9.87	9.9	9.81	11.59	11.63	8.39	9.77	8.95	10.78	10.71	10.96	12.43	11.03	16.26	16.47	35.4	26.41	18.4	17.91	23.88	21.68	42.23	42.48	28.22	18.41	17.42	20.38	12.61	12.49	16.26	11.68	12.27	19.13	22.21	21.33	26.04
Gh_A01G091000	22.52	18.57	20.52	33.72	21.38	19.68	39.38	29.41	31.17	24.23	18.06	24.82	13.99	19.4	11.9	22.45	15.44	13.53	25.64	26.61	31.47	17.45	18.61	17.41	12.52	16.67	12.75	9.12	10.31	10.55	19.32	18.2	22.21	18.13	21.2	14.19
Gh_A01G091500	14.83	14.52	14.39	15.28	15.19	17.31	14.18	14.92	14.24	14.06	16.72	15.28	7.86	8.98	9.14	7.53	9.8	8.98	10.02	5.33	4.84	7.49	7.71	8.42	9.32	10.73	10.35	12.93	13.48	11.68	11.7	12.37	10.5	9.95	10.18	10.08
Gh_A01G091600	11.82	12.59	13.19	10.64	11.55	12.48	8.92	9.31	8.98	10.32	10.16	9.78	9	6.34	9.25	4.92	6.65	6.94	5.42	2.97	3.41	6.07	7.14	6.85	8.57	8.22	7.14	9.67	8.44	7.48	6.58	8.19	7.36	6.48	8.04	8.42
Gh_A01G091700	18.54	16.2	17.22	15.09	19.82	20.81	11.12	7.81	9.58	22.24	17.97	15.69	10.12	8.6	11.6	4.21	6.22	9.96	4.81	2	1.56	5.44	5.35	6.48	13.74	10.83	13.06	14.12	12.78	8.05	7.1	5.19	6.42	9.77	7	9.87
Gh_A01G092000	6.4	5.75	6.29	4.4	4.93	3.44	4.12	4.51	4.06	4.49	5.3	4.7	3.34	4.07	6.75	3.61	4.35	5.79	6.36	3.07	2.95	6.28	6.47	5.99	3.61	3.97	5.08	7.06	6.37	5.27	7.69	8.78	5.34	7.03	7.25	9.08
Gh_A01G092800	10.09	7.84	6.19	5.86	10.1	7.66	4.4	3.45	3.95	7.39	7.03	7.99	6.63	5.7	10.8	2.6	2.37	3.52	0.86	1.01	0.81	4.63	4.31	2.97	7.26	5.21	5.98	3.43	2.45	1.64	1.76	1.67	1.74	3.07	3.69	3.62
Gh_A01G093000	7.51	6.99	6.51	6.52	6.88	7.06	8.95	6.6	7.94	5.43	4.93	5.98	4.97	4.06	4.52	9.87	8.22	6.41	8.91	12.26	13.5	4.54	5.44	4.87	5.12	5.83	6.16	4.9	5.03	6.72	10.55	7.07	9.13	4.05	3.91	4.76
Gh_A01G093500	11.82	10.16	12.5	11.81	10.43	10.52	11.35	14.17	14.08	12.01	13.37	11.44	10.56	12.23	13.47	11.99	14.44	10.97	11.71	6.83	5.42	8.51	6.56	10.61	10.06	11.17	11.55	14.02	13.67	11.31	12.04	14.17	13.63	9.71	10.44	9.75
Gh_A01G093800	50.48	51.01	57.33	56.21	52.43	49.79	53.32	49.17	50.56	53.57	56.4	56.86	42.57	38.42	43.92	37.09	40.75	45.14	38.67	35.02	30.67	32.2	32.74	44.34	46.15	53.36	46.97	49.67	52.49	47.02	43.6	35.66	35.54	41.07	44.65	46.49
Gh_A01G093900	30.27	23.93	31.6	50.5	39.64	35.9	48	42.71	43.44	38.3	34.27	33.89	21.6	25.31	26.69	95.44	76.65	70.33	59.7	81.05	73.27	63.89	72.07	69.25	28.4	35.79	28.23	56.54	57.47	72.06	48.08	40.61	62.05	62.09	53.92	64.92
Gh_A01G094000	7.27	7.94	9.3	7.24	6.7	7.25	5.91	7.59	5.5	5.39	4.76	6	8.55	7.1	6.63	9.67	9.57	9.86	7.42	5.47	5.03	6.52	5.72	5.6	7.73	6.15	7.81	12.87	13.51	11.61	7.25	9.69	8.21	7.92	4.62	7.78
Gh_A01G094100	11.36	11.24	10.09	9.3	11.29	11.13	9.12	9.69	9.65	9.34	9.65	10.24	9.31	10.21	9.65	9.15	11.2	13.35	12.2	10.09	9.1	8.71	8.59	9.52	10.22	9.67	8.69	13.05	13.83	12.35	14.93	15.27	13.38	10.49	10.4	10.8
Gh_A01G094300	17.84	15.35	15.46	6.14	6.96	7.16	12.52	14.74	13.73	9.74	7.23	9.33	11.46	15.14	15.05	6.21	6.1	8.01	9.9	6.81	5.34	11.32	9.63	12.3	12.29	14.18	13.58	9.93	6.99	8.43	12.52	12.84	12.42	10.4	11.42	10.63
Gh_A01G094400	10.86	11.49	11.4	11.7	12.21	12.7	10.8	13.75	10.49	10.75	10.04	9.53	10.96	11.28	11.55	10.92	11	11.83	14.34	10.52	10.21	10.59	8	9.52	9.51	9.14	10.81	11.15	11.97	12.36	12.89	14.21	13.2	8.63	9.95	9.32
Gh_A01G094500	7.27	7.44	8.43	7.22	7.76	10.33	6.87	6.18	5.75	9.5	8.23	9.28	4.88	4.19	8.45	6.11	5.07	7.7	4.05	4.71	5.71	6.8	4.97	5.24	7.38	6.52	5.37	4.72	4.68	4.76	3.21	3.32	2.71	5.74	5.24	5.16
Gh_A01G094600	11.07	8.49	11.44	13.09	13.41	13.74	10.24	9.35	8.5	15.26	12.57	13.38	7.27	5.67	9.41	7.01	6.21	8.16	4.86	4.36	3.74	7.54	6.58	6.89	8.94	7.91	7.24	7.3	7.51	7.26	5.01	4.41	6.2	6.51	8.14	7.79
Gh_A01G094900	6.95	5.44	5.39	4.73	5.16	5.09	5.3	6.13	5.67	5.92	6.28	6.32	10.9	10.41	11.79	4.07	5.21	4.87	6.33	5.37	4.65	6.92	6.13	4.53	8.55	8.27	9.11	5.4	5.58	4.31	5.84	6.49	5.6	4.07	4.12	4.69
Gh_A01G095100	14.19	14.47	14.78	17.56	17.7	17.67	25.71	28.44	23.5	14.57	15.64	19.52	14.89	16.18	12.87	43.2	29.22	19.2	44.55	60.19	65.98	24.38	27.07	24.55	14.45	15.12	16.09	14.29	18.31	23.19	27.45	31.9	33.76	26.23	26.99	26.1
Gh_A01G095200	16.2	15.14	15.35	21.62	26.53	26.13	20.11	18.07	18.04	21.41	19.99	22.95	15.44	14.32	13.4	15.77	19.26	19.93	14.07	15.44	13.07	11.56	13.07	15.25	13.51	16.45	14.04	20.68	17.63	19.61	15.72	15.22	14.87	12.84	13.68	13.89
Gh_A01G095400	24.19	26.94	24.06	24.47	22.29	24.8	23.32	25.89	25.33	23.31	19.82	22.21	23.32	21.25	20.66	24.69	23.17	24.98	28.43	25.12	23.69	22.13	22.07	23.65	24.94	24.48	22.82	26.27	28.72	26.47	26.77	33.41	24.68	23.9	23.74	26.56
Gh_A01G095500	45.42	47.23	52.81	45.06	45.27	43.46	39.2	35.33	35.68	60.66	59.29	48.9	18.25	19.81	29.04	24.77	25.01	31.05	22.81	13.18	12.88	22.85	19.74	23.72	32.28	25.24	26.56	30.9	35.76	26.18	24.3	25.42	27.13	21.4	28.4	27.47
Gh_A01G096300	6.68	6.96	7.8	8.7	9.94	8.05	8.57	9.53	7.2	9.76	9.33	8.65	10.68	9.2	6.17	10.7	10.05	9.86	10.17	12.24	15.56	8.64	9.6	13.25	8.66	7.33	9.42	8.68	11.13	11.05	7.03	8.65	7.64	12.32	14.07	9.86
Gh_A01G096500	9.91	9.66	8.34	12.3	11.87	14.38	8.98	9.22	8.77	14.12	12.97	15.29	6.08	6.21	6.56	11.14	14.92	17.82	13.44	9.96	7.39	13.18	12.33	18.08	7.48	7.81	7.89	19.06	17.8	17.24	12.66	11.63	10.59	16.16	19.56	16.92
Gh_A01G097800	7.2	7.49	7.61	7.23	7.33	7.77	5.78	5.34	6.47	6.46	8.4	7.4	4.69	6.47	6.57	4.83	4.86	4.81	5.5	3.83	4.65	5.36	5.56	6.29	5.83	6.32	5.87	5.9	5.76	5.59	5.14	5.04	5.22	5.81	5.29	6.15
Gh_A01G097900	49.02	50.58	45.94	26.89	28.76	28.81	32.21	34.57	35.27	36.82	39.74	41.89	24.82	25.92	26.12	29.35	42.38	43.47	49.69	40.08	37.77	19.41	18.69	26.62	32.17	29.73	36.29	51.94	55.52	47.08	61.49	67.13	61.45	26.84	31.54	29.64
Gh_A01G098400	5.08	5.39	5.06	3.88	5.57	5.88	5.26	4.24	5.92	5.45	5.44	4.69	9.77	7.9	8.1	6.32	5.45	5.66	5.64	4.66	4.37	7.52	5.7	6.27	7.58	8.02	8.06	4.55	4.78	5.37	4.51	4.08	5.23	4.81	5.49	5.06
Gh_A01G098500	3.89	2.48	4.01	6.62	6.1	3.66	6.5	5.4	5.33	5.4	4.66	6.66	4.41	2.24	3.17	11.33	12.09	10.63	11.74	18.97	12.7	26.99	25.37	15.49	3.51	5.22	3.01	4.12	8.45	7.74	9.75	9.72	16.37	13.8	8.98	9.05
Gh_A01G098700	18.77	16.33	12.87	16.6	14.09	14.9	13.18	10.92	14.31	24.32	24.47	23.63	23.72	20.08	20.35	34.92	27.74	36.65	36.82	40.6	40.92	38.97	45.8	34.87	21.99	27.8	25	24.28	33.48	32.16	32.73	45.89	37.03	36.88	44.76	31.62
Gh_A01G098800	23.98	15.61	17.78	18.53	23.56	17.4	22.85	22.68	19.37	23.16	24.84	26.28	20.79	13.95	16.73	30.24	27.34	35.06	36.07	47.84	37.35	30.54	30.61	33.45	21.36	21.4	17.11	21.94	28.29	28.51	32.99	39.74	33.59	32.86	30.99	27.55
Gh_A01G099300	19.86	22.08	19.23	19.4	16.96	18.46	25.86	24.04	23.66	14.12	13.23	13.23	17.88	17.28	14.69	37.63	35.69	31.9	35.21	35.72	28.93	30.98	26.66	32.28	16.4	16.07	17.22	25.81	26.59	30.95	31.42	27.82	34.2	29.34	28.08	28.06
Gh_A01G099900	19.83	19.2	20.46	20.44	22.12	21.19	18.67	19.03	18.96	21.05	22.59	22.87	20.27	18	19.68	15.28	19.16	19.27	16.54	12.79	12.49	17.93	16.03	18.49	19.03	20.04	18.35	21.76	21.58	19.33	18.66	18.83	19.71	17.72	19.3	17.44
Gh_A01G100200	106.95	96.07	109.83	98.44	92.05	87.3	75.52	55	62.66	117.41	104.98	101.88	57.56	53.98	83.23	26.1	31.6	33.53	27.16	17.61	16.23	32.19	28.45	38.95	83.1	76.01	61.99	46.11	38.35	33.01	39.4	39.35	36.35	40.07	37.02	38.4
Gh_A01G100300	7.48	6.91	8.84	6.15	5.81	7.42	5.97	5.43	5.19	7.14	6.13	6.42	7.76	6.38	7.67	3.1	3.39	5.21	4.49	2.57	2.12	4.23	3.46	3.36	7.1	7.17	5.76	5.76	4.86	4.29	4.58	6.15	4.46	4.16	4.1	4.22
Gh_A01G100700	22.42	52.48	28.17	28.75	25.42	30.07	54.65	39.6	56.17	27.77	42.9	27.61	45.58	39.53	25.93	33.88	49.65	37.69	37.41	57.62	90.78	42.34	32.98	46.98	21.62	27.44	27.12	37.16	75.24	57.9	64.5	67.69	55.36	50.58	77.24	46.17
Gh_A01G100800	12.01	16.07	12.73	13.3	13.53	14.33	8.31	9.13	6.87	15.94	20.06	16.49	7.67	7.28	9.5	5.64	9.12	7.77	4.88	6.43	7.24	7.94	6.51	10.58	8.64	10.19	11.2	8.4	15.81	12.98	8.17	7.83	6.35	6.31	15.54	15.88
Gh_A01G100900	24.66	29.16	20.11	17.41	23.75	18.72	21.09	10.93	11.75	17.27	25.29	18.66	11.56	18.29	19	8.21	15.91	26.8	11.43	6.19	4.48	10.47	6.95	15.46	15.96	20.09	19.83	18.59	28.07	24.7	13.47	13.49	16.75	15.57	17.86	21.13
Gh_A01G101000	8.87	11.14	9.82	10.43	9.33	9.81	9.01	5.79	8.23	9.05	12.32	10.04	11.49	11.85	15.63	15.13	14.12	18.22	10.82	11.71	11.15	17.75	14.52	19.5	16.24	14.92	10.86	16.9	24.58	18.75	14.7	11.77	13.46	17.08	16.6	24.01
Gh_A01G101100	11.77	14.07	18.32	10.29	8.27	7.7	15.23	8.4	11.68	9.21	15.42	9.07	19.59	12.69	12.86	3.92	3.73	6.31	5.26	8.46	10.57	5.12	7.26	7.31	9.57	18.22	15.01	5.45	11.43	5.16	3.4	5.01	4.69	8.32	8.15	4.21
Gh_A01G101300	9.22	9.14	13.23	1.33	1.84	2.18	5.74	10.55	10.31	2.69	2.35	3.04	4.64	6.68	6.88	1.63	2.17	2.57	11.63	3.69	2.05	0.36	0.39	0.49	5.71	6.18	7.99	2	3.1	2.85	14.18	19.14	15.78	0.71	0.51	0.87
Gh_A01G101400	16.25	17.8	20.17	16.88	17.73	17.02	14.37	9.26	11.34	19.85	19.26	19.65	13.83	12.06	21.68	12.05	8.42	12.02	5.04	5.23	6.62	12.47	10.83	13	16.1	11.15	10.37	12.75	9.68	11.12	9.4	7.32	9.17	13.1	11.71	12.58
Gh_A01G102700	60.66	60.63	64.08	46.9	44.74	45.27	60.97	66.93	68.07	50.56	53.83	51.77	74.5	77.63	76.34	56.02	60.69	47.77	61.28	55.85	56	55.98	51.7	52.67	68.31	73.42	78.23	54.86	59.7	49.97	64.83	62.77	69.15	57.37	50.97	53.2
Gh_A01G102900	5.62	5.16	6.42	5.74	6.11	5.79	8	6.95	7.47	5.18	5	4.41	8.09	11.36	9.2	7.13	6.07	7.51	8.02	7.16	7.07	6.34	7.15	8.9	9.2	10.34	10.52	6.55	7.59	6.95	8.85	8.67	7.45	7.31	8.46	6.54
Gh_A01G103200	23.78	22.45	22.29	20.59	22.23	23.4	22.14	20.7	20.59	20.61	20.02	21.82	19.66	17.23	17.88	14.37	15	16.49	12.79	10.74	9.78	12.07	12.77	14.67	19.78	21.11	16.95	18.71	18.34	17.34	16.25	14.13	15.29	17.48	15.58	15.33
Gh_A01G103500	3.25	2.92	2.07	1.54	1.51	1.45	1.18	0.74	2.27	1.4	1.44	3.59	0.97	1.47	1.32	5.19	0.84	0.46	1.83	0.44	0.84	0.58	8.06	0.92	0.44	0.46	0.99	3.44	0.34	0.51	1.49	2.16	1.51	0.33	1.21	0.86
Gh_A01G103600	6.37	4.9	6.48	10.27	8.4	6.35	7.73	6.75	7.26	6.8	6.75	6.84	5.21	5.89	5.68	17.97	13.38	12.91	17.94	18.97	18.12	13.15	16.92	15.14	5.42	4.97	5.83	7.66	10.09	11.2	12.56	13.04	12.09	12.66	12.04	10.71
Gh_A01G103800	14.68	13.37	13.79	14	13.63	14.23	12.95	13.71	13.83	14.03	15.63	14.52	12.12	12.63	12.97	11.64	12.78	11.8	11.32	7.57	7.03	10.24	8.33	11.37	12.45	11.63	12.24	13.23	13.83	11.31	10.86	12.88	11.94	11.2	11.97	10.72
Gh_A01G104000	12.33	16.53	17.9	13.32	11.92	9.75	7.38	9.11	9.76	13.39	16.1	9.39	14.39	15.43	11.94	4.66	4.33	3.1	1	1.26	0.62	7.96	6.83	5.55	11.22	8.07	10.19	5.95	5.89	4.07	2.96	1.38	3.82	4.69	7.08	6.42
Gh_A01G104200	21.69	23.45	19.24	20.95	25.85	24.79	24.11	24.99	21.18	22.06	24.2	22.67	19.71	20.06	21.54	18.63	18.72	18.32	17.9	15.66	16.79	17.17	20.33	20.68	18.75	23.57	21.66	21.78	22.49	22.28	19.35	21.18	19.37	18.48	22.51	17.75
Gh_A01G104300	10.62	8.38	8.9	7.23	9.89	9.04	7.02	6.45	7.03	8.58	7.72	8.81	8.29	8.4	9.68	5.66	4.96	5.77	3.17	1.86	1.66	5.01	4.28	4.57	8.95	7.49	8.09	9.41	6.46	5.58	5.05	4.62	4.32	4.84	4.93	4.75
Gh_A01G104400	9.99	11.19	11.3	11.75	10.81	11.42	10.1	11.93	10.76	11.84	12.84	11.85	9.32	9.7	11.02	9.43	11.03	10.9	10.94	8.79	9.29	10.11	9.71	10.83	9.94	10.11	10.26	10.89	11.86	10.45	11.69	11.03	10.88	10.85	10.98	10.41
Gh_A01G104700	25.42	20.13	27.44	26.1	22.19	16.56	41.2	35.54	40.11	26.51	23.29	24.76	15.01	21.34	16.53	40.1	35.48	24.49	32.55	63.7	78.58	36.6	47.14	32.08	19.53	20.24	16.82	20.15	21.17	24.78	26.22	22.46	29.23	27.5	23.05	22.98
Gh_A01G104800	35.24	36.07	34.34	30.93	28.96	29.68	35.71	40.46	41.26	31.44	34.86	31.11	40.89	40.19	36.3	26.66	27.54	26.44	31.13	27.52	25.78	29	28	27.98	36.5	36.06	34.13	26.55	29.03	28.49	32.58	34.26	31.62	28.83	28.47	26.16
Gh_A01G104900	20.4	17.79	19.75	10.44	13.85	14.97	9.64	11.9	10.69	16.87	13.67	14.62	18.95	19.26	23.52	4.36	2.93	5.55	1.35	1.67	0.34	7.49	4.21	5.7	22.86	18.81	18.59	7.67	3.29	3.56	4	2.97	3.91	6.07	4.66	6.81
Gh_A01G105000	16.71	16.42	16.67	15.74	16.02	17.65	14.45	13.96	13.47	14.2	16.53	15.61	14.21	15.92	14.37	14.05	13.52	16.94	13.14	12.65	13.62	13.2	11.32	14.23	15.67	16.06	14.84	17.47	15.57	14.2	14.4	15.56	15.09	12.53	15.43	12.82
Gh_A01G105500	23.74	24.33	19.66	18.73	24.14	22.78	22.6	20.38	21.91	23.25	22.05	20.08	24.83	20.83	23.22	16.49	16.93	21.34	15.12	18.79	19.92	19.68	17.45	18.19	23.9	21.92	22.94	22.19	18.24	21.75	19.45	19.89	20.1	17.86	18.25	20.71
Gh_A01G105700	6.78	8.59	8.67	7.39	8.58	6.4	4.67	6.1	5.79	7.82	8.33	5.94	8.42	8.36	6.89	4.47	4.64	2.77	3.54	2.54	2.25	6.31	4.48	4.12	5.62	5.35	5.5	3.32	3.48	2.96	3.61	3.74	2.84	3.16	5.64	3.87
Gh_A01G105800	3.25	3.61	1.95	3.21	2.8	2.09	3.43	2.59	3.37	2.57	4.44	2.79	4.14	3.36	3.01	3.64	2.86	3.84	6.45	5.82	8.07	3.08	2.55	2.16	3.87	2.31	2.35	2.18	4.68	2.03	5.38	5.79	4.08	2.01	1.84	1.24
Gh_A01G106300	26.49	22.66	27.31	25.04	24.18	21.04	20.45	16.22	17.89	26.55	27.25	22.61	26.85	26.73	29.94	13.39	14.25	18.85	10.02	7.14	4.94	13.65	10.57	15.76	26.75	24.89	26.08	21.74	12.77	13.15	15.73	13.06	12.73	18.7	10.8	17.56
Gh_A01G106500	6.18	6.41	6.91	7.39	8.07	7.96	7.5	8.59	9.03	7.88	7.24	8.04	9.89	10.54	8.09	13.67	12.81	10.69	10.26	13.26	13.96	13.87	14.02	11.79	9.58	8.96	10.08	7.52	8.54	10.28	8.99	9.41	9.18	9.32	10.39	9.48
Gh_A01G106700	11.74	13.88	14.72	14.91	13.22	14	15.73	14.51	15.58	11.87	13.13	13.25	11.92	15.41	12.25	10.23	12.24	12.73	17.23	13.75	13.4	11.68	13.85	12.87	14.59	13.65	13.78	12.64	13.64	15.67	16.91	17.46	15.28	11	13.09	13.09
Gh_A01G106800	8.14	9.26	11.21	10.07	8.38	6.64	7.28	5.69	7.27	7.98	10.93	8.03	6.13	5.95	10.02	3.54	4.65	5.33	4.56	4.4	3.3	5.4	3.53	5.34	7.51	6.93	5.77	6.69	5.62	6.58	4.76	3.55	2.81	5.3	5.18	6.3
Gh_A01G106900	8.82	7.33	8.95	7.89	9.46	9.98	8	7.64	7.18	8.81	8.43	7.94	9.12	7.6	9.62	5.38	5.74	7.47	5.36	3.84	4.01	6.08	5.81	6.9	8.72	8.07	8.15	8.71	8.82	6.52	7.67	6.2	7.09	5.62	6.04	6.13
Gh_A01G107000	13.79	14.49	14	13.08	14.81	14.98	14.07	14.64	15.84	14.94	14.16	15.09	14.35	14.25	14.61	11.62	13.82	11.55	12.34	10.49	10.99	12.08	11.31	10.69	14.25	13.65	14.47	13.66	14.38	13.48	13.36	12.71	12.94	11.5	11.61	12.47
Gh_A01G107100	6.65	7.86	8.98	5.47	9.71	7.91	7.72	5.02	5.49	6.99	6.67	7.72	7.36	6.46	7.9	5.7	6.61	6.95	5.14	5.41	4.1	5.41	5.32	6.67	9.38	7.21	7.76	8.76	8.2	6.44	8.42	7.72	6.5	5.54	7.06	8.18
Gh_A01G107200	12.9	12.87	14.2	12.44	13.02	13.66	11.66	13.35	12.15	12.17	13.01	12.83	11.07	11.43	11.38	10.93	12.36	12.31	12.03	9.89	9.31	10.69	9.38	10.16	10.84	10.42	10.75	13.14	13.82	11.75	11.95	12.1	12.97	10.34	11.74	11.17
Gh_A01G107700	151.23	163.86	149.42	165.32	186.82	191.45	111.47	127.86	115.25	165.1	172.51	166.66	127.81	119.61	112.24	71.79	74.48	87.67	61.85	51.25	52.03	93.33	101.86	119.94	107.83	106.6	106.43	101.19	97.03	106.55	73.24	87.78	71.32	103.24	128.92	117.98
Gh_A01G108100	6.56	4.95	4.43	4.02	5.21	5.5	5.01	4.31	3.79	4.48	3.74	5.18	7.86	6.98	9.94	2.09	2.51	4.28	3.22	1.97	1.55	2.57	1.51	3.16	8.87	8.13	8.08	6.2	4.82	4.04	4.84	4.94	3.12	2.99	3.85	3.64
Gh_A01G108400	15.5	13.59	14.76	12.55	11.26	12.44	10.57	12.11	11.37	14.03	13.6	15.15	6.3	8.23	8.95	13.46	12.95	10.73	12.61	11.23	9.95	12.42	13.87	12.53	9.82	8.81	10.36	12.95	15.07	12.72	15.87	15.74	15.14	14.99	13.65	13.01
Gh_A01G108500	57.51	62.64	56.5	49.29	54.23	61.1	50.72	56.82	57.95	53.25	58.73	60.64	51.8	51.51	42.75	70.31	72.23	72.04	98.97	87.15	88.26	71.04	79.79	70.94	54.46	48.34	55.04	74.21	81.44	75.47	77.65	96.1	80.31	74.87	76.01	75.85
Gh_A01G108900	20.6	22.36	24.8	18.37	22.51	21.1	14.69	14.8	18.2	21.42	25.43	22.22	19	21.94	27.1	10.56	10.42	18.1	12.23	7.42	9.48	12.43	11.01	17.5	22.88	19.28	17.55	20.69	16.21	17.34	15.47	13.8	12.22	14.71	18.15	19.23
Gh_A01G109500	9.89	9.28	9.66	10.77	10.86	12.02	10.24	10.49	9.75	10.47	10.35	10.35	9.45	9.01	9.07	8.15	8.43	9.61	7.63	5.6	5.71	8.44	7.52	8.18	9.21	9.01	8.65	8.48	9.25	9.16	8.33	8.39	8.74	8.42	10.61	7.96
Gh_A01G110100	7.88	6.94	8.55	5.91	7.89	7.89	7.52	6.97	7.21	9.36	7.04	5.86	5.54	6.01	7.88	7.51	7.34	7.32	5.74	4.09	4.12	5.52	4.81	5.95	7.33	5.89	5.93	8.84	10.08	7.59	6.1	6.98	6.75	6.2	5.27	7.51
Gh_A01G110400	7.76	6.73	6.86	8.17	8.53	6.71	12.48	10.69	12.22	7.31	6.5	7.74	9.83	8.85	9.27	26.7	20.06	19.13	23.55	28.71	26.55	25.85	26.06	21.74	10.43	14.12	10.2	11.35	14.58	17.26	19.74	17.42	24.76	19.96	17.88	18.57
Gh_A01G110800	33.46	38.11	38.17	33.51	29.96	28.65	17.52	16.61	20.04	36.59	36.78	37.38	11.25	19.15	23.81	16.29	18.67	17.84	17.43	10.2	10.31	40.83	28.89	31.86	18.78	23.11	22.28	17.44	21.3	18.22	17.89	25.74	23.86	27.18	26.86	30.91
Gh_A01G111300	33.88	33.31	31.67	31.52	31.95	35.36	25.88	23	30.9	31.01	34.97	33.02	27.33	29.1	35.82	21.82	23.9	22.73	20.52	17.15	17.42	19.79	19.62	28.98	27.62	32.47	24.78	28.57	30.65	28.27	25.7	25.8	16.96	23.5	25.59	25.16
Gh_A01G111600	157.38	162.97	92.82	33.64	37.88	31.21	77.59	76.27	76.75	183.13	127.16	93.69	477.02	483.05	299.74	156.63	156.59	193.12	415.06	219.29	273.13	441.53	362.26	420.17	249.41	303.82	366.27	158.99	176.89	181.22	293.5	474.28	263.28	397.76	462.59	360.18
Gh_A01G111800	13.1	15.36	17.01	12.73	12.3	11.96	9.1	6.74	8.2	12.34	12.4	12.74	12.83	11.07	13.91	3.95	4.47	5.89	4.57	3.27	3.39	3.53	4.29	5.97	13.1	11.66	12.93	8.3	7.87	6.15	6.37	7.16	6.21	5.43	7.75	6.12
Gh_A01G112200	20.58	22.01	22.13	21.43	21.99	21.6	19.82	19.56	19.86	19.83	21.61	20.63	18.62	21.27	21.39	19.23	20.03	20.74	18.26	16.15	15.08	16.94	17.39	17.27	21.54	21.06	20.54	22.9	21.8	18.79	20.73	19.25	20.96	17.11	19.05	19.81
Gh_A01G112500	12.96	8.83	10.19	15.8	25.55	25.5	8.36	11.51	9.96	18.21	17.95	23.38	4.28	4.31	3.58	11.02	17.37	20.56	15.35	9.31	10.52	12.46	13.03	25.21	2.71	4.33	5.89	20.79	17.98	23.34	12.44	15.46	9.57	16.81	31.17	17.44
Gh_A01G112800	20.16	25.67	22.23	17.89	22.1	21.09	20.12	20.73	23.87	19.2	19.79	20.68	19.4	19.87	16.79	11.81	14.38	15.96	17.97	18.34	16.85	10.3	13.54	13.66	21.22	17.72	19.45	19.53	19.87	18.91	22.21	24.48	15.72	13.92	16.13	16.01
Gh_A01G113100	39.53	39.35	40.54	39.41	42.67	42.54	34.15	33.82	35.03	41.06	39.03	41.68	33.5	35.54	34.04	65.91	63.6	62.17	52.32	56.24	55.89	52.92	64.24	59.81	36.38	34.67	37.17	64.59	61.83	57.46	51.34	52.63	44.91	54.28	49.05	54.75
Gh_A01G113300	163.83	138.28	159.79	152.43	155.43	155.95	137.5	130.49	111.37	161.13	149.89	154.89	114.29	114.04	158.26	111.83	106.44	125.21	85.96	74.24	84.12	109.02	110.81	105.99	149.54	107.5	108.55	127.64	105.42	113.06	105.58	85.93	101.77	109.01	109.14	114.23
Gh_A01G113400	27.35	27.73	27.82	27.71	29.75	26.72	26.67	24.3	28.48	29.49	30.77	27.14	27.68	26.17	28.99	15.36	15.13	18.06	16.77	13.18	13.08	17.81	19.44	17.62	25.56	24.04	23.11	19.87	19.86	18.17	20.22	20.68	18.5	19.88	23.02	18.29
Gh_A01G113700	10.04	11.17	11.78	10.83	9.36	11.6	9.97	9.58	10.98	11.5	10.42	10.94	10.33	9.25	8.68	7.45	10.4	9.45	8.77	6.78	5.49	6.95	7.84	9.34	9.03	9.15	8.11	9.3	12.1	9.86	8.1	10.57	10.21	9.76	9.85	10.12
Gh_A01G114400	18.26	16.59	18.47	18.93	17.44	16.28	23.96	22.77	22.24	19.58	20.78	19.68	28.43	26.28	23.22	10.18	10.43	10.21	11	9.87	11.79	13.57	11.5	12.5	23.26	19.28	19.48	8.99	12.03	9.36	12.32	9.8	10.45	11.65	13.82	12.85
Gh_A01G114500	5.01	4.89	4.95	5.91	5.83	4.74	5.69	6.41	7.45	6.1	4.6	6.1	5.31	6.24	5.91	12.43	9.69	8.67	7.11	10.36	10.41	13.82	13.58	10.49	6.91	6.04	6.72	6.61	6.42	7.21	6.02	6.08	7.55	10.7	10.73	10.71
Gh_A01G114700	2.45	1.09	1.76	0	0.16	0.37	3.52	2.76	1.27	0.81	0.78	0.44	5.09	5.35	11.74	6.05	2.48	6.24	4.67	6.19	7.75	13.21	6.8	6.5	4.79	12.97	9.73	2.42	2.65	0.99	3.26	2.74	6.62	4.88	3.85	7.4
Gh_A01G115200	11.84	12.03	3.65	6.82	15.33	9.63	17.37	21.46	16.68	9.98	9.75	9.13	100.54	74.99	49.62	58.19	46.86	37.68	40.75	61.1	87.55	56.57	72.93	54.05	50.77	54.58	63.56	31.33	33.97	49.57	40.93	38.25	30.21	55.2	40.25	47.38
Gh_A01G116800	6.29	5.88	5.72	6.12	7.15	10.11	6.36	6.79	7.68	4.31	4.97	4.61	6	6.26	6.56	17.22	14.5	14.55	10.59	12.69	13.57	6.59	6.72	7.11	4.88	6.27	5.95	16.16	14.39	11.79	9.44	10.57	10.04	4.41	4.85	5.27
Gh_A01G116900	6.97	7.46	7.84	7.58	8.43	7.09	5.44	4.61	3.46	7.96	9.02	8.7	5.21	6.14	8.98	4.59	5.82	5.33	4.1	2.94	2.13	5.16	5.07	4.9	6.61	5.38	5.19	7.87	7.02	5.36	5.16	4.16	3.28	5.75	5.05	5.33
Gh_A01G117000	8.08	8.01	7.4	8.35	10.71	10.06	7.19	7.03	7.16	7.02	8.75	9	9.18	8.75	8.72	8.94	8.55	9.5	8.23	8.39	7.03	7.38	9.47	9.67	9.94	8.42	9.63	9.9	12.88	10.04	11.01	9.36	9.35	9.24	9.94	10.39
Gh_A01G117100	11.28	11.66	11.72	10.63	10.78	9.69	12.82	12.38	11.98	8.69	9.56	10.9	19.79	18.12	14.74	9.85	13.39	10.51	15.95	12.51	13.21	10.28	10.1	12.34	15.1	15.79	15.74	12.96	12.31	12.39	15.76	15.99	13.66	11.94	12.46	12.05
Gh_A01G117300	7.83	8.05	7.12	5.75	6.79	6.08	6.72	5.92	6.1	6.87	6.46	6.66	3.65	4.15	5.11	4.31	3.44	5.4	4.08	3.52	3.06	2.85	5.08	4.3	5.71	4.98	5.59	6.56	5.59	6.54	5.02	7.46	4.37	5.55	5.13	5.49
Gh_A01G117600	7.52	6.89	7.56	7.37	6.44	7.73	7.55	7.71	7.23	7.26	7.29	6.84	8.61	8.45	7.79	6.21	5.92	6.52	5.8	5.49	4.99	6.96	6.64	6.77	8.08	8.7	7.11	7.02	6.82	6.15	6.86	6.61	6.53	5.93	7.13	7.2
Gh_A01G118000	6.33	7.03	7.02	8.75	8.3	7.75	8.19	7.66	8.67	7.48	7.4	6.43	11.95	12.2	11.46	8.09	8.02	9.07	6.42	6.42	6.55	9.52	8.2	8.55	10.6	10.42	10.17	8	8.21	7.45	6.16	5.8	6.21	7.67	6.82	7.72
Gh_A01G118100	14.82	16.66	15.38	17.65	16.11	16.72	14.81	14.6	14.49	15.15	15.08	15.7	17.31	16.43	16.01	13.13	12.75	11.96	12.99	9.91	10.03	13.47	14.22	12.12	17.44	16.3	18.44	16.03	12.76	14.41	13.42	14.03	12.59	15.7	12.48	11.88
Gh_A01G118200	10.26	7.41	11.02	7.64	9.56	8.73	4.73	4.46	4.07	7.99	6.11	6.56	8.31	8.23	10.91	1.81	1.7	1.91	0.21	0.11	0.46	3.49	1.37	2.9	10.86	7.39	8.87	1.77	0.71	0.96	1.5	1.19	1.14	2.54	1.75	2.99
Gh_A01G118300	5.48	5.53	5.51	4.09	4.25	6.2	5.83	3.14	6.46	5.12	5.33	5.73	5.63	6.22	5.18	6.47	5.13	6.51	7.08	5.58	6.04	4.78	4.58	6.59	4.91	7.45	4.84	5.4	5.88	6.48	5.85	4.87	4.45	5.17	8.19	6.24
Gh_A01G118500	831.04	915.33	931.78	1167.16	1017.88	1174.88	1394.3	1187.65	1598.92	919.21	834.3	1032.15	416.21	584.85	449.28	426.74	596.65	395.26	345.99	390.09	326.72	406.57	706.4	614.35	697	759.11	588.01	630.69	479.88	588.86	385.76	351.07	337.72	767.58	589.59	623.22
Gh_A01G119200	30.4	30.83	33.34	28.82	31.28	37.47	26.45	25.41	25.73	29.02	28.39	32.13	26.62	26.13	30.26	18.15	20.07	23.39	18.6	12.94	10.99	17.03	18.62	20.42	30.36	26.99	29.87	29.69	28.74	23.82	24.35	25.56	24.16	22.5	20.12	23.58
Gh_A01G119300	24.22	24.67	29.77	24.63	22.18	23.55	21.58	21.58	18.51	24.41	24.14	24.85	21.92	24.17	28.1	17.52	17.53	19.08	14.35	12.24	13.23	18.38	16.12	18.56	23.93	25.58	23.24	25.98	21.76	18.67	19.86	18.49	16.91	21.09	16.72	20.16
Gh_A01G119400	116.33	111.26	155.4	184.52	152.22	124.37	87.52	52.14	49.36	153.54	155.07	126.86	90.35	92.27	98.61	36.58	51.75	71.45	33.44	24.4	33.58	40.24	32.44	42.81	113.86	81.41	97.71	95.48	74.41	46.07	39.88	29.04	32.37	52.69	48.43	63.98
Gh_A01G119500	17.59	14.55	11.51	16.68	30.13	38.16	7.23	8.85	9.04	25.67	31.55	30.16	15.22	10.21	7.06	11.76	17	21.64	14.49	5.55	8.71	16.17	17.26	33.64	11.4	12.95	11.39	21.04	21.99	27.46	9.93	13.49	8.12	21.4	36.34	23.08
Gh_A01G120400	7.77	9.84	11.02	9.87	7.4	9.75	5.97	5.52	5.69	10.21	9.69	9.56	7.27	8.66	10.03	4.9	6.6	8.79	4.13	2.82	2.68	6.79	5.33	8.59	6.89	7.66	7.12	8.1	6.24	5.22	4.25	5.2	3.67	7.61	7.18	6.73
Gh_A01G120600	7.92	6.74	7.87	7.42	8.51	8.53	6.21	6.49	6.02	6.33	7.01	7.32	6.16	7.16	8.55	8.29	7.79	7.12	5.94	5.38	5.69	8.24	6.91	7.66	6.48	6.39	5.67	8.35	7.67	6.92	5.63	5.18	8.27	6.41	7.08	7.44
Gh_A01G120800	35.17	34.34	40.21	36.86	34.01	38.45	33.35	31.33	34.14	37.74	34.69	37.92	32.86	28.89	33.3	22.83	22.76	23.69	16.74	15.83	13.13	22.17	23.06	24.87	34.09	36.41	33.8	33.11	24.61	24.95	25.03	23.34	22.06	28.34	25.85	26.52
Gh_A01G121500	11.99	11.42	12.59	10.79	10.24	12.75	11.85	11.29	13	11.64	10.59	12	11.32	10.66	11.46	7.97	9.9	9.57	11.54	7.71	7.99	8.58	7.88	8.89	11.08	10.96	10.93	14.17	12.53	11.92	14.36	14.43	12.74	8.92	10.38	10.34
Gh_A01G121800	18.72	18.28	20.12	21.45	20.2	20.66	22.62	20.98	21.7	21.31	22.29	20.3	19.38	19.02	18.73	17.51	20.43	17.5	19.23	18.56	18.46	19.59	19.2	20.91	18.39	19.1	18.4	18.93	19.59	18.74	22.24	21.06	22.03	21.12	20.68	18.81
Gh_A01G122200	21.19	18.1	19.79	21.55	20.93	19.06	25.83	25.83	29.74	18.69	21.18	19.64	28.43	21.61	24.12	15.85	16.98	16.64	20.71	21.02	22.05	14.48	16.66	15.47	24.31	24.77	25.5	17.64	20.8	19.44	20.48	23.14	19.93	15.93	16.43	14.74
Gh_A01G123000	8.92	9.74	8.41	4.78	5.2	6.78	4.95	6.86	7.07	4.78	5.64	4.15	8.51	8.29	9.15	3.2	3.14	3.09	5.7	4.78	4.32	3.38	3.39	3.65	7.12	7.29	7.03	4.65	5.24	4.46	7.97	7.74	6.6	3.55	4.5	3.66
Gh_A01G123100	11.57	9.21	9.79	13.56	10.14	11.62	16.56	15.42	15.51	11.99	9.56	10.49	18.49	19.27	18.1	18.26	12.85	13.64	15.27	15.43	16.64	15.18	16.72	13.44	14.15	15.97	14.75	10.83	9.19	10.76	11.96	10.07	12.52	11.26	9.8	13.08
Gh_A01G123400	10.37	10.02	9.6	7.79	7.93	12.71	9.78	7.27	6.08	7.2	8.41	8.75	6.99	11.64	9.86	10.53	10.84	11.55	10.25	10.38	12.69	9.88	12.85	11.84	8.12	10.13	11.18	11.32	11.29	16.17	14.01	9.67	10.29	7.73	8.01	9.33
Gh_A01G123500	11.96	12.44	8.85	7.91	10.5	10.05	11.67	11.21	13.67	8.52	12.81	9.66	7.19	14.92	12.99	11.89	10.5	16.11	11	13.38	13.62	11.74	8.03	11.99	10.11	10.12	13.46	11.88	12.24	13.72	14.28	13.18	13.14	9.77	9.77	10.66
Gh_A01G124100	7.95	8.27	7.04	6.76	7.19	9.2	6.87	6.92	7.16	7.69	7.65	7.35	5.51	4.15	4.74	5.75	7.3	6.22	7.21	4.84	4.77	6.03	5.52	6.15	5.1	4.82	5.42	8.99	8.39	7.36	6.9	6.89	6.85	6.79	7.58	7.07
Gh_A01G124300	5.19	6	6	4.12	7.47	5.68	4.81	6.36	6.62	5.98	6.04	8.92	3.17	2.77	3.63	2.7	5.13	6.3	4.82	7.27	5.09	4.17	3.83	4.93	3.2	2.99	3.86	7.25	4.92	6.91	4.84	6.25	5.03	4.44	6.85	4.82
Gh_A01G124500	7.17	6.62	7.02	6.69	7.1	7.95	6.67	6.43	5.85	8.18	7.58	8.7	7.61	6.55	7.44	7.14	6.72	8.02	5.22	4.83	5.98	6.38	5.23	6.79	7.67	6.95	7.18	7.6	8.12	7.32	5.9	6.27	7.89	6.91	7.85	7.21
Gh_A01G125600	3.94	0.75	0.5	1	2.05	1.02	1.21	1.23	0.87	2.22	1.29	2.53	3.86	4.73	2.7	2.78	3.99	3.24	3.22	6.17	5.65	10.62	9.01	4.88	2.18	2.03	1.22	1.67	1.26	1.58	2.3	2.83	2.6	2.55	1.59	3.53
Gh_A01G125900	20.65	18.99	20.65	19.81	19.24	20.77	20.08	18.97	20.14	19.69	19.02	19.25	22.32	19.56	18.87	16.68	17.32	17.75	15.83	14.47	14.81	15.41	17.72	16.25	19.08	19.51	21.58	20.17	21.19	19.31	21.18	19.71	19.02	18.89	16.2	17.77
Gh_A01G126600	17.03	15.53	14.61	15.7	16.47	16.81	15.22	14.82	14.26	15.71	14.16	16.06	11.02	10.5	11.31	10.96	10.79	12.97	8.88	7.62	7.19	9.69	9.87	10.51	11.46	12.02	11.43	12.68	12.27	12.72	10.57	11.55	11.09	12.37	11.04	12.44
Gh_A01G126700	116.29	121.39	110.67	147.15	154.07	153.09	115.05	117.66	119.42	158.1	178.06	180.49	101.68	100.85	98.04	102.61	135.47	128.44	124.61	116.11	112.95	139.72	138.57	161.82	96.74	110.77	104.34	163.76	172.88	146.43	155.08	159.77	150.62	165.21	194.03	161.2
Gh_A01G126900	23.23	18.76	21.66	26.73	27.13	27.5	14.7	15.72	12.26	25.09	22.86	22.05	14.28	17.17	19.45	12.17	11.49	20.69	6.56	3.18	2.77	10.91	7.56	10.5	17.84	15.46	15.37	25.24	13.65	10.77	10.13	6.41	13.24	9.49	7.48	13.53
Gh_A01G127600	48.11	55.15	48.47	46.16	44.89	46.75	51.12	55.17	54.73	44.09	47.65	46.38	44.06	46.07	41.68	56.82	58.71	55.05	59.4	57.41	57.78	45.04	49.95	51.38	46.71	47.41	45.43	54.11	62.51	57.94	60.66	62.95	63.3	52.53	54.4	53.39
Gh_A01G127800	14.39	11.13	9.43	8.84	11.36	14.47	12.03	10.27	9.85	9.6	10.53	12.67	9.28	8.43	8.85	8.67	13.56	12.96	18.09	13.76	9.51	6.69	8.67	10.8	9.1	9.73	8.56	14.94	16.12	11.04	19.7	20	21.64	9.82	11.01	7.33
Gh_A01G128000	7.12	8.52	8.48	8.64	8.05	8.07	8.09	8.21	8.13	7.19	8.77	6.41	5.34	6.26	6.4	5.89	6.23	6.93	6.91	4.82	5.19	6.08	6.39	6.37	6.44	5.93	5.98	8.65	7.51	7.3	6.81	7.53	7.73	6.42	6.88	7.25
Gh_A01G128700	32.58	26.51	31.78	45.72	50.81	46.27	67.04	57.19	58.05	50.87	47.54	52.12	35.87	36.65	37.72	61.92	66.05	65.45	66.97	85.67	81.59	64.34	81.59	75.44	38.59	46.85	53.51	50.81	53.53	58.36	52.39	51.15	44.1	80.97	71.97	70.23
Gh_A01G129800	5.02	6.66	6.48	8.28	6.41	6.64	3.03	3.86	3.04	5.83	6.58	5.69	4.99	6.22	6.73	4.75	4.22	3.79	2.63	1.12	1.08	4.14	3.81	3.52	5.61	5.14	5.63	4.13	3.55	4.07	2.08	1.75	2.2	3.06	3.26	4.06
Gh_A01G130000	9.36	7.7	9.42	7.08	9.45	8.55	6.32	5.54	4.34	9.6	7.43	9.44	7.38	7.95	11	4.7	4.71	5.43	3.9	2.16	2.46	4.98	4.25	4.54	10.24	7.18	6.58	6.07	5.22	5.45	4.19	4.32	3.99	4.75	4.66	4.94
Gh_A01G131600	8.95	4.79	7.06	5.3	7.13	7.59	1.41	1.67	2.09	6.2	6.97	6.48	4.83	3.96	9.65	0.62	0.32	0.85	0.08	0.07	0.13	1.33	1.81	0.96	9.02	5.98	5.43	1.82	0.36	0.04	0.25	0.21	0.18	1.91	1.88	1.35
Gh_A01G132300	8.03	7.92	8.29	7.84	8.09	8.1	8.97	10.23	9.76	8.24	7.93	9.21	8.19	8.47	8.32	8.66	8.2	6.67	8.47	7.08	6.81	8.32	7.1	6.99	7.84	7.84	8.59	9.35	8.07	8.03	7.83	8.3	7.91	7.26	7.76	6.9
Gh_A01G132400	9.05	8.81	8.61	12.77	12.44	9.79	12.34	11.71	11.2	12.2	11.17	9.83	11.41	11.29	11.68	24.97	18.27	15.57	16.89	22.46	23.18	28.86	27.06	23.17	11.14	12.06	12.56	10.93	13.32	12.83	14.05	14.49	15.35	20.4	17.57	18.37
Gh_A01G132500	1.65	2.21	1.92	4.07	3.74	2.88	3.11	3.45	3.13	3.13	2.69	2.14	0.9	1.86	1.19	7.95	5.86	4.5	7.4	9.76	15.2	6.43	8.66	6.02	1.2	1.86	1.36	3.4	3.7	6.12	3.82	3.73	5.76	3.47	2.21	4.09
Gh_A01G132800	10.51	12.28	13	12	14.47	12.93	8.08	6.8	6.77	15.13	15	13.15	8.27	8.38	9.06	7.02	7.31	8.62	4.42	4.7	4.86	7.29	8.57	8.52	7.81	9.23	8.1	8.58	13.5	8.63	5.92	7.74	6.3	8.57	9.51	8.74
Gh_A01G134700	6.54	6.58	5.46	5.35	4.03	4.12	9.58	6.42	10.55	4.64	6.2	8.78	6.66	6.08	3.13	5.13	5.37	6.4	3.72	9.93	10.09	7.68	7.24	6.06	4.3	8.08	6.52	4.72	4.58	5.63	6.33	5.8	5.92	6.32	4.89	4.51
Gh_A01G135400	9.44	9.34	8.11	8.44	8.95	9.06	7.71	8.07	9.06	8.24	8.79	8.59	9.1	9.32	8.08	5.9	7.6	6.96	7.86	6.2	5.21	6.7	6.66	6.39	8.37	9.42	9.05	8.44	9.27	7.5	7.93	8.33	7.56	7.19	7.75	7.36
Gh_A01G136000	9.42	10.78	9.92	11.73	11.66	11.57	11.14	10.62	10.58	10.26	9.63	8.79	9.18	9.34	10.81	5.41	5.4	7.05	5.97	3.1	3.41	3.44	4.97	4.91	9.59	10.53	9.62	9.75	7.67	7.05	8.02	7.52	7.48	6.26	5.58	6.16
Gh_A01G136400	68.26	52.92	62.23	46.03	48.55	50.2	49.79	38.82	36.12	54.17	50.13	43.87	50.94	45.04	60.48	32.55	35.65	51.43	33.02	17.34	19.51	37.63	28.12	37.05	61.84	41.21	53.32	66.02	40.67	31.31	36.87	29.99	34.95	37.5	27.95	47.06
Gh_A01G137100	44.79	47.64	45.14	47.39	42.81	48.36	59.62	62.69	61.72	50.71	46.85	51.37	86.26	84.42	76.57	50.82	52.28	47.97	53.5	49.32	45.67	47.95	48.51	46.66	77.01	78.85	86.97	49.01	57.81	50.29	52.94	54.97	51.22	47.64	44.26	46.67
Gh_A01G137300	21.82	23.68	20.84	23.62	22.13	28.9	12.43	11.27	11.51	58.04	50.92	49.08	35.33	31.19	36.89	31.73	28.91	29.87	28.88	15.72	20.57	120.94	98.33	131.24	26.68	39.44	35.19	32.62	30.05	33.22	20.86	30.54	17.67	123.29	158.7	138.65
Gh_A01G137500	31.78	31.44	30.89	30.05	29.25	29.38	30	26.32	30.62	31.99	35.52	31.97	35.15	36.65	36.2	18.84	20.43	22.32	22.85	17.55	17.21	21.09	21.09	22.26	34.56	37.99	37.02	26.35	22.94	19.63	25.51	24.78	19.97	23.77	24.52	25.53
Gh_A01G137800	51.24	50.63	54.68	60.38	50.41	57.64	62.94	63.8	65	52.21	52.95	54.03	55.63	53.04	49.78	47.22	45.19	43.39	33.97	30.53	28.1	35.94	35.96	35.23	48.62	55.55	58.18	39.74	45.76	46.69	37.57	31.19	36.1	35.22	37.94	36.02
Gh_A01G137900	19.03	18.39	18.69	16.57	17.54	19.73	16.93	18.03	15.42	17.32	19.96	18.62	20.61	21.1	20.23	12.8	13.08	14.53	11.84	9.03	8.41	12.53	12.99	13.16	19.75	19.49	19.25	16.58	13.49	14.95	14.07	14.77	14.12	13.52	12.49	12.74
Gh_A01G138000	13.65	12.44	9.87	16.23	12.39	10.11	13.33	14.9	13.69	12.13	15.48	12.33	13.74	15.15	16.72	13.37	14	11.26	9.38	8.82	8.99	11.85	9.12	12.57	18.51	18.19	16.73	13.26	11.39	10.86	11.41	9.87	8.74	9.86	8.91	12.41
Gh_A01G138700	13.3	12.03	11.35	11.83	11.97	14.02	12.29	14.87	15.63	9.21	10.62	10.61	13.32	12.46	11.35	14.14	14.45	13.83	15.48	13.61	12.23	9.58	8.46	10.61	11.35	11.11	12.27	12.38	15.55	15.02	14.87	16.17	15.94	9.71	10.82	9.36
Gh_A01G138900	7.59	8.25	7.06	7.02	8.5	7.98	6.82	6.12	5.87	8.82	9.51	8.58	7.87	5.68	4.47	4.55	5.33	7.27	6.4	4.11	4.65	4.52	3.99	6.59	6.84	7.47	6.14	5.56	7.07	7.2	4.72	6.39	4.63	5.27	6.9	5.68
Gh_A01G139500	75.07	78.17	73.44	70.46	74.69	67.6	67.92	55.06	54.48	79.17	81.77	73.89	70.52	78.71	84.31	42.98	35.59	50.08	29.89	27.58	24.58	52.7	47.59	55.21	76.11	66.03	66.3	52.96	47.32	48.48	41.55	38.34	40.91	53.7	62.9	57.38
Gh_A01G139600	12.7	15.33	13.06	15.52	16.38	15.29	16.5	17.86	17.41	14.98	14.64	16.21	11.79	13.22	12.85	14.33	15.85	16.8	17.94	16.59	15.38	12.97	14.83	13.76	12.04	14.81	13.45	14.24	17.12	16.43	18.21	17.3	16.07	17.47	16.34	15.92
Gh_A01G139700	9.73	10.31	9.66	10.35	10.14	9.67	13.13	13.5	12.54	10.13	10.47	11.48	8.32	7.62	8.56	11.99	12.22	10.11	18.13	18.84	20.23	14.18	13.9	14.6	7.72	10.15	10.05	11.59	12.41	14.11	13.66	16.56	13.52	14.9	13.71	12.46
Gh_A01G140300	8.03	8.75	8.69	7.4	8.52	9.01	9.47	10.94	9.47	8.31	9.6	8.9	13.55	13.34	12.21	11.99	11.31	9.94	11.23	11.76	11.87	12.52	12.04	10.31	10.58	11.32	9.97	8.8	9.31	8.77	8.97	8.29	9.81	8.99	8.81	9.21
Gh_A01G140400	4.97	6.51	5.32	5.74	5.92	5.43	6.59	6.51	6.42	5.64	5.55	5.56	5.71	5.32	5.14	5.92	7.38	6.07	7.35	8.23	8.35	6.42	6.9	6.91	5.56	4.98	5.43	6.9	6.61	7.57	7.62	8.26	6.33	6.34	6.51	7.48
Gh_A01G140600	12.5	13.85	13.92	14.76	14.74	17.91	14.35	14.51	11.82	15.04	13.84	15.16	14.82	14.5	16.67	10.61	13.55	13.44	9.76	9.14	10.65	12.19	9.26	12.37	16.08	15.25	17.44	18.54	15.22	12.93	13.37	12.75	10.93	14.09	11.95	14.24
Gh_A01G141000	10.43	7.63	10.21	21.02	19.99	16.19	5.45	3.09	3.09	19.02	19.52	17.94	5.15	7.61	9.08	2.82	3.67	3.82	0.53	0	0.57	3.25	3.06	3.85	7.1	4.56	6.53	10.1	6.31	3.78	2.74	1.61	1.29	7.64	7.49	8.96
Gh_A01G141800	96.78	97.75	112.23	100.42	96.9	97.35	99.62	91.08	88.35	110.04	97.76	100.73	98.54	102.35	111.11	72.28	76.39	84.73	62.96	55.41	58.56	68.85	70.59	79.71	112.76	101.06	106.01	99.08	82.7	75.63	83.78	62.96	75.35	91.87	72.98	95.09
Gh_A01G141900	9.79	9.2	8.75	8.11	9.83	8.14	9.39	10.46	9.72	8.16	7.57	8.31	7.96	8.21	8.5	7.61	8.65	6.71	9.85	8.17	8.54	7.36	6.84	8.38	7.84	8.76	8.76	8.17	8.68	8.94	9.25	9.89	8.39	8.39	8.41	8.19
Gh_A01G142000	15.63	15.38	15.94	13.84	14.59	15.63	15.49	15.58	14.86	14.96	17.73	14.97	14.86	14.2	15.29	13.25	12.73	14.63	13.54	10.59	10.21	11.95	12.03	13.87	14.79	16	15.45	16.69	15.41	15.87	13.88	16.97	14.29	12.16	13.5	14.08
Gh_A01G142500	18.26	20.77	20.79	18.63	17.68	16.58	16.66	16.78	17.6	18.79	18.37	18.29	16.99	16	16.4	11.78	12.07	12.45	13.8	9.2	10.22	12.16	13.16	12.7	18	16.56	18.32	14.54	12.78	14	15.77	15.5	14.39	13.62	12.61	13.8
Gh_A01G142800	8.12	7.53	6.79	5.73	6.6	7.5	6.37	7.02	6.55	6.7	6.82	6.97	6.51	8.07	9.11	5.73	6.48	6.98	8.13	6.37	6.35	6.94	6.22	5.43	8.04	8.53	7.28	7.69	7.39	6.72	8.58	7.88	9.25	6.92	6.37	6.31
Gh_A01G143200	14.11	13.5	12.45	11.05	11.88	14.1	11.34	11.23	10.39	10.75	11.18	10.91	9.42	11.1	10.6	10.43	10.18	10.27	11.15	7.8	6.66	10.75	9.97	10.3	9.52	9.03	9.83	12.43	9.96	10.06	11.63	11.98	12.29	9.56	10.39	11.25
Gh_A01G143700	19.43	19.45	17.02	19.5	15.11	9.83	6.8	6.19	9.64	22.15	21.38	17.29	10.64	13.27	22.25	12.75	8.49	10.67	4.34	4.39	4.9	20.99	18.89	20.28	19.04	18.04	15.39	15.2	8.65	10.78	8.15	6.79	5.04	20.65	12.07	26.98
Gh_A01G143800	67.17	60.59	67.73	66.6	70.1	46.5	39.18	22.35	34.74	86.16	89.56	65.64	112.65	97.35	115.86	61.25	49.91	59.2	34.16	61.44	74.86	75.61	84.46	83.49	93.7	97.17	90.16	47.81	41.89	36.37	32.62	26.57	20.97	59.22	37.8	75.25
Gh_A01G144000	31.39	37.21	36.86	31.81	26.51	17.01	15.96	5.63	6.48	43.51	65.08	29.91	23	22.38	30.39	6.74	3.38	11.64	4.77	2.72	4.57	10.49	11.05	17.51	27.69	19.06	22.01	21.56	15.49	6.24	5.53	4.9	2.89	12.03	11.66	21.73
Gh_A01G144200	11.62	11.65	12.2	12.46	11.23	11.14	10.72	10.71	9.97	12.91	11.69	12.45	9.67	9.08	9.09	8.47	8.79	11.68	9.98	8.46	8.33	8.6	9.37	10.06	10.4	9.57	10.33	13.85	11.21	11.33	12.72	11.01	9.11	8.59	9.52	10.35
Gh_A01G144300	31.23	34.89	31.83	45.14	40.74	31.85	54.63	51.19	54.5	34.93	29.85	35.01	21.18	22.95	19.18	35.69	39.3	28.22	30.8	43.7	35.71	25.03	34.95	32.34	21.28	24.58	21.91	27.7	30.61	36.87	39.71	32.66	44.4	32.44	29.39	32.86
Gh_A01G144400	4.87	6.46	6.77	6.26	6.55	7.72	7.19	6.25	5.29	6.75	7.04	6.62	6.6	7.03	7.58	6.13	7.05	8.24	6.26	6.18	5.61	7.22	6.73	6.56	6.13	6.68	6.96	5.58	7.39	7.53	6.36	7.44	6.19	7.08	7.92	7.51
Gh_A01G145000	6.68	6.17	6.12	8.13	10.72	8.37	10.03	9.37	10.09	7.93	8.04	9.3	8.23	8.09	6.38	10.15	10.19	9.11	8.93	9.89	10.88	10.32	10.34	12.06	7.01	8.63	8.01	7.33	10.87	11.08	9.05	10.82	8.22	11.65	12.59	9.71
Gh_A01G145100	77.61	67.55	76.39	72.79	74	83	65.04	62.48	63.27	80.39	75.99	74.31	67.5	67.14	86.6	59.7	58.07	69.95	51.89	34.74	32.42	58.68	49.69	62.47	79.89	65.12	69.85	71.32	56.01	60.54	55.6	48.62	55.84	59.33	65.87	60.7
Gh_A01G146300	26.45	26.95	26.08	28.07	28	28.18	26.68	28.46	30.67	27.58	27.03	26.66	19.27	20.11	19.37	24.76	25.07	26.92	26.14	23.03	22.65	21.12	25.07	23.54	21.54	23.51	24.8	30.08	27.99	27.2	26.89	27.78	23.79	23.8	25.62	24.54
Gh_A01G148000	8.63	8.49	9.71	8.46	9.31	9.35	6.96	7.86	7.41	9.58	9.26	9.06	7.59	8.67	9.07	5.8	6.53	5.91	5.51	4.62	5.28	7.3	6.33	6.8	7.83	8.26	8.48	8.04	7.59	6.48	7.84	6.64	7.43	8.11	6.81	8.01
Gh_A01G148100	36.83	34.05	39.77	37.67	40.31	37.18	30.98	27.81	28.72	40.81	33.79	31.76	25.91	27.32	40.75	27.3	23.27	32.35	17.08	15.88	15.66	25.99	27.2	30.06	37.29	26.2	28.22	27	23.19	27.04	22.38	20.54	22.18	26.28	28.55	29.01
Gh_A01G148700	68.47	62.53	62.17	62.56	61.17	63.18	52.07	38.06	43.62	76.91	72.15	67.36	53.17	63.34	78.52	38.39	31.18	41.12	26.09	23.46	21.22	36.09	35.45	46.86	70.07	60.8	52.86	47.75	37.05	39.51	33.09	28.57	33.43	45.2	43.71	50.69
Gh_A01G149000	0	3.65	9.99	4.16	11.36	11.98	2.35	4.94	7.4	7.19	8.47	7.51	7	3.33	13.36	0.32	8.01	8.76	6.49	0	3.09	8.37	0	0	11.02	2.78	13.75	7.51	7.92	5.46	3.11	5.67	3.46	11.63	3.3	0.3
Gh_A01G149300	9.59	8.58	7.17	6.47	8.02	4.72	9	7.73	7.54	6.67	7.66	5.68	3.91	5.27	6.41	5.61	6.42	6.19	5.53	4.07	3.49	6.29	6.71	8.39	6.5	4.97	5.5	8.92	7.97	7.02	4.37	4.39	6.32	7.35	5.57	8.2
Gh_A01G149500	9.98	7.88	9.22	7.87	9.52	7.51	7.02	6.67	5.72	8.08	8.89	9.16	8.19	8.07	8.83	5.82	5.68	7.45	4.88	4.44	4.32	6.39	6.37	7.28	8.1	8.17	7.46	8.58	9.56	6.36	6.85	5.69	6.85	5.75	6.45	8.43
Gh_A01G149700	6.4	8.31	6.21	8.46	6.16	6.34	9.6	9.86	10.03	7.81	8.48	8.84	5.38	5.44	6.23	4.62	5.34	5.02	4.54	5.84	6.24	4.81	5.1	2.31	6.19	6.71	6.04	7.32	7.03	6.39	6.9	6.13	7.05	7.32	6.17	6.17
Gh_A01G150200	2.7	2.04	1.45	1.44	1.21	1.15	1.47	1.9	2.39	2.04	1.57	1.77	9.32	6.67	6.51	2.53	2.09	3.27	3.23	2.13	1.97	8.07	4.95	3.21	5.26	4.39	5	1.41	1.63	2.14	2.66	3.26	2.89	3.2	3.32	3.31
Gh_A01G151000	18.37	17.61	18.4	15.18	16.71	16.34	15.03	11.59	11.9	17.02	14.76	15.06	10.79	11.4	14.26	12.01	9.9	14.05	9.37	8.79	9.39	10.25	10.67	11.42	16.13	13.57	12.83	13.57	14.16	14.13	12.06	12.19	10.2	11.57	12.72	11.99
Gh_A01G151300	4.44	4.7	3.33	5.6	5.08	4.55	5.83	6.12	5.76	6.12	4.96	4.77	5.16	4.94	4.42	43.36	32.68	30.43	35.6	46.03	49.4	31.2	36.18	31.03	4.83	5.29	4.47	21	21.06	27.58	21.11	21.73	26	29.52	21.53	29.9
Gh_A01G151400	6.55	8.18	8.03	9.05	7.86	8.79	7.65	7.47	8.9	7.41	8.36	6.97	7.33	6.45	8.22	6.54	6.22	7.04	5.03	5.1	4.4	6.65	6.83	6.64	6.06	7.38	6.46	8.43	8.35	6.18	7.67	7.57	6.36	5.72	5.77	8.68
Gh_A01G151500	11.06	11.8	10.47	12.98	13.83	14.12	14.32	13.74	13.82	13.16	12.63	11.27	10.92	11.41	11.55	12.73	13.97	12.03	11.99	12.13	11.41	12.44	13.57	13.52	11.87	12.02	12.6	12.48	13.05	13.49	13.17	11.21	11.9	12.06	13.81	13.09
Gh_A01G151700	7.89	7.13	8.15	7.57	6.2	6.81	6.02	5.32	5.11	7.33	7.89	7.06	5.76	6.64	6.51	4.37	4.96	6.06	4.36	3.49	3.45	5.8	5.08	5.33	5.99	5.37	7.13	7.4	7.15	7.03	5.15	3.67	3.51	4.89	6.59	5.61
Gh_A01G153000	46.93	45.26	48.88	57.7	55.85	54.07	47.24	45.1	44.54	51.33	56.82	53.89	40.91	39.14	44.58	42.2	43.9	42.2	35.29	31.22	29.55	43.18	40.02	46.25	46.21	47.03	44.17	47.49	46.76	42.77	39.99	35.52	38.96	42.99	41.23	47.94
Gh_A01G154200	15.58	30.42	26.2	17.16	13.38	9.81	8.05	7.69	6.53	19.4	25.58	13.14	14.24	11.55	12.87	2.53	5.85	6.46	0.68	1.65	2.88	2.14	1.84	4.08	14.67	13.39	13.41	14.05	12.89	7.82	19.16	20.66	18.25	8.39	4.6	7.56
Gh_A01G154300	27.12	26.95	28	27.02	25.54	28.12	26.02	27.35	25.8	26.69	30.1	26.53	25.89	25.93	27.58	23.61	24.01	25.19	21.6	18.06	18.07	25.07	24.55	23.14	26.13	27.45	26.12	27.87	29.16	23.75	24.21	24.88	24.74	24.72	26.02	24.57
Gh_A01G154500	12.21	13.71	12.98	12.07	11.78	12.85	12.01	13.45	12.15	12.33	12.86	13.26	11.8	10.15	9.93	7.72	8.7	7.96	8.82	6.63	5.4	6.63	7.47	7.79	10.82	11.29	12.35	10.05	10.62	8.76	10	11.25	9.58	8.59	10.49	9.29
Gh_A01G154700	7.5	7.19	7.22	7.94	8.36	8.51	6.61	8.05	8.45	7.14	8.56	6.74	11.46	12.27	12.34	7.86	7.03	6.66	5.4	4.27	4.49	7.66	6.51	7.68	10.89	10.41	10.28	6.72	6.72	6.23	6.06	6.13	5.52	6.61	6.33	6.04
Gh_A01G154800	37.66	38.74	41.84	40.9	38.25	40.29	39.17	37.8	35.61	42.96	39.51	42.51	39.3	39.31	39.81	29.52	33.77	32.1	27.24	24.95	23.31	31.43	32.85	34.11	39.19	38.64	36.71	39.17	35.49	34.8	31.44	30.56	30.29	35.01	37.05	35
Gh_A01G155900	11.71	10.52	12.02	10.2	12.15	11.65	9.33	9.39	9.55	9.16	10.52	9.22	10.61	10.59	12.89	9.01	9.46	9.99	6.15	5.22	4.86	7.02	7	7.36	11.3	10.63	10.49	13.76	11.84	9.51	8.87	8.5	9.5	7.4	6.78	6.95
Gh_A01G157800	9.82	9.25	9.16	7.67	9.51	10.17	7.1	7.21	7.43	8.8	8.78	7.57	8.76	8.16	6.97	5.29	6.01	7.71	5.44	4.51	4.82	5.36	5.34	5.75	8.65	8.28	8.13	8.13	8.44	7.21	5.65	8.15	6.03	5.96	8.09	6.45
Gh_A01G158100	2.1	0.48	0.64	0.37	0.29	0.37	0.79	1.01	0.77	0.6	0.14	0.1	15.99	9.25	8.15	2.19	0.61	2.14	2.48	2.06	3.16	6.78	1.26	2.36	5.85	6.89	3.9	0.15	0.35	0.36	1.5	1.54	1.07	1.65	0.65	0.64
Gh_A01G158600	9.6	8.93	8.53	3.26	3.7	5.56	7.49	4.29	6.3	8.19	6.76	8.81	4.93	5.15	4.16	3.7	4.6	6.64	9.48	7.65	7.5	4.52	3.51	5.53	3.69	3.51	2.53	5.5	6.5	6.28	8.7	12.43	8.76	4.35	6.87	3.98
Gh_A01G158900	9.75	9.24	9	9.69	10.09	9.23	11.55	9.68	9.43	10.83	9.46	8.96	6.68	7.51	8.98	8.75	8.48	8.29	7.77	8.05	9.45	8.25	6.48	7.24	9.02	6.66	7.54	9.58	8.41	8.5	8.24	8.02	9.62	8.66	9.01	8.17
Gh_A01G159500	25.1	24.47	25.53	23.44	25.79	24.6	19.96	20.22	21.23	26.02	23.9	22.89	23.12	24.71	27.27	20.43	19.62	21.16	14.6	12.85	12.82	20.85	22.3	23.17	25.67	25.15	24.58	22.6	22.71	19.69	16.5	16.53	16.35	20.37	20.88	20.64
Gh_A01G160100	15.07	16.07	19.77	17.62	15.78	16.3	27.6	28.97	26.5	20.33	16.18	19.38	8.29	10.96	10.12	38.52	25.63	25.85	36.33	51.1	49.93	25.58	24.17	17.67	12.23	13.46	12.81	13.33	15	18.99	27.77	22.07	35.67	18.59	13.68	18.25
Gh_A01G160300	12.65	12.98	12.36	13.7	13.74	14.99	11.37	12.48	12.19	11.96	12.88	13.48	11.38	10.54	10.62	10.57	12.35	12.96	10.41	8.44	8.21	9.42	10.25	9.33	11.27	11.16	11.46	14.33	14.12	12.92	13.4	12.85	12.33	11.89	11.6	12.13
Gh_A01G161800	7.15	6.93	8.58	4.05	2.52	3.09	5.98	4.25	3.9	4.72	3.72	4.59	4.64	5.27	5.8	1.2	0.2	2.35	0.22	0	0.27	1.66	1.04	1.23	9.13	8.34	5.69	2.27	2.08	0.82	0.76	0.61	1.69	1.81	1.66	2.74
Gh_A01G162100	24.22	25.2	26.87	22.9	23.64	25.52	21.57	18.78	22.2	23.33	23.2	21.33	23.06	23.04	24.29	15.91	21.02	22.06	19.69	15.72	13.4	16.76	15.86	18.4	25.58	26.7	24.99	25.19	26.61	22.85	20.15	24	23.17	20.93	21.36	22.67
Gh_A01G163000	16.73	15.66	14.84	15	15.78	16.08	13.86	16.62	14.6	14.74	15.3	14.48	26.79	23.73	24.36	20.24	19	18.73	15.25	16.12	15.01	18.43	18.25	18.15	20.44	20.35	21.15	19.35	15.36	16.23	15.6	14.03	15.08	17.12	15.45	16.2
Gh_A01G163500	7.94	8.45	7.23	9.14	7.79	7.61	13.79	11.21	11.75	6.97	6.91	9.74	8.64	11.15	7.77	8.02	9.87	8.89	6.01	10.15	11.28	6.23	9.19	8.92	9.19	8.9	8.25	7.39	6.76	8.68	9.01	6.33	8.18	6.04	7.13	7.05
Gh_A01G166200	8.98	3.97	3.4	5.83	4.85	4.68	4.53	3.14	1.92	9.17	3.54	3.88	39	38.57	38.22	29.54	14.42	16.49	14.21	10.63	11.82	60.08	39.87	22.92	25.38	40.25	35.09	6.41	7.94	6.04	5.49	5.13	6.36	21.14	10.57	19.73
Gh_A01G166500	18.08	14.29	22.46	21.17	19.43	14.05	20.29	16.76	20.57	21.3	18.87	17.37	21.02	20.58	21.9	21.85	15.93	22.27	16.18	19.52	21.38	22.89	24.24	26.74	22.13	23.65	22.89	22.3	18.25	23.07	15.48	17.19	19.52	19.95	19.46	23.08
Gh_A01G166600	5.52	4.12	4.28	4.84	5.56	4.63	6.84	6.34	8.59	5.68	5.26	6.11	6.35	7.6	5.84	6.84	6.27	6.16	7.02	8.81	9.15	6.94	7.08	5.92	5.56	5.97	5.04	4.82	5.12	6.44	5.46	5.42	6.5	6.68	5.54	6.81
Gh_A01G167600	24.22	25.37	22.96	26.58	24.84	25.66	25.55	29.15	29.82	24.66	26.59	26.29	26.78	26.04	24.58	22.9	21.76	21.13	25.35	23.56	23.14	22.15	24.21	23.59	26.93	24.08	25.81	24.17	27.44	27.52	26	27.73	26.69	22.57	26.48	22.93
Gh_A01G167700	13.55	12.4	11.6	11.58	10.73	12.55	9.3	10.71	9.97	11.12	12	11.64	11.14	11.39	10.68	8.47	9.45	9.76	9.06	5.63	7.37	6.38	8.11	7.8	9.37	12.22	9.55	10.63	11.32	11.16	11.09	10.42	9.42	8.21	8.35	9.2
Gh_A01G168100	6.12	6.6	5.62	5.89	6.52	6.5	3.94	4.29	4.54	7.11	7.18	5.78	6.51	7.66	8.58	3.56	4.34	4.55	2.55	2.1	1.83	5.19	4.2	4.79	6.89	6.55	7.67	6.05	5.45	3.3	3.55	3.08	3.43	4.72	4.57	5.61
Gh_A01G168200	9.24	10.91	11.08	8.3	7.75	7.29	5.76	6.39	6.22	10.84	9.85	9.6	9.49	10.9	11.94	5.93	4.34	4.76	2.77	1.68	1.89	7.61	6.19	6.72	10.68	9.22	9.36	7.62	5.06	3.36	3.81	3.47	3.73	6.54	5.9	7.18
Gh_A01G168800	8.67	8.62	8.26	7.34	9.36	8.38	7.95	7.28	7.91	8.22	8.93	7.02	7.01	6.53	7.45	6.23	6.89	7.34	8.48	4.8	6.06	6.09	6.23	6.44	6.71	6.79	7.38	7.22	8.47	7.5	7.79	8.69	7.5	5.58	7.39	7.2
Gh_A01G169100	10.72	9.26	9.71	7.92	7.89	8.26	8.21	7.18	8.06	9.5	9.61	8.93	7.82	7.11	8.58	6.44	6.68	7.47	5.57	4.04	4.43	8.08	5.75	7.08	8.92	9.06	8.67	9.88	8.44	8.23	8.56	8.3	9.43	8.76	8.7	8.44
Gh_A01G169400	19.95	20.1	21.65	21.04	20.84	20.59	21.28	20.66	21.46	20.76	20.75	20.78	19.58	22.51	21.85	24.75	21.88	21.07	21.01	21.42	21.06	23.14	21.08	21.29	21.69	21.39	20.72	22.04	21.4	22.38	20.63	22.68	21.72	22.97	21.67	22.43
Gh_A01G169700	234.37	144.43	156.37	91.7	196.11	154.2	114.18	79.96	52.83	137.93	145.37	145.08	131.21	88.89	221.35	95.66	66.52	225.94	84.11	40.91	64.75	137.72	96.71	152.31	149.3	190.57	161.94	144.19	73.53	80.79	107.65	90.52	85.19	99.5	103.66	156.41
Gh_A01G170100	34.47	33.26	38.43	41.84	29.69	24.32	39.32	31.16	31.28	42.28	41.52	31.69	25.95	32.09	32.02	25.76	15.58	23.62	23.89	29.17	37.31	31.48	25.17	24.14	35.39	35.86	18.94	25.9	20.9	17.3	23.1	15.01	21.61	27.18	22.24	31.7
Gh_A01G170300	21.25	21.84	21.7	15.23	15.57	15.26	11.31	12.92	12.72	16.6	16.98	15.55	19.03	19.97	19.55	11.39	10.87	11.2	10.21	11.14	11.98	13.7	17.23	14.38	19.88	17.31	22.15	13.35	13.08	12.43	13.13	13.81	13.67	17.37	15.24	15.05
Gh_A01G170400	4.76	4.15	4.7	3.22	4.29	5.76	3.9	3.84	3.05	2.98	3.14	3.98	3.93	5	5.85	5.12	5.62	6.72	8.46	5.26	5.37	7.18	6.01	6.23	3.84	4.33	5.21	5.17	6.76	6.59	6.56	8.02	5.97	5.23	6.43	5.94
Gh_A01G170800	33.32	34.66	34.49	36.92	32.83	30.71	33.83	28.54	32.77	35.24	33.35	32.75	19.14	19.4	19.29	12.13	13.58	15.21	14.3	12.23	11.28	13.1	15.83	15.28	24.71	23.96	24.32	20.81	18.26	18.4	18.03	18.04	16.25	20.65	19.81	19.42
Gh_A01G171000	11.07	10.99	10.76	9.95	10.85	9.3	9.55	9.6	10.05	8.76	9.89	12.79	11.45	8.87	11.56	6.7	7.33	8.42	7.62	5.53	5.31	8.92	7.07	8	9.94	9.95	9.42	10.62	8.62	9.49	9.43	11.69	9.86	9.47	9.02	7.58
Gh_A01G171100	25.65	28.66	28.8	26.81	25.13	25.94	27.75	31.68	29.87	26.87	27.99	24.27	24.68	23.49	24.99	17.62	19.25	17.94	20.05	15.28	13.95	13.97	13.51	14.93	26.04	25.29	24.88	19.38	20.16	19.18	21.73	23.39	19.92	15.07	15.14	15.57
Gh_A01G171200	0.46	0.61	0.33	0.9	0.7	0.21	0.2	0.3	0.1	0.99	0.52	0.29	0.64	0.64	0.87	6.64	4.52	3.13	3.54	4.98	5.16	9.55	9.83	7.99	0.44	0.82	0.45	1.54	2.11	3.58	3.99	2.86	7.88	7.22	5.42	7.59
Gh_A01G171300	10.52	10.34	12.33	10.19	7.62	8.13	4.81	4.23	4.53	12.37	13.66	8.82	12.76	11.89	12.21	4.59	2.86	3.34	1.99	3.21	3.05	6.05	5.4	4.26	10.81	11.33	10.03	5.42	3.27	2.64	2.68	1.8	3.27	4.66	3.13	4.87
Gh_A01G171600	7.17	5.73	7.46	7.16	7.32	8.54	8.59	6.41	6.78	8.72	7.39	6.38	6.22	7.77	8.35	6.83	7.35	9.64	7.33	6.53	4	5.96	5.4	5.33	8.32	8.9	7.88	9.45	8.13	6.49	7.42	7.84	6.36	6.75	5.99	6.86
Gh_A01G171900	9.81	7.29	8.38	7.45	8.84	7.71	14.18	15.03	11.86	7.61	7.66	10.85	7.94	7.8	10.06	9.08	7.85	8.05	15.52	22.34	20.02	10.53	11.83	12.51	7.94	11.08	9.34	6.16	5.14	8.43	14.82	14.37	13.52	9.57	11.26	8.22
Gh_A01G172000	11.82	11.94	13.45	22.57	18.05	14.94	31	25.02	26.39	18.33	15.43	14.53	17.95	15.86	15.79	22.31	19.66	17.99	17.45	26.25	22.25	23.34	26.14	22	21.53	19.55	20.45	14.45	12.86	19.44	18.1	16.48	17	19.94	22.18	23.63
Gh_A01G172100	17.77	21.54	19.81	22.37	22.1	22.84	25.77	25.77	26.13	22.91	22.31	23.43	19.02	19.69	18.43	31.88	34.05	31.47	30.78	45.13	42.8	21.01	27.69	24.97	21.71	20.09	21.71	31.39	30.58	30.85	28.39	30.99	28.94	24.21	20.93	25.4
Gh_A01G172200	2.73	2.18	1.68	4.89	4.38	3.81	4.32	6.3	4.46	3.69	5.6	5.71	2.26	3.37	1.43	4.61	3.13	5.38	4.92	8.28	7.51	4.28	4.49	7.1	1.53	1.87	2.57	2.87	3.55	2.97	5.55	6.27	6.56	4.14	7.94	3.24
Gh_A01G172600	58.61	55.86	58.54	60.21	55.91	57.29	58.33	51.12	53.19	60.09	53.07	54.01	57.7	51.59	55.18	36.82	44.4	51.36	36.07	28.47	24.25	36.78	38.25	44.76	55.75	50.39	53.1	58.18	48.64	48.11	51.45	41.97	42.82	46.11	44.44	44.25
Gh_A01G172800	8.19	9.24	6.98	5.98	6.65	7.7	9.27	10.19	10.02	4.79	5.42	5.44	11.76	15.75	12.75	11.09	14.86	13.95	26.3	17.69	15.72	10.84	9.3	13.42	10.78	13.12	14.2	11.03	13.69	12.98	19.53	24.56	16.67	10.83	12.62	9.96
Gh_A01G173000	10.77	11.59	10.58	9.92	10.77	11.31	10.34	11	11.21	9.24	10.54	9.96	9.2	8.26	7.88	8.51	10.2	8.18	14.89	11.1	11.58	10.42	10.84	8.32	8.05	6.55	7.32	9.24	10.52	10.7	11.42	13.4	10.55	11.2	12.09	10.36
Gh_A01G173700	82.05	89.5	66.07	52.93	70.55	79.1	67.18	92.62	85.11	64.83	75.62	75.79	91.77	83.12	69.9	70.04	70.19	62.81	124.89	117.27	137.2	83.9	77.19	66.07	64.53	71.23	77.34	50.87	82.81	67.74	101.37	113.28	103.05	65.73	92.79	61.84
Gh_A01G173800	28.48	28.54	30.57	25.63	27.87	29.63	30.1	25.74	24.17	28.52	26.1	30.55	20.04	20.27	24.45	18.17	20.31	25.95	21.55	18.9	19.59	16.33	20.35	20.59	22.07	24.99	21.66	25.83	25.4	21.99	27.3	27.09	21.05	21.62	23.15	21.67
Gh_A01G173900	65.7	74.75	71.53	68.28	69.72	74.65	58.89	53.07	49.19	74.43	71.7	66.99	67.26	64.71	90.75	50.43	38.71	48.44	25.92	26.95	26.41	46.95	53.38	50.87	70.87	62.44	60.99	50.53	43.9	45.29	43.43	33.68	37.5	49.9	55.45	51.36
Gh_A01G174100	11.02	9.13	8.96	12.75	12.66	11.19	9.17	6.81	7.85	9.32	11.21	10.16	7.08	7.85	7.91	11.76	9.07	9.7	6.72	7.61	7.54	13.3	12.71	9.82	7.4	7.8	6.01	8.93	8.37	11.59	8.58	7.08	10.07	9.67	12.62	10.98
Gh_A01G174800	8.11	8.77	7.88	7.77	10.09	10.64	7.66	8.18	7.38	7.77	9.79	8.7	8.95	6.81	6.71	6.62	10.14	8.85	8.2	5.96	6.79	6.29	5.97	6.76	8.35	9.27	9.18	8.71	8.84	10.78	8.01	6.27	7.67	6.2	6.91	8.69
Gh_A01G174900	11.96	13.64	12.24	16.36	15.48	10.92	24.34	18.22	22.42	12.82	13.39	11.93	13.21	16.67	11	15.49	15.16	12.49	15.57	25.58	21.99	14.26	17.19	17.03	12.17	14.48	12.77	10.65	11.89	12.64	17	12.3	18.3	18.75	16.3	15.37
Gh_A01G175600	27.26	22.66	25.79	21.4	23.71	26.96	20.93	20.52	18.81	23.85	25.04	25.19	22.36	21.58	27.3	15	15.93	17.64	11.96	8.36	7.19	14.39	14.26	15.91	24.7	21.69	19.75	21.92	19.19	17.02	15.73	14.66	16.01	15.82	17.84	16
Gh_A01G176400	6.06	3.09	2.18	3.09	7.81	8.04	2.15	2.73	3.65	3.15	6.04	6.78	2.91	1.95	1.42	0.85	2.07	2.11	1.78	1.76	2.13	1.18	1.07	1.46	1.92	1.96	1.31	1.45	1.33	2.98	1.58	3.31	2.17	0.59	2.2	1.14
Gh_A01G177000	17.53	20.57	17.93	24.88	21.97	21.24	25.96	27.2	25.66	20.71	22.72	21.79	11.4	12.67	12.29	23.92	24.55	22.01	24.18	26.86	23.17	17.67	21.26	18.56	11.82	13.27	14.06	19.18	22.26	22.64	21.31	22.32	24.77	18.6	21.19	18.86
Gh_A01G178000	10.13	13.1	11.67	7.51	8.67	10.32	10.54	16.26	13.44	9.07	12.89	10.22	38.25	32.16	27.74	18.14	19.69	15.23	17.18	26.49	29.02	19.83	21.23	21.44	27.21	27.9	33.95	15.28	19.82	18.38	16.13	23.47	19.6	22.58	21.98	17.87
Gh_A01G178600	43.45	35.53	40.82	36.6	44.55	33.69	39.3	27.65	29.51	37.96	44.84	40.17	30.18	33.55	45.7	26.75	26.19	28.55	19.61	19.38	22.6	25.02	24.56	33.11	31.64	31.25	25.41	26.43	25.4	28.73	29.13	18.72	20.26	29.86	31.61	34.55
Gh_A01G178700	7.67	8.23	6.83	16.26	14.35	16.49	10.68	10.27	12.3	12.55	15.12	15.86	6.78	5.12	4.02	11.35	13.7	13.24	8.57	9.64	10.26	13.7	15.26	16.48	6.32	8.85	7.21	13.16	16.1	15.85	9.29	9.3	8.29	14.87	18.35	15.33
Gh_A01G179000	4.92	4.15	3.62	6.13	6.43	6.81	3.32	3.76	3.46	7.29	7.21	6.49	4.74	4.06	4.55	6.09	6.29	6.56	3.76	3.17	2.96	7.21	6.56	8.24	4.59	3.89	4.85	8.22	6.76	6.55	3.61	4.88	4.18	5.75	7.64	7.44
Gh_A01G179700	56.28	55.01	61.24	60.17	58.84	61.44	47.74	50.05	52.78	56.53	55.02	62.72	46.98	49.43	53.49	39.77	42.81	47.19	33.5	28.02	25.79	38.48	38.98	41.04	51.34	53.26	54.59	54.08	47.46	48.24	41.3	37.67	39.48	47.44	42.87	48.6
Gh_A01G181100	7.51	7.88	7.07	7.8	7.67	8.66	7.34	6.86	7.73	7.83	8.51	9.19	7.12	8.15	6.65	3.12	5.09	6.17	6.35	3.61	4.27	3.07	3.72	5.06	6.61	7.67	7.72	6.04	6.84	7.85	9.02	9.11	4.89	3.77	6.58	4.01
Gh_A01G181200	48.73	40.59	44.66	57.44	49.35	49.4	50.01	45.25	46.54	52.79	47.36	47.1	37.38	39.36	43.87	37.46	40.09	46.35	44.21	30.52	27.59	41.28	39.52	42.61	47.17	46.62	39.82	42.6	37.71	40.99	34.64	31.87	32.9	46.49	43.55	41.08
Gh_A01G181600	8.42	6.75	5.53	5.59	6.96	5.65	5.9	4.85	4.63	5.93	7.64	6.85	7.9	5.32	6.47	3.97	5.73	4.43	2.98	2.23	3.42	4.84	3.6	5.89	7	6.21	6.9	5.21	6.34	5.41	4.41	6.08	3.86	5.9	6.18	6.37
Gh_A01G181800	12.17	13.7	11.76	10.52	10.01	13.61	9.84	12.06	10.48	12.02	12.73	14.55	11.63	9.39	11.46	8.22	9.02	10.83	10.67	7.72	8.4	7.5	9.51	9.58	12.38	11.01	10.01	10.39	10.66	12.17	11.02	9.1	11.69	11.34	11.54	9.84
Gh_A01G182400	7.67	6.45	7.46	7.41	8.31	8.08	6.64	8.06	7.58	7.36	8.48	7.38	6.96	6.36	6.62	5.83	6.17	7.57	8.12	5.98	6.94	4.87	5.2	5.02	7.4	7	7.14	8.37	7.84	8.34	7.87	8.24	8.42	5.37	6.04	5.14
Gh_A01G182600	9.22	10.27	8.67	9.21	10.54	10.07	9.14	10.22	9.69	9.4	9.43	10.63	10.89	8.04	9.49	7.4	7.27	7.54	7.84	6.52	7.89	6.9	7.95	7.31	8.64	8.33	8.4	8.88	8.71	9.23	9.31	10.34	9.43	9.54	8.11	6.91
Gh_A01G182900	21.21	21.81	19.84	22.4	20.96	24.43	17.53	18.78	20.23	19.29	22.53	22.01	19.39	18.9	18.91	17.51	18.01	20.3	14.8	12.81	12.79	16.79	16.59	17.33	17.58	17.68	20.5	21.14	21.41	18.69	15.83	16.88	16.53	16.58	20.14	18.45
Gh_A01G183200	24.66	25.28	25.03	21.04	24.3	25.57	19.19	18.31	19.33	22.46	24.62	21.6	22.09	20.43	24.29	13.85	16.62	19.24	16.74	9.68	9.87	15.18	18.42	18.77	24.36	23.5	21.49	23.6	20.47	17.24	19.3	19.93	17.65	18.88	16.76	19.7
Gh_A01G183900	161.3	130.94	146.42	226.57	253.37	283.78	151.97	119.37	114.79	235.26	272.34	261.68	120.1	111.08	134.51	145.59	171.84	246.32	98.32	71.73	83.74	198.82	202.38	258.51	129.37	120.37	116.28	233.45	215.55	222.6	112.51	88.22	96.25	207.76	267.23	256.11
Gh_A01G185500	8.86	3.56	6.36	6	4.48	5.38	3.78	3.92	2.65	3.32	4.3	4.39	5.41	5.89	6.74	2.66	2.73	3.18	3.22	2.14	1.66	1.3	1.88	3.26	5.82	6.04	3.72	1.91	2.96	4.23	2	3.45	3.77	2.37	3.16	3.88
Gh_A01G186300	9.45	11.88	10.58	10.72	9.55	10.05	11.13	7.74	8.56	13.41	12.66	12.06	5.9	5.96	8.57	17.3	16.24	18.66	15.3	15.58	17.17	19.77	16.09	17.03	10.06	10.19	8.58	19.86	20.11	15.28	17.82	15.78	18.63	16.08	9.9	15.25
Gh_A01G186500	20.67	20.74	20.58	20.5	19.12	20.14	19.99	19.39	19.49	20.43	20.25	19.42	18.95	19.01	18.33	13.06	17.36	20.21	17.89	16	17.37	18.71	16.7	17.86	19.16	20.69	19.97	22.33	20.51	21.17	17.94	17.37	17.37	19.56	17.13	20.37
Gh_A01G187400	21.76	21.79	22.8	24.51	22.71	25.3	24.21	27.4	29.08	24.64	26.4	24.93	22.07	22.42	22.26	22.74	26.02	24.22	23.18	19.43	18.15	21.25	19.14	22.34	20.74	21.76	21.61	26.81	28.25	23.56	26.17	27.08	24.63	23.73	23.7	22.99
Gh_A01G187800	19.27	17.79	20.28	22.91	25.39	22.02	17.79	14.49	17.88	24.37	25.54	20.97	24.28	25.21	27.87	16.5	18.89	20.62	16.7	13.72	11.3	23.08	23.48	21.12	20.92	24.14	23.44	25.54	19.95	22.38	18.2	14.89	13.26	20.31	27.03	24.33
Gh_A01G188300	27.35	26.79	30.02	17.62	19.43	19.25	17.67	20.15	16.82	20.33	24.32	20.38	21.23	23.65	26.17	10.17	9.37	11.05	10.5	6.44	6.4	18.76	17.28	18.74	25.75	21.2	26.28	14.62	14.98	14.19	14.02	13.81	16.54	21.89	21.67	21.43
Gh_A01G188500	10.96	5.56	7.4	9.1	8.9	12.56	8.6	9.26	7.69	15.26	16.52	15.97	23.23	20.22	22.03	10.34	11.84	12.09	8.42	4.83	4.64	23.3	19.78	14.83	21.98	19.94	26.09	11.69	11.69	10.87	6.11	5.07	4.74	18.82	22.86	17.54
Gh_A01G188600	10.22	6.35	6.13	5.79	5.61	4.22	8.93	7.5	8.01	8.82	5.93	7.58	14.65	14.03	11.91	8.66	5.97	4.31	9.09	10.22	9.84	16.4	14.22	9.07	10.33	11.02	11.1	3.97	5.65	5.48	5.87	8.59	10.41	9.03	7.9	8.75
Gh_A01G188700	7.88	9.77	10.67	13.53	10.38	9.91	11.26	8.9	9.97	10.6	10.83	11.85	8.93	8.39	9.13	3.43	3.96	6.27	5.04	3.45	5.66	6.25	5.6	7.15	7.66	9.39	11.49	7.33	6.51	5.55	2.9	3.67	5.93	6.66	5.82	7.12
Gh_A01G188800	8.58	8.29	8.14	7.48	8.06	9.67	6.61	6.48	6.58	7.88	6.36	7.46	7.19	6.35	7.95	5.9	7.3	8.08	5.53	4.65	4.74	6.15	4.72	5.31	6.88	7.47	7.1	8.04	7.61	7.27	7.17	6.48	7.75	5.17	6.06	5.34
Gh_A01G188900	10.37	10.39	8.22	1.6	1.97	1.6	5.17	5.62	4.77	4.26	5.09	4.53	7.58	7.77	6.33	0.89	1.14	1.26	4.55	3.37	2.34	2.13	2.91	3.03	6.05	8	5.74	1.88	1.9	1.29	4.62	7.6	4.91	2.98	2.53	2.57
Gh_A01G189000	87.35	91.77	94.28	94.11	104.84	101.78	113.61	95.42	112.29	98.73	97.62	104.64	72.9	68.05	77.35	74.97	84.88	91.65	79.08	83.14	82.91	66.61	79	78.96	83.99	83.19	79.09	91.24	93.21	84.93	88.27	81.57	87.52	89.74	83.16	86.76
Gh_A01G189200	153.63	133.75	127.83	85.91	119.12	118.73	76.34	106.14	97.03	125.52	153.17	126.6	177.09	150.21	130.18	76.84	85.56	112.4	144.57	78.55	88.81	102.56	104.55	123.75	132.15	120.84	129.79	124.21	122.52	130.03	115.82	165.39	108.47	106.99	155.72	113.52
Gh_A01G189300	16.09	13.76	14.81	15.01	15.44	14.69	13.59	13.7	15.48	14.14	16.9	15.3	12.18	12.7	11.57	15.34	13.86	14.72	16.14	13.75	16.6	13.57	14.67	15.24	11.46	14.22	12.62	16.23	17.93	16.57	15.07	15.32	14.13	15.69	13.84	16.18
Gh_A01G189400	16.35	19.79	19.71	15.15	17.07	17.66	13.02	13.3	12.18	17.49	19.74	16.2	32.25	24.22	26.78	15.67	13.79	17.41	11.99	16.03	13.67	13.67	12.92	14.44	26.95	29.49	27.5	19.55	21.76	16.33	16.77	17.66	18.41	16.7	16.72	17.67
Gh_A01G189500	49.51	44.36	51.19	50.2	45.29	50.2	49.77	44.73	46.84	48.65	47.24	48.98	41.48	42.39	46.51	34.35	37.02	40.49	34.71	27.21	23.3	33.96	35.51	37.48	45.33	44.25	45.34	44.8	41.36	38.41	38.88	34.9	37.88	40.69	36.93	39.27
Gh_A01G189600	8.11	7.52	8.45	9.15	11.2	8.82	16.37	13.48	12.26	13.58	14.46	13.4	27.52	27.09	24.98	35.29	22.47	21.51	30.96	42.49	51.25	42	45.29	27.82	22.83	21.89	26.02	10.9	9.2	15.8	14.31	12.14	19.53	21.92	20.86	23.33
Gh_A01G189800	26.22	26.17	28.57	43.62	40.29	32.22	31.99	28.16	26.74	37.75	32.84	32.05	19.15	21.35	21.71	29.99	30.28	23.64	25.62	26.5	25.71	32.18	31.78	31.82	25.69	24.15	22.56	20.17	23.56	23.39	19.94	17.67	27.88	28.7	29.34	25.17
Gh_A01G190200	12.92	13.89	10.97	13.24	13.3	15.43	16.48	14.63	16.42	12.58	14.48	13.63	14.6	14.15	13.71	10.18	15.29	13.84	12.51	12.75	14.45	12.75	12.39	12.31	12.11	15.78	13.24	12.85	19.07	14.27	14.2	16.66	18.24	13.98	16.77	15.27
Gh_A01G190400	15.23	18.48	15.8	14.12	15.73	17.31	17.08	16.24	17.9	14.02	14.16	14.69	12.05	11.74	10.79	15.38	20.06	18.54	18.53	20.27	17.86	12.66	14.57	19.66	13.91	12.06	13.39	18.87	22.8	20.94	17.96	17.07	17.52	19.1	16.04	19.22
Gh_A01G190500	12.68	12.38	12.73	12.75	15.01	13.04	11.78	12.74	14.58	14.14	13.94	14.42	12.78	12.28	13.55	11.02	11.69	10.57	9.71	8.64	8.53	11.04	11.8	12.54	13.08	13.89	11.82	12.19	14.13	12.57	10.71	11.17	11.32	11.67	12.7	12.25
Gh_A01G191100	26.75	26.64	23.06	33.07	36.93	28.69	43.23	57.14	55.81	36.51	30.28	34.04	61.46	69.74	48.55	106.78	85.18	71.62	110.92	141.28	166.46	100.67	98.95	93.43	53.95	61.05	64.71	54.08	62.66	73.99	72.34	69.15	79.19	98.18	79.34	70.12
Gh_A01G191200	14.35	14.49	15.88	12.34	13.46	16.6	11.14	11.83	10.91	14.64	15.7	13.85	13.05	11.33	12.16	12.71	12.93	15.01	9.99	8.36	9.93	14.39	15.06	12.31	11.88	11.59	12.26	13.93	14.05	15.03	14.41	15	13.39	14.31	14.13	14.64
Gh_A01G192200	2.33	2.33	2.99	3.21	3.38	3.33	1.51	0.74	1.51	4.41	3.58	2.72	7.85	6.95	8.12	2.98	3.06	1.85	0.42	0.44	0.81	7.36	7.01	3.81	7.08	7.46	4.59	2.18	1.21	1.04	0.4	0.51	0.37	3.45	1.42	1.93
Gh_A01G192500	19.15	17.3	17.08	31.33	34.97	32.5	25.46	22.44	19.97	32.45	31.45	30.79	24.59	21.67	24.59	114.9	91.43	84.17	80.3	93.42	102.09	140.84	146.99	101.32	21.55	32.27	29.72	44.69	54.81	64.33	41.68	50.85	59.29	81.97	78.89	84.84
Gh_A01G192800	10.12	8.2	9.37	5.62	6.29	3.79	12.51	14.03	12.76	5.81	6.43	6.1	49.53	32.37	43.91	4.68	5.06	6.12	6.97	4.42	6.41	8.03	4.59	6	34.82	37.13	36.98	11.71	5.04	5.26	6.96	7.32	6.39	6.96	6.8	7.24
Gh_A01G193200	93.79	97.26	85.73	97.61	97.54	75.11	228.24	250.51	241.21	76.63	56.74	93.28	49.75	67.1	46.97	162.52	112.79	157.48	333.12	517.76	565.67	86.93	125.47	124.11	75	78.47	87.56	80.96	95.75	150.61	256.88	189.5	244.99	147.96	124.19	125.33
Gh_A01G194600	9.56	10.19	8.51	6.17	7.37	8.56	7.5	6.62	7.11	7.26	8.58	7.78	10.87	9.7	11.47	5.88	7.27	7.01	6.87	4.65	5.09	5.67	5.82	5.24	13.27	12	13.22	9.23	8.03	8.68	7.71	6.7	8.24	6.24	6.67	6.45
Gh_A01G195000	10.44	7.82	7.81	8.99	9.58	9.64	15.25	15.38	17.16	10.14	8.79	7.34	33.62	36.58	36.24	50.15	34.69	29.66	32.85	42.97	46.36	64.23	62.17	35.79	38.91	31.34	34.09	14.59	17.32	24.43	14.91	14.5	25.3	26.27	21.74	30.58
Gh_A01G195400	8.71	9.56	8.33	10.37	10.13	9.38	7.89	7.91	8.75	8.3	9.25	8.2	8.06	8.81	8.68	6.43	7.08	6.17	6.86	6.13	5.97	6.34	5.92	7.38	8.63	7.16	7.83	7.31	7.32	7.15	6.95	9.91	7.2	6.21	7.33	8.52
Gh_A01G195700	1.39	1.07	1.32	0.75	1.61	1.21	2.3	2.77	1.86	1.13	1.14	0.89	9.89	6.26	6.17	3.27	1.94	2.15	2.14	3.14	2.29	3.68	1.76	1.77	4.45	5.33	4.81	1.85	1.29	1.38	1.03	0.85	1.29	1.47	1.73	1.31
Gh_A01G195900	13.46	11.29	12.48	12.65	12.43	11.77	11.19	10.88	10.52	12.3	10.01	12.26	13.24	12.21	12.27	12.62	12.95	14.51	12.39	12.98	14.03	12.5	13.86	11.53	12.83	13.54	13.1	13.63	13.54	13	12.96	13.35	15.14	11.37	13.13	12.65
Gh_A01G196300	11.58	12.66	11.17	7.8	8.62	8.91	11.97	11.66	10.09	10.14	9.26	8.99	10.34	8.82	9.66	11.02	11.13	11.44	15.05	11.77	11.64	7.69	8.24	8.8	8.64	8.48	7.84	13.83	14.02	11.58	17.69	19.11	15.41	7.94	9.45	9.16
Gh_A01G196400	14.7	15.92	15.69	13.2	14.86	15.25	10.55	13.02	12.47	13.49	13.42	14.28	15.05	14.34	13.33	8.81	11.7	9.96	10.16	7.81	6.73	7.05	8.43	8.47	12.38	13.4	13.71	12.73	13.99	11.71	10.56	13.2	10.93	8.5	10.02	9.73
Gh_A01G196700	40.24	48.86	42.58	61.41	49.73	45.11	58.19	55.56	57.73	47.74	44.37	46.19	41.52	43.07	38.55	39.48	41.74	41.15	41.89	39.2	44.91	35.23	36.6	36.62	40.72	43.95	41.76	38.36	44.47	42.05	43.79	45.2	46.52	40.71	37.34	40.39
Gh_A01G196800	16.12	16.68	17.72	24.51	21.92	22.04	18.7	19.7	19.45	22.5	20.5	23.46	15.48	14.32	12.8	16.89	17.7	16.8	11.16	14.95	12.44	16.91	21.24	17.67	14.36	14.23	14.55	15.76	15.86	17.51	13.08	12.83	13.17	16.31	18.07	17.18
Gh_A01G197000	69.26	72.47	73.19	73.27	71.05	68.54	66.06	71.52	67.67	67.31	65.31	70.22	59.35	57.95	58.53	49.22	54.3	54.89	44.6	42.51	48.16	49.3	52.02	53.83	60.53	62.46	56.06	63.14	60.42	66.37	56.98	56.43	55.76	63.51	61.01	58.58
Gh_A01G197300	4.57	5.07	5.15	5	4.73	4.78	5.1	5.97	5.84	4.68	4.62	5.72	3.5	3.09	2.5	5.17	6.66	6.17	7.77	10.25	10.45	5.39	6.69	6	3.92	3.62	3.94	8.39	7.3	7.47	6.7	6.87	7.77	6.45	6.48	5.64
Gh_A01G197800	13.85	12.74	15.85	15.82	15	14.42	13.01	13.49	11.12	17.84	16.81	16.21	12.43	11.85	15.56	9.69	11.67	12.54	8.76	6.21	7.21	11.61	11.47	13.61	14.21	13.59	12.11	12.25	11.73	10.76	9.34	7.41	8.42	10.68	12.87	13.15
Gh_A01G197900	10.94	10.36	12.14	12.99	12.29	11.36	13.47	9.51	8.71	13.63	11.32	10.89	8.41	7.37	13.99	10.98	6.54	10.68	9.13	8.29	9.82	9.86	10.15	9.84	12.35	8.91	9.37	8.08	7.39	9.05	7.76	6.02	8.54	9.45	8.68	10.79
Gh_A01G198100	10.14	8.31	10.24	8.47	8.76	8.65	6.99	5.42	5.67	9.28	10.2	8.13	12.91	12.76	14.58	5.46	4.85	5.51	2.18	2.72	1.67	8.69	7.02	7.17	12.31	11.62	9.85	7.56	5.59	4.19	3.49	2.9	3.57	5.6	6	7.52
Gh_A01G198600	19.46	13.51	14.82	10.66	19.45	20.16	14.81	11.87	10.88	14.66	17.38	14.34	14.7	15.17	17.46	8.22	5.02	12.23	8.24	3.57	3.67	14.99	13.22	14.49	14.76	13.84	15.39	12.38	10.7	9.09	13.04	11.16	11.43	10.81	11.55	11.68
Gh_A01G199000	5.96	7.21	6.47	7.53	7.27	6.7	7.88	9.14	7.12	6.85	6.13	7.29	6.04	5.51	5.58	7.37	8.25	5.94	7.91	9.86	9.51	9.68	9.51	7.95	5.41	6.42	6.58	6.51	7.55	8.16	7.86	7.13	8.78	8.77	8.24	8.69
Gh_A01G200600	28.1	31.5	38.29	26.11	22.33	22.33	20.55	14.38	19.93	26.41	30.32	24.6	23.06	21.49	24.15	23.05	27.95	31.34	20.32	12.08	9.9	20.96	25.15	21.76	24.1	30.31	21.65	40.46	27.6	19.8	28.06	28.47	24.09	23.17	16.86	25.06
Gh_A01G200800	9.7	10.87	9.21	10.11	10.39	10.57	8.88	8.72	9.95	8.73	9.96	10.11	7.46	7.41	8.02	8.02	9.35	9.89	7.84	5.8	7.07	5.98	6.24	6.06	8.94	8.84	9.7	10.48	10.37	9.99	10.1	9.77	10.13	7.97	7.31	9.55
Gh_A01G201300	15.03	15.62	14.07	9.83	8.25	9.32	10.34	9.8	12.61	12.21	12.52	12.18	15.02	13.52	16.02	10.38	8.78	9.76	14.04	11.34	12.53	13.31	11.19	12.63	14.24	15.92	14.8	12.12	8.46	9.25	15.1	17.19	13.65	14.19	11.28	14.57
Gh_A01G201400	7.02	10.03	6.02	2.97	5.78	6.04	4.65	6.32	5.63	6.44	7.24	8.81	4.95	5.88	3.43	1.52	3.03	3.4	5.08	3.55	2.97	2.47	3.65	3.7	4.66	6.82	4.49	3.16	4.81	3.4	8.03	11.72	7.46	4.09	3.75	3.79
Gh_A01G201500	18.55	14.26	17.88	19.25	17.13	18.47	14.99	14.66	14.88	19.98	16.47	18.72	12.32	14.11	19.09	12.63	12.05	14.87	11.52	8.34	9.51	11.66	13.44	15.16	17.42	15.5	15.88	17.78	13.87	14.57	14.12	13.71	13.39	12.94	14.83	14.15
Gh_A01G201600	5.64	6.3	5.68	7.32	6.54	7.02	5.4	5.42	6.65	7.74	6.82	6.39	15.92	21.12	19.47	18.46	14.33	15.02	11.39	10.82	10.17	27.36	28.11	18.6	15.73	14.14	15.75	9.81	12.23	12.62	8.37	10.29	11.24	14.1	13.56	14.32
Gh_A01G201700	11.61	7.77	9.1	13.27	13.53	13.77	11.38	6.91	9.5	11.85	9.4	10.95	6.82	5.15	6.98	7.67	8.92	10.99	3.47	3.14	2.62	7.41	9.23	10.13	9.4	9.44	7.3	10.75	10.69	10.95	6.8	6.13	7.37	10.82	11.73	10.13
Gh_A01G202100	13.25	12.77	13.18	14.87	12.82	13.65	13.63	11.37	11.4	14.34	14.48	14.08	12.8	11.86	13.48	11.71	12.43	16.95	11.81	11.05	10.73	13.79	12.86	12.86	13.33	13.33	11.73	14.59	12.26	14.2	13.02	12.24	10.4	11.84	13.66	16.21
Gh_A01G202300	0.8	0.86	0.85	3.2	1.94	2.15	3.24	2.98	2.98	1.16	0.87	1.04	0.78	1.03	0.56	7.06	5.48	6.45	5.02	6.88	11.26	4.27	4.42	2.46	0.58	1.11	0.62	2.91	4.16	6.85	6.19	2.44	5.44	3.55	3.98	2.82
Gh_A01G203100	5.06	4.39	3.83	5.42	4.66	5.89	3.65	4.41	6.33	5.41	4.75	4.14	27.85	13.43	14.09	4.4	3.95	2.89	2.92	3.19	4.34	6.16	5.43	3.64	18.49	15.51	11.26	4.82	3.95	4.71	7.81	8.27	4.48	5.58	4.55	5.44
Gh_A01G203900	5.37	4.43	4.67	5.72	6.16	5.35	8.85	10.29	9.75	4.4	3.36	6.35	1.24	1.76	3.19	3.97	4.61	5.79	4.8	4.09	3.6	1.89	4.07	3.7	3.23	2.77	2.75	4.9	2.73	4	6.29	4.94	5.53	2.83	2.7	3.55
Gh_A01G204400	8.26	10.7	8.84	9.74	9.4	10.09	8.59	9.09	8.89	8.93	11.03	7.89	8.14	7.67	9.18	6.85	7.25	10.59	7.83	6.59	6.46	7.15	7.17	8.53	8.37	8.68	9.2	9.36	9.32	8.09	7.46	9.1	6.64	7.89	9.08	8.65
Gh_A01G204600	5.73	5.91	6.2	6.31	7.88	7.48	3.29	4.88	4.04	5.96	6.87	6.09	6.66	8.12	7.77	5.39	6.21	7.33	4.23	3.63	3.35	9.09	7.81	6.91	6.65	6.87	6.98	6.74	7.43	6.72	4.93	4.84	4.17	6.62	9.38	7.54
Gh_A01G204700	7.79	6.68	9.37	8.56	8.42	8.97	7.95	7.63	6.03	9.26	8.69	6.99	6.8	7.4	8.15	8.22	9.88	7.86	5.42	6.2	8.12	6.04	7.83	7.51	6.41	6.91	7.66	9.64	7.55	7.64	7.76	8.3	7.44	6.57	7.36	8.31
Gh_A01G204800	2.65	4.52	4.2	6.34	4.92	6.03	5.03	3.73	3.29	4.77	5.8	4.85	2.51	2.65	2.55	3.67	3.48	5.15	3.39	7.13	8.54	2.66	3.16	6.06	3.15	2.97	2.92	2.15	6.11	4.23	1.97	4.9	2.57	3.37	7.36	1.46
Gh_A01G205800	5.36	5.21	6.48	5.59	4.88	4.56	5	6.03	7.65	5.55	5.47	5.36	7.55	7.65	6.08	7.8	5.93	6.4	6.82	5.8	6.32	8.04	8.99	7.58	7.58	7.33	8.92	5.81	5.98	7.53	6.04	5.05	6.64	7.3	8.2	10.37
Gh_A01G206100	33.77	33.99	34.51	33.38	35.59	35.84	29.22	31.26	29.7	33.47	33.81	36.03	18.9	21.7	24.59	27.67	29.47	29.23	23.47	17.85	19.28	23.6	23.65	25.95	24.23	26.48	23.42	35.29	29.75	28.3	27.89	26.47	29.15	24.53	23.59	29.67
Gh_A01G206600	6.46	8.35	5.55	9.11	6.85	7.84	8.94	7.83	8.27	9.43	6.95	5.74	11.67	10.53	8.94	20.16	13.01	11.39	18.86	27.68	34.09	15.31	13.9	9.26	9.83	8.07	10.45	7.23	9.65	7.69	8.81	8.78	11.08	7.94	4.18	7.27
Gh_A01G206800	12.24	11.36	13	12.79	14.19	12.97	11.35	12.23	12.19	12.17	12.24	11.25	12.01	12.88	12.74	13.2	12.76	12.34	11.46	10.61	11.64	10.35	11.2	11.3	13.35	14.46	11.93	12.18	14.23	12.69	12.46	12.86	13.08	11.96	13.97	10.54
Gh_A01G207300	9.85	9.08	11.94	10.94	9.81	9.88	9.08	10.56	8.83	10.05	9.54	9.84	8.59	8.81	9.77	7.47	6.55	7.16	5.93	5.05	5.96	7.64	8.24	6.86	9.36	8.74	8.5	8.19	8.17	7.7	8.43	7.71	8.48	7.81	7.29	7.26
Gh_A01G207400	10.08	10.19	8.81	11.45	11.52	12.5	15.12	15	14.3	10.09	11.7	11.52	18.09	14.29	10.1	18.55	16.43	16	18.63	23.75	20.67	16.71	16.05	14.48	12.51	11.77	11.95	13.69	14.84	15.07	18.92	16.17	15.5	13.71	16.28	13.87
Gh_A01G207900	15.51	16.09	14.46	13.33	17.32	14.88	11.07	11.42	10.32	16.08	16.49	16.03	15.95	13.49	13.19	9.04	10.77	12.45	8.8	6.42	5.67	9.89	10.66	11.16	13.85	12.61	14	16.11	15.5	12.28	12.13	13.65	12.01	11.23	11.76	11.15
Gh_A01G209400	5.99	4.51	6.68	3.54	4.86	3.51	2.87	2.15	2.45	5.13	4.84	4.44	5.71	5.71	8.76	3.24	1.95	4.08	0.63	0.9	0.81	3.98	1.9	3.07	7.33	6.56	4.93	5.22	2.7	1.28	2.11	0.73	1.93	3.29	2.25	3.93
Gh_A01G209500	7.42	9.5	9.33	8.75	8.66	9.03	5.41	5.24	6.16	8.37	9.04	9.61	4.43	5.32	6.41	4.4	5.58	6.52	4.38	3.17	2.93	5.42	4.96	5.8	7.53	7.29	8.76	8.01	9.24	8.15	5.03	5.37	5.58	6.11	7.68	7.23
Gh_A01G209800	9.54	7.34	9.35	11.76	9.4	8.97	11.17	10.3	10.01	10.01	10.07	9.81	5.63	6.79	9.24	13.95	12.42	9.13	10.88	10.41	9.78	11.66	12.67	13.65	6.63	6.26	4.89	8.26	7.25	10.21	10.73	10.72	12.41	9.77	9.84	9.5
Gh_A01G210200	14.3	12.69	12.38	9.88	11.12	15.47	12.7	14.94	15.75	14.45	16.32	17.08	9.57	7.82	8.32	14.25	22.27	19.4	40.79	21.06	19.16	14.02	17.94	19.87	9.89	10.18	8.94	22.54	18.79	22.46	24.08	34.86	22.73	15.36	27.26	16.72
Gh_A01G210300	5.23	5.22	3.7	5	8.94	4.14	4.67	6.8	7.48	6.76	6.89	6.71	7.02	5.92	5.84	7.84	7.29	6.18	8.53	7.12	11.94	6.11	8.06	8.34	4.77	6.61	5.1	7.3	8.95	9.13	9.17	7.87	6.23	8.34	9.76	9.09
Gh_A01G210400	8.69	10.37	8.03	10.31	9.57	8.53	9.5	8.43	8.86	9.09	9.46	9.32	9.02	8.61	8.02	11.46	11.33	11.14	8.88	10.21	9.85	10.5	9.57	8.67	10.16	9.65	7.54	10.86	10.2	11.28	9.76	8.84	10.24	9.93	12.34	11.82
Gh_A01G210500	23.11	26.25	27.85	30.94	28.97	24.47	20.39	21.89	21.71	29.25	26.06	26.28	8.81	8.41	8.93	17.78	16.07	17.86	13.17	13.09	13.66	18.95	16.22	18.82	9.8	13.77	12.67	21.55	21.11	18.95	14.41	14.1	15.44	19	20.98	20.1
Gh_A01G210600	12.31	13.31	13.07	13.04	13.77	13.32	13.2	15	15.65	13.18	16.01	12.84	17.36	16.93	16.03	14.42	15.62	13.17	15.28	11.45	11.22	12.29	11.03	13.18	13.89	16.05	15.73	14.79	16.65	14.41	15.2	17.78	15.72	12.86	13.66	13.61
Gh_A01G211100	1.97	1.35	1.46	4.96	5.92	5.07	1.41	0.68	1.1	5.42	3.67	4.19	0.89	1.19	1.58	6.34	7.71	8.4	1.67	3.64	3.75	3.14	2.06	4.11	1.51	1.07	0.81	7.49	7.08	4.91	4.29	0.88	4.97	3.35	1.68	3.99
Gh_A01G211600	13.42	11.07	13.42	8.85	14.1	10.11	8.27	6.39	6.19	11.79	12.07	11.38	11.47	12.06	12.65	5.78	5.78	7.62	3.99	2.98	2.09	6.51	5.15	6.58	11.06	9.75	10.69	12.39	9.08	6.98	8.14	6.46	6.18	7.36	6.64	7.31
Gh_A01G211800	42.41	56.62	52.34	30.44	37.2	40.77	21.01	34.95	35.62	52.97	44.82	55.08	22.51	16.83	13.54	12.93	21.16	21.69	17.74	12.78	9.75	25.35	25.7	30.97	15.52	12.57	11.62	24.07	21.9	28.56	11.41	20.08	12.31	36.21	63.84	36.87
Gh_A01G212000	16.67	11.08	11.35	10.23	12.62	11.66	10.48	13.81	11.66	11.36	13.96	14.37	11.57	13.97	11.19	11.67	13.65	13.06	10.91	11.97	14.77	11.99	14.57	14.64	15.14	12.87	12.09	14.64	15.05	16.79	14.51	12.58	11	13.15	13.66	10.54
Gh_A01G212500	8.29	7.79	7.93	8.24	8.03	7.86	7.62	7.63	8.36	6.51	7	8.12	6.06	6.71	5.69	6.29	6.7	5.98	6.74	5.17	5.63	4.74	5.34	5.07	5.61	6.11	6.07	8.09	6.46	6.27	8.73	8.3	6.39	5.05	5.69	7.01
Gh_A01G213200	6.55	6.77	6.6	7.38	8.04	8.72	5.29	6.16	5.24	6.57	7.29	7.45	5.83	5.07	5.23	5.3	5.43	6.08	5	3.05	2.63	4.41	4.1	4.93	5.51	6.13	5.44	7.8	7.72	7.42	5.58	6.62	5.36	5.32	6.51	5.16
Gh_A01G213400	19.06	7.68	4.03	11.86	35.21	40.39	14.02	5.34	2.74	30.86	26.97	18.6	9.99	2.05	10.56	25.58	42.55	57.97	28.23	5.55	8.63	18.95	35.09	104.8	3.83	7.77	4.02	36.99	24.07	36.52	30.14	37.6	23.13	9.23	56.84	25.48
Gh_A01G214300	6.92	7.63	6.86	7.42	7.38	6.81	11.28	11.52	11.15	6.7	6.79	7.26	13.07	11.69	9.17	11.64	8.08	9.74	9.18	10.18	10.78	7.99	9.98	7.94	12.08	12.61	10.37	7.5	8.49	7.43	9.1	7.81	9.73	8.49	8.14	8.71
Gh_A01G215200	8.09	7.01	6.9	8.43	9.19	8.19	9.72	8.78	8.89	9.88	10.52	11.15	15.27	14.05	14.69	11.56	10.91	11.25	9.73	10.12	9.18	12.68	10.83	10.64	12.45	12.61	10.88	9.8	9.18	8.9	8.15	8.3	8.01	9.72	7.89	9.09
Gh_A01G215300	6.79	8.08	7.11	9.26	8.31	9.21	8.22	8.08	9.27	9.42	8.1	8.16	8.96	9.94	8.21	10.29	10.77	10.28	8.49	9.19	10.51	10.5	12.89	11.2	7.01	8.45	9.01	7.59	8.08	10.22	7.95	8.35	8.47	10.67	10.33	8.73
Gh_A01G215500	18.67	19.49	16.39	25.62	24.29	16.93	31.15	26.73	23.6	24.53	24.6	24.74	26.64	31.31	24.2	31.7	26.16	30.24	22.14	33.68	28.06	34.39	35.62	42.93	28.99	29.56	27.42	21.94	20.76	32.08	26.06	23.02	19.63	38.57	23.18	33.59
Gh_A01G215900	11.91	10.37	11.67	10.43	12.04	12.62	8.21	7.16	8.6	11.08	12.86	11.12	8.43	7.96	10.19	8	8.48	9.69	5.89	5.73	6.2	8.79	7.98	8.39	11.17	7.74	8.14	11.26	9.56	9.6	8.32	8.25	9.2	8.47	9.37	8.3
Gh_A01G216100	45.5	44.23	50.92	41.62	45.49	41.64	37.42	30.09	30.1	40.37	45.56	36.08	39.23	38.98	47.41	24.57	29.09	30.37	24.54	18.27	17.76	26.83	28.07	30.79	44.24	37.62	37.42	38.59	34.82	31.47	30.57	25.01	24.6	36.6	31.36	34.61
Gh_A01G216200	6.3	7.49	6.15	7.11	6.72	8.11	5.37	5.91	4.97	5.01	5.41	6.92	5.11	4.96	6.74	4.46	4.54	5.75	4.03	2.86	2.02	3.16	3.89	4.48	5.5	4.13	5.48	6.36	4.77	5.76	5.67	3.56	4.24	4.49	6.14	4.42
Gh_A01G216500	13.97	19.1	12.62	12.97	16.32	15.41	14.68	19.84	19.36	13.61	16.1	17	37.86	30.99	22.44	15.63	22.44	23.03	30.55	30.26	28.69	20.34	18.46	23.23	21.23	23.36	26.21	20.42	26.42	24.67	23.99	28.1	22.92	27.92	24.12	16.15
Gh_A01G216800	46.78	51.27	42.39	34.63	40.06	40.13	33.21	38	34.36	31.43	37.61	37.09	53.93	49.83	44.06	41.56	43.05	45.16	46.08	36.2	39.57	38.41	38.65	32.37	43.79	44.65	47.94	50.69	49.79	44.96	59.99	67.07	58.91	40.45	42.18	39.36
Gh_A01G216900	11	7.69	8.95	8.96	11.49	11.46	8.39	8.46	7.11	11.25	10.77	11.43	7.98	7.77	11.33	6.67	5.64	8.54	5.64	4.01	4.38	6.04	5.16	6.27	9.52	8.33	7.63	9.81	7.66	7.37	5.27	5.46	5.06	5.97	6.43	7.24
Gh_A01G217200	9.56	9.25	8.93	10.73	8.45	8.43	9.38	10.77	7.36	8.14	10.8	7.76	9.71	10.96	7.05	10.69	8.97	14.24	10.07	12.02	10.63	7.78	7.75	7.87	8.72	9.28	9.23	11.58	8.08	9.91	11.48	11.38	11.36	8.58	9.34	9.47
Gh_A01G217300	11.82	2.85	5.73	6.59	7.57	6.58	10.52	9.48	11.79	9.32	5.87	5.11	13.9	14.94	10.87	17.42	13.91	12.35	9.92	18.55	18.62	13.7	14.35	8.36	9.93	9.89	8.35	7.77	8.05	8.02	6.68	5.99	7.81	4.32	5.85	5.46
Gh_A01G217600	6.94	6.49	7.7	4.98	5.97	6.41	4.74	6.21	5.74	5.72	7.15	6.54	7.74	7.84	8.36	4.65	5.42	6.09	3.89	2.8	2.64	3.23	2.62	3.64	7.68	7.82	7.38	8.32	8.97	6.39	7.21	8.21	7.77	3.51	3.81	3.55
Gh_A01G218200	39.32	47.11	45.36	33.5	33.36	36.44	31.97	32.87	33.13	38.59	38.15	39.37	46.18	43.34	42.36	27.78	34.1	32.41	31.83	27.43	23.39	27.27	26.92	32.25	42.9	42.38	48.23	35.09	40.51	31.93	34.4	36.52	33.08	32.62	35.16	30.99
Gh_A01G218300	23.95	23.34	21.77	20.04	14.67	19.55	21.6	20.03	22.03	20.65	18.97	21.63	14.67	10.75	10.18	14.53	13.7	15.03	16.09	13.71	11.97	9.11	14.43	11.88	12.14	8.52	8.7	12.65	12.18	13.21	21.53	18.17	21.66	10.39	10.31	11.36
Gh_A01G218400	30.34	41.86	39.65	15.22	18.11	25.41	15.27	11.09	11.71	27.08	26.83	27.08	24.16	20.03	25.7	6.53	11.69	14.65	10.55	6.51	7.42	9.59	8.16	11.85	29.61	23.33	24.95	36.62	30.84	15.54	33.67	34.98	30.4	19.23	16.6	19.97
Gh_A01G218700	21.22	18.64	20.13	17.39	15.53	19.51	14.2	13.06	13.5	21.22	17.49	16.89	20.99	16.35	20.25	10.51	10.97	12.6	9.59	6.83	7.05	11.2	13.61	15.04	19.86	21.24	18.51	15.75	13.32	12.34	12.44	13.7	14.91	14.39	13.79	15.49
Gh_A01G219000	1	1.42	0.55	0.66	1.05	0.88	1.72	2.31	1.79	1.32	0.8	1.38	8.7	5.26	4.92	7.05	7.18	4.02	6.7	8.56	12.63	3.64	3.56	2.22	4.41	3.96	3.49	4.83	3.26	3.39	4.45	5.65	5.03	3.9	2.58	3.08
Gh_A01G219200	9.1	9	8.81	8.23	8.4	9.47	6.35	7.8	7.33	9.57	8.88	8.07	8.4	8.24	9.29	6.49	6.51	6.55	7.1	5.61	5.48	6.56	6.86	7.7	9.02	8.55	8.36	7.73	7.58	7.31	6.94	7.75	7.89	6.36	7.07	7.03
Gh_A01G219300	20.74	25.07	23.08	26.57	22.55	19.28	30.83	26.7	28.1	22.09	23.21	21.6	18.24	16.25	17.53	20.66	23.47	19.36	18.64	23.52	20.51	21.36	25.01	27.35	19.53	18.49	21.42	25.41	24.24	24.02	28.32	26.42	27.67	27.86	28.59	28.01
Gh_A01G219500	95.45	83.31	96.68	88.03	87.89	91.66	85.99	67.67	69.22	91.78	93.15	94.05	76.64	76.56	108.71	62.51	55.16	66.46	38.14	36.14	33.25	62.85	56.89	65.77	93.6	79.53	74.53	79.36	55.92	65.84	51.94	42.1	49.87	65.74	54.31	64.86
Gh_A01G219700	17.13	14.04	13.33	13.02	14.28	14.32	15.09	13.2	12.25	16.02	17.44	17.14	11.39	10.4	10.97	9.91	9.5	11.03	8.61	13.48	17.29	12.31	14.13	12.96	10.99	12.57	12.89	7.88	9.19	10.08	7.93	8.42	12.51	10.15	13.02	10.58
Gh_A01G220300	37.53	38.71	40.88	39.88	44.35	46.71	30.88	36.16	34.14	35.1	36.87	39.87	30.72	26.53	27.54	29.63	34.12	36.68	28.82	22.24	23.34	22.35	23.5	26.35	32.06	32.94	29.8	36.64	38.3	39.53	29.98	31.47	27.23	28.04	32.69	32.72
Gh_A01G221000	11.79	10.22	11.27	11.11	10.95	10.87	9.56	9.53	7.24	12.03	10.51	11.73	10.43	9.32	9.35	6.33	7	10.22	6.34	5.33	4.17	7.09	7.74	7.54	10.64	12.15	10.17	9.87	10.7	9.71	8.68	8.56	8.82	7.32	9.67	6.43
Gh_A01G221800	17.01	17.05	18.36	22.59	16.59	13.81	15.63	14.7	15.73	18.12	17.69	18.4	13.84	15.45	15.44	11.09	9.07	15.36	6.3	8.26	9.83	10.75	14.22	16.63	18	16.25	18.28	11.97	10.59	13.85	8.82	8.56	11.42	16.37	12.5	14.8
Gh_A01G221900	12.29	11.92	13.12	13.7	13.95	12.94	12.04	11.48	12.33	12.91	14.11	13.81	13.34	12.48	14.36	11.29	10.64	9.76	9.62	7.4	6.84	12.73	11.12	11.19	12.21	12.06	11.46	12.43	13.26	9.82	10.64	9.77	9.62	12.11	12.36	12.18
Gh_A01G222500	22.67	21.23	22.16	17.31	17.87	23.64	13.49	13.46	11.9	23.54	19.22	21.6	19.16	21.53	33.19	21.93	24.06	32.46	15.09	10.16	9.2	31.16	25.78	26.53	26.63	21.76	20.72	35.32	39.47	26.83	17.3	18.76	17.7	29.74	26.59	33.54
Gh_A01G222600	4.15	4.85	5.76	5.42	4.85	5.07	7.29	4.85	4.41	4.59	4.89	5.73	4.59	5.21	5.93	5.46	8.05	5.06	5.16	4.64	4.84	5.15	5.51	4.62	6.65	6.26	7.4	5.22	5.56	4.75	5.11	5.03	5.42	5.6	4.49	6.16
Gh_A01G222900	6.95	6.18	6.14	6.48	8.47	7.74	5.47	4.05	4.98	9.63	7.21	7.08	4.84	4.98	8.56	3.75	3.47	5.27	1.92	1.82	2.43	3.89	3.48	5.28	6.87	4.87	4.58	4.94	4.78	4.26	2.2	2.05	2.34	5.75	6.44	7.04
Gh_A01G223000	75.61	72.8	73.22	64.02	66.14	74.17	65.07	60.84	56.69	78.5	72.66	79.53	63.47	60.75	90.67	57.59	48.14	55.41	38.4	33.91	27.3	47.58	45.54	52.03	81.36	60.68	60.87	62.04	47.6	49.38	47.27	38.68	41.07	57.36	53.03	53.17
Gh_A01G223100	10.16	9.19	8.5	8.95	8.99	9.3	7.51	8.81	8.91	9.34	9.65	8.13	9.31	8.6	8.97	8.93	10.38	7.62	9.86	7.18	8.19	8.97	9.24	7.14	9.36	8.77	10.03	8.39	8.33	8.91	7.42	9.49	9.47	8.05	7.77	8.12
Gh_A01G223200	7.53	7.88	8.09	9.12	9.48	10.19	8.61	9.21	10.48	8.44	8.99	7.99	6.98	7.87	6.98	7.96	9.06	8.86	5.56	6.38	6.66	6.84	7.43	7.26	6.64	6.54	5.93	9.33	9.66	9.71	9.13	7.16	8.85	8.66	7.6	8
Gh_A01G223300	30.45	31.51	30.35	30.97	31.2	29.51	27.74	29.96	27.83	30.48	29.48	29.82	32.26	34.31	32.91	20.62	26.26	25.43	23.69	20.81	21.2	25.1	24.07	27.88	29.79	28.8	30.69	30.1	29.76	25.91	28.54	31	25.98	26.52	28.18	26.56
Gh_A01G223700	14.54	15.99	16.21	15.34	15.92	16.93	14.63	15.51	14.38	16.15	18.17	16.66	15.67	15.46	15.91	10.83	13.89	12.98	10.38	8.3	7.63	10.91	10.37	11.52	13.5	15.02	16.46	15.12	15.38	13.76	12.37	13.52	12.28	11.18	13.33	11.78
Gh_A01G223900	11.14	13.02	9.63	10.66	11.88	12.53	11.42	12.72	10.26	11.64	11.37	12.21	17.46	15.18	13	12.23	14.47	14.3	14.17	13.3	13.8	15.34	13.04	13.96	15.53	15.33	15.28	12.47	13.87	13.21	12.08	12.8	12.61	13.2	12.72	13.36
Gh_A01G224100	5.16	5.31	4.47	6.63	6.66	6.74	9.68	8.69	10.87	5.76	5.6	6.37	6.77	5.77	5.34	7.12	8.2	6.83	7.64	9.51	10.38	7.31	8.32	7.84	6.29	5.71	7.28	7.69	7.14	8.3	7.86	8.08	7.19	8.74	7.68	8.39
Gh_A01G224400	2.6	2.63	1.7	1.13	1.37	1.47	0.97	1.86	1.95	2.55	1.98	2.08	7.92	11.21	8.46	4.27	2.78	2.42	9.45	7.15	7.92	11.45	12.26	8.5	7.69	10.39	14.9	2.35	3.36	3.4	5.16	7.46	6.71	13.69	9.53	9.17
Gh_A01G224600	8.11	7.8	8.22	7.41	6.61	6.34	4.1	3.56	4.25	9.18	9.13	7.19	9.52	7.8	7.19	1.89	2.14	2.26	2.67	1.31	1.39	2.93	2.73	3.02	7.01	6.06	6.22	3.74	3.11	3.46	2.76	4.53	2.37	2.46	2.89	2.33
Gh_A01G224700	21.42	24.22	22.34	21.15	19.88	20.69	23.22	17.96	21.44	21.71	21.18	24.45	18.27	15.23	18.67	14.5	16.82	22.47	21.09	16.44	16.47	15.48	14.75	16.42	20.58	20.65	16.09	25.75	20.99	20.71	28.77	28.44	24.21	17.82	20.36	17.03
Gh_A01G224900	8.01	9.9	9.48	8.94	7.57	9.89	7.67	6.73	5.33	8.91	8.23	7.65	8.18	6.75	8.74	6.64	7.23	6.39	5.83	4.19	4.4	9.45	7.72	9.36	8.56	7.48	5.56	7.96	6.71	8.8	6.42	5.85	4.77	6.11	7.42	7.73
Gh_A01G225100	16.65	16.24	15.6	13.95	11.08	15.94	14.04	12.26	13.36	14.56	16.94	15.15	14.02	14.54	15.76	9.32	11.44	11.57	10.18	8.78	8.21	8.63	9.47	11.72	14.38	13.96	15.57	12.78	15.67	9.65	12.63	10.63	11.77	10.48	15.01	13.22
Gh_A01G225400	14.15	12	11.32	4.26	7.43	10.38	8.73	7.05	7.94	9.51	11.29	11.31	6.14	7.73	8.92	4.51	4.35	8.46	8.4	5.8	3.49	5.52	6.38	9	7.32	7.95	6.28	6.98	7.45	5.34	7.41	10.13	7.21	7.27	10.75	6.68
Gh_A01G225600	24.97	17.07	19.14	42.43	36.53	28.49	33.09	21.84	21.25	57.71	39.69	39.74	34.12	40.05	45.67	179.75	106.84	100.21	87.35	128.05	101.16	245.39	230.96	173.64	43.35	54.37	49	53.6	57.94	81.42	69.16	65.2	87.94	146.52	139.63	177.88
Gh_A01G225700	4.34	3.18	3.8	7.33	5.43	4.72	6.35	3.64	4.42	7.09	4.35	3.9	13.09	15.94	16.57	44.43	22.37	21.44	20.49	23.37	19.03	71.83	66.09	34.79	17.43	24.97	19.15	10.52	11.59	14.64	13.33	12.04	16.38	29.18	23.59	38.87
Gh_A01G225900	22.04	14.53	16.1	37.3	26.24	18.8	29.6	19.93	21.23	38.65	22.08	23.81	26.62	27.9	36.67	197.32	97.85	117.84	104.45	166.56	142.16	227.35	205.9	160.01	30.4	45.67	32.52	49.3	61.53	94.18	90.55	75.21	110.07	145.31	136.66	172.7
Gh_A01G226200	10.59	4.41	4.69	6.11	5.78	4.65	7.23	6.42	8.94	10.62	6.1	5.53	12.36	12.4	9.99	10.5	9.85	10.59	10.82	11.96	16.06	18.97	15.06	9.57	8.11	7.93	6.99	6.19	8.37	7.09	7.79	9.42	11.32	7.5	7.26	7.55
Gh_A01G226300	31.53	30.59	31.18	28.12	31.99	34.58	34.63	34.27	34.67	31.1	28.31	30.72	21.64	22.97	23.57	35.49	41.88	41.27	53.28	34.91	35.79	37.98	34.48	42.29	22.21	27.69	26.73	36.8	43.79	45.28	45.15	45	45.68	35.91	46.81	39.07
Gh_A01G226500	24.19	25.92	24.23	19.54	21.07	23.8	28.75	31.85	32.83	24.86	25.88	27.8	22.38	21.47	20.23	19.75	24.51	22.6	30.8	30.16	30.31	23.59	23.57	27.69	21.84	21.33	22.09	23.88	25.08	25.86	34.81	39.52	31.49	27.09	27.3	23.45
Gh_A01G226600	22.54	22.96	25.16	24.53	23.95	23.46	26.54	29.25	27.35	27.93	25.51	23.82	24.35	23	27.34	19.79	16.71	22.14	15.61	14.72	15.31	22.11	19.86	21.99	25.17	22.85	20.43	18.99	17.75	19.16	19.73	19.14	22.01	20.7	23.31	22.54
Gh_A01G226800	6.48	6.43	6.75	6.7	7.61	6.57	5.9	6.88	5.6	8.62	6.32	6.67	7.7	6.89	6.2	8.44	7.69	8.12	6.91	6.19	7.09	8.35	8.98	7.48	6.55	6.55	7.9	6.94	7.73	6.92	7.39	7.18	7.68	7.38	8.36	7.2
Gh_A01G227300	9.87	8.38	8.02	10.85	12.67	12.52	9.66	10.03	9.3	12.6	9.23	8.37	7.72	11.87	9.2	14.66	16.62	22.98	22.28	23.08	23.94	13.08	13.54	14.24	9.07	9.75	8.04	20.49	16.82	20.95	11.63	15.52	15.25	13.53	15.1	16.42
Gh_A01G227400	120.5	77.8	81.85	101.92	109.79	113.37	127.85	122.06	135.6	143.29	107.41	114.91	328.53	265.87	196.16	97.01	87.87	101.73	81.95	109.22	111.33	111.74	113.82	101.44	147.67	151.47	147.58	89.37	81.28	72.72	79.82	83.61	78.15	73.79	61.97	83.46
Gh_A01G228300	58.49	59.27	62.07	57.67	61.91	60.65	54.27	48.77	65.52	61.28	62.84	59.04	56.67	60	58.41	45.18	47.25	54.48	45.36	38.58	41.05	43.83	48.87	53.72	55.3	56.75	56.48	61.7	61.29	54.62	49.86	53.33	50.04	61.16	54.27	54.98
Gh_A01G228700	209.77	261.91	250.72	201.6	191.93	180.19	159.88	128.32	147.99	209.65	243.99	186.77	253.48	215.8	248.2	258.91	272.53	338.97	196.85	189.06	168.75	255.42	224.75	257.29	283.72	278.84	284.4	410.17	323.48	291.72	358.1	350.3	314.74	307.72	274.43	329.5
Gh_A01G228800	756.4	734.87	702.49	813.37	705.66	795.42	629.85	541.26	578.13	618.27	618.49	641.51	481.85	438.29	479.5	1207.37	1228.96	1406.32	1256.9	1111.19	906.12	858.69	937.91	1033.18	635.16	597.7	614.06	1298.57	1235.48	1378.31	1290.52	1384.34	1261.96	969.84	1053.99	988.5
Gh_A01G228900	20.26	12.91	22.53	33.75	26.12	27.32	29.75	24.13	2.09	23.04	31.18	4.32	11.61	7.41	19.75	99.75	76.62	88.94	141.34	131.15	101.51	51.48	68.97	61.43	8.57	14.15	19.23	80.18	103.62	99.29	83.77	96.31	151.51	55.14	57.2	31.95
Gh_A01G229000	57.23	63.11	46.52	72.81	76.35	64.42	50.19	35.21	60.61	44.05	58.88	76.72	28.94	51.67	41.21	209.63	270.78	334.44	450.31	444.84	385.04	118.69	112.06	181.33	49.63	47.69	45.99	207.2	304.97	312.22	310.96	311.54	329.98	134.97	224.58	198.85
Gh_A01G229100	14.32	13.45	12.82	23.49	20.4	20.54	13.16	7.32	11.89	19.99	22.23	19.86	18.12	20.06	24.16	85.27	62.63	70.41	37.39	32.88	31.77	92.31	92.93	79.84	25.59	28.21	27.23	57.14	56.81	57.66	26.34	33.58	33.56	72.85	80.73	88.14
Gh_A01G230400	12.97	14.3	12.73	11.08	12.69	12.1	11.54	9.16	8.4	13.39	12.24	11.56	10.73	10.58	14.97	10.91	11.26	10.33	8.44	6.28	6.7	11.42	9.46	11.35	13.56	10.94	11.71	12.46	11.96	11.02	10.06	9.89	9.14	11.25	11.5	11.85
Gh_A01G230500	7.76	8.12	9.3	7.7	8.67	9.03	9.32	8.6	10.05	7.85	8.66	8.26	10.09	11.14	9.5	8.8	9.83	9.25	9.28	8.72	7.58	8.24	8.09	8.47	10	10.71	9.82	9.78	10.5	9.88	10.49	10.68	9.23	7.86	8.63	7.69
Gh_A01G231700	14.52	15.7	16.93	14.64	15.13	13.74	15.82	15.7	15.08	14.56	15.67	16.78	19.01	17.1	16.55	18.37	15.93	16.07	16.96	16.7	17.23	17.03	15.86	16.73	18.21	15.94	17.44	18.61	18.21	18.13	22.19	20.86	23.37	17.25	16.87	17.16
Gh_A01G232000	14.46	17.72	14.46	13.04	13.99	16.99	16.33	17.73	17.7	12.44	13.04	15.07	17.14	15.94	12.25	11.75	14.46	17.44	19.08	19.08	18.22	11.62	9.87	14.71	13.01	14.65	15.92	14.54	19.33	16.91	19.06	21.87	16.94	12.84	17.2	13.14
Gh_A01G232200	3.2	1.53	1.79	1.98	2.47	0.99	8.22	4.95	4.73	2.17	1.43	1.08	6.52	15.01	15.7	1.97	1.15	1.74	8.02	10.71	8.7	5.95	1.21	2.61	8.27	14.75	11.5	1.06	1.9	2.7	5.17	6.88	9.32	0.95	2.13	3.4
Gh_A01G232300	5.41	6.99	3.7	5.08	6.03	5.24	7.61	5.88	6.71	6.61	9.57	6.49	5.69	3.09	2.96	3.46	3.39	2.99	4.56	6.04	5.17	4.97	5.63	5.47	3.23	3.61	4.94	3.27	4.54	5.05	5.01	7.42	3.87	4.64	4.37	5.23
Gh_A01G232400	11.67	11.8	13.14	15.13	14.44	11.26	12.3	9.19	7.1	14.91	13.52	10.68	10.47	11.56	14.25	8.08	7.54	9.63	8.77	6.91	6.37	5.44	7.57	11.68	11.96	11.11	11.14	11.63	9.76	9.2	6.01	7.31	7.5	10.36	10.15	10.48
Gh_A01G232500	10.39	11.59	12.07	10.9	11.23	12.06	10.2	10.03	10.69	10.6	13.08	13.26	10.56	10.04	10.52	12.78	9.91	11.91	12.31	9.83	10.88	12	10.77	12.15	11.46	9.6	10.69	10.96	11.4	11.92	9.6	12.91	9.85	12.13	13.43	12.47
Gh_A01G233100	23.83	26.91	21.93	24.27	23.18	25.77	29.29	30.16	32.07	22.79	22.32	23.49	24.08	23.77	25.15	28.97	29.71	24.92	25.74	30.51	32.53	26.11	28.73	28.55	25.84	25.1	27.95	26.88	25.19	27.59	30.69	28.71	29.1	25.59	28.49	27.12
Gh_A01G233400	60.47	56.37	46.35	84.03	87.34	72.2	85.76	78.53	86.26	92.1	86.26	81.86	169.2	140.15	119.53	132.65	112.62	105.97	105.09	151.77	155.19	148.27	144.94	118.41	122.95	144.76	130.48	74.8	80.04	80.24	71.05	77.13	85.57	114.1	102.93	100.17
Gh_A01G233800	11.38	11.48	9.29	12.92	12.19	11.85	9.67	10.52	9.21	14.38	14.64	13.42	8.46	9.79	10.79	5.74	7.38	6.93	5.46	5.23	5.61	7.87	7.17	8.12	10.86	9.23	7.83	6.74	8.02	7.76	6.42	4.41	7.25	7.38	8.48	7.82
Gh_A01G233900	34.99	33.65	41.6	41.57	39.9	38.93	34.66	23.33	28.72	45.57	39.09	41.03	27.83	28.67	46.21	22.16	22.81	24.84	10.97	14.02	11.46	25.82	22.06	24.48	38.12	30.39	31.5	26.26	15.4	18.39	14.82	15.12	17.55	25.02	20.14	25.83
Gh_A01G234000	148.07	159.3	155.97	158.92	150.11	151.16	133.18	127.22	140.13	159	163.39	168.45	114.11	116.66	123.8	102.17	131.69	130.16	106.22	108.84	92.87	101.22	117.64	141.09	124.52	135.28	126.25	140.44	131.12	136.93	138	138.01	138.25	135.89	140.77	130.71
Gh_A01G234200	29.36	30.36	23.81	30.16	32.52	29.54	28.3	26.88	24.75	29.22	31.76	31.94	28.79	25.9	24.81	22.51	24.9	26	22.26	19.1	16.41	22.18	24.6	30.32	25.13	28.19	26.23	26.02	29.56	31.21	26.82	24.26	21	26.02	28.69	26.95
Gh_A01G235200	1.75	5.1	2.58	3.03	2.3	1.49	0	0.95	0.73	2	8.67	2.58	4.63	4.6	2.94	1.47	0.89	2.91	0.53	0.42	2	4.13	3.84	4.16	2.53	1.97	2.37	4.64	4.67	2.87	5.45	4.36	6.38	2.25	5.99	4.56
Gh_A01G235300	17.57	20.8	21.06	20.39	19.85	21.27	15.54	14.51	13.16	23.88	19.15	20.09	15.64	13.34	15.76	10.33	12.72	15.05	12.44	7.96	10.19	13.64	13.91	14.2	14.53	11.82	13.38	13.86	15.71	16.07	14.95	14.21	17.36	15.55	18.63	16.13
Gh_A01G235500	24.43	27.5	21.64	25.36	24.88	25.62	22.97	21.1	23.52	25.42	23.8	24.1	22.17	20.41	23.44	16.24	20.07	19.69	16.79	15.62	13.15	19.86	21.4	19.03	20.62	22.04	21.28	23.45	21.53	20.7	21.05	20.33	20.15	24.91	21.75	22.05
Gh_A01G235700	192.14	165.14	199.83	195.23	174.69	178.79	162.02	134.28	126.76	205.66	185.14	183.46	125.74	126.98	188.84	100.93	107.62	131.02	93.7	70.11	64.06	110.5	96.77	117.86	171.68	146.36	137.3	148.69	109.8	105.31	120.58	93.54	108.57	121.17	115.37	124.66
Gh_A01G235800	17.76	14.94	16	19.08	16.67	13.8	11.53	7.54	8.87	18.71	19.51	17.44	9.78	10.45	15.37	7.59	7.67	9.36	3.93	4.24	3.97	8.35	5.79	7.63	13.33	11	10.53	13.86	10.61	9.59	6.42	5.49	7.24	10.6	6.96	8.95
Gh_A01G236000	6.86	8.1	9.22	8.72	7.08	5.03	4.48	1.93	1.94	10.11	9.77	7.5	7.24	7	8.61	4.48	3.04	3.2	1.26	1.57	0.67	8.93	5.75	5.33	5.7	5.7	5.33	2.54	1.52	0.79	1.1	0.74	0.75	3.35	2.28	3.8
Gh_A01G236200	11.27	7.02	10.07	7.31	11.5	10.32	5.2	6.26	4.23	8.87	7.58	8.24	6.11	5.89	11.23	2.09	2.66	4.18	1.95	0.64	0.52	3.24	2.87	3.51	8.81	6.32	7.89	6.07	3.64	2.69	3.91	2.94	3.32	3.15	2.42	3.28
Gh_A01G236300	40.68	37.79	42.16	46.33	42.19	42.87	39.71	35.97	35.21	41.96	40.91	41.88	36.66	36.29	44.85	23.84	30.75	33.94	22.79	17.54	15.79	30.17	28.21	29.75	43.66	42.97	36.93	41.85	34.57	32.28	30.46	23.23	29.19	36.91	30.58	35.67
Gh_A01G236400	23.04	24.07	25.84	24.26	23.29	24.51	19.04	17.19	19.75	25.9	24.92	25.17	19.54	20.48	25.09	14.02	17.37	18.66	13.77	12.37	9.61	17.78	15.96	17.16	21.79	21.25	20.64	19.29	18.17	17.66	16.49	15.15	15.33	16.92	18.12	19.02
Gh_A01G236500	16.71	12.49	16.82	24.23	19.14	26.6	8.99	4.57	12.22	17.65	15.02	17.39	2.72	3.84	4.85	2.18	2.33	1.1	0.31	0.48	0.45	0.61	1.74	2.24	5.01	11.53	6.84	1.77	2.26	3.67	0.57	0.52	0.25	3.62	1.5	2.07
Gh_A01G236900	71.41	67.53	75.72	70.9	63.36	66.3	64.49	55.35	52.54	71.5	76.45	59.88	66.72	70.99	79.99	54.05	50.52	54.42	43.54	37.21	38	52.62	48.97	54.74	79.94	57.55	58.31	60.98	51.75	52.85	54.44	46.72	44.84	48.52	54.69	54.26
Gh_A01G237000	7.71	7.93	6.52	6.22	7.31	6.77	8.64	10.64	11.65	7.41	7.69	8.95	14.81	12.71	9.38	13.64	11.72	9.38	18.68	20.34	23.51	12.78	13.59	11.94	9.46	10.23	10.15	9.6	12.47	11.15	12.03	15.42	13.28	12.49	14.19	11.44
Gh_A01G237400	6.38	6.01	6.29	6.06	6.75	6.65	6	4.73	5.65	8.87	7.06	8.45	5.47	5.69	6.62	4.02	3.79	4.33	3.18	2.07	2.15	5.1	3.32	3.65	6.84	5.2	4.89	5.42	3.45	4.43	3.2	3.13	3.18	4.77	4.27	5.15
Gh_A01G237700	7.79	9.58	9.06	9.12	8.84	8.45	8.96	9.4	10.71	8.88	10.97	8.76	10.12	10.68	7.93	8.08	9.39	6.44	8.55	7.29	6.74	7.43	7.27	8.55	8.23	9.21	10.12	8.05	9.79	8.69	8.01	8.38	7.36	8.93	9.47	8.08
Gh_A01G238100	14.8	12.93	11.46	8.88	14.85	12.65	8.99	6.72	8.66	11.38	9.45	8.75	13.97	14.76	12.75	8.27	4.14	8.25	5.91	4.71	3.85	9.94	7.88	9.77	10.93	11.26	8.1	11.38	7.74	8.31	9.93	6.6	7.01	5.57	9.59	6.87
Gh_A01G238200	8.25	8.26	8.43	8.47	9.37	10.13	7.53	7.38	7.64	9.44	9.91	9.56	8.98	9.42	8.17	6.46	6.75	7.65	5.55	4.87	4.16	6.8	5.82	7.16	8.43	8.46	7.75	7.86	8.69	7.54	7.21	8.33	6.51	6.8	7.65	6.81
Gh_A01G238300	7.1	7.47	7.39	5.49	6.82	7.06	5.59	6.65	5.37	6.99	8.16	7.46	7.17	7.06	7.95	4.81	5.98	5.83	3.27	3.11	3.14	4.97	5.21	5.28	6.37	6.91	6.35	7.19	5.96	6.93	4.72	5.68	5.12	5.18	6.43	6.07
Gh_A01G238400	61.67	69.16	71.51	74.59	64.2	71.67	54.52	59.05	53.64	84.79	92.61	87.15	46.32	44.28	44.77	42.88	51.54	50.33	38.52	30.9	25.82	58.16	55.19	59.16	49.04	47.88	51.91	70.48	71.9	65.01	51.59	47.41	56.88	72.88	81.8	82.7
Gh_A01G238500	9	10.42	11.75	10.56	11	11.31	11.76	6.2	10.53	10.97	10.38	10.72	11	9.04	10.82	9.08	7.7	11.22	7.55	7.7	7.21	7.63	9.93	12.56	13.2	10.71	9.48	9.31	8.44	10.28	8.37	8.9	9.65	9.26	7.8	10.3
Gh_A01G238700	4.69	4.85	7.49	5.41	4.5	3.62	5.99	3.54	3.79	8.83	5.44	6.5	3.91	4.9	6.9	1.02	1.65	2.36	1.1	0.65	1.45	1.73	1.13	1.73	4.06	4.19	4.34	4.18	3.44	1.65	3.09	2.05	1.35	2.63	2.37	3.23
Gh_A01G239600	16.5	23.3	19.99	23.82	26.64	24.81	23.42	18.84	17.85	20.78	21.12	20.63	11.65	10.61	12.25	21.91	21.4	23.47	18.46	21.76	23.09	18.89	21.66	19.13	11.85	12.88	11.52	19.93	20.49	21.74	17.8	17.57	21	15.94	15.46	16.37
Gh_A01G239800	16.99	17.55	16.09	16.05	16.49	15.03	16.63	15.32	13.69	16.7	15.87	17.13	14.89	16.77	16.76	14.97	14.05	14.63	14.03	10.58	14.71	14.34	16.66	15.81	16.27	13.3	11.28	15.6	13.87	15.71	14.27	15.59	14.35	16.28	17.05	13.27
Gh_A01G240400	5.94	6.44	5.91	7.72	6.45	6.53	8.73	8.28	8.7	6.74	6.54	6.63	5.09	5.99	4.85	6.75	8.59	7	7.33	6.22	6.47	6.79	7.5	7.18	4.84	5.39	5.72	7.37	7.31	7.39	6.73	6.96	6.44	8.76	8.54	7.37
Gh_A01G240500	15.4	14.38	14.84	12.76	13.74	14.73	13.63	13.39	11.89	14.75	14.76	16.6	15.71	15.7	13.53	8.48	10.01	11.77	10.63	7.05	6.42	9.64	7.2	9.99	14.84	12.42	16.09	15.76	15.57	13.49	16.57	15.35	13.67	12.4	13.23	11.67
Gh_A01G240700	23.61	23.04	25.47	31.29	28.69	31.56	26.69	24.79	17.65	34.18	33.55	27.04	16.19	22.23	25.06	19.88	13.54	13.39	8.75	11.04	10.21	29.09	20.09	20.3	21.78	22.7	16.17	15.63	7.45	12.79	13.23	9.18	13.71	22.57	16.59	27.79
Gh_A01G241100	219.16	216.95	302.57	63.44	53.05	45.31	146.7	156.39	115.26	115.32	113.53	99.18	221.12	295.89	337.33	23.2	26.27	29.57	161.54	79.72	80.32	137.36	123.3	102.99	278.46	293.6	341.55	44.04	38.12	36.57	130.93	164.31	164.13	144.1	123.97	149.11
Gh_A01G241200	34.26	31.69	45.57	4.83	4.28	4.8	20.31	20.39	18.63	10.82	9.02	12.22	20.26	34.4	42.03	3.2	2.58	3.34	33.72	17.41	21.06	20.3	19.4	15.88	34.66	37.59	42.23	5.04	5.41	5	30.97	34.24	40.96	18.28	17.65	25.02
Gh_A01G241300	22.65	23.54	25.01	20.36	19.18	23.27	22.15	19.42	21.78	24.29	22.12	24.16	20.9	20.87	22.68	14.45	19.15	21.67	20.16	12.21	14.36	17.2	18.59	19.12	22.24	19.92	22.47	25.32	20.37	17.95	25	19.53	19.15	23.67	17.93	20.21
Gh_A01G241400	19.49	22.97	25.28	23.82	21.33	19.72	16.81	14.16	13.45	24.03	25.87	19.58	20.68	18.82	18.91	18.03	18.15	19.18	11.26	10.38	11.27	24.26	21.09	21.84	21.01	21.48	22.21	31.43	31.25	22.33	28.45	22.81	26.94	31.84	28.13	31.6
Gh_A01G241500	10.24	9.33	11.44	8.89	8.87	8.64	9.68	10.16	9.52	10.39	9.34	8.04	7.69	7.89	9.63	10.14	10.46	10.17	9.74	8.83	8.85	7.37	6.22	5.71	8.98	9.37	7.67	8.51	9.04	11.24	8.98	8.66	8.93	5.82	8.18	7.62
Gh_A01G241600	13.44	13.69	15.14	13.06	15.22	13.71	11.31	11.19	9.13	12.78	14.1	12.22	13.71	14.08	15.89	5.47	6.79	8.83	5.46	4.82	4.05	8.34	8.35	8.48	15.1	13.14	12.92	11.44	11.39	8.82	8.9	7.2	8.94	10.42	12.32	9.65
Gh_A01G242100	7.63	8.66	5.71	7.53	9.48	6.54	5.47	2.21	6.45	4.66	9.13	5.45	5.88	6.1	8.44	4.27	6.44	7.04	2.62	1.95	4.87	3.42	5.7	5.97	9.1	7.38	3.5	5.65	7.78	7.13	3.39	2.13	2.78	4.45	5.04	8.74
Gh_A01G242200	66.88	67.25	67.34	66.06	69.67	69.2	59.92	68.37	68.61	72.22	71.1	73.82	57.64	57.15	57.21	39.32	46.83	44.35	40.49	46.81	44.94	43.76	61.22	50.48	56.73	63.41	64.39	55.52	56.14	50.81	53.64	50.13	51.97	62.43	62.04	56.86
Gh_A01G242400	439.6	370.97	457.78	406.6	404.68	442.25	389.7	361.36	330.5	457.35	417.54	431.58	326.7	313.5	395.03	276.01	280.9	315.91	241.49	201.72	201.52	286.33	277.21	291.72	385.24	327.09	319.97	388.2	295.06	313.88	314.25	263.42	310.95	307.71	297.88	301.43
Gh_A01G242500	7.84	6.12	7.25	11.03	10.69	6.89	3.86	3.9	4.45	7.62	9.32	6.21	10	10.13	8.07	5.73	5.49	4.28	2.97	2.75	4.01	5.34	4.76	4.53	8.31	6.21	9.51	5.05	4.39	3.04	2.4	1.1	2.79	4.93	3.47	4.62
Gh_A01G242600	15.48	15.1	15.52	18.84	15.09	14.54	21.76	18.01	16.39	23.99	17.96	17.9	12.02	14.14	12.94	25.35	18.88	17.92	14.05	19.1	23.52	25.42	27.61	18.93	15.19	12.89	13.37	12.57	9.82	12.62	11.48	11.4	15.93	14.95	17.39	17.47
Gh_A01G242900	71.7	59.72	73.31	72.4	74.23	67.8	70.57	55.05	51.57	88.51	71.73	72.75	63.47	55.4	84.55	47.1	47.08	58.73	33.67	25.98	28.33	43.47	43.2	56.43	80.37	57.86	57.06	61.93	45.52	48.52	40.11	33.41	39.35	50.59	55.55	54.43
Gh_A01G243100	4.42	4.5	4.54	8.51	8.5	8.94	5.19	5.69	4.85	5.74	8.04	8.42	3.13	2.21	3.03	2.68	3.66	4	3.66	3.59	3.34	2.76	4.29	4.12	3.39	3.43	3.06	4.16	6.82	3.67	3.47	2.6	3.53	3.71	3.83	4.04
Gh_A01G243200	12.35	13.34	14.39	14.69	12.83	13.25	16.1	13.86	16.21	15.31	15.04	13.57	15.23	14.87	17.57	16.04	17.01	16.66	17.42	13.69	15.02	14.72	16.67	17.06	16.18	17.04	19.12	21.57	19.05	16.53	19.8	18.29	20.48	19.38	16.8	18.75
Gh_A01G243700	43.46	34.52	40.14	39.69	40.97	40.3	35.83	32.61	31.11	47.17	40.97	41.69	32.78	32.72	44.23	30.84	27.23	32.96	20.59	19.04	19.1	31.3	26.07	30.11	39.07	36.59	32.62	34.32	27.34	27.36	27.15	22.91	28.25	28.1	28.08	29.21
Gh_A01G243800	6.94	8.94	8.07	5.14	7.3	7.29	8.13	7.31	6.97	7.33	6.85	6.58	7.28	8.48	7.35	7.79	7.02	7.89	7.61	8.36	8.44	7.32	7.35	6.9	8.38	7.07	7.91	6.78	8.19	6.86	7.77	8.57	8.47	7.03	7.22	7.18
Gh_A01G243900	23.29	24	22.73	22.79	25.44	22.27	24.04	23.44	24.61	24.65	22.06	26.07	23.8	19.82	17.6	22.79	21.94	25.01	20.93	22.19	19.86	20.84	19.51	20.08	21.29	22.97	22	20.74	22.19	23.73	22.63	22.41	19.22	19.48	20.72	18.72
Gh_A01G244100	25.74	26.63	28.48	31.21	23.82	23.99	34.84	34.86	35	20.95	25.55	23.92	27.73	26.95	23.13	25.75	29.84	22.66	26.52	35.85	35.92	29.28	27.42	27.24	26.19	24.88	25.45	25.71	23.32	30.06	33.42	27.16	28.28	31.62	27.9	30.32
Gh_A01G244200	8	8.41	10.03	8.58	6.69	7.8	11.89	5.92	8.48	11.21	9.08	10.31	2.78	3.81	6.41	4.39	5.09	4.39	9.28	6.22	7.06	3.11	3.39	5.32	5.99	7.27	5.17	8.27	5.83	4.38	8.06	7.81	7.79	4.82	3.67	6.18
Gh_A01G244300	25.16	15.98	28.88	39.35	28.79	34.16	36.94	30.9	37.24	34.1	26.08	29.85	12.53	14.15	16.86	8.48	15.46	10.3	8.83	8.89	7.95	11.73	12.35	13.79	17.81	23.43	16.61	17.08	13.61	11.71	12.89	8.34	11.8	16.97	12.33	14.63
Gh_A01G244500	9.75	8.17	8.26	9.06	8.36	12.27	9.17	10.06	10.74	9.06	8.74	10.31	12.13	10.55	7.82	9.07	7.18	7.44	10.62	8.93	10.71	8.17	8.25	9.27	9.68	7.38	9.1	7.72	10.92	9.73	10.69	10.6	10.13	8.33	9.61	9.25
Gh_A01G244900	50.68	50.01	54.95	56.34	56.7	57.02	61.16	63.67	61.39	50.48	54.44	54.33	53.11	52.83	54.89	63.14	63.95	61.77	61.08	59.02	56.75	42.26	37.5	45.08	52.27	46.66	48.1	78.42	64.26	62.41	66.45	58.92	62.86	42.05	41.42	44.98
Gh_A01G245200	10.66	13.01	12.58	12.18	11.04	8.2	13.59	15.26	15.15	11.95	9.27	11.75	5.62	7.47	6.41	9.64	12.78	10.41	11.34	15.97	14.65	8.47	11.9	13.32	6.79	6.6	7.54	8.35	7.2	8.58	13.35	9.18	14.87	12.21	8.52	10.33
Gh_A01G245300	28	30.21	31.26	29.43	29.12	30.74	30.08	35.25	33.1	28.69	25.21	28.29	25.74	24.56	26.37	27.08	28.5	28.11	28.66	28.75	28.13	25.96	26.16	26.47	28.25	27.76	27.87	31.3	25.91	29.4	31.42	26.97	31.46	30.01	25.14	30.04
Gh_A01G245800	57.21	75.49	62.79	64.9	61.08	67.23	58.81	65.02	65.26	57.21	59.26	62.49	54.33	54.94	54.08	60.58	62.24	58.98	53.14	54.8	51.32	56.3	67.25	61.42	57.4	61.71	58.84	64.62	62.53	62.91	57.24	62.06	57.48	63.78	66.51	63.65
Gh_A01G245900	42.45	48.79	44.7	43.39	42.68	38.59	33.59	31.58	34.81	42.09	46.9	36.2	19.32	23.72	33.66	31.25	31.43	31.26	23.86	25.17	26.85	27.03	29.55	31.49	26.53	26.75	29.41	38.76	35.45	38.39	31.97	32.17	32.51	38.33	30.15	33.55
Gh_A01G246100	62.25	71.59	71.15	67.85	73.5	68.43	51.14	52.91	57.14	63.79	70.51	63.52	61.35	62.5	77.47	75.7	73.36	72.21	44.95	54.22	50.21	72.19	73.75	72.13	73.79	65.55	54.02	64.55	58.1	55.26	50.31	49.1	51.47	79.42	70.12	63.82
Gh_A01G246200	55.81	54.04	53.53	48.25	48.42	53.27	37.3	43.27	39.37	53.72	61.1	50.7	45.03	50.34	63.51	53.65	44.57	42.92	35.08	32.15	35.88	59.67	48.38	53.71	50.24	46.24	47.4	43.53	43.77	39.26	34.35	37.25	34.4	54.6	43.77	43.74
Gh_A01G246400	10.74	11.38	11.84	9.76	10.31	10.59	13.68	14.7	13.86	12.34	11.96	11.63	12.2	12.8	11.79	10.12	10.89	10.91	13.44	11.89	10.25	10.66	10.93	12.71	11.6	11.47	13.56	10.65	11.89	11.26	14.82	14.5	12.35	12.9	13.13	11.29
Gh_A01G246700	76.92	71.77	71.86	59.54	70.21	71.41	66.13	57.21	56.6	71.05	72.42	64.69	58.86	68.76	59.51	50.95	47.85	61.39	52.54	44.87	53.83	54.66	62.66	75.24	69.35	64.41	60.34	54.03	60.44	70.81	57.28	61.19	53.18	75.23	70.49	92.36
Gh_A01G246800	69.13	67.53	65.21	72.03	78.37	68.08	86.06	65.76	72.1	64.62	74.01	63.42	52.05	61.5	61.44	61.67	61.86	70.18	63.92	61.89	52.49	52.82	59.1	74.58	59.28	52.73	58.6	71.47	78.72	76.72	66.29	66.74	61.22	67.05	72.26	84.85
Gh_A01G247000	36.95	33.17	35.53	30.63	30.03	29.47	28.88	25.07	27.58	33.08	35.31	30.96	36.28	37.45	43	23.01	24.25	28.82	26.13	22.47	19.09	36.25	31.35	32.61	36.37	37.34	35.37	28.6	28.27	25.8	30.29	33.12	29.9	31.15	32.88	32.31
Gh_A01G247500	48.27	51.44	48.23	56.63	48.82	48.1	50.96	42.87	50.04	51.94	54.75	51.49	45.08	42.2	48.95	18.2	22.15	26.26	18.74	17.22	16.06	20.99	24.34	26.49	45.94	54.65	49.77	33.25	38.09	30.79	26.14	23.29	25.21	33.11	27.6	30.28
Gh_A01G248300	22.89	21.15	19.84	8.35	13.72	13.49	21.45	14.77	12.63	11.56	22.93	15.11	28.13	27.87	24.63	13.01	14.63	23.27	27.52	23.1	27.89	18.4	22.07	31.74	28.36	31.83	31.56	20.19	30.06	25.98	27.04	32.09	23.6	26.99	31.83	22.92
Gh_A01G248400	40.52	45.55	39.21	30.31	28.09	27.93	32.97	33.58	30.34	38.75	39.13	37.39	64.39	69.01	59.78	49.73	47.83	40.02	60.33	58.27	49.39	63.55	50.51	43.31	55.57	73.39	75.25	34.77	43.68	40.9	53.97	41.47	63.89	51.53	46.41	46.83
Gh_A01G248500	4.34	10.87	6.03	8.16	5.63	5.23	7.68	5.79	4.97	6.22	7.61	6.91	3.94	5.04	5.64	5.5	6.25	5.43	6.73	6.31	3.07	8.05	8.38	8.48	4.05	5.89	7.17	6.82	8.58	10.21	8.32	7.49	8.17	10.67	10.84	11.38
Gh_A01G249000	9.49	9.2	9.53	9.59	9.74	11.15	9.55	10.15	9.35	9.75	9.87	9.01	10.67	9.89	11.02	8.53	10.56	10.16	8.97	7.7	9.39	9.78	8.56	8.39	9.53	9.87	10.21	11.62	10.58	11.18	9.12	9.2	10.85	9.63	9.24	8.93
Gh_A01G249100	8.57	9.03	8.08	9.21	9.83	9.65	7.87	9.54	8.48	9.04	10.19	10.73	7.43	7.32	8.52	8.38	9.07	8.04	8.08	7.14	6.92	8.33	8.19	8.78	7.57	8.13	7.96	8.99	8.72	8.98	8.22	8.46	7.83	7.74	8.16	7.99
Gh_A01G249300	3.41	2.23	2.22	10.28	6.12	9.34	2.99	2.7	2.06	8.09	4.92	6.38	3.53	4.36	6.75	8.07	7.59	10.04	2.76	3.26	3.61	12.43	7.34	12.21	3.61	6.12	3.79	11.81	7.28	8.58	2.3	3.2	4.29	6.33	5.91	12.21
Gh_A01G249500	4.44	5.73	4.9	4.94	5.48	6	5.3	6.15	5.86	5.17	6.01	4.02	7.49	6.42	6.39	5.53	6.47	8.04	5.37	5.73	5.88	6.03	6.45	5.86	6.38	6.57	7.17	6.53	6.42	6.74	5.78	4.92	6.03	4.29	5.74	5.66
Gh_A01G249600	9.87	11.21	10.39	12.57	11.03	13.34	10.24	11.8	12.59	10.16	11.61	11.03	9.7	10.65	9.04	10.63	11.91	12.45	10	7.01	5.71	9.17	8.24	10.42	9.41	9.46	9.93	11.86	13.27	11.88	9.48	12.19	9.63	10.18	11.08	9.9
Gh_A01G250400	11.2	11.13	9.4	11.66	11.93	12.17	20.47	20.92	18.27	10.09	11.5	11.48	18.15	16.4	14.68	14.98	15.37	12.1	14.98	18.13	15.89	12.71	14.24	14.3	17.99	16.54	15.61	10.99	11.71	12.93	13.63	14.6	13.41	14.16	17.08	12.35
Gh_A01G250500	40.88	44.44	35.47	41.32	40.82	43	64.22	68.51	64.32	37.6	35.11	40.38	72.38	75.59	59.45	64.16	70.49	59.47	72.34	78.95	71.36	62.42	66.84	67.26	65.06	64.3	70.48	46.15	58.54	55.75	61.08	63.11	60.73	58.14	63.8	50.03
Gh_A01G250600	98.86	79.36	102.22	97.97	87.37	86.59	106.37	89.28	82.68	117.55	111.32	99.14	83.2	83.15	100.16	82.06	63.31	79.4	82.76	65.43	60.57	85.87	61.61	63.35	101.99	84.92	80.7	63.05	74.91	61.43	84.52	68.91	83.97	55.79	65.91	66.63
Gh_A01G251200	43.26	41.39	40.84	74.42	70.66	65.81	99.91	89.04	88.6	61.82	45.85	59.69	59.5	58.14	55.79	112.99	87.33	74.38	110.18	146.35	164.19	86.09	106.57	64.56	58.4	54.14	55.27	56.22	53.87	55.93	82.87	69.31	105.61	66.8	52.42	76.03
Gh_A01G251400	3.79	4.39	4.65	5.35	4.13	5.48	3.35	3.01	3.16	4.61	3.54	4.08	8.86	5.88	9.26	2.91	3.94	3.25	1.68	1.16	1.73	3.49	3.04	2.03	8.91	5.62	10.44	4.94	4.73	4.2	2.44	1.18	2.12	3.38	3.02	5.29
Gh_A01G251600	12.68	10.72	10.56	10.62	10.06	4.9	6.59	7.69	7.3	14.1	14.53	13.4	7.31	8.73	16.7	4.15	3.98	8.08	3.6	1.96	5.23	5.53	7.22	7.87	11.4	7.31	4.95	6.32	3.83	5.08	5.66	4.12	4.44	5.88	8.53	7.53
Gh_A01G252400	6.12	4.68	5.26	5.5	5.93	5.78	4.88	4.04	4.72	6.48	5.18	6.47	5.27	4.15	6.8	4.18	4.33	5.23	3.84	1.98	1.58	4.33	4.43	4.25	4.57	4.8	4.79	8.23	6.85	5.16	5.14	5.16	4.39	5.83	4.21	5.14
Gh_A01G252600	10.15	10.14	9.8	11.28	10.88	12.11	9.3	11	12.32	8.95	10.76	10.92	13.34	14.04	12.18	15.43	13.6	13.95	10.37	9.79	11.14	14.3	14.53	12.23	11.74	11.77	13.88	12.32	10.58	9.32	10.5	9.24	11.73	10.71	11.73	11.96
Gh_A01G253800	89.56	85.34	93.37	96.41	91.05	86.98	93	84.78	84.05	96.09	93.61	97.31	83.06	80.35	90.61	67.01	75	79.81	66.27	57.66	55.58	63.78	70.35	72.11	96.28	85.86	86.94	89.03	85.17	79.19	77.77	69.29	75.86	81.58	81.11	84.28
Gh_A01G254000	17.19	12.61	13.28	11.37	13.61	13.31	10.3	10.42	11.03	10.34	10.51	11.14	11.8	10.05	14.47	7.5	7.9	9.97	7.62	5.52	4.8	6.42	6.33	10.03	13.48	11.75	11.51	10.91	7.71	8.6	10.67	9.33	10.38	5.59	6.52	7.49
Gh_A01G254400	30.97	29.56	33.29	28.42	29.36	31.47	21.46	18.72	17.35	38.11	38.11	30.12	21.61	21.64	27.96	10.45	12.57	17.25	7.24	4.41	3.99	9.13	8.86	10.29	26.54	23.07	22.72	23.74	16.9	14.28	13.48	10.18	13.4	11.82	12.08	12.9
Gh_A01G254500	24.21	19.44	22.22	21.45	23.96	23.62	16.46	19.07	17.77	26.12	25.21	24.18	16.71	17.23	23.28	16.73	16.05	17.27	14.17	9.68	9.69	17.62	15.74	17.58	21.35	17.33	17.22	21.56	20.78	18.6	14.62	12.61	16.09	18.99	20.05	18.92
Gh_A01G254900	1.13	0	0.08	0.05	0.31	0.05	0.1	0	0.07	4.36	0.09	0.15	1.23	1.36	1.58	10.01	1.33	3.07	0.81	1.85	6.52	34.61	9.28	13.56	0.91	2.92	1.43	1.59	0.83	0.35	0.23	0.59	0.39	17.4	2.48	8.9
Gh_A01G255000	16.96	17.35	18.82	18.86	17.42	17.55	18.23	17.57	17.67	17.35	17.13	18.34	17.13	18.12	17.73	15.54	15.32	16.56	11.18	13.67	15.03	15.77	16.2	15.01	19.58	19.74	18.73	15.55	16.73	17.4	15.14	15.43	13.39	16.57	13.02	16.96
Gh_A01G255700	27.49	30.59	25	25.09	29.49	30.1	31.52	29.86	32.63	29.58	31.22	28.45	23.91	19.35	20.2	13.48	19.61	19.15	16.57	14.26	13.61	15.44	17.36	22.38	23.95	26.04	25.85	21.58	25.63	25.44	20.22	19.81	21.41	23.02	23.47	21.23
Gh_A01G256500	16.46	16.53	18.6	21.35	15.74	13.4	26.01	20.63	25.7	18.88	17.91	15.13	14.91	15.22	13.03	33.04	23.78	23.21	25.12	37.45	43.59	29.85	24.7	24.78	16.34	17.48	17.49	14.48	12.64	19.86	19.32	16.9	23.03	20.6	22.44	17.54
Gh_A01G256600	13.89	14	14.53	14.23	11.14	13.39	15.7	16.44	14.73	15.01	13.55	14.2	11.94	12.25	13.81	14.68	13.79	14.4	16.58	16.47	14.01	14.71	13.68	13.81	16.33	12.83	13.85	13.36	13.15	13.43	18.74	17.81	18.34	15.92	15.59	15.79
Gh_A01G256700	9.36	8.02	9.55	19.77	16.53	12.08	17.88	15.58	15.38	16.66	14.4	16.92	12.04	15.18	15.89	42.95	36.81	29.48	28.91	40.34	37.24	50.93	47.03	38.54	14.07	16.72	13.7	16.87	18.42	22.28	20.46	14.35	25.92	29.83	27.29	32.27
Gh_A01G256900	7.47	8.8	7.21	5.67	5.12	5.24	6.58	5.54	5.14	6.16	7.2	7.64	6.76	7.4	6.58	5.67	6.43	7.03	5.04	5.33	4.32	6.33	8.38	4.91	7.06	7.88	9.12	7.72	7.91	7.94	7.1	8.79	7.32	6.58	7.64	6.19
Gh_A01G257000	8.79	8.66	9.19	8.46	9.04	8.63	9.27	11.45	11.92	8.71	8.94	8.72	11.21	10.94	9.99	9.42	11.17	11.14	11.46	11.19	11.65	9.51	9.5	9.22	10.38	10.35	11.37	10.58	11.31	10.32	12.16	12.9	11.18	9.85	9.61	10.61
Gh_A01G257400	39.37	37.28	43.18	34.84	37.9	37.63	33.79	32.6	30.22	41.31	37.28	41.16	30.94	32.74	46.88	25.88	27.18	34.38	19.54	16.99	14.54	29.84	26.72	30.31	39.48	32.62	28.51	32.08	24	26.92	27.4	21.55	25.69	31.69	29.5	29.24
Gh_A01G257600	9.61	9.29	10.56	8.82	10.5	8.2	6.07	6.52	6.65	8.21	8.03	8.67	4.89	5.55	6.29	3.68	6.08	5.64	3.88	7.7	6.15	4.37	5.56	4.95	4.21	4.76	4.9	8.38	5.75	5.29	7.93	8.18	8.24	5.29	5.98	7.78
Gh_A01G257900	11.02	12.47	11.34	9.28	10.02	10.37	9.03	10.37	9.53	11.98	7.84	8.94	8.77	9.24	9.41	10.41	10.83	8.78	11.36	8.52	10.67	5.15	4.32	6.63	11.69	10.56	9.88	12.98	12.93	9.24	9.62	12.21	11.54	8.54	6.74	7.5
Gh_A01G258000	22.42	17.92	26.07	21.67	18.74	19.09	22.04	20.99	24	22.28	19.66	19.2	17.63	21.97	21.74	14.53	16.48	12.11	13.01	14.85	15.8	17.91	17.43	15.51	21.73	22.14	16.59	17.05	13.39	14.07	16.06	13.99	15.06	14.9	13.99	17.39
Gh_A01G258100	106.47	87.48	98.34	92.39	97.49	114.45	89.34	91.61	87.23	93.47	82.96	97.89	87.71	81.17	104.65	66.52	73.59	78.25	61.08	47.13	44.63	65.63	64.62	71.56	98.52	87.64	91.46	106.35	75.78	74.23	90.14	79.65	73.25	81.06	65.2	72.18
Gh_A01G258300	10.74	12.14	11.85	12.2	14.49	12.79	9.48	9.42	10.39	12.95	14.37	12.69	10.89	8.66	10.63	5	8.17	7.98	5.94	6.45	8.48	6.6	8.08	7.94	10.05	10.29	10.11	9.72	9.56	10.94	7.6	8.79	8.31	9.96	8.26	9.97
Gh_A01G258400	4.77	5.51	7.27	5.6	6.24	5.2	8.4	10.51	8.48	8.86	6.21	8.17	6.71	6.19	4.73	5.03	5.28	5.42	6.82	6.81	6.02	6.18	5.33	5.38	5.53	4.72	4.88	4.3	4.99	4.55	7.36	5.77	5.86	3.71	4.79	4.84
Gh_A01G258600	7.06	8.33	5.63	8.22	8.03	6.89	4.05	3.28	4.52	8.31	8.2	6.32	5.29	6.1	5.95	6.16	3.36	5.7	3.99	6.2	9.59	6.73	7.28	7.05	4.78	4.8	4.64	3.31	3.14	4.17	3.81	5.62	5.14	2.45	2.91	2.08
Gh_A01G259000	15.74	23.03	17.7	17.36	24.38	21.66	23.81	21.04	22.51	15.94	25.96	19.89	41	51.77	46.96	37.31	44.64	40.78	53.69	42.12	38.62	38.47	31.53	46.61	47.72	48.7	53.66	38.36	39.09	37.38	36.02	43.12	44.11	39.62	41.77	43.76
Gh_A02G000400	20.91	21.72	22.58	22.53	24.55	22.86	18.09	18.11	18.3	23.37	24.91	24.26	20.57	18.22	19.4	16.54	16.85	18.56	15.61	12.89	13.65	14.83	16.32	16.91	18.48	19.31	20.29	20.13	20.26	18.32	14.86	17.05	14.66	18.36	17.73	17.43
Gh_A02G000700	16.69	16.12	16.5	15.04	15.22	17.02	11.79	12.27	11.75	17.12	17.74	15.88	15.32	13.17	13.57	11.13	11.78	12.99	12.44	7.67	6.49	12.34	10.91	11.89	16.19	14.12	14.59	14.61	14.65	13.58	13.29	14.35	13.27	13.34	14.22	12.66
Gh_A02G000900	21.59	26.53	25.6	22.6	24.1	23.95	25.02	23.82	25.37	22.48	24.22	24.29	25.93	25.86	23.37	21.39	23.35	21.49	22.66	23.54	22.63	19.21	21.06	21.61	24.51	25.51	25.14	22.18	24.07	24.52	22.34	24.55	22.3	20.38	21.51	20.95
Gh_A02G001200	6.03	6.54	6.24	7.42	6.64	7.62	7.63	9.18	7.57	6.23	7.01	6.42	4.84	5.62	6.29	7.36	7.37	6.33	6.15	6.55	6.93	5.84	5.16	5.63	6.53	6.17	6.03	6.09	7.41	7.37	6.6	6.77	7.45	5.94	7.27	7.44
Gh_A02G001600	13.18	12.69	14.19	13.01	13.72	12.22	11.68	10.06	9.03	12.94	15.8	11.6	9.25	9.27	10.4	5.36	6.51	10.09	7.51	4.37	3.37	8.09	6.72	7.35	10.24	7.23	8.1	12.46	9.39	9.38	9.5	7.28	8.53	7.39	8.61	9.99
Gh_A02G001800	9.18	8.2	8.75	7.35	7.83	7.54	6.01	5.75	7.9	6.64	6.54	7.24	6.7	5.75	6.39	3.91	4.02	4.67	4.16	3.91	3.45	3.25	2.85	2.87	6.42	8.05	6.53	6.03	5.27	4.75	5.31	5.51	5.22	3.52	4.19	3.47
Gh_A02G001900	55.41	65.51	52.5	51.59	58.96	58.05	62.25	66.46	65.46	49.87	53.45	58.35	54.63	58.23	46.32	89.59	90.95	78.68	106.48	130.06	132.88	92.54	111.94	86.58	53.95	54.81	62.13	60.18	75.37	63.37	90.92	90.82	87.76	79.51	71.52	65.73
Gh_A02G002200	30.28	31.73	33.8	15.85	18.69	16.42	24.13	30.51	26.52	23.69	31.84	27.52	24.91	23.4	22.52	13.63	13.31	12.98	14.68	16.88	11.69	16.81	16.82	15.9	22.59	21.64	21.29	11.59	10.3	11.37	15.7	17.38	17.57	16.44	11.32	13.08
Gh_A02G002400	108.93	122.23	99.55	99.31	120.62	140.54	105.32	126.29	110.72	110.1	129.19	119.03	124.59	124.94	96.12	94.63	97.27	105.73	118.52	94.11	97.96	107.12	112.9	108.98	113.3	113.72	113.25	107.1	143.2	137.75	114.34	148.98	113.25	103.59	152.99	120.23
Gh_A02G002500	218.4	264.39	222.78	227.62	248.05	265.96	226.9	249.39	242.58	230.78	246.62	250.31	235.04	225.24	186.02	169.44	193	187.81	214.07	190.64	194.29	189.36	221.99	207.31	230.67	212.35	221.42	209.6	255.09	233.34	222.09	266.61	212.39	201.9	252.03	219.96
Gh_A02G003100	6.77	5.35	5.58	12.16	11.52	9.11	17.73	15.44	16.07	8.88	4.6	6.79	11.55	11.88	11.01	18.17	14.95	15.42	9.33	12.77	8.56	11.56	11.32	12.44	11.08	12.92	11.03	10.81	13.58	16.03	16.75	12.97	16.83	10.17	11.35	14.8
Gh_A02G003200	10.63	10.51	11.43	11.61	12.74	12.34	8.66	7.85	9.07	9.15	11.02	10.93	8.75	8.11	10.13	6.78	8.33	9.01	6.25	5.53	4.08	9.5	8.6	9.14	9.38	7.86	6.76	10.78	7.39	9.78	7.96	7.49	6.66	7.72	8.7	9.55
Gh_A02G003600	2.99	3.22	2.53	3.88	3.42	3.35	5.03	4.52	4.93	3.58	3.22	4.05	3.71	4.29	4.06	8.22	6.68	5.45	5.78	9.39	14.02	10.24	8.35	6.37	3.79	3.87	3.6	2.77	3.2	4.04	3.02	3.37	4.53	4.35	3.38	4.14
Gh_A02G004000	9.88	9.76	10.89	12.2	11.09	13.25	9.88	11.04	11.28	10.71	10.41	10.02	9.94	10.01	9.66	8.66	12.02	9.17	8.1	6.25	7.46	8.95	7.82	10.06	9	10.31	9.44	9.88	10.92	10.34	8.6	7.41	8.27	9.35	10.07	9.82
Gh_A02G004100	23.97	29.87	26.18	23.28	27.91	30.53	23.59	26.64	25.39	24.24	25.37	27.51	22.82	20.52	19.21	15.91	17.06	18.01	17.87	15.66	13.6	17.08	16.42	19.82	18.78	20.86	21.04	19.05	24.09	25.94	21.06	21.29	19.31	19.84	23.09	20.12
Gh_A02G004200	12.48	12.4	11.04	13.59	12.76	12.89	15.86	18.52	18.46	11.98	12.26	13.07	14.81	14.24	12.6	13.08	13.65	10.42	14.65	15.2	14.31	12.69	13.04	12.7	13.11	14.18	12.85	11.87	13.47	14.53	15.46	16	14.26	12.83	14.02	13.74
Gh_A02G004300	9.33	9.16	8.49	11.77	10.23	10.24	9.04	10.93	10.17	9.82	10.27	9.84	9.82	11.13	10.32	11.3	10.18	8.95	10.51	10.4	10.36	11.79	11.37	11.93	9.76	9.96	9.51	9.84	9.36	10.3	9.98	9.66	10.55	11.15	12.26	11.16
Gh_A02G004600	15.91	17.87	16.42	25.25	21.35	18.63	20.58	22.11	25.77	21.23	20.16	20.06	29.99	25.55	22.33	30.45	31.24	23.95	18.69	31.1	33.25	30.65	33.83	32.56	26.65	28.39	25.82	22.2	22.83	29.44	25.65	24.23	19.25	32.69	31.52	28.61
Gh_A02G004900	44.4	47.34	46.34	48.63	47.64	48.58	35.99	41.14	42.58	47.4	48.88	46.87	30.44	31.54	30.97	30.13	34.17	31.19	29.3	25.39	26.09	34.78	33.48	37.48	33.94	33.46	31.45	33.37	33.94	34.76	23.76	25.77	25.82	36.83	41.07	37.71
Gh_A02G005000	43.05	36.19	44.03	46.13	44.91	36.08	35.23	28.69	31.66	47.22	44.72	40.65	35.66	32.65	51.26	22.39	28.82	33.37	17.58	15.04	14.25	28.1	28.05	36.68	43.09	36.63	30.31	31.85	29.01	28.71	20.49	24.93	20.14	32.59	31.72	32.56
Gh_A02G005100	135.05	142.3	116.44	127.05	136.73	133.43	124.4	135.56	138.62	116.05	128.53	131.77	137.72	124.93	110.57	116.62	143.34	136.65	152.21	150.42	153.78	103.82	128.94	119.2	123.43	128.89	146.73	142.45	139.81	171.44	160.78	132.1	149.17	132.64	126.2	126.48
Gh_A02G005700	95.5	98.41	95.68	42.5	39.94	35.13	42.59	65.19	56	76.7	63.06	70.02	143.57	101.72	71.51	45.63	47.64	56.65	82.57	81.79	87.28	43.43	45.69	44.26	77.51	77.31	101.87	57.69	63.8	57.86	83	112.11	83.69	68.33	62.21	60.93
Gh_A02G005900	47.61	47.49	44.53	48.17	49.76	56.63	57.24	62.61	62.64	49.46	56.63	52.93	62.34	61.3	50.48	57.22	60.28	57.57	68.27	68.42	72.87	55.53	52.56	54.79	52.14	55.52	56.51	58.94	65.6	65.57	61.54	63.29	63.28	55.28	63.44	51.33
Gh_A02G006700	16.39	14.65	18.53	20.86	20.52	20.32	13.31	9.75	11.6	19.04	16.52	17.59	14.1	12.09	18.86	13.02	13.4	17.69	4.26	3.9	3.94	8.9	9.95	13.24	16.28	13.31	13.66	21.72	18.48	14.34	9.2	7.75	7.22	11.03	11.17	12.66
Gh_A02G006800	13.48	10.82	10.67	11.03	11.3	12.43	10.67	10.5	9.36	12.75	14.02	12.77	10.04	10.3	11.48	10.55	11.46	13.18	10.56	7.98	8.36	14.28	12.2	14.37	11.26	11.33	10.59	12.59	13.38	14.3	11.26	11.94	11.92	12.97	15.06	15.85
Gh_A02G006900	7.23	8.27	6.95	5.82	7.54	7.63	7.58	7.53	6.35	8	6.33	7.44	9.12	12.07	10.04	9.03	9.82	9.8	10.5	6.98	9.71	9.37	10.04	10.35	8.37	9.23	8.49	7.88	10.97	10.64	7.7	10.88	9.32	12.69	11.91	11.84
Gh_A02G007000	6.38	6.27	6.89	6.69	6.87	7.19	5.99	7.01	6.35	6.19	7.25	7.28	6.85	5.79	7.11	6.06	6.77	6.97	6.37	5.19	5.75	7.16	6.5	5.64	6.31	6.52	6.66	8.87	8.03	6.83	7.42	7.04	7.45	7.44	7.09	7.15
Gh_A02G007100	6.24	5.09	3.79	2.78	1.77	1.46	5.41	5.6	5.09	1.79	3.11	4.06	7.04	7.04	5.4	2.08	3.71	3.56	7.27	8.22	4.74	3.97	5.16	6.55	4.58	7.21	6.3	4.26	3.84	1.47	8.97	9.95	7.66	5.47	4.06	3.52
Gh_A02G007200	12.85	11.15	12.36	11.69	11.82	11.11	14.84	13.02	12.83	11.4	10.66	11.97	11.29	14.21	13.92	13.98	11.83	12.07	13.52	14.99	15.25	12.93	13.54	12.39	12.86	12.69	12.92	11.42	11	12.61	15.58	12.1	14.8	14.02	10.52	11.73
Gh_A02G007400	5.55	6.49	5.53	4.88	4.63	4.34	6.73	3.29	4.59	6.04	10.39	6.85	4.74	2.83	4.64	40.62	21.89	14.53	29.1	44.7	59.1	17.94	19.8	9.94	3.6	4.35	3.87	3.1	2.43	7.83	5.11	5.82	8.64	4.99	4.86	4.52
Gh_A02G007500	12.66	18.97	18.37	18.25	19.17	13.91	15.91	14.79	14.07	19.11	15.44	18.41	13.25	13.96	14.66	13.41	13.13	11.42	10.74	8.47	7.18	11.88	13.67	13.74	14.03	15.36	14.05	13.17	13.44	14.26	12.13	10.56	10.36	15.26	11.42	14.22
Gh_A02G007700	15.94	11.16	12.88	6.53	9.04	9.87	4.92	3.94	4.55	13.87	11.83	10.41	8.21	7.1	12.88	2.25	3.85	5.01	1.58	0.38	0.29	3.57	2.65	4.56	11.07	8.22	5.67	7.2	2.85	3.55	3.55	1.8	2.07	5.93	2.64	5.33
Gh_A02G007900	20.95	21.15	20.6	17.01	21.55	23.71	16.29	16.9	15.78	19.63	19.9	18.97	18.39	18.54	21.03	15.18	16.15	17.59	12.89	8.28	9.66	14.55	11.34	12.99	19.92	19.51	17.66	19.73	20.96	19.19	16.5	16.96	15.21	11.68	14.88	13.47
Gh_A02G008200	21	18.79	21.65	20.6	18.25	22.08	20.88	22.47	20.81	21.72	21.86	21.29	18.73	19.63	18.85	26.43	21.43	21.12	25.18	25.71	22.2	20.67	23.87	19.78	18.86	19.03	23.34	21	22.04	21.39	23.88	26.18	21.09	22.29	23.43	22.78
Gh_A02G009000	7.77	6.32	7.16	7.9	9.57	9.03	7.36	6.04	7.97	9.06	7.43	8.69	5.91	7.54	6.74	7.1	7.85	9.16	5.63	7.75	6.19	7.4	8.33	8.5	7.47	6.9	7.47	8.98	8.48	8.07	7.21	6.68	6.4	8.44	6.08	9.48
Gh_A02G010200	0.69	0.45	0.4	4.45	2.76	2.44	4.28	3.8	2.75	1.36	1.12	1.7	1.96	1.67	2.68	7.01	6.96	8.36	1.81	1.87	2.08	3.72	2.21	2.28	2.9	1.75	2.96	3.83	3.09	5.58	2.53	2.34	3.99	1.34	1.99	3.93
Gh_A02G010800	12.22	14.33	13.13	15.94	15.83	17.42	15.09	14.26	16.89	13.35	11.98	13.18	10.15	10.58	9.69	14.98	17.24	12.98	10.62	12.53	12.04	10.55	13.24	11.65	11.56	12.19	12.2	12.67	13.5	15.35	11.87	11.03	13.35	12.84	13.54	11.68
Gh_A02G011000	10.84	8.82	12.36	10.88	10.7	10.67	8.42	9.97	8.26	12.18	10.56	10.6	10.19	9.19	13.04	6.19	6.49	8.14	4.87	4.03	3.67	7.82	6.68	7.19	12.01	10.06	9.44	10.17	7.88	7.25	6.37	6.42	6.56	8.75	8.13	8.28
Gh_A02G011400	39.23	31.81	34.2	39.53	34.82	36	37.29	34.42	32.16	38.1	38.6	34.17	25	26.32	34.79	36.47	33.99	32.79	25.77	27.52	30.47	32.28	29.5	31.63	32.46	28.95	26.03	32.3	27.11	31.65	24.82	21.83	29.09	30.14	32.56	35.47
Gh_A02G012900	55.48	52.69	57.13	50.41	54.8	54.76	38.98	38.2	37.29	54.73	56.74	57.65	46.8	51.52	50.08	37.24	48.32	55.05	32.19	20.81	18.98	27.35	32.96	34.09	51.37	49.24	48.21	65.65	59.33	53.22	45.27	44.78	41.05	41.06	40.13	42.27
Gh_A02G013000	9.11	7.81	8.92	9.58	8.86	8.67	8.11	7.78	7.83	8.23	6.85	7.43	6.93	8.49	10.53	7.63	6.91	7.6	8.03	4.87	5.61	7.26	7.04	6.72	10.11	9.29	10.03	8.83	5.96	7.3	6.87	6.16	5.5	8.57	7.51	7.81
Gh_A02G013100	10.75	12.12	12.09	10.95	11.68	12.6	8.36	8.81	10.73	9.86	11.5	11.28	9.35	8.83	9.53	6.05	9.31	8.78	6.5	7.14	6.4	7.01	7.26	8.03	8.05	10.42	9.84	10.04	11.02	10.02	8.7	9.94	9.07	6.93	8.34	9.28
Gh_A02G013300	16.06	14.94	15.69	14.04	14.1	17.04	13.55	13.95	12.41	17.29	16.92	18.14	13.39	10.8	14.56	11.45	14.76	15.57	15.45	12.19	10.5	10.43	10.68	12.17	13.47	14.29	13.71	19.95	21.78	17.49	19.03	16.99	16.99	13.32	14.24	16.29
Gh_A02G013400	7.85	8.11	7.75	6.95	7.23	7.39	6.32	6.7	8.61	7.75	8.71	6.86	5.78	5.99	6.55	5.84	6.49	6.79	6.04	4.85	4.83	6.44	7.81	5.91	6.27	6.64	6.44	6.26	6.96	6.14	5.56	6.51	6.52	5.74	6.43	6.06
Gh_A02G013900	10.23	9.85	9.88	10.15	10.25	8.57	10.77	10.31	9.73	8.59	10.84	9.75	10.17	9.24	8.71	8.51	9	9.2	9.1	8.68	8.85	10.23	9.82	10.22	9.69	9.28	9.71	8.76	10.44	9.23	8.82	9.38	8.81	9.24	11.28	8.66
Gh_A02G014000	13.88	11.88	11.2	17.54	16.25	13.98	13.66	14.81	15.16	14.87	16.72	14.52	14.26	12.73	13.2	15.2	12.27	12.51	13.72	11.17	10.73	15.65	16.35	13.14	12.64	13.47	14.88	11.56	11.41	12.1	13.46	10.26	11.57	14.37	13.02	12.38
Gh_A02G014200	32.68	38.64	35.69	37.84	38.2	38.95	34.67	35.3	40.89	35.11	33.82	36.35	25.66	27.06	24.32	31.96	38.41	38.71	36.38	36.11	35.24	30.27	33.37	35.88	30.1	31.59	30.97	38.78	39.26	39.71	43.16	40.33	37.57	36.31	36.19	33.97
Gh_A02G014400	10.16	9.71	11.13	8.33	10.35	11.38	8.69	10.02	8.53	11.51	10.83	9.18	7.65	8.14	11.04	7.48	7.86	6.55	6.67	6.18	5.47	7.76	8.04	8.55	10.08	7.9	8.71	9.15	7.99	7.88	6.89	7.52	9.33	7.85	9.51	8.47
Gh_A02G014600	1.91	0.45	0.49	1.08	1.83	0.93	0.88	0.45	1.51	1.35	2.21	1.02	3.02	3.27	3.01	6.11	7.74	6.19	0.78	1.18	1.24	10.77	9.17	7.77	5.39	1.78	2.55	0.72	1.52	1.27	0.4	0.57	0.25	1.82	0.64	0.99
Gh_A02G015400	15.38	19.74	17.39	17.08	17.09	18.5	16.32	16.25	19.23	17.84	19.34	18.97	11.53	12.68	13.19	14.77	17.02	16.49	13.95	14.68	13.69	12.87	13.96	15.34	15.58	15.13	15.05	17.98	18.27	19.06	17.3	15.26	14.01	17.5	15.27	16.42
Gh_A02G015500	8.83	11.17	10.93	11.68	12.98	10.71	10.75	11.47	9.92	13.15	12.48	12.18	11.74	9.22	10.81	12.09	11.74	12.25	9.57	13.69	12.72	10.52	10.65	11.25	9.04	12.53	9.86	9.76	12.21	13.94	10.18	9.46	10.79	11.37	11.08	11.64
Gh_A02G015900	197.44	193.71	283.72	264.49	231.14	160.06	160.16	131.43	129.88	229.7	214.05	183.7	261.85	269.21	231.88	82.91	83.58	101.45	38.41	36.84	38.49	103.93	80.33	90.19	213.61	168.75	202.03	162.38	128.25	78.01	63.33	60.07	57.96	83.24	67.47	119.72
Gh_A02G016000	34.95	35.15	36.92	38.69	34.75	37.84	35.71	39.32	41.4	34.73	33.51	33.53	30.38	32.58	28.33	31.14	31.13	30.15	33	29.26	27.34	27.61	29.21	27.94	32.38	30.11	32.13	30.74	31.42	32.54	32.12	32.49	34.1	28.33	31.05	30.12
Gh_A02G016100	5.32	5.78	5.45	5.57	5.08	4.75	4.95	5.41	4.21	5.65	5.48	4.55	6.37	6.04	4.91	11.12	8.97	9.03	7.61	8.86	11.12	10.46	10.13	6.76	6.03	5.01	5.65	5.94	6.6	6.35	3.54	3.7	5.4	6.9	6.43	6.77
Gh_A02G016300	0.3	0.47	0.33	0.72	1.21	1.03	0.49	0.66	0.5	0.51	0.61	0.88	1.25	0.79	0.98	13.9	10.2	6.83	13.58	21.74	30.16	7.63	8.2	3.99	0.7	0.61	0.71	0.76	1.61	2.57	0.94	1.54	3.41	1.62	1.43	0.98
Gh_A02G016400	17.58	15.28	17.11	16.73	18.7	17.93	14.82	10.51	13.88	16.42	15.7	16.14	10.03	15.53	13.96	17.93	10.76	19.11	15.4	13.81	20.38	13.94	14.21	16.18	13.59	16.97	15.18	13.08	16.46	17.47	13.32	16.1	12.84	13.86	16.74	16.66
Gh_A02G017200	11.32	13	13.1	16.62	16.39	14.57	12.96	13.28	11.67	11.5	10.44	10.81	9.32	10.96	11.84	23.52	21.74	22.44	16.59	18.13	18.16	15.18	14.26	12.53	12.7	10.47	10.95	21.84	18.16	18.52	15.68	13.71	17.44	14.87	14.02	14.93
Gh_A02G017600	33.07	37.09	33.34	37.61	34.35	37.43	37.97	38.62	41.07	34.13	33.69	30.23	51.76	50.9	46.54	37.89	36.32	40.19	41.62	39.86	35.79	35.59	41.4	36.53	48.69	49.36	50.01	44.62	38.24	40.75	44.34	37.08	39.92	40.27	38.75	40.07
Gh_A02G017700	14.22	12.21	12.84	13.56	14.79	13.47	12.26	15.34	13.34	13.05	13	13.26	13.62	11.85	10.49	12.52	15.39	13.58	13.71	12.73	13.57	11.04	10.6	10.84	12.44	13.11	13.41	16.04	16.37	14.74	14.75	19.05	13.9	12.78	13.08	13.38
Gh_A02G017900	6.27	8.63	4.36	8.3	7.44	3.94	5.2	5.09	7.06	3.81	8.28	7.45	3.26	4.47	4.8	7.3	6.09	3.32	4.44	3.15	5.03	5.98	5.85	4.78	3.37	4.74	4.5	6	7.47	7.67	3.34	6.01	6.22	5.43	4.81	5.67
Gh_A02G018300	9.49	8.53	10.71	9.14	10.88	11.45	8.6	8.74	11.06	9.18	11.88	11.52	3.74	3.62	3.65	5.05	7.96	6.81	5.3	3.66	2.49	5.62	5.15	5.38	4.3	4.64	4.43	7.48	8.63	8.33	5.32	5.56	4.26	4.76	6.77	9.13
Gh_A02G018400	13.53	10.41	11.23	9.05	10.07	11.87	9.32	10.03	9.77	9.11	10.31	9.89	9.2	10.09	12.41	9.19	10.04	10.8	9.48	8.37	8.97	9.06	9.42	9.82	10.82	9.99	10.21	11.45	11.4	11.72	10.96	11.52	11.61	11.08	9.26	10.13
Gh_A02G018600	9.9	9.92	10.22	10.39	10.3	10.67	10.61	10.57	11.33	11.01	11.38	10.66	11.77	12.43	12.38	12.12	12.44	11.07	11	10.3	10.1	11.51	10.62	11.06	11.17	11.51	11.43	11.88	11.55	11.31	10.68	10.93	11.73	10.64	10.93	10.07
Gh_A02G018800	12.69	12.64	15.57	12.99	17.14	17.11	9.04	10.52	12.33	14.23	14.93	14.01	14.12	13.24	12.31	5.02	4.48	5.17	1.55	0.83	0.96	10.33	10.06	7.39	13.34	13.06	11.56	7.5	6.51	6.22	4.02	3.74	2.8	8.81	9.75	11.35
Gh_A02G018900	6	6.81	6.85	9.38	8.44	8.86	7.87	7.32	9.11	8.84	7.8	6.55	3.85	5.1	4.1	8.39	10.33	9.72	6.78	7.19	5.52	9.21	10.49	10.72	4.96	6.41	6.04	8.75	9.67	9.84	8.12	7.86	8.32	9.77	10.7	9.73
Gh_A02G019000	19.4	17.01	19.52	20.35	18.9	17.54	18.3	18.8	18.49	19.97	19	18.31	16.09	16.65	17.36	14.82	16.26	15.52	14.02	14.97	13.42	17.31	15.18	18.18	17.47	16.3	17.47	18.19	16.8	16.09	16.03	16.37	16.09	16.83	17.14	17.05
Gh_A02G019900	16.12	18.62	18.63	16.18	17.45	14.93	14.53	11.44	11.41	19.05	18.19	16.63	13.21	14.96	17.02	12.11	8.65	12.56	12.46	15.17	18.06	19.07	16.25	13.3	13.16	12.13	14.4	13.05	10.19	8.26	13.04	7.69	10.75	13.06	11.98	13.67
Gh_A02G020200	4.42	5.48	5.02	5.93	6.9	6.7	6.12	6.85	6.18	6.63	6.88	6.14	7.04	7.25	6.45	7.12	6.2	5.99	5.89	4.73	5.14	8.99	7.82	9.51	6.79	6.37	7.38	6.69	6.96	6.62	5.38	5.81	4.79	8.64	9.87	7.81
Gh_A02G020900	47.59	47.24	43.78	66.74	57.44	50.47	69.12	59.35	64.39	51.12	44.88	56.6	39.09	42.15	44.34	83.82	78.31	61.6	68.9	91.03	88.97	88.38	104.03	95.14	51.69	54.87	57.98	43.43	42.68	60.83	58.42	49.78	62.46	85.79	69.02	70.83
Gh_A02G021400	1.19	2.43	0.96	1.58	1.95	0.87	2.07	1.55	1.91	1.35	1.25	1.72	0.84	0.3	0.91	5.99	6.5	4.86	11.91	12.46	5.96	1.49	2.66	1.13	2	0.95	1.75	3.2	3.14	4.84	5.26	5.99	7.24	2.58	1.23	3.1
Gh_A02G021600	0.41	0.66	0.84	2	1.68	0.88	0.9	0.96	0.45	0.92	0.46	0.95	0.22	0.34	0.54	9.37	4.34	4.48	5.92	7.07	8.89	14.19	12.46	8.51	0.97	1.15	0.98	3.32	2.84	3.73	2.92	2.95	5.49	6.07	4.58	10.66
Gh_A02G021900	52.3	42.34	41.41	75.34	74.51	83.21	26.23	30.23	26.11	95.3	80.85	78.86	34.1	30.13	24.55	25.68	31.6	45.3	8.07	5.45	6.3	14.19	15.95	17.47	31.03	25.95	22.8	71.14	42.64	37.12	12.71	11.92	12.14	19.56	29.51	26.64
Gh_A02G022200	3.3	7.11	2.79	4.6	6.88	4.17	7.52	5.28	7.76	5.37	9.81	5	0.88	1.94	3.35	0.87	3.49	3.66	3.55	3.54	1.99	1.4	1.24	4.57	3.75	1.95	2.87	4.32	4.87	2.72	3.21	2.65	3.01	6.4	3.12	5.87
Gh_A02G022800	15.44	5.55	4.47	6.19	12.65	11.46	18.09	5.99	3.34	9.07	4.97	14.42	8.83	6.41	18.96	26.66	11.33	29.67	24.67	23.44	41.93	60.44	22.72	62.3	5.36	14.58	9.48	9.62	8.25	14.74	23.28	15.42	14.44	22.85	29.87	35.07
Gh_A02G022900	4.73	4.89	3.69	3.6	5.36	4.37	5.67	12.16	7.48	7.4	5.94	5.61	10.15	12.14	5.75	17.47	15.44	12.48	15.23	17.37	22.73	18.16	21.03	21.82	5.39	6.46	8.29	9.34	17.16	17.63	13.36	14.56	23.02	20.84	23.14	21.82
Gh_A02G023100	4.36	4.45	4.41	3.76	3.78	4.08	4.62	2.19	2.99	4.93	6.34	4.66	5.43	6.1	3.79	85.17	55.91	39.8	67.54	109.58	152.16	64.16	65.65	40.34	4.48	5.48	6.41	5.36	8.23	15.84	9.59	12.76	24.74	10.94	10.92	13.69
Gh_A02G023200	26.81	31.81	27.25	39.51	33.57	35.11	46.41	45.94	48.92	30.52	32.48	33.53	33.09	35.49	32.34	66.33	59.1	49.65	58.05	82.32	81.47	57.15	58.31	52.02	34.32	37.32	37.94	36.31	40.09	44.11	51.15	43.75	51.73	42.81	45.53	48.06
Gh_A02G023800	46.21	41.86	48.24	50.58	55.59	48.47	46.64	47.88	50.06	58.83	47.43	46.75	87.17	93.38	84.64	70.53	53.04	54.27	51.41	46.63	57.92	123.98	122.56	85.68	82	84.56	79.01	51.39	45.53	45.28	34.32	37.96	39.49	93.42	64.41	76.38
Gh_A02G023900	8.87	4.44	6.8	6.92	9.85	8.58	6.46	6.84	4.44	13.27	8.99	12.27	7.12	5.76	10.14	4.17	4.2	5.54	1.96	2.19	3.92	5.78	4.32	5.43	8.17	9.35	5.06	8.02	3.98	4.14	3.76	1.95	4.69	5.89	7.42	6.7
Gh_A02G024100	8.42	8.84	7.56	9.33	8.61	10.78	12.62	9.79	10.4	10.1	8.37	8.63	7.75	8.12	6.43	7.62	10.92	8.17	10.64	11.32	14.79	8.61	8.86	10.38	7.61	8.43	7.06	8.98	9.28	9.04	9.2	9.47	8.6	9.65	9.43	9.15
Gh_A02G024200	13.04	14.36	13.09	13.46	12.99	14.11	12.3	13.39	13.38	12.91	14.65	12.65	12.86	14.33	12.87	11.47	12.7	11.23	10.75	9	9.01	11	10.2	11.44	13.3	13.73	12.83	13.16	14.27	13.81	12.52	12.02	11.44	10.44	13.62	12.11
Gh_A02G026200	4.81	3.44	4.02	5.93	6.44	6.32	9.45	10.5	9.29	5.47	4.89	5	8.51	10.53	11.22	12.87	9.86	10.49	10.35	11.91	11.6	9.11	9.21	8.85	9.93	10.29	10.61	9.71	7.15	8.17	7.78	7.15	9.08	7.26	6.93	8.42
Gh_A02G027900	5.85	6.71	5.83	6.65	6.86	8.56	4.93	4.9	5.08	6.13	7.36	5.85	5.37	4.7	3.7	4.45	6.1	6.44	5.69	4.85	4.98	3.75	5.1	6.05	3.73	4.35	6.62	7.21	8.31	7	5.27	5.3	5.26	5.33	5.79	5.27
Gh_A02G028100	34.61	37.28	29.04	24.89	31.49	28.56	17.03	26.53	20.78	29.72	37.67	36.4	40.51	25.09	24.12	18.14	20.07	20.89	26.42	29.08	30.54	20.29	18.81	18.37	28.81	26.48	29.34	21.05	28.97	30.24	28.73	29.68	25.7	22.07	30.21	26.16
Gh_A02G028300	73.09	77.69	74.39	83.99	87.73	81.1	98.09	95.82	98.8	73.17	66.93	74.94	67.88	79.11	63.04	120.94	123.3	108.63	114.81	143.82	128.53	106.22	122.43	114.33	70.63	84.31	80.48	87.64	100.7	106.97	101.2	96.82	107.74	111.26	98.44	98.65
Gh_A02G028600	8.66	10.82	10.9	7.26	7.04	11.76	2.91	3.06	2.9	15.19	14.37	12	7.18	9.96	7.99	11.52	13.59	19.11	7.4	4.64	4.42	13.89	10.8	13.73	9.95	9.42	10.58	24.76	27.42	18.75	11.16	13.55	12.39	13.92	13.36	22.35
Gh_A02G029000	4	5.45	2.76	2.88	3.53	4.35	1.65	2.84	4.94	4.1	6.44	4.12	7.57	7.69	5.89	15.85	11.68	18.71	13.71	11.49	11.78	18.21	21.33	17.92	6.37	8.46	8.31	10.25	11.69	10.2	8.53	11.59	10.08	12.81	13.19	18.4
Gh_A02G029400	6.14	5.84	6.2	8.87	7.24	7.65	7.28	5.56	4.76	7.78	5.15	6.11	5.34	4.25	7.35	18.52	18.73	22.16	10.16	16.02	12.01	17.7	21.99	20.31	5.37	7.3	5.54	26.12	18.97	19.34	19.81	15.27	13.25	18.05	18.35	19.66
Gh_A02G029500	4.74	7.46	8.73	7.85	6.43	6.67	4.58	4.63	4.31	9.58	11.99	6.04	10.65	6.1	7.35	8.25	8.05	9.94	4.73	4.97	6.2	7.78	7.86	6.52	7.26	8.22	7.12	13.53	8.99	6.82	7.52	6.46	7.01	6.98	4.93	7.49
Gh_A02G029900	5.76	7.25	8.4	6.62	5.83	5.1	4.76	5.5	6.49	7.02	6.22	5.56	7.6	9.79	7.84	4.48	3.8	3.7	1.76	2.56	2.02	7.41	5.09	4.94	8.08	5.04	7.25	7.04	8.55	6	7.36	7.59	6.42	6.2	8.72	6.99
Gh_A02G030200	16.18	14.64	17.5	18.4	16.68	18.03	17.06	15.78	14.65	16.6	17.06	16.42	12.65	13.51	16.04	13.21	13.83	14.61	10.84	9.83	9.18	14.93	13.36	13.39	15.44	14.74	14.53	15.61	14.08	13.23	13.23	13.39	13.89	14.63	15.28	14.52
Gh_A02G031300	9.49	8.54	7.34	11.09	11.14	11.44	9.45	4.58	3.76	10.52	10.62	9.14	6.17	5.22	11.52	4.02	3.28	6.59	2.48	2.63	1.83	4.3	2.51	3.86	8.23	7.91	4.67	5.97	2.1	2.47	3.64	1.56	2.14	4.32	1.75	3.9
Gh_A02G031700	50.44	48.8	53.59	42.3	40.4	47.58	48.73	54.19	46.58	45.26	43.44	41.32	68	65.16	68.49	31.97	32.2	33.04	41.64	34.16	28.9	30.48	26.78	30.63	65.63	58.1	67.03	47.62	44.03	34.1	46.46	42.65	45.81	37.9	35.38	37.97
Gh_A02G031800	28.86	30.93	26.76	26.04	26.08	29.39	27.38	28.29	28.44	26.53	29.67	27.47	30.79	30.8	25.23	32.18	28.61	28.41	29.12	32.87	33.53	26.82	25.78	27.31	27.93	28.24	29.86	29.07	30.18	31.63	32.99	32.33	32.28	26.51	25.07	26.9
Gh_A02G031900	22.04	18.99	20.9	13.6	17.3	15.39	10.53	9.37	7.42	15.41	17.58	14.26	22.51	22.5	26.56	5.09	6	5.34	2.54	2.35	2.05	11.8	8.91	9.33	24.73	23.49	17.94	11.11	6.77	4.78	6.2	5.63	6.9	10.91	7.03	9.57
Gh_A02G032200	8.3	7.5	8.57	9.08	9.14	7.8	9.28	9.35	9.95	9.19	9.32	9.13	8.1	9.31	9.93	7.85	9.66	8.48	9.69	8.81	9.39	9.54	8.93	8.32	8.44	9.72	8.85	9.5	9.31	9.23	9.37	9.46	9.74	8.83	8.33	9.52
Gh_A02G032400	12.25	13.26	10.58	15.12	16.96	14.23	16.79	16.71	13.15	11.89	11.63	13.27	14.47	14.91	11.69	8.56	11.4	10.66	14.53	17.55	15.38	6.78	13.03	9.42	13.54	13.3	11.56	9.4	14.21	13.12	16	12.62	13.61	7.26	7.99	9.73
Gh_A02G033400	36.86	43.51	43.53	102.04	67.53	57.24	128.81	86.17	97.81	51.51	43.58	46.58	18.15	32.72	32.21	154.84	113.47	85.14	99.95	164.13	190.18	123.76	153.74	127.17	35.79	53.11	37.16	44.01	43.04	78.05	75.97	48.19	92.58	105.81	86.5	119.4
Gh_A02G033500	300.06	358.91	349.79	488.92	441.95	338.19	665.89	568.79	628.22	388.38	357.89	395.56	150.35	217.98	182.6	325.1	354.81	275.5	327.4	453.67	425.11	261.47	377.42	338.29	251.59	267.29	249.29	225.67	263.79	280.8	309.83	257.1	369.21	309.94	279.42	303.83
Gh_A02G033900	141.83	155.96	162.4	174.35	154.08	174.31	206.84	188.09	221.36	135.99	141.72	135.45	85.85	105.87	72.63	40.43	76.09	45.69	48.57	64.21	53.7	52.01	79.82	55.96	102.61	107.92	103.53	68.02	81.97	52.96	48.84	43.36	64.39	87.48	64.88	72.93
Gh_A02G034100	3.33	2.83	2.55	4.16	3.94	1.89	5.17	3.31	3.26	2.81	3.36	2.84	2.07	1.86	3.29	12.2	8.15	6.84	6.5	6.2	5.91	10.21	9.74	6.74	2.65	3.83	2.99	1.76	2.55	4.03	2.58	1.75	3.93	6.96	6.11	7.35
Gh_A02G034400	6.64	5.91	7.84	7.74	7.44	6.35	7.77	7.68	8.85	6.95	7.7	7.47	5.42	6.05	6.53	8.08	7.79	6.91	6.42	8.13	7.9	7.62	8.47	9.14	7.36	7.04	6.66	6.72	6.85	5.96	6.01	4.86	6.91	6.66	6.54	7.22
Gh_A02G035200	9.55	7.9	8.23	11.47	13.9	11.37	7.51	8.96	7.87	9.85	10.8	10.16	7.22	7.63	9.08	6.89	9.32	9.31	5.38	5.46	5.85	8.12	7.23	8.76	10.17	6.7	7.57	10.63	12.23	12.06	8.64	7.77	7.98	10.34	9.41	9.58
Gh_A02G035300	195.6	210.7	219.48	106.84	103.82	104.3	126.89	124.35	114.27	179.19	170.8	157.32	187.42	157.63	185.71	34.22	49.87	60.44	66.73	55.18	54.22	75.4	73.91	80.07	192.2	172.09	169.05	121.03	84.75	56.87	173.38	143.89	150.11	117.38	70.71	110.78
Gh_A02G035500	9.48	11.11	11.8	8.98	8.7	8.25	9.07	12.1	10.25	7.18	7.89	6.87	10.02	10.15	9.03	6.04	6.42	6.16	12.77	11.01	12.22	5.92	5.58	5.79	8.11	7.43	8.6	9.44	9.24	7.7	12.43	12.26	11.65	6.37	5.66	6.01
Gh_A02G035600	38.82	41.64	36.06	40.51	40.21	43	45.68	47.6	54.38	35.04	36.57	38.86	32.47	34.36	30.34	26.17	33.63	27.69	33.49	38.05	33.86	29.13	38.2	32.19	35.05	34.6	35.28	33.28	37.46	32.96	34.17	34.26	37.53	35.18	32.3	35.05
Gh_A02G035900	11.51	9.06	6.9	5.87	5.96	11.47	4.13	7.02	5.3	10.69	15.79	12.67	11.31	10.06	5.52	5.3	5.3	5.92	6.18	5.79	4.97	8.84	12.78	16.37	6.3	5.47	7.83	6.89	7.29	6.86	4.35	7.81	5.4	9.03	16.78	10.19
Gh_A02G036000	40.92	36.56	39.01	26.84	31.48	35.68	28.55	33.92	30.3	35.11	31.57	35.73	41.59	37.48	33.12	20.82	27.2	27.27	24.98	17.06	15.75	23.09	25.14	26.72	38.25	37.2	38.05	35.12	33.32	31.08	35.43	39.92	34.45	28.88	31.36	26.39
Gh_A02G036400	8.86	8.17	11	11.16	11.68	10.92	6.83	6.78	6.48	10.26	11.94	9.3	7.19	8.2	8.87	5.18	5.41	7.3	3.94	3.53	3.47	4.98	5.33	6.29	8.53	7.83	9.54	9.07	8.63	7.24	5.7	4.01	5.2	6.46	6.7	7.43
Gh_A02G036500	5.63	7.08	6.41	6.87	7.44	8.03	5.7	8.07	7.86	6.29	5.87	7.31	7.01	6.87	6.39	10.07	8.94	8.51	9.86	10.53	10.79	7.24	8.18	7.78	7.53	7.31	6.58	6.57	8.52	7.99	7.1	7.89	6.95	6.75	8.39	6.76
Gh_A02G036600	11.6	12.52	11.43	11.43	11.87	10.19	10.62	11.98	12.69	11.19	12.64	11.25	10.89	11.54	11.19	11.75	12.6	11.77	11.04	12.48	10.5	12.43	10	10.79	10.25	11.54	9.49	12.03	12.31	12.67	11.65	14.19	12.93	12.07	11.56	10.63
Gh_A02G036700	13.79	13.98	13.99	14.63	12.08	16.46	18.16	18.29	18.62	16.32	15.3	15.68	12.86	15.52	13.04	18.65	19.87	19.18	17	22.98	23.18	15.12	16.6	17.63	15.79	15.03	15.7	23.51	20.23	22.59	21.98	20.63	16.56	22.14	17.73	23.2
Gh_A02G036800	6.36	5.95	5.2	6.57	6.85	8.18	7.67	9.84	9.7	6.77	6.97	6.58	9.67	8.53	7.3	8.92	10.12	9.82	9.11	11.31	10.51	8.69	8.3	9.13	6.56	7.34	6.52	8.69	9.3	12.87	9.15	8.9	9.36	8	8.22	8.01
Gh_A02G037100	7.63	7.02	5.84	3.92	5.2	6.93	4.83	10.05	6.28	4.18	6.02	6.82	10.67	8.46	5.49	9.52	9.1	8.62	15.16	15.72	18.45	8.71	12.23	9.53	6.28	7.47	8.2	8.68	9.68	12.54	10.43	12.62	12.21	12.3	10.19	7.91
Gh_A02G037600	5.04	6.72	6.52	8.01	7.88	6.64	5.51	5.37	5.56	5.8	6.21	6.24	4.13	3.78	5.4	5.35	6.14	5.51	5.66	6.23	5.47	4.31	5.06	4.25	5.73	5.07	4.93	5.69	5.74	6.18	6.1	4.7	5.42	5.56	4.99	5.55
Gh_A02G038100	6.78	7.07	6.71	7.98	7.38	7.49	8.65	8.62	9.09	6.65	7.3	6.68	8.75	8.64	9.29	6.52	6.48	6.27	6.57	5.65	5.72	5.87	5.57	5.18	9.07	9.1	8.79	7.28	6.49	6.36	6.93	7.64	7.13	6.29	5.88	6.96
Gh_A02G038200	21.46	20.48	20.46	20.58	20.51	24.85	15.4	18.85	19.11	19.73	18.08	20.33	18.82	17.09	17.76	17.06	17.93	20.2	15.77	11.67	12.32	17.12	16.2	16.84	19.82	19	19.5	24.4	21.26	19.32	21.65	21.5	20.96	17.08	18.34	18.33
Gh_A02G038700	3.43	3.18	1.98	3.02	3.66	4.42	5.01	4.4	3.5	2.74	3.05	2.52	18.4	17.58	12.26	8.81	7.1	9.53	4.74	6.63	6.57	11.83	10.25	7.23	9.03	9.87	12.27	3.46	5.02	5.54	3.71	3.25	3.43	4.87	4.41	5.29
Gh_A02G038800	30.3	31.34	29.04	25.36	31.9	34.29	19.53	19.26	20.79	27.91	32.49	30.72	26.17	23.78	25.07	13.96	17.82	23.02	13.25	8.01	7.09	13.49	14.22	15.55	25.45	23.86	26.55	28.14	28.53	22.53	22.21	20.93	22.09	17.92	20.52	21.81
Gh_A02G038900	54.2	51.38	61.02	57.49	56.9	54.54	62.17	49.74	49.21	54.4	56.83	52.18	47.08	47.14	52.29	36.6	41.27	43.61	39.12	33.05	32.78	35.91	38.22	42.79	56.75	52.87	56.44	52.8	46.89	47.29	41.92	39.75	42.45	51.66	41.34	51.07
Gh_A02G039300	1.02	1.13	0.85	0.72	2.65	2.56	3.14	3.34	4.86	0.5	0.7	1.08	0.59	1.02	1.26	4.75	7.18	3.96	6.68	10.29	11.56	3.67	6.21	5.02	0.4	1.24	0.43	3.4	4.13	5.12	2.63	5.36	7.98	5.03	3.44	4.87
Gh_A02G039600	8.97	9.57	9.37	10.08	9.53	9.3	9.24	9.5	9	9.18	10.15	9.38	6.78	7.15	8.56	7.2	10.43	9.98	9.52	7.51	8.06	7.72	6.94	7.58	7.92	6.85	7.67	10.69	9.99	9.1	9.52	8.67	10.14	6.2	6.95	7.96
Gh_A02G039700	9.7	3.48	5.11	12.16	11.79	11.41	14.58	11.24	11.21	17.92	14.31	13.67	17.76	19.83	14.57	82.41	59.73	42.2	67.22	105.54	142.65	85.87	59.66	42.63	11.74	12.86	9.54	6.9	11.61	17.81	13.15	14.34	33.82	16.12	13.89	16.05
Gh_A02G040200	27.36	23	26.83	27.14	28.05	28.71	21.63	19.89	18.96	33.39	28.64	29.03	22.68	20.45	34.38	15.27	14.47	18.29	11.91	9.57	7.99	21.27	15.46	17.82	28.63	21.94	21.71	21.8	14.46	16.36	11.75	11.37	14.04	19.59	18.8	19.42
Gh_A02G040600	134.06	137.93	133.97	142.94	141.17	149.89	156.12	150.08	166.73	131.28	119.99	148.3	98.48	106.93	99.79	107.13	134.17	115.76	126.11	129.5	116.51	90.32	125.37	113.91	128.73	126.62	119.62	136.12	127.96	123.96	137.77	130.86	129.92	130.88	106.03	115.55
Gh_A02G041000	67.81	57.82	65.88	125.59	84.32	73.9	141.63	106.77	94.39	87.66	66.22	74.08	38.21	46.99	45.91	52.2	44.24	38.31	46.53	61.61	58.56	55.89	51.02	49.5	50.47	54.55	40.37	26.56	27.76	30.31	56.11	43.22	68.03	36.3	43.57	41.21
Gh_A02G041100	9.88	8.39	10.05	10.93	12.16	11.36	6.42	7.89	5.81	9.99	12.02	9.69	10.33	10.44	8.31	5.26	5.1	6.89	3.14	1	1.2	6.64	5.39	6.04	9.42	7.29	9.76	8.15	6.66	6.1	3.93	3.07	3.58	6.12	6.02	7.65
Gh_A02G041200	8.31	14.25	10.69	9.98	10.86	12.25	15.3	10.25	9.41	11.73	11.32	11.36	12.66	9.85	15.12	20.16	12.48	11.13	19.46	26.06	21.77	27.31	29.94	25.09	18.05	18.53	20.09	11.41	8.55	13.37	17.43	13.26	11.1	21.71	9.62	14.63
Gh_A02G041300	5.06	4.52	4.13	4.43	5.21	5.55	5.27	4.65	5.51	4.75	5.61	5.99	10.41	10.2	7.35	13.89	11.26	8.31	10.79	12.43	15.34	13.92	11.19	10.59	7.08	7.89	8.74	5.48	8.5	7.53	7.27	8.01	9.3	10.68	9.18	8.18
Gh_A02G041500	44.61	49.22	45.79	39.98	43	48.55	39.62	41.81	40.97	47.32	43.72	42.09	36.58	38.1	36.72	39.5	49.03	45.47	31.4	39.01	44.99	37.88	42.63	47.46	35.19	40.09	38.15	48.92	44.46	47.15	45.44	47.35	37.3	48.38	49.22	40.74
Gh_A02G041600	23.48	25.7	19.33	31.03	39.23	40.11	17.6	15.16	14.55	52.58	61.07	65.95	27.25	22.05	20.79	31.41	28.58	36.05	22.19	21.98	24.91	53.43	44.83	63.93	18.87	24.92	24.06	31.24	39.01	38.89	21.89	24.27	22.48	50.53	87.49	55.82
Gh_A02G041700	24.71	22.21	25.78	26.8	24.31	20.54	31.72	23.6	21.67	27.22	24.22	26.09	37.97	53.63	68.59	62.45	33.26	34.01	24.31	38.67	45.43	106.09	83.65	65.44	40.45	59.29	57.07	17	19.12	22.4	25.68	25.2	31.78	52.81	43.18	56.03
Gh_A02G041800	38.61	32.09	36.34	29.83	33.89	28.76	19.48	23.18	21.5	39.32	36.23	37.53	30.61	35.34	35.7	14.49	19.9	14.06	9.45	6.97	5.79	23.95	23.33	21.23	35.14	32.02	36.03	13.11	14.2	14.87	8.51	10.12	9.46	20.47	21.04	19.28
Gh_A02G042100	53.76	52.59	55.92	52.56	55.34	60.42	50.64	49.48	46.2	63.33	54.36	57.87	41.65	39.23	56.37	38.58	35.39	43.27	33.68	31.03	27.03	41.21	37.4	40.97	56.08	41.17	38.33	47.25	36.31	38.91	36.01	37.76	38.34	43.05	46.43	45.1
Gh_A02G042400	10.88	10.57	8.88	12.07	13.42	10.28	13.06	12.72	10.57	11.54	9.17	10.71	11.84	10.16	16.11	7.96	7.75	10.05	8.12	9.05	6.32	8.64	10.85	11.3	11.1	10.45	9.73	9.61	10.09	8.99	11.38	8.57	9.01	8.79	9.42	13.48
Gh_A02G042500	6.7	6.51	6.01	8	6.96	8.33	5.25	5.13	8.16	5.8	5.99	7.01	4.32	3.81	3.09	2.69	5.87	7.42	5.67	4.83	3.92	3.04	2.47	4.71	4.78	5.13	3.42	10.33	7.21	9.82	5.8	8.15	5.12	2.13	4.06	6.63
Gh_A02G043000	9.07	10.32	10	9.23	8.82	9.28	11.38	12.95	11.94	8.78	8.96	9.72	9.02	8.99	8.01	10.34	10.27	9.04	13.07	11.12	10.56	9.64	7.78	9.36	8.99	8.54	9.28	10.49	11.83	11.41	11.93	13.82	11.91	7.93	9.53	8.33
Gh_A02G043100	13.73	9	9.71	15.61	16.51	12.95	48.32	23.3	31.83	15.81	18.83	16.96	6.27	7.91	10.36	40.77	31.2	30.17	36.87	75.35	107.25	36.23	49.08	50.95	10.18	11.04	7.16	12.33	11	20.42	17.41	21.8	22.16	28.47	27.28	29.02
Gh_A02G043500	0.58	0	0.37	0.23	0.22	0.18	0.55	0.3	0.4	0.14	0.17	0.22	0.05	0.15	0.35	9.66	4.1	3.19	18.91	29.06	25.75	1.02	2.17	2.01	0.25	0.34	0.33	1.35	1.15	1.19	6.08	7.6	6.17	1.03	0.8	0.64
Gh_A02G043700	2.49	2.11	1.99	4.69	3.32	3.35	6.52	6.52	4.86	4.25	2.95	3.59	1.58	2.48	2.25	13.26	10.79	7.61	9.29	12.24	12.91	12.43	11.87	10.44	3.21	3.22	3.21	5.62	5.32	6.91	7.61	6.29	8.99	10.62	8.4	9.23
Gh_A02G043800	13.46	15.35	15.75	10.69	11.52	12.37	12.97	11.93	13.11	9.63	9.97	9.8	6.77	10.28	8.46	9.27	10.79	12.93	16.58	13.63	16.59	7.48	9.26	8.67	10.97	10.85	9.15	14.64	14.77	14.23	17.4	18.76	20.15	9.11	9.64	10.6
Gh_A02G044300	21.62	21.31	22.26	22.39	21.05	22.63	22.95	18.84	16.54	23.93	21.4	21.81	16.23	16.48	20.71	13.78	13.81	18.86	12.26	10.33	8.92	15.6	18.61	19.03	16.59	19.69	18.74	18.57	14.4	13.84	13.48	12	10.94	19.43	20.6	20.94
Gh_A02G044400	24.18	18.33	14.4	20.51	21.59	21.8	24.44	19.09	19.74	25.7	28.72	26.41	19.61	19.22	20.37	39.41	28.71	34.44	39.7	44.11	59.27	37.82	41.12	39.75	16.64	25.05	17.03	22.92	26.09	23.47	32.51	35.15	30.95	39.04	34.59	31.83
Gh_A02G044500	5.05	6.4	4.92	4.46	6.81	6.21	3.67	2.3	3.95	7.6	10.87	10.06	5.08	5.63	8.25	5.5	5.61	7.14	5.78	7.01	9.48	11.97	8.12	10.13	4.59	7.32	6.67	4.89	6.38	6.12	5.48	4.54	4.6	7.18	9.44	8.22
Gh_A02G044800	6.36	8.07	5.83	3.66	5.11	4.93	5.01	5.04	6.5	4.92	7.15	4.69	5.77	5.5	4.38	3.8	6.16	5.42	7.84	7.65	9.92	4.49	5.73	5.04	4.5	3.63	4.71	4.05	5.91	7.24	6.55	9.44	10.39	7.17	6.24	6.73
Gh_A02G044900	2.12	4.11	2.84	1.94	1.2	3.45	2.58	1.66	2.6	1.61	2.08	3.39	1.7	2.72	0.99	5.44	5.69	5.91	4.36	4.65	9.35	2.1	5.47	3.35	1.31	1.8	1.5	3.81	5.1	3.51	5.57	3.31	6.1	4.82	3.14	4.88
Gh_A02G045000	19.53	25.29	19.42	9.02	14.32	14.66	13.65	17.98	18.48	10.91	14.03	13.24	24.03	26.68	17.58	12.86	13.91	12.1	19.34	17.24	22.71	17.17	13.24	15.53	17.68	18.9	20.56	12.47	15.82	13.61	18.71	22.55	22.11	16.43	16.58	15.73
Gh_A02G045500	3.65	1.97	1.6	9.06	3.76	4.34	9.3	5.5	5.19	7.21	4.37	4.42	8.72	7.4	5.29	32.11	18.55	16.27	24.41	55.77	57.97	38.57	34.24	16.58	4.06	5.81	4.88	1.88	6.77	13.04	9.75	6.47	16.54	6.94	6.53	6.58
Gh_A02G045600	60.25	15.25	26.26	23.72	48.54	25.67	21.38	8.32	5.92	28.79	13.42	26.66	25.23	8.08	71.7	40.96	14.1	64.83	25.84	8.67	19.11	65.77	25.61	43.54	15.26	25.76	39.9	42.03	19.15	19.32	24.94	18.38	29.34	18.19	15.97	18.29
Gh_A02G045700	59.13	25.22	38.31	37.84	46.88	43.56	38.52	12.76	14.77	45.83	27.63	47.25	43.87	24.16	72.62	48.22	36.54	71.23	35.2	13.21	21.62	49.61	26.74	64.55	33.4	45.23	50.68	71.79	52.55	39.73	50.92	47.07	53.67	30.18	27.28	36.92
Gh_A02G045800	34.15	11.13	12.13	18.6	16.34	27.53	24.26	7.74	7.98	23	12.9	23.57	21.46	13.41	33.49	18.56	18.31	31.98	25.31	5.8	15.09	23.22	10.83	36.92	13.86	24.95	26.5	35.5	27.87	23.3	35.14	40.04	40.19	11.44	11.83	16.34
Gh_A02G046000	24.91	6.95	10.66	14.16	10.65	15.26	14.82	6.92	8.05	11	11.37	13.56	16.34	6.79	29.06	10.1	8.88	16.56	13.03	3.31	15.06	18.65	7.12	25.7	4.86	19.85	19.33	9.29	3.95	9.98	13.13	13.34	26.42	4.05	8.99	10.81
Gh_A02G046100	13.59	12.53	13.42	6.75	8.5	8.88	12.22	17.3	13.55	5.83	7.16	6.59	7.87	8.04	8.31	6.53	5.49	9.04	12.53	7.61	4.54	6.34	4.09	5.97	8.7	8.37	8.2	6.79	7.48	7.06	17.01	18.5	18.64	4.24	5	4.69
Gh_A02G046400	93.25	89.93	96.93	76.97	78.39	78.43	66.1	60.88	57.97	86.74	81.78	78.13	75.71	75.12	99.85	47.85	48.7	59.97	34.9	28.05	23.6	50.52	46.73	51.36	87.98	73.57	71.96	80.17	59.24	46.67	63.1	52.63	54.93	57.64	46.56	58.49
Gh_A02G046500	19.98	20.92	22.03	21.37	20.35	18.34	18.08	18.1	18.73	21.95	20.82	19.8	18.3	19.3	17.48	20.52	19.99	20.74	20.22	18.73	20.73	17.79	17.93	19.24	18.92	19.12	19.87	23.07	22.63	22.46	22.61	22.75	20.36	20.55	20.46	18.58
Gh_A02G046700	8.18	5.6	7.39	6.42	7.42	6.04	5.45	3.67	4.48	6.47	7.19	6.67	10.1	8.38	10.5	3.13	2.58	4.57	1.49	1.65	1.77	4.41	3.12	4.43	10.43	9.04	9.47	6.05	3.48	2.43	1.99	1.68	1.99	3.68	3.14	3.51
Gh_A02G046800	22.78	24.4	23.81	23.74	23.99	26.25	27.79	25.23	25.04	22.56	22.89	22.85	24.46	25.1	25.31	22.24	21.54	22.45	26.49	24.38	23.24	20.9	22.11	19.42	26.94	26.21	27.45	25.26	26.94	24.49	27.61	26.13	27.61	22.02	23.36	23.17
Gh_A02G046900	15.26	14.51	17.63	12.66	15.14	16.78	12.1	13.64	13.74	16.42	13.73	15.93	13.21	15.12	13.98	11.85	15.29	12.98	12.83	10.08	9.35	12.68	13.25	14.5	15.74	15.47	13.51	17.92	15.43	13.91	12.7	14.74	15.56	15.42	14.97	15.38
Gh_A02G047100	68.27	55.13	68.77	67.44	67.11	70.44	62.16	44.31	46.62	71.27	67.54	59.44	52.37	52.99	79.6	46.6	41.77	58.21	31.17	25.5	25.95	44.58	46.84	57.85	62.73	49.79	54.02	46.47	41.18	48.79	36.69	25.81	33	50.95	55.63	58.14
Gh_A02G047500	14.17	15.49	16.28	5.93	7.82	8.18	9.6	6.98	9.11	16.78	17.67	19.2	19.27	12.63	12.89	6.02	5.36	7.03	8.83	7.79	5.89	12.58	11.83	14.54	13.2	11.98	13.21	7.45	7.13	7.56	10.45	9.02	10.75	9.69	11.66	12.74
Gh_A02G047800	7.84	10.44	7.86	8.18	8.16	9.65	9.7	7.68	7.18	9.58	8.22	7.57	11.34	8.53	9.68	7.26	4.87	7.82	7.74	4.7	4.3	6.69	5.34	8.51	11.06	8.74	8.87	9.65	7.73	9.17	7.16	8.94	7.77	7.97	6.94	7.35
Gh_A02G047900	23.18	17.71	22.82	22.65	21.74	21.42	20.18	15.83	17.19	20.96	21.41	21.78	23.1	22.75	24.96	19.06	20.37	23.99	18.31	14.46	12.2	17.99	19.06	21.84	20.06	20.78	20.65	27.78	24.17	21.5	19.68	17.15	19.66	20.49	20.86	19.71
Gh_A02G048400	30.8	36.4	29.17	27.62	32.06	31.11	30.02	33.43	30.3	31.24	33.87	30.4	31.18	31.6	29.64	27.01	25.99	27.18	24.53	21.93	24.16	29.09	27.69	28.69	27.34	30.59	26.49	28.75	30.3	31.14	28.68	32.02	30.97	25.94	32.62	28.75
Gh_A02G048700	20.86	19.44	18.98	17.97	18.14	17.45	18.73	15.72	16.37	19.57	21.08	19.74	17.46	17.76	19.39	13.8	14.52	14.58	14.27	10.21	11.49	17.31	14.46	15.39	18.84	16.9	15.24	16.73	16.27	17.17	14.81	15.92	16.71	15.49	17.58	16.1
Gh_A02G048900	32.41	31.67	32.17	34.59	34.29	34.62	33.56	30.44	31.13	35.9	33.83	32.25	28.33	25.04	28.46	25.64	26.56	26.15	18.26	13.66	16.34	24.26	22.19	28.5	29.94	26.01	29.04	24.92	24.34	26.82	19.9	19.21	18.7	24.81	27.71	31.87
Gh_A02G049000	78.39	68.81	83.89	69.55	80.71	81.61	63.28	63.68	57.13	74.32	78.28	82.79	74.07	72.06	101.41	51.47	45.95	59.44	38.25	31.22	30.2	48.74	44.82	56.72	88.59	68.32	63.09	63.91	46.73	58.19	44.83	35.84	41.59	59.35	55.92	59.93
Gh_A02G049100	10	11.34	11.81	9.62	9.97	10.83	10.25	11.51	9.98	10.22	11.35	11.02	5.96	6.5	6.81	5.94	6.75	7.29	11	8.06	6.62	5.25	5.02	6.63	6.19	5.58	4.69	9.21	9.41	9.25	11.78	12.58	10.78	5.83	8.8	8.15
Gh_A02G049300	10.92	8.24	10.24	10.93	10.7	10.01	10.16	11	10.49	11.51	12.39	11.53	8.32	7.99	9.45	7.62	9.97	8.01	7.82	5.91	6.42	8.2	8.85	8.63	8.73	10.36	8.14	11.49	11.19	8.99	9.46	9.31	9	9.09	9.23	10.26
Gh_A02G049600	36.96	43.14	38.3	44.47	43.33	37.01	53.44	56.47	58.15	38.15	37.28	43.23	52.18	57.69	50.75	63.09	58.39	50.87	55.02	71.51	68.77	58.85	61.31	60.92	52.42	48.92	52	46.62	54.09	53.52	59.32	55.97	55.56	56.18	48.92	56.5
Gh_A02G050900	29.88	28.09	33.05	39.29	31.3	30.72	25.7	19.79	20.76	37.54	40.44	31.33	15.32	21.51	27.98	30.48	27.52	28.39	19.3	21.21	23.31	34.18	31.4	27.59	22.83	26.74	21.69	24.4	21.45	24.27	19.88	20.77	25.52	22.73	17.71	21.68
Gh_A02G051100	1.66	1.12	0.99	0.48	0.24	0.51	0.14	1.15	0.24	1.09	0.47	0.31	3.91	3.82	3.47	7.6	4.8	4.89	2.47	6.42	4.14	7.55	7.24	5.21	4.43	4.12	2.37	2.58	1.33	2.12	0.79	1.04	2.54	6.57	4.76	11.76
Gh_A02G051300	9.49	10.52	7.85	8.01	10.67	10.61	7.73	7.76	10.21	9.31	10.36	11.35	16.19	11.97	11.57	18.18	15.08	12.16	14.41	19.6	23.26	11.62	12.53	11.8	11.86	10.98	11.83	9.8	9.71	11.61	10.08	10.61	11.84	10.18	12.32	10.84
Gh_A02G051800	14.81	15.36	14.53	9.52	9.75	9.93	12.77	12.74	12.68	8.81	9.56	9.16	9.54	10.08	10.61	10.72	11.22	11.31	15.16	12.51	10.92	9.41	8.04	9.78	10.97	11.68	10.86	12.59	12.21	11.61	17.37	17.16	17.29	10.63	10.2	10.78
Gh_A02G052100	5.21	4.62	3.41	9.68	14.11	5.6	3.62	5.76	4.89	9.98	12.72	11.65	3.93	5.52	3.49	14.68	12.54	14.18	8.47	15.06	15.69	9.69	12.64	15.72	7.34	4.83	7.72	9.5	10.07	16.65	5.86	6.23	7.69	16.08	19.36	14.6
Gh_A02G052300	5.71	5.92	6.22	6.57	7.89	7.24	5.34	5.9	5.66	8	8.7	8.07	6.33	7.53	6.67	6.22	7.78	7.31	6.36	5	4.97	6.92	8.08	7.14	6.28	7.22	6.6	8.36	8.03	7.55	6.08	6.65	6.56	7.5	8.2	7.69
Gh_A02G052700	10.34	10.96	9.74	11.72	9.89	10.77	8.9	10.68	10.13	11.14	10.59	11.84	8.68	9.72	8.22	9.59	10.58	9.89	9.59	9.31	8.92	10.45	9.01	9.25	9.02	8.53	9.18	10.9	10.7	10.53	9.56	10.15	11.9	9.91	10.63	10.33
Gh_A02G052900	8.07	6.89	9.63	14.08	14.14	13.88	7.27	5.72	5.28	13.95	13.91	13.2	8.32	6.32	8.45	7.58	8.36	11.63	5.75	3.38	2.44	8.89	7.73	11.85	8.16	7.44	8.11	15.88	15.67	12.12	6.23	5.46	6.38	11.54	10.5	13.01
Gh_A02G053200	4.73	6.08	3.41	3.6	5.77	5.69	3.48	4.75	5.82	4.36	4.84	4.03	5.29	3.85	2.52	4.51	5.66	5.83	11.61	7.13	8.29	2.07	2.21	2.43	4.45	3.49	3.9	6.09	8.11	8.72	8.82	11.33	8.51	3.44	7.43	4.97
Gh_A02G053400	55.09	75.02	61.73	58.92	56.42	59.57	68.61	72.53	69.54	62.01	60.46	62.3	61.26	63.13	50.42	53.13	60.99	62.09	78.64	81.06	84.55	50.91	56.3	54.3	56.27	66.24	61.71	61.66	73.95	63.76	80.05	87.72	81.83	61.5	64.49	59.36
Gh_A02G053500	35.47	38.63	37.35	40.1	42.31	38.76	42.72	45.18	53.61	36.91	39	42.97	34	31.5	26.32	43.43	49.88	40.14	49.02	59.04	61.49	38.29	45.25	44.96	32.04	32.91	38.65	46.4	46.73	48.65	52.91	53.06	44.85	49.48	44.38	42.25
Gh_A02G054200	14.88	15.29	16.88	18.18	18.3	18.61	19.81	18.89	19.65	18.22	17.07	16.41	14.49	14.4	13.21	12.93	14.86	13.91	14.34	12.67	12.54	13.2	12.01	12.81	13.62	15.98	14.61	14.24	15.8	16.51	15.08	14.85	15.77	12.9	14.96	13.94
Gh_A02G054700	15.12	15.42	15.3	13.18	14.14	16.15	14.94	16.29	15.29	13.23	15.02	14.67	14.14	13.77	14.53	9.65	12.05	11.7	13.48	9.26	8.17	10.01	9.01	9.5	14.2	15.33	13.57	15.37	15.21	12.13	15.51	16.62	14.74	11.63	12.77	10.85
Gh_A02G054900	11.97	12.5	10.61	20.37	16.02	15.06	15.66	15.19	17.63	14.62	15.6	15.47	14.07	13.49	14.14	20.92	18.61	17.69	20.61	19.03	18.14	17.69	20.48	17.36	14.39	14.61	16.12	13.2	18.65	17.78	16.82	12.13	15.86	17.72	16.85	17.68
Gh_A02G055100	4.72	4.98	3.94	6.33	4.94	6.25	4.64	4.05	4.94	4.32	4.96	4.28	7.13	5.78	7.49	10.1	7.74	7.21	6.31	8.67	7.45	7.32	9.11	7.08	5.2	6	6.73	7.02	7.72	6.17	5.09	6.96	5.23	6.21	7.11	7.06
Gh_A02G055300	17.03	19.44	18.99	23.21	19.49	20.32	24.91	22.77	24.32	20.05	17.59	17.43	15.26	15.82	14.61	28.92	23.76	22.48	27.22	29.71	30.3	25.33	26.17	28.21	14.77	22.05	18.72	16.67	18.5	24.25	22.06	22.1	25.18	21.41	26.55	24.63
Gh_A02G056000	9.18	10.72	8.94	8.69	8.83	6.97	10.35	6.63	9.11	10.78	8.94	10.89	8.55	8.22	11.16	5.64	5.33	7.6	6.97	5.45	6.26	8.42	9.08	8.91	8.81	10.36	9.61	9.56	8.34	8.04	8.04	8.31	5.9	6.96	7.15	6.54
Gh_A02G056300	6.25	5.37	5.44	5.39	6.12	6.68	6.18	6.78	5.94	6.14	4.95	5.98	5.67	6.33	5.49	6.03	6.72	5.86	6.75	6.02	6.13	5.33	6.02	5.24	6.42	5.16	6.55	7.48	7.42	5.82	7.98	8.1	7.39	5.71	6.49	5.56
Gh_A02G056400	410.7	470.92	437.65	444.39	465.29	462.06	385.26	421.13	407.32	443.99	453.66	433.05	470.46	444.84	434.83	331.94	338.91	354.55	319.32	296.61	289.32	377.65	385.73	378.83	437.08	427.04	419.01	393.85	422.93	405.24	385.35	383.18	362.26	385.39	444	391.69
Gh_A02G056600	20.74	20.62	19.87	18.18	22.93	23.22	18.86	23.26	19.82	20.71	21.33	22.81	21.52	20.2	20.49	16.43	17.27	17.03	16.36	13.01	15.35	17.55	17.2	15.25	19.72	19.83	16.6	17.61	21.42	20.41	18.46	20.45	18.74	17.67	21.38	17.27
Gh_A02G056900	10.4	10.58	13.43	14.5	13.69	16.81	12.84	11.26	11.3	12.13	10.79	11.05	9.35	8.17	9.41	7.16	8.36	9.91	5.83	8.14	6.03	6.14	8.03	7.38	9.92	12.06	10.5	11.13	10.1	9.19	7.48	6.63	7.95	8.9	8.85	9.35
Gh_A02G057700	35.47	41.63	34.27	37.03	41.19	41.63	39.33	45.12	50.78	31.29	32.76	36.24	31.43	35.9	28	49.57	60.81	52.36	54.93	61.52	62.11	36.45	43.42	45.71	33.76	35.08	35.71	48.65	61.67	56.6	50.33	57.61	45.4	45.92	46.32	41.74
Gh_A02G057900	85.77	78.69	85.62	78.84	79.09	81.37	72.39	63.88	61.76	98	90.99	83.77	64.29	60.91	90.32	58.65	54.89	76.49	45.53	35.34	30.1	55.3	48.79	61.88	84.01	67.33	69.18	72.93	61.43	67.02	59.72	57.28	56.12	63.9	65.91	61.23
Gh_A02G058100	298.5	320.37	337.11	146.75	115.98	128.01	208.24	197.93	209.3	226.46	211.22	220.08	127.29	121.79	142.58	59.69	66.14	53.47	161.79	149.12	132.77	124.5	111.53	125.26	148.48	166.56	169.13	66.32	68.01	69.67	197.26	182.55	199.56	140.35	141.27	117.98
Gh_A02G058300	26.54	26.77	28.41	30.93	25.97	24.44	28.05	24.02	23.22	28.96	28.35	27.11	22.72	23.56	29.74	30.35	27.8	29.59	27.85	29.21	33.11	27.64	29.08	28.29	30.57	24.47	26.13	30.12	24.2	24.86	28.38	23.28	33.3	28.51	26.27	30.66
Gh_A02G058700	491.85	597.44	458.54	561.58	568.81	485.82	718.76	689.72	709.9	464.31	492.49	585.87	261.87	327.46	264.42	435.88	560.51	559.81	687.92	662.42	664.4	319.85	393.59	424.14	463.1	338.04	424.04	565.98	654.34	647.54	579.61	682.95	659.37	498.19	452	583.2
Gh_A02G059600	1.27	0.56	0.23	1.38	0.61	0.58	0.55	0.14	1.27	0.5	0	0.41	0.13	0.13	0.12	8.13	3.22	3.52	3.93	7.07	4.29	0.91	0.95	2.18	0	0.13	0.25	5.38	0.47	1.78	0.74	1.47	1.04	2.49	0.96	2.25
Gh_A02G060100	28.69	23.95	27.69	27.65	30.15	26.33	31.08	31.92	30.41	26.01	24.79	26.25	37.81	39.33	36.43	29.51	26.39	26.99	27.91	28.8	26.44	27.04	26.22	26.42	35.93	35.82	37.28	29.42	28.05	28.37	30.87	25.94	27.5	30.09	25.09	26.69
Gh_A02G060200	7.88	5.39	6.96	5.7	6.67	6.36	6.4	6.88	7.14	6.37	6.02	5.6	37.6	26.67	26.5	7.06	5.66	6.65	5.66	5.46	5.48	9.85	8.79	5.98	25.05	21.52	21.5	7.41	4.84	4.91	3.87	4.25	4.74	4.8	4.08	6.19
Gh_A02G060400	33.44	30.9	31.73	32.83	33.36	32.32	31.16	29.11	29.51	33.85	33.69	31.67	30.91	31.87	32.84	26.75	27.8	31.52	23.14	22	21.44	28.83	27.82	29.9	28.91	30.49	31.77	32.62	31.33	29.83	27.17	24.08	27.24	27.87	30.69	31.92
Gh_A02G060600	28.39	30.24	30.49	30.08	33.95	33.41	35.06	36.19	38.77	33.08	32.06	33.17	30.3	27.86	26.47	37.54	40.49	36.34	32.7	36.71	31.75	30.59	34.47	36.22	28.57	25.33	33.19	40.52	39.53	39.52	42.17	35.52	43.76	38.81	35.18	39.57
Gh_A02G060800	16.37	16.27	20.2	16.02	12.31	12.23	17.47	20.64	18.97	16.14	15.37	14.28	13.61	15.2	13.18	11.08	10.48	10.65	7.75	8.96	8.44	10.25	10.6	11.51	13.43	16.16	14.39	10.81	10.15	11.89	11.74	10.97	11.38	13.58	13.36	12.02
Gh_A02G060900	11.47	16.84	20.45	16.92	15.1	12.77	14.09	14.2	15.53	13.82	15.08	15.09	15.83	13.98	13.34	9.85	11.73	13.6	10.17	6.86	14.08	6.71	7.51	12	15.15	11.97	18.34	16.06	14.06	16.04	9.78	13.13	8.67	8.84	16.03	11.65
Gh_A02G061000	89.12	92.72	94.13	96.92	96.32	87.99	81.19	64.97	72.03	98.77	103.04	96.35	79.31	93.04	111.87	53.63	52.5	76.36	48.02	47.69	42.76	60.16	63.69	76.45	82.78	89.53	78.78	69.28	71.13	68.83	62.34	52.14	47.89	76.79	80.35	69.46
Gh_A02G061100	14.94	15.53	13.83	13.02	13.06	13.32	13.63	14.68	14.56	12.14	15.38	14.19	18.5	18.99	16.75	12.93	13.31	13.49	13.27	12.55	13.64	12.98	12.21	12.17	15.21	16.89	16.14	11.44	13.43	12.62	14.94	16.84	14.48	11.41	13.61	11.83
Gh_A02G062200	0.86	0	0.28	0	0	0.09	0.34	0	0.17	0.15	0	0	10	9.01	8.03	0.26	0.08	0.69	0	0.08	0.21	1.41	0.59	0.57	6.34	3.21	2	0.08	0.07	0	0.08	0.08	0	0.32	0.22	0.08
Gh_A02G062400	4.27	4.07	3.84	3.4	3.24	3.91	4.05	3.79	3.97	3.47	5.03	3.77	4.99	4.86	4.21	4.46	5.84	5.52	7.36	4.95	4.9	6.2	6.4	6.04	4.35	4.64	4.2	6.14	6.85	5.81	7.58	8.83	6.92	5.9	6.64	4.71
Gh_A02G062600	11.32	12.92	12.24	11.09	10.08	11.28	13.03	15.57	13.03	10.43	10.66	9.95	16.48	17.86	14.75	16.08	14.45	13.28	14.86	16.47	17.13	13.44	15.28	13.19	16.89	12.75	19.04	11.03	15.36	14.58	13.35	16.6	12.76	15.3	15.6	10.79
Gh_A02G063000	12.34	17.34	16.73	15.37	14.3	16.99	19.58	18.52	17.22	16.08	15.9	13.8	22.58	20.14	17.77	19.5	19.35	21.12	22.72	23.42	24.74	25.77	23.59	19.77	20.03	22.28	17.49	22.07	18.01	17.87	21.18	24.45	26.44	24.6	19.93	20.84
Gh_A02G063300	8.17	6.73	6.42	9.54	11.01	11.11	15.42	19.37	17.66	10.86	9.36	10.18	26.48	26.56	22.15	23.87	22.29	18.83	32.66	37.5	43.53	32.88	26.28	22.12	20.12	21.12	20.77	12.02	15.7	17.6	15.25	21.79	17.54	16.75	15.29	14.96
Gh_A02G063800	10.43	9.3	9.26	10.46	10.07	11.77	10.87	10.29	9.59	10.57	9.67	10.49	10.82	10.32	10.34	12.18	13.28	10.56	9.65	9.78	10.34	12.12	12.32	10.39	9.64	9.82	9.96	10.44	11.12	11.48	11.63	10.42	10.85	9.39	9.3	8.32
Gh_A02G063900	44.8	51.38	45.55	41.12	45.95	50.67	43.87	42.47	39.8	45.98	47.66	39.56	46.34	41.99	42.28	35.02	37.68	36.29	31.22	24.81	24.13	33.25	37.82	40.94	42.14	41.64	41.98	35.99	41.4	39.75	34.23	35.74	32.88	39.35	41.34	38.64
Gh_A02G064100	6.44	4.18	4.23	10.1	7.62	8.54	18.14	15.38	13.54	10.39	7.31	10.05	22.48	22.36	15.84	37.59	32.57	38.32	44.47	67.75	65.68	32.83	24.21	23.29	15.35	16.31	14.23	18.12	19.85	29.21	24.36	21.75	25.18	17	16.28	17.83
Gh_A02G064300	12.25	13.03	13.03	12.73	13.32	14.65	10.32	12.42	9.32	12.21	10.7	13.99	12.96	12.48	13.97	12.15	13.66	14.59	12.95	14.08	12.13	11.26	13.07	12.27	11.65	10.74	11.53	14.56	11.74	12.93	15.26	13.98	14.11	11.36	12.48	12.69
Gh_A02G064400	11.92	12.56	10.5	12.74	10.93	11.01	9.68	10.69	9.96	10.09	10.94	11.66	9.79	9.1	9.94	8.82	8.32	8.52	7.8	7.14	7.93	7.95	9.58	10.54	9.32	11.61	9.74	9.47	10.94	10.4	9.45	9.15	9.3	10.16	11.47	11.96
Gh_A02G064500	87.34	83.46	88.52	94.32	82.63	79.95	88.97	78.57	79.02	87.08	80.98	85.39	70.91	71.97	77.13	72.01	80.79	76.16	67.01	63.98	56.99	67.23	73.5	75.12	85.14	77.64	76.85	94.19	77.61	79.57	89.58	71.35	83.61	83.6	68.61	82.57
Gh_A02G064600	12.24	12.98	14.21	14.77	12.9	14	13.87	12.89	13.98	15.16	13.63	14.38	9.95	12.41	11.12	13.54	15.52	13.82	13.23	15.99	15.68	18.51	16.97	18.49	13.03	11.56	11.16	13.42	14.72	14.55	12.94	11.45	14.38	19.67	19.94	17.86
Gh_A02G065400	5.89	6.77	7.76	6.07	6.51	5.06	5.13	4.78	4.92	6.34	6.41	5.96	9.49	10.81	9.55	3.17	2.8	3.42	1.1	2.36	1.43	4.18	4.26	3.62	10.14	7.9	9.04	5.04	4.19	2.36	2.45	2.18	2.3	3.52	4.47	5.15
Gh_A02G065700	7.36	7.12	6.73	8	7.72	8.95	4.64	6.56	5.48	6.38	8.01	8.42	7.04	6.45	6.22	5.55	5.24	6.42	5.15	3.01	3.28	5.6	4.79	5.62	6.25	6.39	5.96	7.22	6.66	8.05	5.4	6	5.1	5.19	6.21	6.36
Gh_A02G065800	15.99	16.7	17.98	17.36	15.13	17.78	17.77	17.19	14.69	17.68	15.96	15.47	14.9	17.19	17.08	19.21	17.53	16.92	16.64	15.38	17.17	17.87	15.59	15.98	16.41	16.78	18.22	18.36	16.06	16	18.83	16.39	16.69	16.72	13.84	16.67
Gh_A02G065900	7.32	7.15	7.18	7.95	8.55	9.49	7.41	7.85	7.34	7.37	8.5	8.33	7.28	7.03	7.64	10.42	9.7	9.05	7.56	7.22	9.16	9.52	8.62	9.03	6.79	7.33	6.58	8.89	9.18	8.63	8.13	9.06	7.98	7.88	9.53	9.11
Gh_A02G066300	6.28	6.57	6.98	5.2	7.01	6.66	4.86	6.19	5.12	5.84	7	7.39	7	8.01	8.48	6.28	7.57	9.26	8.01	4.92	5.98	9.53	7.41	9.64	7.01	6.98	6.88	7.01	7.5	7.21	7.17	7.88	6.66	8.16	8.08	7.84
Gh_A02G066500	5.35	3.26	3.93	5.64	5.76	8.42	4.65	2.45	3.65	4.48	5.77	3.9	3.65	3.12	7.62	4.46	4.91	5.17	4.35	2.32	2.05	5.13	3.69	5.16	4.17	5.03	5.79	3.48	7.22	5.66	3.2	1.81	2.52	5.52	7.35	8.25
Gh_A02G066800	63.86	50.59	57.31	99.93	72.48	64.71	68.46	41.42	37.93	91.83	61.27	62.27	59.31	69.92	104.23	72.38	47.06	65.12	39.67	48.8	61.39	130.11	84.83	74.19	80.22	81.36	69.99	45.13	25.91	33.43	52.29	30.73	47.26	62.63	34.1	64.69
Gh_A02G067000	22.1	23.24	23.4	27.3	27.45	30.51	23.52	26.6	27	26.14	23.23	26.92	15.89	15.93	15.66	18.48	24.54	20.87	18.78	18.72	15.79	17.98	21.31	23.31	17.3	18.24	16.99	21.05	22.88	24.94	19.77	19.42	20.04	20.23	24.95	20.44
Gh_A02G067100	11.59	11.83	12.26	14.92	17.21	17.44	10.68	12.06	12.67	13.53	12.91	13.32	9.01	12.28	14.1	21.21	19.22	17.28	20	19.51	18.25	21.31	19.66	20.87	13.37	12.63	13.92	14.74	16.22	18.24	13.39	14	16.9	18.2	17.47	22.19
Gh_A02G067300	12.27	17.75	17.46	16.64	17.27	16.42	13.29	12.46	12.1	18.06	15.36	17.31	16.58	17.98	19.61	9.2	9.72	10.67	12.85	7.38	9.23	12.05	11.21	11.69	16.65	17.93	17.34	15.54	13.73	13.66	11.83	9.77	10.71	14.1	11.38	12.96
Gh_A02G068300	8.67	9.73	9.51	9.97	12.2	10.29	8.78	8.69	9.57	11.37	10.36	10.62	10.67	10.08	11.03	8.12	6.58	8.28	6.04	5.51	6.26	8.63	8.58	6.6	9.47	10.49	9.51	9.16	8.43	8.57	7.14	6.75	6.89	7.44	8.19	8.24
Gh_A02G069400	4.57	4.34	4.58	6.19	6.98	7.53	6.01	3.65	4.12	5.68	5.69	3.99	7.87	6.79	8.65	7.51	7.49	9.03	7.12	4.05	4.3	6.54	6.93	7.88	8.91	7.15	7.07	8.19	6.26	7.22	5.75	5.57	4.68	6.8	5.95	5.61
Gh_A02G070100	10.47	12.65	12.5	10.73	10.53	11.33	11.98	11.91	11.19	10.63	10.51	10.81	8.37	9.05	10.5	10.64	9.51	10.25	8.27	9.52	9.57	8.57	11.59	8.72	9.66	8.28	10.06	11.59	10.92	11.33	11.03	7.91	8.5	10.24	7.89	11.14
Gh_A02G070300	6.65	6.2	6.77	5.06	4.81	6.54	2.91	1.62	1.96	12.01	7.9	9.99	5.62	4.75	8.48	2.72	1.98	4.13	3.09	1.88	2.38	6.11	1.89	5.98	7.55	6.25	8.16	9.76	5.53	2.44	2.09	2.73	2.97	5.66	4.57	5.24
Gh_A02G070600	1.67	1.28	1.78	4.13	3.18	2	4.7	1.5	1.87	3.38	1.68	2.55	1.32	1.62	2.79	7.37	7.36	4.43	3.64	2.61	4.16	6.77	8.55	6.8	2.12	2.2	2.37	5.03	3.56	3.99	2.49	0.59	2.22	9.35	4.87	7.04
Gh_A02G070800	54.49	57.56	57.55	81.41	65.36	60.47	78.99	75.07	74.04	67.11	60.95	62.2	35.86	47.58	40.36	69.98	63.43	56.62	60.05	62.42	67.07	58.22	58.83	54.96	44.81	48.01	46.43	50.28	53.97	54.77	62.65	54.54	69.42	59.31	55.25	57.75
Gh_A02G071700	10.92	13	10.22	8.15	11.13	8.07	11.68	13.22	11.97	11.14	9.95	10.39	15.93	13.66	11.12	14.11	12.98	13.99	15.65	13.97	14.27	18.25	18.53	18.58	11.58	15.78	13.77	9.22	11.93	14.15	11.54	12.06	12.73	16.01	19.73	18.78
Gh_A02G072000	67.35	50.24	47.89	61.11	81.53	69.73	48.52	59.04	44.85	49.65	62.3	66.48	59.78	63.34	53.69	62.65	60.36	62.12	42.69	34.25	37.32	72.71	68.35	65.04	50.6	52.8	52.06	71.01	55.5	78.97	37.77	49.65	46.01	58.36	67.62	59.92
Gh_A02G072200	16.82	18.58	16.42	19.45	15.93	17.94	18.63	17.46	18.25	16.83	18.06	17.97	16.08	17.62	16.29	16.09	19.83	20.01	18.55	17.08	15.62	15.05	15.09	16.84	15.38	17.15	18.41	21	19.76	18.95	19.81	18.39	19.41	17.41	18.7	16.98
Gh_A02G072700	35.84	38.88	38.73	47.4	41.31	43.67	39.8	40.33	40.98	39.6	40.5	39.54	28.09	31.09	32.05	41.8	46.35	39.77	33.33	32.81	32.41	38.99	40.62	41.09	28.65	32.26	33.62	40.45	38.88	44.9	36.55	31.59	37.3	36.52	37.35	36.41
Gh_A02G073100	7.97	6.83	7.4	4.44	5.35	6.88	5.32	4.47	5.01	6.36	6.24	6.94	3.67	3.45	5.33	2.99	4.4	4.67	7.98	5.17	4.95	3.02	4	3.43	4.64	4.02	4.31	5.71	5.57	4.31	10.44	15.32	7.79	3.64	4.65	5.26
Gh_A02G073300	4.18	5.45	5.15	5.17	5.07	5.16	4.09	3.9	3.13	5.57	5.07	4.16	4.01	4.56	3.83	6.17	5.55	5.87	3.89	3.43	3.83	11.05	10.68	8.33	4.66	4.92	5.3	4.4	4.85	4.61	4.44	3.12	3.47	7.65	5.57	6.37
Gh_A02G073700	36.3	45.71	43.77	22.81	21.59	21.05	23.46	26.01	25.15	66.46	72.84	62.24	47.99	47.04	45.45	24.49	26.32	24.36	30.1	20.59	21.16	70.26	63.64	65.87	43.03	44.77	52.53	34.02	42.56	32.33	31.12	40.38	40.06	70.67	84.94	69.42
Gh_A02G073900	69.3	64.47	78.13	71.94	69.11	70.29	64.29	59.56	55.07	82.68	75.9	70.46	64.96	61.41	95.6	53.87	46.49	60.96	42.92	38.38	34.12	54.74	54.41	63.58	79.41	68.74	65.86	65.66	47.7	51.94	53.49	40.66	48.6	63.75	52.88	59.08
Gh_A02G074000	20.42	18.45	19.33	19.47	17.17	17.55	21.39	21.1	23.57	18.31	16.1	19.23	33.61	39.99	36.91	19.18	18.76	19.17	19.31	15.57	15.27	24.49	23.61	18.22	37.38	36.69	32.53	20.12	19.39	18.2	16.99	21.13	17.5	23.09	18.65	20.28
Gh_A02G074200	6.69	9	6.42	5.81	6.13	7.4	6.75	5.6	5.19	6.71	4.33	6.06	7.13	7.06	8.56	10.68	10.06	9.13	8.24	8.26	8.01	10.96	11.35	7.52	7.73	8	7.04	6.62	7.88	8.26	7.4	6.86	7.32	8.47	8.01	8.52
Gh_A02G074800	6.27	7.37	6.83	7.77	6.63	8.29	5.28	5.07	5	7.84	7.73	8.37	6.91	6.5	6.3	6.82	7.77	9.1	6.61	4.7	4.81	5.56	6.57	6.33	6.27	6.37	6.86	8.99	9.16	7.35	6.04	4.41	6.49	6.18	6.94	6.78
Gh_A02G074900	3.49	4.04	2.02	4.94	4.64	5.36	5.15	5.42	5.48	3.33	3.17	4.66	1.49	2.77	1.73	11.8	9.76	10.91	12.8	16.31	13.47	8.66	10.53	11.28	2.67	3.17	3.22	7.34	11.01	10.16	12.49	10.4	12.5	9.34	9.73	10.16
Gh_A02G075000	22.95	23.78	22.04	21.07	22.41	24.51	18.34	18.76	21.23	22.62	21.29	22.53	21.75	21.43	21.88	17.87	17.27	19.13	15.71	14.74	13	19.22	19.48	17.85	23.58	23.3	22.76	21.01	19.03	19.74	18.47	19.93	18.37	18.16	20.57	21.4
Gh_A02G075400	29.85	27.25	25.93	28.58	24.25	23.87	31.93	31.5	30.96	27.56	27.78	26.1	41.55	42.37	34.8	24.5	27.79	25.21	28.69	29.17	29.98	31.67	34.26	27.54	35.15	36.39	31.43	23.49	24.16	23.67	26.82	26.78	29.92	26.5	24.55	25.15
Gh_A02G075700	8.39	13.22	11.46	9.37	11.45	9.66	9.92	10.2	10.07	10.57	11.84	9.37	7.29	8.34	8.79	7.95	9.13	8.3	9.51	8.11	8.51	7.93	8.37	10.45	8.43	8.74	9.09	9.51	9.65	9.75	9.73	8.81	8.17	7.77	8.42	10.46
Gh_A02G075800	14.79	17.27	17.35	18.28	17.54	17.41	15.77	16.04	15.96	17.97	18.78	17.43	15.87	17.17	18.65	14.85	15.05	13.87	12.83	12.08	10.16	13.68	13.39	13.78	17.38	17.53	16.99	15.45	15.76	13.92	13.39	12.82	14.46	14.65	13.74	13.8
Gh_A02G076000	24.52	29.59	27.29	11.25	12.6	12.6	23.6	20.33	23.94	19.1	21.36	21.73	25	20.75	22.39	7.9	10.08	10.45	20.95	13.45	13.46	9.08	8.29	10.88	24.46	23.08	28.2	14.69	15.24	11.44	24.43	25.32	25.36	11.66	13.13	12.8
Gh_A02G076300	9.54	7.81	8.34	7.23	9.32	8.26	8.97	9.39	8.13	6.83	8.42	7.97	13.69	13.35	11.2	7.92	7.88	7.35	7.27	6.43	6.66	7.63	7.17	7.51	10.93	11.82	10.8	6.88	7.61	6.19	6.77	7.24	7.44	6.31	7.13	6.71
Gh_A02G076700	13.44	14.22	15.1	17.45	16.2	15.46	18.28	18.89	20.2	15.46	14.58	14.6	11.86	13.21	13.77	15.36	17.21	13.73	13.53	16.08	13.13	14.66	13.91	13.7	13.06	14.34	13	13.95	14.81	14	15.8	13.11	17.36	14.19	14.58	13.1
Gh_A02G076800	32.97	24.58	25.44	24.21	25.94	22.72	37.46	35.2	47.81	36.84	29.43	29	85.16	86.72	70.97	66.5	50.72	47.72	68.49	88.12	109.92	112.04	102.52	68.75	61.68	64.44	63.45	22.8	31.02	33.59	34.05	43.06	45.55	46.32	40.21	40.53
Gh_A02G077000	10.1	10.59	9.85	9.55	11.21	9.9	7.32	9.73	8.71	9.83	9.58	9.79	10.77	11.62	11.28	7.73	9.07	11.8	7.27	6.47	6.58	8.6	10.45	8.85	9.67	11.81	12.29	15.31	12.39	12.06	13.18	13.67	12.11	10.39	10.19	10.82
Gh_A02G077100	2.04	0.44	1.69	0.93	0.6	1.33	1.18	0.6	1.13	1.63	0.95	0.84	1.58	3.77	3.16	4.58	2.55	2.7	3.24	2.49	3.23	14.47	8.89	7.32	1.29	2.68	3.32	1.33	1.02	0.96	1.07	1.24	2.36	6.63	2.74	4.83
Gh_A02G077800	5.88	5.58	7.66	14.05	7.81	5.48	13.06	5.57	7.26	9.46	7.87	5.19	2.29	9.68	7.73	9.68	8.75	8.4	5.64	8.64	9.35	11.5	13.58	13.29	6.13	9.69	8.96	7.73	9.33	10.47	6.47	4.57	6.4	14.55	11.55	16.8
Gh_A02G078100	187.28	150.85	158.1	174	132.02	140.63	85.79	78.26	107.02	128.38	131.12	147	59.3	70.55	86.02	21.75	53.22	35.97	8.16	16.99	21.36	8.77	16.49	32.28	106.18	148.98	91.43	49.16	47.91	54.71	27.59	22.99	21.92	38.57	28.67	28.42
Gh_A02G078600	260.19	190.6	215.12	267.1	221.54	280.5	144.65	123.81	196.37	194.57	177.19	224.7	79.97	111.49	105.46	32.95	66.18	44.84	9.6	18.18	20.32	20.49	44.62	58.89	127.23	203.42	122.34	75.33	70.38	82.72	31.3	25.04	25.3	75.75	49.58	45.86
Gh_A02G078800	6.39	8.54	7.53	7.48	7.68	7.93	6.62	7.36	6.82	7.63	8.49	7.33	7.18	7.51	9.25	7.91	7.38	7.35	7.66	6.19	7.26	7.74	6.85	6.97	7.25	7.37	8.06	7.58	8.14	7.41	8.06	7.76	7.69	8.57	7.56	7.67
Gh_A02G079700	20.82	19.83	20.08	16.81	19.26	20.24	14.72	18.29	16.83	18.1	19.24	18.04	19.36	19.01	18.68	12.43	13.98	15.75	15.92	11.1	10.13	10.91	10.7	12.29	19.23	18.41	17.7	18.46	17.47	15.24	18.17	20.66	18.5	13.64	14.53	12.83
Gh_A02G079800	5.75	7.36	4.83	4.15	4.09	4.76	3.96	5.45	5.97	5.31	7.31	5.14	6.08	4.94	4.8	4.38	4.71	5.88	6.07	5.3	5.05	4.17	5.04	5.66	4.76	4.87	6.24	5.23	6.09	5.31	6.24	8.34	5.44	6.83	7.23	4.76
Gh_A02G080000	11.2	11.9	13.72	14.37	13.69	12.67	10.4	11.08	12.01	12.37	11.12	12.4	8.7	6.34	7.88	6	7.43	8.28	7.53	6.4	5	7.6	7.22	9.07	9.97	8.21	8.38	10.27	8.63	9.68	9.72	8.77	8.5	8.32	9.47	9.06
Gh_A02G080200	15.53	12.4	12.86	12.9	12.97	14.63	25.52	30.19	29.66	13.57	14.09	13.41	24.73	23.15	20.87	17.64	17.11	21.18	23.46	24.07	23.35	15.34	13.96	13.55	17.94	22.89	18.05	18.33	18.29	15.73	22.96	23.14	20.55	12.61	12.98	13.51
Gh_A02G081400	36.91	33.33	29.99	32.35	35	46.22	50.07	52.65	48.77	42.15	39.2	42.08	43.27	41.92	35.31	25.15	30.79	33.5	32.56	31.13	25.58	25.4	28.46	19.85	45.2	41.81	51.03	35.36	33.05	27.85	31.82	32.69	34.48	26.96	16.34	21.76
Gh_A02G081600	35.66	42.52	43.48	40.14	39.41	47.39	38.88	33.3	38.14	41.94	43.5	38.52	36.59	33.91	35.8	20.33	24.3	28.16	17.89	13.71	11.28	21.34	21.77	22.83	37.32	42.36	43.59	33.63	31.61	27.48	23.52	23.09	21.29	26.18	27.16	23.07
Gh_A02G081700	24.06	23.78	23.26	28.26	29.63	32.83	24.27	24.68	23.21	26.4	28.9	29.75	20.33	18.96	19.93	29.51	34.87	33.77	25.73	28.27	25.22	26.81	26.62	30.51	21.3	23.88	23.12	38.83	39.36	31.55	32.34	26.6	26.71	30.91	32.77	32.91
Gh_A02G082000	21.76	25.39	22.95	16.3	18.29	19.22	7.68	9.94	9.86	23.39	24.56	23.87	17.7	14.3	14.25	8.46	10.46	11.7	10.29	5.47	5.97	14.76	11.99	14.28	13.81	14.56	14.9	12.12	12.49	12.42	8.53	13.72	9.35	12.35	17.12	13.4
Gh_A02G082500	60.43	50.83	58.04	79.34	67.55	68.87	63.08	59.21	66.95	58.91	54.82	56.74	50.37	55.4	54.22	45.31	52.62	42.41	42.16	57.39	55.81	50.24	47.44	46.13	49.21	55.28	47.53	44.14	43.92	42.73	41.86	35.39	47.81	47.17	47.28	41.75
Gh_A02G083100	3.07	2.75	2.8	5.17	5.4	5.6	2.98	3.38	2.94	6.01	6.42	6.06	12.14	9.2	9.22	7.76	5.02	6.61	2.99	3.71	3.83	10.12	9.27	8.37	9.11	9.92	7.79	5.37	4.13	4.05	1.95	1.91	2.31	6.44	6.77	7.17
Gh_A02G083300	1.93	1.3	1.38	3.03	2.08	3.38	5.32	3.75	4.86	3.58	2.12	2.11	1.95	2.41	3.28	6.94	5.49	4.97	4.84	7.31	6.7	8.04	8.26	6.64	2.03	4.16	3.62	2.71	2.29	3.48	2.51	2.32	3.84	5.78	4.37	7.93
Gh_A02G084400	11.67	11.71	12.29	14.5	12.21	12.06	14.19	15.6	17.11	12.58	12.85	11.47	10.83	12.59	12.42	16.01	16.85	13.98	12.9	12.25	11.51	13.36	11.18	13.37	11.74	12.49	11.68	13.35	14.37	12.91	12.28	13.56	13.21	14.13	12.72	12.26
Gh_A02G085500	9.3	10.87	9.37	10.52	9.24	10.08	8.98	9.48	8.27	8.4	9.46	8.93	14.78	14.95	13.24	9.2	10.87	8.72	7.89	8.14	7.06	8.1	8.96	8.17	11.92	13.43	12.51	9.43	11.06	10.55	10.59	9.67	8.09	9.48	8.54	9.08
Gh_A02G085700	7.14	7.2	5.53	8.73	8.31	7.66	11.32	8.91	9.98	11	8.35	7.17	20.98	19.9	18.16	36.84	25.13	18.78	20.66	33.94	34.96	51.51	45.46	30.36	14.44	17.41	18.08	8.7	10.49	13.7	10.98	10.23	16.68	23.07	19.99	19.66
Gh_A02G085800	74.55	79.03	65.89	57.76	65.49	79.12	60.69	62.45	66.84	58.32	64.19	72.25	53.25	53.32	44.45	36.37	46.57	41.43	71.98	53.94	53.87	52.31	53.39	49.99	41.45	50.32	47.94	39.49	62.65	47.12	59.43	64.06	66.12	55.95	61.57	44.05
Gh_A02G086100	86.97	83.52	96.36	99.27	94.79	81.92	86.04	69.9	77.12	87.2	94.98	88.4	80.12	82.94	85.52	61.23	69.29	68.4	59.05	53.06	55.44	63.98	67.19	77.05	88.25	89.94	82.21	81.47	75.56	71.87	64.8	54.62	62.02	73.7	71.79	76.39
Gh_A02G086300	33.09	35.13	31.22	35.48	34.36	28.84	51.08	50.24	50.37	33.31	28.06	31.34	57.78	62.83	40.77	43.65	53.32	40.13	67.18	83.4	67.88	46.58	51.24	46.8	52.26	48.29	48.33	32.84	48.32	41.87	63.67	50.94	60.58	51.06	47.36	45.14
Gh_A02G086500	10.2	12.62	8.2	12.25	12.2	14.54	11.66	8.35	10.77	9.06	9.36	8.88	20.83	20.09	17.01	10.49	12.22	12.7	7.49	7.85	6.94	9.93	10.64	8.53	14.84	15.96	13.68	14.95	14.64	12.24	10.42	8.86	11.13	9.43	8.42	10.17
Gh_A02G086600	32.46	32.12	33.9	40.86	36.19	37.23	41.03	33.49	38.13	37.32	32.89	37.01	48.79	47.1	50.69	30.44	32.65	30.38	23.16	24.86	24.69	28.05	34.41	28.71	46.5	50.89	47.26	25.93	25.74	27.32	23.96	22.06	22.36	25.98	21.98	26.26
Gh_A02G086700	7.02	7.72	7.48	9.66	9.24	8.59	9.5	9.37	8.31	9.02	9.87	7.87	6.91	6.45	6.49	11.27	9.03	9.13	6.84	7.16	9.06	9.13	7.77	8.67	7.61	7.06	5.94	8.51	7.62	10.52	8.07	9	7.65	8.63	8.34	9.17
Gh_A02G087100	11.68	10.19	11.88	9.48	11.32	14.31	10.29	9.61	10.95	9.49	11.64	10.58	11.64	9.07	8.32	7.18	10.41	10.14	9.06	8.54	8.01	7.05	7.43	8.32	9.73	9.67	9.25	10.53	11.88	11.74	10.18	10.39	10.56	9.16	10.54	9.84
Gh_A02G087200	12.71	10.94	12.83	11.84	9.49	9.76	12.78	12.62	13.07	9.6	10.74	10.08	12.48	11.55	13.68	7.29	8.85	7.7	11.66	11.88	13.01	9.14	9.16	12.14	10.04	15.21	11.4	7.1	6.31	9.43	15	14.71	13.24	10.85	12.56	9.63
Gh_A02G087300	44.78	47.41	37.85	52.27	56.53	42.32	91.9	85.97	92.66	39.32	35.94	64.86	8.81	20.55	14.38	51.65	68.18	58.51	63.22	117.86	97.13	16.5	42.56	45.01	30.91	21.98	28.34	43.85	38.46	65.81	77.87	60.68	60.65	57.83	34.58	54.71
Gh_A02G087900	11.7	10.99	10.34	11.62	10.94	12.28	11.86	13.04	11.94	11.04	11.07	10.19	8.13	8.39	8.83	14.12	12.5	14.13	14.56	15.65	13.6	11.4	11.93	11.07	8.68	9.81	9.06	9.84	9.19	11.41	14.68	11.73	17.26	11.06	12.61	11.1
Gh_A02G088200	5.02	2.86	5.79	4.93	3.26	5.89	3.1	2.44	2.43	4.56	4.98	5.04	1.43	1.53	2.08	7.3	6.98	5.15	7.25	11.31	10.41	10.06	13.07	11	3.09	1.66	1.67	10.21	7.67	7.76	4.95	3.95	4.6	10.13	10.27	10.62
Gh_A02G088500	58.31	52.99	62.07	82.38	65.3	66	74.05	57.19	62.23	76.31	62.58	61.4	40.37	43.17	53.09	61.53	52.7	49.61	42.06	56.67	59.54	68.14	65.06	59.67	48.75	50.8	46.52	48.06	42.81	47.32	59.75	43.95	58.5	61.08	59.45	53.88
Gh_A02G088600	17.3	18.36	15.53	19.7	16.35	18.26	22.95	16.63	20.95	17.6	15.17	15.26	17.61	19.96	23.08	22.17	19.58	21.5	18.69	21.47	22.86	20.3	20.49	20.24	19.65	25.19	21.82	23.48	20.51	24.58	24.7	20.24	20.2	23.05	18.43	22.55
Gh_A02G088800	60.82	73.47	65.97	70.5	63.38	59.23	54.65	60.25	70.1	58.07	63.32	65.85	65.08	58.74	52.61	38.69	40.1	43.17	36.42	44.77	39.76	43.31	47.53	47.48	61.4	65.39	63.59	51.57	51.73	47.68	43.43	45.36	43.48	54.45	44.07	48.44
Gh_A02G089100	8.68	7.27	7.33	8.19	8.88	7.22	6.04	6.2	9.15	8.06	8.11	7.12	6.93	7.8	7.74	6.1	5.43	7.54	5.16	5.38	4.12	6.65	8.72	6.92	6.32	7.58	6.45	7.12	7.97	7.28	8.37	6.24	6.82	5.6	7.27	8.68
Gh_A02G089200	6.31	2.47	3.28	7.56	10.72	9.45	9.68	6.91	6.29	6.88	3.9	6.21	2.62	2.91	5.15	5.59	7.16	8.69	3.65	6.32	5.88	1.62	1.72	3.74	4.07	4.51	2.15	6.3	9.17	4.43	9.41	4.44	9.64	2.47	1.66	2.51
Gh_A02G089300	13.91	12.64	13.3	16.21	14.34	14.64	17.74	16.73	15.96	14.22	15.7	16.05	22.48	20.73	20.65	18.31	15.85	15.87	14.52	14.48	12.44	17.36	15.06	15.27	19.32	20.78	20.3	14.58	16.28	16.7	15.98	13.63	17.51	16.36	16.26	15.32
Gh_A02G089600	13.88	21.79	18.2	20.17	18	19.03	18.08	17.22	15.5	17.37	18.4	18.77	19.61	18.4	18.21	11.94	16.64	17.64	13.53	10.87	14.9	14.04	14.87	14.67	18.76	18.21	18.46	18	17.96	16.86	16.27	16.54	14.74	17.4	14.8	17.3
Gh_A02G089700	15.76	15.12	14.98	19.55	15.23	17.27	16.61	14.35	15.16	15.63	17.83	18.76	12.53	14.73	13.91	11.28	12.57	10.95	12.34	13.89	13.23	12.69	12.99	13.22	15.74	14.96	15.28	10.88	12.39	13.19	14.6	13.8	13.36	10.98	12.68	11.48
Gh_A02G090000	9.36	8.54	7.84	3.91	3.82	5.56	3.04	3.03	3.96	8.95	10.32	10.53	7.07	4.29	6	1.55	2.68	2.82	3.1	0.91	1.82	8.16	5.08	6.65	5.56	6.66	5.66	5.36	4.19	3.78	3.25	4.52	3.62	7.25	11.02	5.24
Gh_A02G090100	9.39	9.88	8.26	8.67	9.52	10.58	7.53	8.92	7.77	8.81	10.01	9.26	7.06	8.23	6.35	6.74	8.74	8.12	8.3	7.65	5.99	6.93	7.69	7.05	6.86	9.37	8.13	8.42	8.97	8.23	8.15	8.05	8.06	7.69	8.34	7.34
Gh_A02G090800	80.23	66.75	71.62	64.55	73.3	67.14	47.37	37.72	33.98	82.62	83.95	65.03	90.89	86.81	102.49	42.75	37.33	57.54	20.12	16.51	15.66	50.35	41.56	48.21	87.78	68.5	74.53	66.31	44.73	32.75	31.37	24.25	25.21	46.58	38.83	52.2
Gh_A02G091100	153.12	206.3	147.29	127.34	149.26	148.07	157.35	188.72	194.25	132.78	151.13	154.05	216.92	219.16	156.28	217.41	245.55	223.38	265.55	313.82	333.66	194.56	235.67	230.54	181.35	182.76	209.89	240.2	259.64	263.27	275.55	297.47	253.14	263.52	236.48	239.72
Gh_A02G091500	13.64	8.29	8.75	8.85	14.46	7.17	4.59	2.81	11.17	14.47	7.8	8.96	62.01	30.55	35.93	16.23	8.78	10.76	4.97	13.84	12.91	26.83	20.39	12.64	27.63	26.1	18.26	4.21	2.83	3.07	7.99	8.48	5.08	6.57	4.14	7.64
Gh_A02G091700	52.19	63.94	51.04	33.67	45.09	47.7	31.81	33.22	36.78	36.62	46.14	45.25	47.84	42.13	31.47	19.86	22.46	25.38	33.78	30.72	28.5	26.56	27.44	30.5	39.51	43.5	42.55	28.88	34.05	29.65	32.82	46.09	32.01	32.93	39.94	32.51
Gh_A02G091800	30.2	18.24	20.29	19.09	25.56	13.83	44.9	32.45	41.75	32.57	26.95	26.8	9.73	8.65	9.39	13.02	21.25	16	19.09	29.74	30.98	12.48	17.57	19.62	8.26	12.24	10.3	10.43	14.86	16.62	26.33	23.45	22.42	17.57	19.82	17.4
Gh_A02G091900	24.37	30.9	21.96	21.45	22.32	20.53	28.04	31.96	31.43	21.63	22.32	23.3	20.04	20.03	16.47	18.11	22.98	20.91	18.69	22.09	17.5	16.71	17.55	19.89	19.31	23.27	27.69	21.7	24.79	24.45	23.54	24.15	16.69	24.98	18.98	21.54
Gh_A02G092200	10.9	10.43	9.57	8.24	9.37	9.16	9.22	8.1	7.32	8.45	8.49	8.64	11.07	9.45	11.25	8.51	9.46	9.59	11.24	12.04	11.57	6.42	6.91	7.41	9.24	10.81	10.5	10.08	12.11	8.09	9.93	9.98	10.1	6.31	7	7.26
Gh_A02G092500	7.49	7.89	6.65	6.14	8.56	6.41	6.73	8.64	6.34	6.19	7.36	7.48	12.08	9.76	9.39	6.61	6.32	6.97	7.03	6.45	5.97	6.96	7.16	6.98	8.91	12.25	8.69	8.25	8.27	7.62	9.03	8.33	7.09	7.51	5.91	6.1
Gh_A02G092700	161.39	161.59	165.98	122.3	128.23	116.21	139.34	159.17	152.44	138.97	146.81	147.83	207.7	207.57	183.82	91.49	97.19	93.47	105.73	117.94	107.41	112.9	129.69	125.18	203.39	193.35	207.16	113.56	119.06	117.41	125.23	113.23	115.77	168.53	159.41	140.6
Gh_A02G093900	10.2	5.84	7.7	3.34	8.41	6.06	4.61	5.5	2.73	4.91	5.85	6.74	7.81	6.78	11.72	3.09	1.38	5.03	2.49	0.36	0.82	3.27	2.75	2.72	6.95	5.1	6.29	3.12	1.64	2.44	3.05	1.54	1.05	1.69	2.71	1.44
Gh_A02G094200	8.02	7.67	7.81	8.2	8.38	8.53	6.43	6.76	7.97	7.52	7.58	7.82	5	6.09	5.92	6.48	6.66	6.54	5.3	6.16	5.37	6.96	6.1	6.62	5.7	6.3	5.65	7.36	6.4	6.75	6.43	6.36	6.93	6.14	6.95	5.74
Gh_A02G094800	7.4	6.96	7.54	6.78	7.22	7.39	6.66	8.35	8.08	6.84	7.63	7.28	7.28	7.63	7.76	5.65	6.23	5.67	5.8	3.55	2.92	5.05	4.06	5.61	6.84	7.14	6.72	6.58	7.25	5.84	5.92	6.93	5.85	5.58	6.13	5.58
Gh_A02G095000	18.75	13.41	18.45	15.97	17.75	17.11	11.65	9.26	8.6	17.63	16.49	16.58	15.37	13.96	19	11.12	9.82	13.28	6.61	4.5	5.61	12.16	10.18	12.24	17.75	16.03	14.31	14.99	10.16	8.96	7.59	7.06	7.35	12.62	9.79	11.75
Gh_A02G095100	7.35	7.38	8.12	7.73	7.34	7.93	7.14	6.92	7.55	7.17	8.35	8.06	7.04	8.33	7.2	6.46	6.89	6.2	6.71	6.21	6.03	6.07	6.25	6.91	7.97	7.35	7.85	7.31	6.51	6.36	6.06	6.97	6.71	7.47	6.56	5.7
Gh_A02G095500	6.36	5.21	10.44	6.2	6.82	5.55	4.76	4.72	3.52	6.02	7.27	4.68	9.82	8.52	10.69	1.66	2.11	1.87	1.86	1.25	1.25	3.46	3.22	3.22	12.63	10.62	9.58	3.96	2.08	2.65	2.79	2.7	2.03	3.96	3.61	4.14
Gh_A02G095700	5.01	6.01	5.43	10.58	9.57	8.58	8.71	6.86	7.25	6.89	5.98	6.12	9.23	10.18	9.71	13.35	17.11	14.97	12.76	12.41	11.92	10.39	8.6	10.7	9.39	11.24	9.05	11.1	12.49	11.31	11.78	9.57	13.74	10.89	13.64	12.27
Gh_A02G096200	4.6	4.69	4.79	4.11	4.31	5.03	4.25	5.03	4.79	4.48	3.53	3.61	8.06	7	5.94	4.32	4.28	3.52	4.8	3.75	4.42	4.32	3.62	4.01	5.71	6.36	6.1	3.69	4.09	4.38	4.35	4.62	4.78	3.84	4.19	4.27
Gh_A02G096700	12.12	9.5	9.85	9.29	13.5	12.66	4.95	5.91	4.06	9.08	14.05	11.88	7.15	4.29	10.92	3.63	5.61	9.26	2.51	0.8	2	5.16	6.92	8.12	5.34	7.33	6.17	12.06	5.82	6.45	4.27	4.71	3.43	6.35	6.8	6.86
Gh_A02G097100	5.85	6.8	6.98	6.6	7.11	5.85	5.93	6.44	6.72	5.17	6.63	6.28	8.93	11.09	7.98	6.64	5.58	4.35	4.41	4.09	4.71	4.95	3.53	4.86	6.97	8.83	7.86	4.88	5.94	5.54	2.88	4.33	4.89	3.54	6.17	5.02
Gh_A02G097200	31.93	32.29	30.37	36.54	39.92	33.88	51.61	41.44	50.91	48.63	39.77	39.99	58.19	51.54	43.46	73.63	64.45	52.52	62.77	121.8	142.07	85.76	90.46	64.28	37.44	42.06	48.64	31.11	33.49	44.44	37.97	35.93	46.35	49.85	45.19	44.02
Gh_A02G097600	9.31	10.57	9.71	11.16	9.82	10.37	9.56	10.21	8.88	10.37	10.49	9.71	9.7	9.43	10.21	13.89	14.66	13.33	12.37	11.56	12.9	13.89	13.48	13.37	10.26	10.15	9.41	13.34	13.19	12.73	10.56	13.12	11.64	12.24	13.22	13.08
Gh_A02G097800	32	8.28	7.24	8.81	15.59	11.56	14.95	12.79	21.7	25.83	16.27	17.03	26.14	28.75	20.06	22.7	20.17	19.19	29.93	31.91	34.22	37.29	29.4	22.49	17.29	14.35	13.67	10.35	12.65	15.72	15.2	19.51	18.6	17.92	16.51	16.8
Gh_A02G098300	19.7	18.8	14.58	20.01	22.67	19.26	14.51	10.04	9.15	18.4	18.27	15.33	12.67	10.12	18.13	5.87	5.76	8.29	3.05	2.47	3.4	5.9	4.55	5.05	13.27	16	9.17	7.42	4.2	3.57	4.58	5.39	3.31	7.67	6.95	7.67
Gh_A02G098900	22.53	20.57	21.81	12.85	19.41	18.6	19.27	19.83	19.83	15.32	16.29	16.44	12.87	11.79	14.08	14.06	17.84	19.94	19.84	14.6	12.89	10.64	10.22	13.65	12.1	12.75	12.93	21.57	19.46	18.55	20.27	19.67	17.07	12.68	16.1	14.51
Gh_A02G099300	7.25	8.04	7.68	6.39	6.43	6.76	4.35	4.59	4.93	6.56	7.96	5.16	6.86	5.1	7.75	3.27	4.67	6.29	3.81	3.62	2.33	4.34	3.6	5.77	7.51	6.57	6.21	6.22	5.21	6.13	5.86	4.98	5.6	6.87	4.39	5.91
Gh_A02G099500	7.78	8.49	8.04	7.51	7.85	7.34	7.11	6.21	6.27	7.93	7.87	8.65	7.05	5.96	6.93	4.85	5.71	5.87	5.29	4.05	3.15	5.19	4.51	5.15	6.97	6.82	6.33	6.81	7.15	5.15	6.36	6.35	6.84	5.15	6.52	5.19
Gh_A02G099900	12.46	12.79	13.13	13.93	12.99	11.59	13.21	13.34	12.29	13.56	12.74	12.18	12.68	14.36	13.44	12.67	11.56	10.56	12.11	10.82	10.49	13.51	12.83	11.18	15.15	14.63	15.26	13.99	10.91	11.36	10.57	11.88	11.22	11.78	11	12.8
Gh_A02G100000	15.1	15.96	15.37	16.11	16.91	17.08	15.47	14.79	15.86	16.22	17.16	14.17	14.92	15.93	14.05	11.35	11.79	13.37	11.21	8.78	8.06	11.03	10.95	11.54	12.48	15.15	13.12	12.92	12.63	12	11.99	13.16	11.98	11.74	12.45	11.97
Gh_A02G100500	19.61	22.01	23.24	24.4	24.86	22.23	23.82	27.66	26.75	22.87	21.58	20.84	18.36	20.64	17.27	20.48	25.73	21.29	22.2	22.97	22.9	21.17	23.32	24.58	21.17	21.78	22.55	20.68	22.5	23.12	21.31	20.36	24.43	25.8	24.39	24.74
Gh_A02G100900	5.86	4.21	4.98	5.42	3.38	5.39	3.02	2.74	2.45	5.31	4.99	4.09	11.28	12.56	16.9	1.92	2.17	1.77	1.45	0.79	0.53	3.8	2.83	3.29	14.37	19.32	15.66	3.45	2.9	1.75	1.91	1.84	1.03	2.48	2.7	2.73
Gh_A02G101000	17	20.25	15.86	13.51	17.64	18.58	14.63	15.7	16.8	16.95	18.31	14.96	18.92	17.27	16.28	12.16	13.71	14.67	13.36	10.65	10.58	14.7	13.77	11.91	13.86	16.24	14.45	15.36	17.58	15.21	15.99	17.15	12.93	13.93	17.19	12.79
Gh_A02G101200	14.48	16.03	14.59	17.66	17.16	16.76	16.83	19.28	17.83	14.97	15.42	15.59	12.75	13.08	12.66	15.41	15.75	15.09	14.56	13.73	12.95	13.31	13.46	13.22	11.48	10.81	13.41	13.38	14.11	16.96	14.63	15.31	14.72	12.77	13.9	13.92
Gh_A02G101500	8.07	8.34	8.42	9.44	8.54	8.05	11.8	10.95	12.22	7.4	8	7.46	4.99	4.69	6.64	5.5	6.98	5.7	5.67	6.87	5.54	4.47	5.5	6	5.65	5.89	5.65	5.48	6.48	6.22	6.92	6.38	7.74	5.39	6.75	5.65
Gh_A02G101600	7.62	8.39	9.24	9.19	8.67	9.06	8.97	9.32	8.86	8.6	9.25	9.36	6.77	7.26	7.74	7.41	7.28	8.16	7.83	5.97	6.04	8.18	7.77	7.98	7.18	7.07	6.58	9	7.71	7.07	7.7	8.42	8.04	7.43	7.71	8.08
Gh_A02G101700	92.77	71.42	86.91	51.62	64.27	68.48	40.98	43.28	37.56	71.95	69.12	74.59	58.97	57.52	75.15	29.5	34.24	51.83	40.95	23.42	25.05	32.27	28.41	36.29	64.32	54.44	58.92	57.21	51.24	41.9	53.82	56.92	53.15	42.69	39.92	42.51
Gh_A02G102000	16.45	14.69	18.18	14.25	16.24	17.54	12.27	13.31	11.99	20.23	17.66	16.95	14.87	18.77	23.1	7.46	8.19	12.49	7.13	6.77	6.29	11.84	8.75	9.88	17.81	15.94	14.26	10.63	9.04	11.44	8.27	6.85	6.82	12.78	11.38	11.01
Gh_A02G102400	14.46	13.2	16.79	12.92	15.45	14.68	12.22	12.68	11.92	14.09	15.09	14.59	14.35	12.37	15.37	10.83	10.23	11.42	7.43	6.12	7.41	11.78	10.74	11.86	14.97	14.39	13.53	11.16	11.14	12.03	8.84	7.83	8.42	10.87	12.83	10.07
Gh_A02G103000	15.56	11.37	15.26	22.63	20.78	12.77	12.91	11.97	10.86	16.92	21.95	16.29	7.44	13.17	11.2	7.9	12.57	10.14	15.28	9.15	12.18	13.04	16.15	27.23	7.67	13.82	12.68	11.8	11.19	12.96	9.6	8.94	8.95	21.27	22.12	19.38
Gh_A02G103600	76.57	78.6	85.93	77.2	67.4	72.2	61.24	52.11	50.45	80.19	73.35	69.26	56.81	57.55	77.81	43.33	48.49	51.39	33.88	31.06	29.22	43.21	42.48	50.26	75.93	63.95	61.58	73.59	52.9	48.41	61.87	52.81	58.17	53.1	43.93	58.86
Gh_A02G103700	67.21	63.56	62.2	64.43	66.18	54.97	100.14	68.03	76.94	72.35	63.23	70.43	64.09	72.72	72.16	44.26	54.45	46.97	53.25	61.14	52.33	60.61	60.19	56.72	64.14	79.86	62.07	34.87	47.11	44.75	53.84	53.38	65.1	48.7	49.66	54.74
Gh_A02G104200	24.95	23.67	22.07	23.24	22.31	22.64	18.89	16	17.91	21.17	24.79	23.8	23.85	21.39	25.19	17.4	17.41	23.03	16.49	11.24	13.17	16.63	16.26	16.32	22.85	22.97	24.57	22.22	22.83	21.52	17.96	18.44	18.45	19.97	20.57	20
Gh_A02G104300	6.36	6.58	6.71	7.61	7.32	8.27	7.47	7	7.43	6.11	6.66	6.95	6.12	6.64	6.86	6.02	6.32	6.23	5.71	5.18	4.83	5.64	5.95	6.43	6.23	6.74	6.05	7.72	8.07	7.24	6.1	6.26	6.57	7.32	6.89	6.87
Gh_A02G104900	6.37	5.05	5.31	5.41	5.39	4.78	8.6	6.13	6.56	5.93	6.71	8	4.31	4.2	3.99	4.75	3.94	6.54	6.01	5.36	5.04	5.06	5.07	4.74	5.47	3.73	4.05	4.07	6.12	6.4	5.07	6.76	5.32	5.36	5.17	6.4
Gh_A02G105300	3.98	3.8	5.05	5.89	4.7	5.33	7.61	7.25	5.2	5.22	3.9	4.62	2.44	2.79	2	8.27	7.18	7.54	7.24	9.4	9.4	4.75	4.71	5.36	3.39	2.9	3.02	4.6	5.73	6.59	5.71	5.32	5.4	4.04	4.14	4.53
Gh_A02G105900	12.77	9.53	9.46	10.35	12.96	11.9	10.43	10.3	8.2	11.84	13.44	12.64	17.81	18.28	18.91	7.75	6.26	8.71	6.22	3.41	3.54	9.36	8.3	9.13	17.34	18.81	18.16	9.3	7.18	8.3	6.55	6.57	6.05	7.65	8.21	8.22
Gh_A02G106100	14.15	16.21	21.21	4	3.74	4.75	15.52	14.31	10.99	6.99	9.7	8.49	11.68	12.66	11.85	2.56	2.51	1.69	2.83	3.59	2.2	4.15	2.54	4.68	12.57	15.1	14.48	5.05	4.6	1.93	5.45	6.19	6.98	5.2	4.41	5.32
Gh_A02G106400	25.44	26.18	26.95	28.97	26.56	30.32	30.3	29.81	31.82	26.63	24.17	26.3	24.54	26.69	23.73	27.54	29.74	29.53	31.95	33.06	30.66	23.58	26.18	26.95	27.91	27.69	27.57	31.31	30.66	31.78	36.34	36.46	35.35	28.03	28.2	26.63
Gh_A02G106800	19.52	17.43	19.83	23.56	20.45	20.59	17.55	19.58	16.91	20.39	19.43	17.93	36.46	31.41	28.41	21.34	18.94	22.49	16.04	15.72	15.97	24.32	22.48	20.85	28.98	29.59	28.08	19.3	16.89	18.39	17.23	17.38	19.39	22.19	18.71	20.6
Gh_A02G107400	11.3	10.66	10.36	12.28	12.67	12.73	10.67	9.03	10.68	10.48	11.95	12.15	7.59	7.76	10.13	5.68	8.96	9.15	7.74	5.11	4.13	6.19	6.82	7.61	8.99	9.68	9.11	10	9.4	7.97	6.95	7.99	7.58	10.05	9.52	8.47
Gh_A02G107500	18.83	21.83	20.96	17.95	19.55	20.96	14.47	15.15	15.44	18.58	19.56	20.07	16.04	14.1	14.16	13.16	16.99	19.35	17.62	12.55	12.56	14.69	16.05	17.46	15.22	16.46	15.52	21.19	23.32	20.51	18.91	21.6	17.65	15.81	19.09	15.75
Gh_A02G107700	7.99	9.58	9.09	7.34	9.33	6.94	4.53	6.22	5.98	8.3	9.51	7.47	9.15	8.64	9.97	4.79	4.52	4.63	3.51	3.29	2.29	5.92	4.46	5.54	8.33	7.81	7.22	6.1	5.26	5.56	4.56	5.16	3.38	5.07	4.97	5.03
Gh_A02G107900	8.87	9.24	8.14	7.39	7.41	8.22	14.14	8.62	11.17	9.8	10	10.56	8.21	9.98	9.08	11	12.52	11.2	11.71	15.35	15.19	11.32	10.77	10.48	8.76	8.48	7.88	9.06	11.48	9.88	11.68	11.06	10.56	8.89	6.6	9.51
Gh_A02G108100	4	4.55	4.69	5.89	4.74	4.95	5.85	5.84	6.57	4.45	4.66	5.45	5.58	5.95	5.05	8.3	6.6	6.98	7.82	9.43	10.64	6.66	8.77	6.08	6.05	5.75	5.93	6.96	7.19	6.36	7.72	6.92	6.62	6.31	5.51	6.43
Gh_A02G108300	138.01	158.99	145.51	157.07	174.03	171.6	116	123.58	124.4	166.49	169.23	163.07	126.03	126.31	132.06	69.44	83.64	85.55	64.05	54.5	49.7	94.19	98.26	99.35	117.27	131.74	112.1	95.23	94.63	106.02	71.62	82.62	68.8	102.49	123.73	115.19
Gh_A02G108400	11.39	11.96	10.56	12.9	11.49	10.19	11.08	12.84	10.61	11.31	10.93	11.45	13.92	11.15	12.3	11.33	11.41	10.8	13.1	14.41	13.57	12.48	13.09	10.86	12.88	13.54	12.31	12.52	14.16	12.31	13.45	14.54	13.59	13.11	11.66	11.56
Gh_A02G108500	15.72	17.6	16.12	19.47	17.71	13.91	12.4	11.47	15.49	19.32	16.47	16.11	12.75	12.52	13.47	11.37	8.07	10.84	9.73	5.83	9.07	9.96	11.2	12.68	11.76	13.07	14.38	12.02	12.17	13.51	6.21	8.42	9.39	14.5	13.18	11.45
Gh_A02G108600	10.48	10.25	11.77	10.67	11.7	11.95	8.81	8.22	7.46	11.59	10.25	10.01	9.39	8.54	10.98	7.3	7.45	10.28	5.82	3.78	3.88	7.3	6.74	6.57	9.56	7.78	7.73	10.11	9.07	8.29	7.39	6.67	6.37	7.9	6.78	8.23
Gh_A02G109000	16.56	10.81	13.51	14.04	13.31	14.23	9	6.8	7.13	13.56	11.9	11.28	11.11	10.6	16.43	6.67	6.05	8.23	4.01	3	3.43	7.88	6.53	7.1	12.37	13.26	11.4	8.08	6.45	6.99	5.56	3.74	4.53	8.08	7.47	7.81
Gh_A02G109100	15.45	18.31	14.73	14.42	14.43	15.66	13.1	14.79	13.95	15.45	14.69	14.35	14.93	15.91	13.9	12.62	14.17	15.12	12.91	12	10.95	11.4	12.84	11.34	14.86	15.68	15.72	14.81	16.49	13.19	14.14	15.72	14.98	11.79	13.52	13.53
Gh_A02G109400	13.61	12.7	13.96	13.4	14.1	15.49	10.6	11.95	12.1	14.73	15.11	14.56	13.1	13.92	14.89	9.55	9.09	11.05	7.15	5.3	5.5	10.51	10.16	10.12	14.14	13.66	11.76	11.95	10.27	10.31	9.18	9	7.99	10.18	12.45	10.7
Gh_A02G110800	26.05	25.27	26.82	26.89	24.34	26.92	20.43	21.04	22.8	24.43	25.99	25.42	22.34	21.88	24.88	27.06	19.73	20.64	12.36	16.45	18.37	26.99	26.79	22.84	21.76	23.44	22.63	20.29	16.16	17.76	17.22	17.35	18.41	20.89	17.92	22.32
Gh_A02G111000	9.31	8.5	8.57	7.96	8.5	8.3	10	9.03	8.05	7.82	8.03	7.8	12.54	11.89	9.88	7.24	8.63	8.85	8.17	6.8	8.32	8.57	8.38	6.81	9.22	10.14	11.18	8.95	9.85	8.5	8.78	8.52	8.01	9.65	7.91	8.46
Gh_A02G111200	19.97	22.1	24.33	21.7	24.87	23.64	18.34	18.3	17.89	22.54	20.91	21.55	23.04	22.02	23.62	13.34	14.72	18.06	11.45	9.76	8.84	17.52	17.07	17.68	23.64	22.8	22.29	21.73	14.87	13.78	13.94	12.09	13.93	17.03	18.01	19.35
Gh_A02G112200	9.04	6.67	7.32	6.56	7.94	8.75	7.15	6.21	6.92	6.81	7.39	7.71	8.01	6.26	7.82	6.09	5.42	8.21	6.12	2.88	4.29	6.73	5.61	5.37	7.35	7.33	6.66	8.16	6.19	7.48	5.92	5.32	6.29	5.44	5.85	5.77
Gh_A02G112300	25.99	20.56	28.58	21.74	24.1	22.13	20.57	15.44	15.43	29.1	25.41	21.39	24.8	23.3	35.98	13.47	13.38	15.03	8.61	6.38	6.96	14.97	13.35	15.42	24.23	19.17	17.57	16.84	13.57	12.56	13.96	10.02	9.36	14.89	12.74	16.05
Gh_A02G112400	10.9	10.25	10.29	10.18	10.15	11.39	9.97	11.39	10.63	8.77	11.07	10.09	11.09	9.78	8.84	8.5	9.65	9.07	10.07	9.92	9.07	9.04	7.76	8.59	10.77	10.8	10.24	10.49	10.81	11.1	10.36	11.31	12.3	8.64	10.39	10.09
Gh_A02G112700	12.94	15.16	12.85	12.71	14.35	15.49	12.17	17.1	15.63	11.65	14.4	16.65	17.46	15.23	11.94	14.88	14.26	14.84	21.28	20.37	22.66	11.89	13.77	14.27	12.64	12.63	13.85	15.2	18.24	19.2	17.99	24.14	17.42	15.72	16.44	13.68
Gh_A02G113200	10.07	7.78	7.79	13.48	12.28	11.56	13.76	11.79	11.66	10.93	7.84	8.83	12.95	12.22	9.81	22.27	15.45	16.86	17.8	22.83	19.59	21.18	16.86	16.92	9.81	11.9	11.17	10.84	12.12	16.61	18.76	15.75	20.44	16.58	18.89	16.68
Gh_A02G113500	24.02	23.49	25.56	18.12	21.35	21.64	18.42	23.5	21.76	19.07	23.48	21.92	16.62	15.37	16.56	11.8	13.92	15.51	15.1	12.96	12.66	12.83	13.07	14.83	14.93	15.7	15.65	15.03	16.09	15.51	16.16	18.79	16.8	11.37	15.27	13.26
Gh_A02G113800	55.74	48.38	57.44	67	57.84	51.53	58.73	52.08	50.19	52.91	59.84	54.2	56.61	52.25	56.55	77.25	68.69	82.42	58.42	55.81	57.35	38.19	32.81	44.11	48.74	50.99	40.56	65.5	62.37	67.25	51.34	51.04	59.22	31.17	45.13	36.44
Gh_A02G113900	26.19	25.31	24.68	25.37	27.5	30.06	40.3	37.95	39.45	27.17	26.09	32.09	23.63	22.28	21.11	20.39	22.75	20.11	28.37	32.02	33.52	19.06	19.65	23.27	25.07	24.52	27.66	20.46	19.53	22.06	22.44	28.18	22.24	23.69	23.37	21.52
Gh_A02G114100	39	50.68	37.89	35.7	39.73	40.29	45.18	42.19	37.8	34.12	44.28	39.47	30.79	28.64	27.16	33.99	32.18	27.7	26.52	28.75	30.93	28.22	32.2	42.28	23.88	31.4	31.2	29.27	42.05	41.88	31.7	34.66	34.09	35.57	59.54	37.24
Gh_A02G114300	89.16	96.78	95.77	91.56	94.93	108.1	58.48	60.19	62.62	97.54	107.39	99.82	51.14	49.19	46.21	42.73	58.36	55.15	33.86	30.13	23.62	43.62	45.82	60.38	53.29	56.17	57.7	60.16	68.91	66.64	41.82	42.84	45.71	52.31	73.42	64.11
Gh_A02G114600	58.06	65.61	58.18	49.06	49.98	51.86	56.55	63.82	62.41	51.66	57	58.12	81.97	90.32	72.66	78.72	75.21	72.23	74.73	81.75	76.65	89.5	90.33	88.36	72.4	78.39	83.88	68.1	69.27	64.27	69.68	73.66	66.7	85.69	82.74	78.72
Gh_A02G114700	8.82	9.5	8.81	9.09	10.5	9.38	13.84	13.91	13.45	11.16	10.64	12.43	17.54	14.32	14.09	12.13	13.52	10.86	14.4	19.02	17.32	14.04	14.58	11.86	13.54	14.26	14.07	8.27	9.97	11.42	13.06	13.61	14.11	9.1	12.52	11.25
Gh_A02G115400	13.81	13.18	16.03	16.57	13.58	12.87	16.23	12.05	16.57	15.21	14.38	15.46	14.38	12.96	13.93	11.75	13.26	13.43	12.58	10.76	11.87	12.96	12.22	10.73	13.61	14.27	12.53	15.11	13.2	13.82	14.7	14.55	13.1	13.45	14.89	13.49
Gh_A02G117400	5.88	3.26	5.18	5.14	6.06	7.17	14.85	5.42	9.79	6.08	6.9	6.55	7.28	7.47	3.97	8.37	5.5	8.94	7.51	19.81	22.57	9.41	14.58	11.3	5.67	8.61	5.57	5.75	7.35	6.35	8.15	7.35	3.92	10.25	9.39	10.13
Gh_A02G117500	45.97	48.47	46.53	46.82	51.74	60.11	38.77	51.34	47.2	42.78	46.83	46.48	55.65	53.8	50.19	32.57	41.04	39.77	35.36	23.66	22.09	39.62	36.55	37.87	49.96	49.19	52.33	46.02	52.83	46.91	40.03	49.66	40.16	40.16	44.4	36.84
Gh_A02G117700	8.77	9.59	7.64	8.16	9.36	7.98	7.01	5.95	6.81	6.4	7.51	6.74	5.24	6.17	8.4	6.41	4.12	4.27	6	3.29	3.25	7.65	4.75	5.97	6.77	8.53	5	5.65	7.02	6.24	4.21	6.03	4.98	5.36	7.47	6.88
Gh_A02G118000	5.37	4.94	6.26	5.11	6.65	5.62	7.49	6.5	5.8	7.94	8.32	6.53	9.75	11.68	11.56	5.05	5.99	5.28	5.61	4.37	3.56	7.17	6.1	6.19	11.26	12.2	12.09	5.09	5.26	4.3	5.81	4.77	6.65	5.63	4.43	6.35
Gh_A02G118100	4.56	5.32	4.54	5.35	7.11	4.11	3.7	3.27	4.65	6.06	6.86	5.71	7.37	6.27	9.41	4.62	4.76	9.02	3.87	2.32	3.07	5.54	8.19	5.23	6.98	6.66	6.15	7.72	5.69	6	4.45	6.92	4.25	5.06	6.21	5.74
Gh_A02G118500	2.55	1.3	0.88	0.87	2.25	0.66	1.05	0.96	0.76	3.19	1.77	1.79	16.14	11.65	8.54	2.2	0.3	1.3	0.56	0.75	0.63	3.52	1.99	3.27	7.55	7.16	6.84	1.14	0.54	1.46	0.38	0.82	0.18	3.83	3.05	2.65
Gh_A02G118600	17.69	16.15	16.91	16.6	17.44	18.78	14.96	12.87	11.36	13.41	15.71	15.92	7.93	10.9	11.54	17.62	21.42	27.53	19.04	13.07	11.25	16.23	16.08	20.74	11.72	12.34	13.74	27.88	16.56	24.83	22.07	23.01	23.64	20.91	19.69	26.23
Gh_A02G119700	79.55	84.18	83.48	82.91	82.34	77.93	80.62	77.52	76.48	80.04	77.38	77.66	79.53	74.39	75.48	81.11	84.1	81.94	93.51	91.62	89.63	72.17	80.46	79.68	80.01	75.8	82.28	97.67	102.95	91.9	113.8	104.11	109.14	90.8	80.11	83.46
Gh_A02G119800	15.59	15.97	16.41	18.07	16.7	17.04	18.61	19.56	19.46	19.1	16.97	16.47	16.97	16.37	14.49	20.18	17.47	13.28	16.24	20.75	25.2	18.31	16.75	14.96	12.74	15.89	15.18	12.35	12.34	14.45	11.71	12	14.03	13.31	13.52	12.52
Gh_A02G120000	6.8	6.73	7.41	3.31	3.34	3.31	2.15	2.29	2.06	6.29	5.27	4.57	5.25	6.18	11.54	1.85	1.78	2.67	1.21	0.55	0.51	5.27	4.42	3.97	7.49	6.68	6.51	3.9	2.65	0.86	1.12	0.98	1.05	3.54	2.23	3.88
Gh_A02G120300	8.68	9.75	9.29	7.42	6.84	9.11	7.26	6.67	5.83	6.95	6.54	7	7.22	5.4	6.08	4.17	4.7	6.06	6.03	4.37	4.73	3.87	4.71	5.08	6.65	6.03	6.35	8.46	7.38	6.24	9.24	9.02	6.91	6.12	5.65	5.59
Gh_A02G120600	8.73	9.66	8.43	8.42	9.01	11.63	5.21	5.76	6.22	6.71	8.13	8.24	8.91	8.11	9.35	2.67	5.89	5.39	2.93	2.15	2.79	4.14	2.85	4.04	9.42	8.7	9.6	6.62	6.81	5.96	4.92	6.31	4.82	5.09	5.1	4.5
Gh_A02G121500	198.02	176.16	177.39	173.71	176.83	192.25	189.85	173.14	195.58	182.71	190.6	194.86	185.14	179.65	168.71	145.43	156.11	157.5	159.92	140.41	139.03	140.98	155.1	159.32	170.06	176.71	166.42	176.93	180.47	171	174.69	181.96	160.43	164.23	158.77	160.62
Gh_A02G122300	153.94	204.05	162.58	152.36	128.98	150.3	140.37	134.61	134.79	112.11	134.09	127.39	113.63	119.92	95.06	140.99	145.3	124.91	160.6	179.04	153.53	133.88	144.61	142.25	100.24	108.1	126.54	93.11	146.92	105.75	122.48	127.25	142.33	138.49	136.37	113.22
Gh_A02G123300	1.2	0.12	1.22	1	1.05	1.81	5.37	0.26	0.53	0.81	1.49	1.13	0	0.39	0.24	24.18	11.98	18.44	26.01	36.05	46.8	5.11	5.47	4.85	0.61	0.89	0.44	2.61	3.05	4.68	14.3	3.8	8.51	1.41	1.81	3.08
Gh_A02G123400	15.19	14.38	16.13	10.83	10.94	11.38	9.49	7.53	7.4	11.06	12.07	11.08	10.42	11.82	15.37	5.03	3.81	7.14	5.18	2.57	2.45	9.37	8.85	8.22	17.24	11.99	15.78	13.16	5.41	4.23	7.55	5.07	6.78	11.18	7.6	12.79
Gh_A02G123600	10.95	11.39	11.39	10.82	11.53	12.57	9.2	10.33	9.97	11.33	12.21	12.25	7.41	7.23	9.33	7.11	9.15	8.94	9.85	8.01	7.56	9.03	7.56	8.32	8.28	9.32	8.14	11.23	11.55	9.42	12.02	13.3	12.33	7.74	10.39	7.85
Gh_A02G124000	8.35	7.36	7.5	7.3	7.22	8.64	7.85	8.19	7.43	7.28	5.96	6.47	5.47	6.4	5.69	6.93	6.92	8.25	6.75	5.28	4.72	4.59	4.23	5.15	7.29	6.72	6.81	8.87	7.57	7.18	6.87	6.44	7.71	4.54	5.26	6.02
Gh_A02G124300	69.46	66.27	69.1	59.55	57.37	61.75	52.86	51.4	46.03	67.16	69.02	67.07	61.76	58.92	64.91	38.25	40.61	47.58	37.31	29.3	27.33	42.67	46.32	47.37	61.81	62.42	56.05	60.58	51.53	48.01	46.47	47.8	44.39	48.9	47.48	54.41
Gh_A02G125300	18.25	15.64	15.82	17.87	18.17	18.34	13.88	13.78	16.18	16.64	18.16	14.14	15.79	13.69	14.91	13.52	14.81	15.91	14.97	11.72	11.32	14.09	12.93	13.8	15.61	17	15.8	17.05	18.28	15.38	14.76	16.18	15.6	15.41	16.41	15.36
Gh_A02G125500	4.53	5.38	3.56	4.4	6.4	6.24	3.88	3.84	2.65	6.1	5.46	3.87	7.02	6.8	6.23	9.01	6.34	7.46	5.51	7.26	6.57	7.79	8.84	8.52	4.65	6.47	5.95	4.93	7.27	5.31	6.91	5.74	5.58	8.17	8.63	4.47
Gh_A02G125600	23.93	23.18	21.34	23.67	26.03	25.27	20.77	21.09	20.25	23.35	25.8	24.42	20.46	19.93	22.63	12.2	13.51	18.15	12.17	11.71	9.52	16.42	16.15	15.22	20.77	19.53	20.8	17.8	15.32	17.96	16.41	16.39	15.94	15.89	20.53	16.96
Gh_A02G125800	18.32	17.1	16.71	13.35	15.22	12.48	11.34	12.66	12.47	14.24	16.62	13.98	15.28	15.05	15.28	13.4	14.53	15.27	12.56	9.54	11.02	13.88	14.15	15.6	17.34	17.95	15.42	18.49	14.63	14.77	13.44	14.43	14.2	17	16.45	16.62
Gh_A02G125900	13.6	11.55	13.26	20.2	17.12	12.65	16.79	15.01	14.4	11.32	10.58	12.77	8.68	11.64	10.63	10.67	12.4	12.86	6.89	11.27	11.28	8.27	8.64	10.05	11.07	9.61	10.43	8.65	7.88	9.91	9.87	7.79	10.97	7.99	6.78	8.44
Gh_A02G126000	18.75	16.85	18.1	18.6	19.74	19.53	15.74	16.33	12.98	19.2	17.92	18.76	12.99	12.62	15.33	14.95	13.52	14.65	11.71	9.82	11.55	16.47	15.79	14.76	15.03	12.98	12.68	15.51	13.26	15.3	12.96	10.55	13.98	14.56	15.89	16.48
Gh_A02G126100	17.81	21.36	21.28	21.51	20.4	20.65	17.38	18.55	17.25	21.28	21.48	20.77	19.51	20.22	19.12	14.54	15.38	16.19	14.4	12.62	11.13	15.05	15.38	16.11	19.27	18.55	17.07	17.15	17.04	20.67	15.17	17.78	14.45	16.36	19.76	18.11
Gh_A02G126400	39.86	43.26	33.93	34.05	39.51	40.39	42.83	43.51	38.46	35.47	35.8	45.31	40.02	36.44	35.84	34.07	34.48	35.86	47.77	42.95	43.22	33.82	38.19	36.18	34.73	35.8	36.6	46.87	45.38	46.91	48.11	57.12	46.09	38.72	34.21	37.63
Gh_A02G126600	7.49	6.49	7.22	6.97	5.73	7.25	5.21	5.93	5.16	7.18	6.93	7.74	6.15	7.62	8.24	4.32	5.29	3.8	3.07	2.42	2.82	3.85	4.96	5.91	8.43	6.59	6.3	5.17	4.76	4.34	4.4	4.27	3.73	4.5	4.83	6.24
Gh_A02G126900	9.07	8.93	10.4	9.09	7.84	9.63	8.43	8.8	9.68	7.72	7.64	8.24	4.6	5.12	5.42	6.86	6.75	6.34	7.46	5.96	5.64	6.21	6.87	6.37	5.41	4.92	6.09	8.3	7.13	7.58	8.95	7.32	8.71	5.81	6.92	6.61
Gh_A02G127000	7.1	7.78	8.17	8.26	8.37	9.44	7.41	5.95	7.02	6.16	8.68	8.03	4.11	3.92	3.91	4.01	7.46	5.51	4.18	5.71	6.76	2.83	3.82	3.77	6.02	3.83	6.19	6.4	6.35	7.87	7.21	6.42	6.2	3.91	4.66	3.9
Gh_A02G127500	5.66	5.23	6.15	6.72	6.37	8.21	5.52	6.05	5.07	6.84	6.97	6.05	4.91	4.71	5.49	4.01	4.14	4.44	3.63	2.33	2.48	3.48	3.8	3.62	5.4	4.77	4.83	5.22	4.95	4.88	4.22	4.45	4.21	3.64	4.66	4.35
Gh_A02G129000	12.66	9.79	11.52	8.81	8.98	9.37	8.44	8.86	7.34	10.57	9.31	10.31	9.71	10.37	10.36	6.09	7.63	8.84	6.17	4.58	4.21	6.32	7.38	7.25	10.2	9.37	9.22	10.77	9.45	9.02	8.59	6.83	6.27	9.34	7.57	10.47
Gh_A02G130300	15.69	18.48	21.24	16.45	16.87	20.26	15.44	14.46	15.24	17.94	15.96	12.74	15.42	16.05	18.85	15.7	13.56	13.44	10.85	11.04	11.32	14.32	15.33	14.74	19.23	15.71	17.18	14.45	11.59	11.6	14.32	11.33	11.22	14.41	13.3	13.01
Gh_A02G130700	17.4	15.92	19.61	19.77	19.03	17.15	17	13.45	13.5	20.35	17.39	15.42	12.84	17.1	19.66	14.98	13.29	15.93	13.14	12.36	13.45	14.04	14.09	13.82	17.21	16.97	17.09	17.62	15.74	13.92	13.8	12.79	12.47	15.11	12.81	17.86
Gh_A02G131300	19.15	22.96	21.77	21.4	21.25	24.42	24.42	24.62	26.13	23.51	20.93	20.57	21.31	20.11	21.11	21.54	19.64	19.6	19.55	18.28	17.2	18.43	18	19.99	20.98	22.45	21.08	20.81	21.78	20.99	20.8	20.03	21.02	20.06	18.17	17.99
Gh_A02G131700	15.07	18.36	20.08	10.47	10.4	8.15	10.94	8.08	8.69	12.23	13.28	10.35	10.14	11.02	9.85	5.28	7.49	11.18	1.67	4.15	2.84	5.83	5.67	7.27	11.4	5.3	9.58	13.94	11.36	6.59	7.64	5.43	8.87	9.52	9.36	10.73
Gh_A02G132400	7.43	9.53	5.91	6.57	8.78	8.15	6.58	6.99	6.27	6.34	9.89	7.06	9.03	8.05	5.41	3.99	7.3	5.74	6.55	2.75	2.83	4.26	4.96	4.48	7.17	9.53	8.91	7.05	7.4	6.22	5.5	5.3	6.35	6.37	5.33	5.8
Gh_A02G132600	16.66	17.91	18.44	14.47	14.86	15.8	11.98	12.29	11.35	14.94	16.19	14.45	8.46	10.9	11.48	9.21	10.97	14.22	11.15	7.93	7.95	10.23	9.22	11.62	10.26	9.09	9.77	17.21	16.6	12.89	20.81	19.42	18.77	13.33	13.43	14.25
Gh_A02G133400	2.14	1.54	2.33	5.2	3.11	3.14	4.09	4.33	4	2.52	2.11	2.59	0.78	1.31	1.63	9.23	5.8	4.32	6.25	13.06	12.4	5.8	6.51	4.46	0.99	1.86	1.46	1.51	2	3.59	3.89	2.78	5.9	3.24	3.44	3.13
Gh_A02G134200	5.99	7.35	6.31	6.36	8.16	7.36	4.92	6.6	6.55	5.66	8.41	7.93	9.26	9.51	6.48	3.07	4.22	4.71	5.71	3.94	3.13	4.31	3.99	4.82	5.79	5.4	5.76	5.91	7.2	7.44	5.78	7.54	6.35	4.54	8.13	4.7
Gh_A02G134500	104.87	115.23	108.83	110.42	128.03	119.92	148.7	143.84	160.3	118.42	113.17	134.79	110.17	108.23	87.38	131.98	147.2	116.95	118.9	170.6	185.36	139.05	164.52	137.48	101.01	111.01	106.5	102.56	114.82	130.1	118.57	114.41	122.18	127.28	117.53	117.89
Gh_A02G134900	12.53	12.99	13.5	13.85	13.85	15.05	10.23	11.86	13.13	12.27	13.84	13.45	12.05	11.9	10.8	9.62	9.92	9.56	8.49	5.97	8.06	10.5	11.37	10.54	12.22	12.07	12.39	11.4	10	11.53	8.72	8.94	9.41	9.79	11.08	10.12
Gh_A02G135100	6.44	6.81	4.26	2.03	2.91	3.22	4.77	5.63	5.16	4.58	6	3.86	1.72	2.17	3.28	3.95	4.51	4.71	10.58	12.95	11.76	5.9	6.18	7.61	2.34	3.44	3.49	4.38	4.77	5.31	5.68	13.61	8.86	6.96	10.93	9.75
Gh_A02G135200	26.04	25.94	21.7	33.36	29.23	28.61	46.89	43.57	50.14	30.61	23.9	30.96	41.41	36.71	35.85	40.17	42.76	33.16	39.73	51.54	44.01	36.54	49.55	36.09	51.33	56.97	47.59	24.87	26.68	28.83	38.42	35.49	36.32	36.69	34.31	34.45
Gh_A02G135700	17.7	18.48	16.95	20.26	20.64	18.22	23.98	19.21	20.29	19.15	20.18	19.24	15.7	17.29	17.46	17.47	17.66	17.69	15.03	17.35	17.28	16.42	16.25	16.16	15.24	17.76	17.93	13.43	16.01	16.38	16.11	13.95	14.84	15.06	13.66	15.01
Gh_A02G135900	14.59	15.39	14.94	16.14	18.09	16.59	15.33	15.22	15.81	15.81	17.49	17.36	12.58	11.92	13.43	14.94	14.41	13.35	12.07	13.25	12.81	12.19	12.42	13	12.92	12.74	12.18	12.75	13.19	13.18	12.92	10.77	14.15	12.78	12.74	11.72
Gh_A02G137000	32.44	33	35.44	31.65	32.06	30.9	31.38	32.98	33.92	28.43	33.27	31.08	34.29	34.18	33.26	23.13	24.78	22.91	24.51	20.72	19.72	22.65	24.45	24.49	33.59	29.6	33.05	28.27	28.17	26.4	25.21	26.94	27.72	25.82	25.83	24.69
Gh_A02G137500	95.02	97.34	105.47	120.13	125.07	123.18	98.03	84.5	85.74	98.99	99.07	97.66	112.4	110.34	113.36	115.79	120.96	133.6	88.03	89.99	103.66	111.42	112.72	102.52	110.15	111.18	108.64	121.58	104.55	104.23	82.52	73.39	80.46	94.3	89.87	102.34
Gh_A02G138400	8.94	12.01	9.8	8.79	10.24	9.91	7.31	8.31	7.86	9.74	9.21	9.73	10.22	9.51	8.46	5.02	7.2	6.74	6.44	4.97	5.25	6.34	5.68	7.41	8.93	9.46	8.27	6.17	8.15	7.14	7.57	8.5	6.65	6.88	6.71	7.2
Gh_A02G139300	21.56	19.37	20.15	32.53	27.24	33.49	25.15	25.61	22.99	27.86	26.15	21.78	13.37	13.73	17.77	40.28	42.71	50.65	28.31	15.74	20.64	14.71	16.23	16.01	16.95	18.56	16.67	37.91	40.48	46.46	21.05	22.91	26.25	16.9	23.09	19.36
Gh_A02G139400	14.19	12.93	14.52	10.51	12.86	9.13	9.95	8.45	8.95	10.8	13.45	12.93	13.89	14.02	13.58	6.86	7.26	9.16	5.26	4.63	4.01	8.71	8.15	9.77	12.57	13.36	11.93	11.7	7.89	7.27	6.87	6.87	6.71	8.83	8.47	10.27
Gh_A02G139900	28.41	28.94	28.13	29.24	26.63	28.84	28.31	27.38	29.37	27.53	24.63	27.44	23.65	24.91	25.32	19.99	22.64	22.77	20.04	16.16	16.51	21.52	17.62	22.25	21.46	24.12	26.49	25.99	21.99	25.04	20.25	23.14	21.61	22.88	22.83	25.32
Gh_A02G140200	9.53	11.58	10.04	10.1	8.65	9.94	7.68	9.35	8.2	8.6	8.33	7.54	6.5	5.83	6.75	7.14	6.83	5.99	5.96	5.14	5.68	8.87	7.83	7.29	7.34	6.23	7.22	8.12	6.28	5.9	5.85	6.38	6.92	7.29	7.94	7.5
Gh_A02G140300	6.26	7.24	6.04	5.79	6.96	6.37	6.05	7.62	5.67	6.3	6.24	6.31	5.54	6.14	5.43	6.48	6.02	6.53	7.56	7.39	6.54	7.85	6.6	7.47	5.65	5.87	5.81	6.5	7.55	7.8	7.78	8.54	8.39	5.75	7.61	6.72
Gh_A02G140500	12.08	8.18	10.33	15.21	12.37	11.38	7.24	7.27	10.25	11.93	13.44	15.54	3.15	5.42	6.21	3.09	3.7	3.05	2.55	2.33	2.74	3.42	3.12	3.96	4.9	6.41	3.67	4.38	3.83	2.58	4.34	3.48	2.88	3.09	2.07	5.91
Gh_A02G141300	33.13	31.93	33.52	38.6	35.28	35.18	44.72	42.03	42.92	32.97	32.28	33.21	28.81	29.06	30	31.62	31.24	29.19	30.94	29.58	24.94	27.93	27.2	29.29	31.26	30.28	28.75	29.37	29.1	31.03	31.01	28.49	33.18	29.93	31.65	30.65
Gh_A02G141500	51.55	46.38	42.62	66.6	65.09	68.98	93.27	67.82	71.07	60.04	49.31	65.56	34.33	46.86	39.81	169.64	126.11	98.21	110.93	134.24	174.78	139.53	143.67	127.27	39.33	52.84	52.29	55.95	64.35	82.41	64.78	58.05	82.72	108.79	89.64	94.36
Gh_A02G141700	4.69	6.65	4.73	6.45	5.52	5.99	8.09	7.27	7.7	5.01	4.9	4.99	6.66	6.89	5.47	6.26	5.48	5.52	5.29	6.24	4.5	5.12	4.52	4.8	6.48	6.86	6.11	4.75	5.27	4.91	5.99	5.08	4.41	4.14	4.61	5.67
Gh_A02G142000	12.62	14.37	13.38	13.1	12.93	13.54	12.64	14.54	12.66	12.78	11.34	12.8	13.01	11.11	11.19	11.32	12.91	11.67	11.92	12.17	10.16	10.61	11.28	11.43	12.75	13.62	11.73	14.73	14.76	12.66	15.46	13.88	13.1	12.58	12.49	12.44
Gh_A02G142200	10.96	10.44	12.82	11.26	13.98	11.78	11.43	11.8	12.16	16.18	18.25	14.73	16.54	14.4	9.86	19.73	13.93	14.65	17.09	14.96	21.22	16.65	16.61	21.26	15.75	14.74	12.09	14.06	16.74	15.63	12.28	12.53	12.66	14.29	15.98	14.87
Gh_A02G142300	9.5	8.1	8.55	7.8	8.54	10.28	8.67	7.21	7.42	8.87	9.69	8.97	8.09	8.47	8.45	7.99	8.32	9.09	8.57	6.1	7.18	7.59	7.6	9.19	7.54	7.29	6.66	8.88	8.09	7.88	7.04	8.16	6.7	7.49	8.12	8.35
Gh_A02G142500	12.59	10.63	10.81	9.56	13.55	12.18	8.11	7.01	8.3	12.41	10.02	10.2	6.4	6.08	7.4	8	5.96	6.55	4.36	3.93	3.99	6.15	5.93	7.24	8.22	7.04	8.63	8.97	6.42	7.59	5.73	6.47	5.99	8.09	7.83	6.24
Gh_A02G143400	0.61	0.41	0.22	0.84	0.58	1.79	1.05	2.92	0.81	1.08	0.58	0.91	5.88	4.51	1.98	3.28	4.08	3.78	5.02	5.96	11.9	2.52	5.07	3.41	1.29	2.32	2.76	3.1	3.84	3.99	4.15	3.32	4.44	4.76	3.91	2.41
Gh_A02G143800	12.13	14.54	13.06	12.28	13.71	13.46	13.68	17.94	16.16	14.4	14.18	14.31	15.39	13.81	13.57	12.36	13.07	12.24	14.43	12.57	11.66	12.07	12.18	11.27	12.89	15.02	15.32	12.37	13.78	15.52	12.52	15.55	13.73	13.41	14.96	11.65
Gh_A02G144000	23.81	25.43	22.7	31.17	28.32	26.38	32.23	36.68	36.45	22.36	18.99	26.94	20.04	21.41	19.8	31.92	34.23	32.26	31.18	41.95	39.53	24.43	29.14	30.61	21.85	25.21	24.09	28.21	30.87	34.09	29.49	31.1	34.08	28.9	31.93	25.67
Gh_A02G144200	2.69	4.28	4.57	8.11	6.68	4.27	2.56	2.22	2.2	4.87	5.99	4.53	4.92	5.22	4.12	2.71	3.05	2.57	1.32	1.06	1.08	4.07	3.17	3.1	4.34	3.36	5.2	3.71	2.6	2.64	1.27	1.1	1.21	4.98	3.07	4.36
Gh_A02G144800	2.18	2.52	2.55	5.41	7.07	6.79	3.14	3.68	1.99	7.35	7.37	6.88	1.54	2.99	2.38	10.45	9.48	11.73	4.48	5.83	6.17	17.29	16.2	12.95	2.58	2.64	2.77	12.3	7.18	10.17	5.42	3.79	5.67	8.45	9.22	13.34
Gh_A02G145800	13.25	15.47	15.38	17.99	17.05	17.44	23.6	23.1	22.92	15.87	15.85	18.93	9.46	11.26	10.66	31.67	23.61	23.35	25.45	36.45	35.97	26.6	30.51	22.54	10.86	12.23	12.64	12.2	13.93	21.8	22.27	21.03	22.87	21.61	18.99	22.21
Gh_A02G145900	15.19	18.77	18.03	16.92	18.33	18.93	14.71	16.82	16.7	17.1	16.43	16.52	15.36	15.01	14.43	14.14	16.69	15.53	16.49	14.26	13.71	15.61	15.79	14.16	14.96	14.77	15.79	17.95	17.51	16.54	17.53	15.72	16.48	14.87	15.67	15.51
Gh_A02G146000	13.11	14	18.41	9.47	10.39	5.25	6.22	6.75	6.09	11.72	16.01	10.47	12.52	21.6	16.28	8.48	5.69	7.58	4.02	3.22	3.62	9.94	9.47	8.94	12.94	10.86	15.51	9.72	8.82	7.14	6.68	7.12	8.7	10.5	12.34	11.55
Gh_A02G146600	28.71	28.64	29.54	31.65	32.18	33.47	24.66	28.02	25.56	30.63	31.11	30.44	27.33	24.67	25.19	20.96	22.63	22.33	18.01	17.11	15.39	23.64	20.96	23.03	24.82	26.05	25.93	23.24	23.5	26.36	18.86	21.38	22.2	23.34	27.97	24.41
Gh_A02G147400	60.98	58.58	68.09	55.84	58.14	55.57	43.89	43.58	43.72	64.33	61.54	56.4	57.74	57.51	70.33	35.19	30.6	40.49	23.11	22.18	20.41	41.23	35.13	40.89	57.55	56.1	49.01	40.62	37.52	31.74	28.45	31.82	30.64	47.69	38.94	44.1
Gh_A02G147900	10.95	10.61	10.29	7.93	8.39	8.96	8.17	10.61	8.83	7.17	8.63	8.31	8.92	6.69	7.44	5.76	7.85	8.06	9.14	5.24	5.65	5.22	5.47	5.9	8.86	7.4	8.16	10.87	10.28	9.25	9.39	11.47	10	7.6	8.97	8.14
Gh_A02G149000	19.77	19.56	23.18	20.99	21.8	21.67	18.54	17.58	14.63	20.84	21.22	21.87	14.73	16.32	18.93	15.93	15.36	20.33	13.26	13.15	12.32	15.32	16.68	15.15	18.36	15.67	14.85	20.43	19.02	17.48	17.03	15.66	17.54	16.15	16.1	18.49
Gh_A02G149500	8.13	8.59	8.09	7.27	9.76	12.02	7.03	7.34	7.14	7.08	8.03	8.06	7.29	6.8	6.14	5.29	5.67	7.14	5.22	2.87	3.7	5.37	5.37	6.27	7.09	7.59	7.78	6.78	6.61	7.98	6.04	7.52	6.05	4.71	7.76	5.27
Gh_A02G150000	15.06	15.54	14.43	29.83	24.69	22.83	26.58	21.32	22.71	17.76	18.6	16.79	12.39	11.83	13.17	24.42	25.62	27.38	18.49	22.56	22.17	19.34	16.54	20.23	13.28	17.56	13.26	20.69	24.53	28.02	17.39	14.62	18.84	18.76	21.76	21
Gh_A02G150300	16.72	17.46	18.32	17.73	17.26	16.19	18.5	17.2	15.45	16.8	18.28	15.96	12.68	15.63	15.79	16.82	18.06	16.2	15.54	16.8	14.99	16.26	16.29	16.48	14.96	15.51	16.36	16.14	16.73	16.93	16.38	13.92	15	16.08	17.15	16.48
Gh_A02G151100	57.83	48.85	54.8	61.16	60.88	57.5	53.09	46.63	44.91	50.4	51.82	45.9	57.64	56.64	63.22	59.26	61.01	73.09	50.84	48.29	51.19	62.59	61.31	67.26	57.5	56.06	62.02	77.77	59.82	67.39	57.71	53.67	51.59	74.06	61.14	76.02
Gh_A02G151500	7.54	5.6	7.39	3.35	4.7	3.81	2.8	3.42	3.12	6.4	6.13	5.05	6.82	7.54	9.48	3.69	1.73	2.87	1.37	0.42	0.55	4.04	1.91	2.89	8.46	7.44	6.37	3.12	1.54	1.43	1.6	1.21	1.73	2.71	2.53	2.77
Gh_A02G152000	20.7	20.19	24.46	20.49	22.43	21.64	21.05	17.95	20.33	21.1	22.63	21.95	16.62	17.65	17.12	12.68	12.71	14.91	12.04	11.51	9.34	12.03	12.44	13.37	17.24	17.15	18.35	16.43	14.64	14.38	15.15	14.15	14.09	13.78	13.9	13.77
Gh_A02G152100	18.11	19.14	18.56	16.53	14.27	19.78	18.71	14.87	18.57	19.57	21.25	19.34	19.59	17.86	14.74	14.08	12.82	15.89	15.54	14.09	12.09	11.43	13.32	15.21	16.56	19.68	14.88	17.46	19.73	15.34	14.89	13.25	17.28	13.5	15.32	14.68
Gh_A02G152800	24.98	25.77	27.03	25.17	27.26	28.54	20.17	21.06	20.72	27.16	27.17	26.31	25.4	24.1	24.53	15.34	16.32	20.57	15.06	10.99	10.37	16.98	18.5	16.95	22.97	23.73	21.8	22.73	20.69	19.28	19.22	16.33	16.4	20.82	22.57	20.23
Gh_A02G153000	21.75	22.04	21.27	20.6	21.18	19.67	23.78	23.7	24.63	22.33	22.23	21.97	21.05	22.71	19.36	18.46	21.02	19.75	22.37	20.81	18.12	17.91	16.06	17.66	20.81	21.4	21.99	21.23	21.54	24.47	23.79	24.94	23.87	18.83	19.91	18.38
Gh_A02G153400	70.94	66.72	56.77	84.52	92.6	66.4	109.72	79.3	90.83	64.88	67.55	79.15	40.91	39.02	37.01	136.36	140.66	210.9	300.51	297.87	240.77	49.45	55.88	78.15	56.13	55.31	49.42	112.42	170.7	159.51	178.2	191.41	186.2	64.15	89.34	92.44
Gh_A02G153800	11.02	12.15	13.13	14.01	12.32	13.52	9.98	8.5	10.26	14.95	13.45	12.65	12.65	11.33	11.7	11.06	10	9.9	7.71	8.49	7.32	9.63	10.89	10.14	10.87	11.7	11.47	11.63	10.72	11.02	10.09	8.23	8.74	10.58	9.4	11.22
Gh_A02G153900	6.98	6.84	8.25	7.93	5.34	4.87	6.26	6.33	5.42	7.58	9.2	6.99	3.86	4.31	3.34	3.39	4.24	3.22	1.86	1.78	3.4	3.97	4.84	3.79	5.72	3.26	7.67	3.45	3.24	5	4.64	3.17	4.34	6.35	3.4	4.85
Gh_A02G154000	11.78	10.5	11.87	10.6	11.49	14.14	8.81	10.51	10.58	9.92	11.11	10.67	9.88	9.82	8.68	6.06	7.91	8.38	7.46	5.15	5.67	6.35	6.11	6.99	9.54	9.77	10.17	10.89	10.48	8.97	9.11	11.23	9.33	7.99	8.98	7.75
Gh_A02G154100	6.71	7.7	8.41	7.45	7.99	7.82	7.19	6.33	6.86	7.77	7.84	8.37	6.44	6.29	6.18	6.43	6.8	6.43	6.06	5.36	5.34	5.83	7.06	7.81	7.62	6.69	7.77	7.88	7.64	5.76	7.13	6.83	7.11	7.25	6.69	6.71
Gh_A02G154800	6.02	7.64	7.95	7.07	7.63	6.5	6.03	6.18	6.99	5.96	8.24	5.73	6.18	4.66	5.96	8.56	9.1	7.63	5.8	4.92	6.91	6.19	6.06	8	5.45	5.35	6.68	7.01	6.08	6.46	5.33	5.74	5.48	5.96	6.89	6.47
Gh_A02G154900	5.32	7.44	8.72	5.82	5.53	3.8	8.09	8.93	4.62	2.97	3.86	5.21	2.56	2.43	1.88	1.82	3.52	3.46	4.23	3.66	3.38	1.04	1.98	1.67	3.12	2.78	2.96	3.55	4.08	4.87	5.07	5.46	7.27	2.33	2.4	1.45
Gh_A02G155000	67.89	75.07	64.04	49.06	60.18	62.5	79.03	86.49	76.82	52.08	54.82	57.84	61.18	57.87	49.11	59.63	77.66	77.26	124.72	108.07	97.82	59.12	60.32	71.45	53.08	62.05	68.74	68.48	93.31	87.71	121.39	134.57	107.37	62.04	82.37	63.26
Gh_A02G156000	18.48	17.64	14.48	15.91	17.62	21.18	19.36	19.17	20.47	16.06	16.23	14.18	23.47	21.67	19.75	17.08	18.57	19.88	17.87	20.55	19.52	18.3	18.58	17.75	20.32	24.67	18.76	19.94	20.14	19.24	18.58	21.07	17.84	17.89	18.87	16.69
Gh_A02G156100	7.63	7.72	10.96	9.06	7.37	5.56	10.67	6.75	5.79	10.37	8.31	7.02	10.15	11.08	9.97	6.12	3.19	3.54	4.49	6.33	8.41	5.24	5.7	5.53	9.59	6.17	8.85	3.96	3.31	4.91	7.69	6.07	6.67	4.35	2.81	3.76
Gh_A02G157500	5.39	4.37	3.43	6.26	9.37	9.24	5	4.42	3.89	7.12	7.87	8.86	5.4	3.6	5.62	6.39	8.23	10.03	4.78	2.52	2.21	9.41	8.62	10.84	4.78	5.15	5.32	11.44	10.01	9.94	5.47	5.9	4.37	10.91	15.83	11.29
Gh_A02G157600	9.28	10.06	10.84	9.65	9.16	8.64	9.31	9.14	8.53	9.97	10.58	10.13	9.84	10.2	10.31	9.92	12.41	10.28	8.35	8.14	9.38	8.7	9.19	10.26	9.32	9.46	8.31	10.17	12.18	10.62	10	8.4	9.1	8.01	9.22	9.07
Gh_A02G157900	9.9	7.77	8.49	10.01	10.5	11.71	5.65	6.59	5.78	11.75	11.73	13.69	6.6	5.87	8.23	8.67	7.91	8.94	4.06	2.83	2.85	9.31	9.12	10.91	6.7	7.52	6.64	9.64	8.72	8.13	6.02	5.96	4.84	9.68	12.38	11.13
Gh_A02G158000	46.98	45.15	50.62	48.5	51.72	46.81	40.19	35.73	36.19	58.47	48.78	52.04	40.78	34.57	60.13	32.84	30.58	42.33	20.34	21.22	18.82	37.61	34.43	39.31	51.29	38.76	39.71	42.56	32.37	36.94	27.76	26.91	30.23	36.75	37.64	38.94
Gh_A02G158200	352.59	395.08	368.9	408.5	450.49	477.07	325.85	370.39	355.14	391.98	415.96	409.6	284.74	255.2	276.54	346.28	389.14	407.53	393.66	398.98	404.95	354.66	404.47	424.51	299.06	257.77	254.22	421.66	449.75	443.92	394.48	437.94	394.53	380.39	467.46	394.63
Gh_A02G158300	4.8	5.49	5.42	5.66	5.18	2.28	9.49	5.73	8.07	5.66	5.31	3.99	7.16	9.6	5.25	5.21	6.94	6.17	5.31	7.57	9.47	9.59	13.06	8.71	6.42	4.03	6.7	5.74	3.73	7.38	7.23	5.35	5.36	9.56	6.13	9.03
Gh_A02G158400	30.13	30.31	30.62	37.84	44.15	50.74	24.02	28.62	27.26	38.45	34.8	42.67	11.17	13.6	19.52	38.4	58.03	62.35	38.18	24.56	20.06	34.56	33.04	50.15	16.62	17.43	18.12	78.53	63.08	67.54	39.54	36.81	31.64	35.31	54.22	45.12
Gh_A02G158600	10	10.06	10.63	9.79	11.22	8.88	18.35	15.08	13.59	9.05	10.91	9.63	6.05	5.82	3.97	11.47	10.76	10.05	14.83	14.37	14.42	8.3	8.18	12.08	6.1	7.76	8.68	9.76	11.51	12.31	15.88	14.4	12.94	13.54	9.27	9.42
Gh_A02G159600	19.43	16.63	16.89	12.35	15.22	14.61	17.76	14.27	16.67	18.52	18.23	17.94	18.33	18.43	18.93	12.35	12.89	14.87	14.77	9.19	9.11	12.04	10.87	13.28	19.67	19.4	17.28	16.04	16.48	12.54	15.95	16.51	13.89	15.01	16.89	14.28
Gh_A02G160000	14.15	11.52	13.93	13.58	13.86	14.02	12.27	11.34	12.16	12.6	11.55	12.7	9.06	9.4	11.22	12.13	13.47	13.39	7.56	7.46	9.03	8.29	9.68	9.27	11.16	11.71	9.48	14.48	12.17	13.55	11.07	7.74	10.25	10.51	9.55	12.6
Gh_A02G161100	10.66	4.78	9.44	5.73	7.5	7.31	4.69	4.95	4.72	5.14	5.59	5.57	7.56	7.42	11.47	5.8	4.59	8.16	6.38	3.33	6.47	7.09	4.55	6.1	7.6	8.49	9.29	6.99	4.67	5.36	6.7	5.41	6.85	5.29	3.16	4.07
Gh_A02G161400	21.65	17.89	19.09	17.41	18.73	19.88	14.24	12.38	9.22	18.48	19.05	16.32	13.04	13.17	17.18	13.59	13.02	15.21	7.18	4.65	4.64	10.4	8.73	9.94	17.61	12.89	12.16	16.72	13.75	14.99	10.15	8.36	10.8	11.66	10.51	12.94
Gh_A02G161500	7.23	4.57	5.17	4.71	3.21	5.76	2.88	3.13	1.16	5.34	6.43	4.47	2.83	4.79	4.57	2.08	3.27	4.18	3.34	0.55	1.17	2.36	2.43	3.64	5.27	4.66	6.54	8.65	4.96	3.48	3.13	2.63	3.72	4.16	5.92	4.33
Gh_A02G161900	46.7	49.05	57.39	49.32	47.56	45.63	44.57	32.53	34.23	62.37	55.21	53.61	55.87	62.08	81.73	25.19	23.57	34.56	23.59	14.2	14.67	50.75	35.5	41.45	65.09	59.68	54.91	50.81	39.02	26.04	35.3	29.98	30.16	40.68	43.31	38.2
Gh_A02G162600	5.8	3.78	6.61	6.46	5.12	8.08	2.68	2.02	0.99	8.44	5.11	4.7	1.64	1.64	3.35	2.85	1.51	2.22	1.19	0.71	0.2	2.6	1.78	2.28	3.17	1.49	2.05	4.17	2.21	2.53	0.87	1.17	1.02	1.76	1.75	3.45
Gh_A02G162800	27.43	28.59	29.18	29.55	31.05	30.64	27.24	28.65	26.92	30.13	29.23	30.24	27.36	27.04	26.58	28	27.84	25.03	25.89	23.07	21.82	25.87	27.07	25.99	27.9	28.35	29.96	29.22	28.87	29.9	27.14	29.03	28.17	25.45	27.85	27.14
Gh_A02G162900	22.55	24.12	23.93	24.02	23.71	23.22	18.78	21.3	22.29	23.42	26.57	23.65	20.97	21.27	19.45	19.09	20.05	19.14	17.56	14.39	14.43	18.86	18.32	20.21	21	21.73	22.99	21.02	21.63	22.69	18.89	20.87	19.96	18.6	20.59	20.11
Gh_A02G163600	8.13	8.9	8.15	9.69	7.41	9.7	8.06	10.02	8.88	7.78	8.22	7.15	7.49	8.12	6.78	7.22	8.31	7.64	6.45	4.32	6.06	5.41	8.11	7.43	9.07	8.49	7.86	11.05	10.2	7.8	7.47	7.98	7.24	9.09	8.3	7.14
Gh_A02G164500	7.57	5.75	9.73	4.16	4.28	5.81	6.76	6.44	4.33	3.6	7.03	7.25	16.71	14.33	14.38	3.35	3.93	3.13	1.99	4.26	3.76	4.86	5.26	5.86	9.12	14.45	9.69	7.14	9.49	5.2	4.43	9.17	5.37	4.72	6.03	8.23
Gh_A02G164600	9.81	9.96	8.85	5.77	5.93	4.62	7.75	8.06	9.35	6.98	9.05	6.28	10.39	11.77	11.72	9.88	8.14	8.53	14.93	11.63	14.27	13.26	10.43	11.81	10.4	12.2	12.08	8.9	9.41	8.22	14.86	16.47	14.51	11.52	12.06	10.54
Gh_A02G164800	20.2	20.13	12.57	18.69	22.72	26.5	29.13	36.51	30.98	31.16	29.33	34.24	30.98	29.23	25.68	19.8	23.13	28.13	24.05	19.44	17.17	15.82	14.98	17.22	23.09	33.47	32.01	23.11	21.84	22.57	28.38	27.17	29.04	12.7	16.74	16.47
Gh_A02G164900	11.12	10.05	9.98	17.85	8.33	9.07	21.2	16.12	18.05	11.3	8.8	11.34	4.08	5.35	2.67	10.62	7.31	5.93	11.19	17.51	15.6	12.01	11.24	6.14	3.65	6.16	3.09	3.32	2.62	4.74	6.94	5.51	9.32	7.77	4.7	7
Gh_A02G165500	7.16	6.71	8.08	7.91	8.86	7.78	5.37	4.96	6.07	8.03	7.51	6.19	7.32	5.73	7.88	7.46	5.22	5.65	4.9	4.06	4.45	8.43	6.25	6.29	7.08	5.7	7.01	7.32	5.72	5.8	4.91	4.92	4.67	6.89	7.41	8.25
Gh_A02G165600	7.79	7.46	7.37	6.31	8.32	8.9	8.59	9.01	9.81	6.79	7.55	10.47	7.76	9.41	6.25	7.55	6.47	7.77	9.55	7.06	8.18	5.73	5.47	7.87	7.64	7.03	6.84	9.44	8.99	9.38	9.02	11.77	11.83	7.59	8.74	7.97
Gh_A02G165700	11.54	10.7	8.7	10.95	11.46	10.92	12.24	10.81	11.18	8.98	9.22	14.25	9.8	10.19	10.58	8.11	8.86	9.47	8.82	8.18	9.71	8.59	8.75	9.42	10.43	12.19	10.91	11.42	9.64	12.33	10.59	13.81	11	10.43	9.79	11.23
Gh_A02G166300	0.94	0.37	0.79	1.26	0.37	0.88	0.54	0.97	0.74	1.86	0.63	0.77	9.65	9.27	6.01	7.4	3.94	5.65	5.9	6.44	6.7	14.72	9.42	7.58	5.14	6.22	4.2	1.47	0.72	1.19	1.35	1.16	1.72	4.4	1.1	2.08
Gh_A02G166500	8.4	9.43	9.67	10.18	11.5	9.5	9.49	8.39	7.91	9.53	11.09	8.64	9.41	11.48	9.71	10.54	9.95	8.84	9.22	9.01	9.33	9.72	8.69	9.51	11.19	10.24	9.13	9.01	10.52	10.67	8.96	10.63	9.65	7.43	9.24	9.2
Gh_A02G166800	7.29	4.76	5.47	7.6	6.95	6.05	4.65	3.93	3.4	9.39	7.52	6.46	30.06	34.58	38.26	14.97	10.55	10.9	6.91	6.17	5.81	25.33	19.45	14.55	31.97	32.11	29.34	8.51	6.17	5.93	5.05	4.57	5.72	13.21	8.53	13.41
Gh_A02G167400	3.91	1.76	2.03	2.2	1.8	5.39	1.89	3.32	1.36	1.8	1.49	1.7	7.09	7.76	8.38	3.43	3.55	3.63	5.54	3.88	4.38	7.09	4.32	2.99	5.61	7.67	6.48	3.76	3.14	3.66	2.86	3.82	2.97	2.93	1.86	3.5
Gh_A02G167600	6.41	6.07	7.65	5.34	5.32	4.93	4.48	4.6	4	8.29	8.95	6.07	6.38	5.35	5.96	2.09	3.03	4.13	2.13	1.91	1.65	4.61	3.65	3.65	6.36	6.98	6.43	5.14	4.21	4.3	3.45	3.78	3.06	2.43	4.93	5.64
Gh_A02G167700	21.19	21.81	24.18	23.84	22	21.74	24.29	19.23	18.38	21.01	28.19	22.08	18.91	16.28	23.21	8.75	14.98	17.64	12.22	9.4	7.66	9.84	18.01	18	23.4	26	16.94	20.14	15.37	15.6	18.6	12	12.58	14.93	14.26	14.67
Gh_A02G168100	6.97	7.75	7.25	7.38	7.44	7.22	6.91	7.27	6.83	7.71	8.23	6.37	5.85	7.19	7.66	9.6	6.96	9.03	7.8	7.01	6.64	8.29	7.85	9.49	6.16	6.51	6.24	8.81	8.26	8.51	6.14	7.32	6.84	7.31	9.13	9.78
Gh_A02G168900	53.99	52.2	54.1	46.85	60.69	46.88	50.37	41.8	41.84	52.93	62.19	57.05	49.53	55.37	42.82	22.98	33.59	39.08	33.89	29.63	33.92	33.83	37.07	37.16	43.46	44.19	40.86	38.51	45.57	45.9	37.74	47.01	38.67	40.9	45.11	44.79
Gh_A02G169300	8.07	8.49	9.28	8.4	8.62	9.7	9.4	9.71	10.02	8.26	10.22	9.13	7.41	8.82	8.49	8.44	8.95	8.75	9.21	7.48	7.85	8.74	8.51	8.02	8.54	8.29	7.86	9.05	9.62	9.65	9.96	9.34	8.62	9.18	9.26	8.28
Gh_A02G169500	6.62	4.14	5.5	6.21	5.45	6.2	4.13	6.87	7.21	6.26	7.72	7.21	6	10.09	5.64	7.1	6.54	10.62	4.61	4.89	5.43	3.88	3.87	5.45	5.31	8.93	6.73	9.33	5.66	6.78	3.52	4.68	5.52	5.01	4.76	4.9
Gh_A02G169800	11.93	11.19	12.24	11.68	11.81	12.68	11.1	11.64	10.7	11.57	11.78	12.42	8.94	9.95	11.47	11.61	10.75	11.7	9.99	9.02	8.99	9.13	8.43	8.27	12.06	10.56	10.28	12.75	12.03	11.48	10.16	10.17	10.7	7.19	9.1	9.65
Gh_A02G170000	6.13	5.84	5.22	7.51	8.78	7.28	5.33	3.37	2.77	8.98	7.56	7.32	3.67	4.54	7.14	3.19	1.83	3.36	2.23	1.46	2.64	2.77	2.51	2.75	4.79	5.49	3.7	2.39	1.39	1.85	1.6	1.47	1.06	3.74	1.89	3.83
Gh_A02G170200	8.21	6.76	8.25	6.98	7.05	6.51	6.03	5.4	5.45	8.54	8.08	6.4	7.92	8.6	9.43	4.55	4.58	4.8	3.58	2.38	2.43	4.78	3.56	4.05	8.4	6.75	7.99	5.93	5.62	4.15	4.37	3.85	4.49	4.37	3.54	4.23
Gh_A02G170700	7.6	5.1	7.04	5.16	6.7	6.51	5.85	5.34	3.07	7.95	5.58	4.93	6.34	5.39	6.71	4.69	5.3	7.17	4.06	3.21	3.63	4.41	3.12	6.14	4.89	5.23	6.89	6.97	8.92	5.28	4.58	5.59	5.62	4.95	3.85	6.42
Gh_A02G170800	50.5	53.99	50.99	49.28	48.63	48.11	58.49	51.77	58.06	53.08	49.58	56.27	48.98	46.68	49.96	42.35	45.72	45.48	48.29	45.27	42.45	37.93	42.55	44.73	48.44	48.2	50.48	52.57	55.51	53.9	51.58	50.6	53.01	49.17	49.88	47.46
Gh_A02G171000	4.34	3.82	4.12	4.89	3.79	4.13	4.14	3.98	5.69	3.25	3.06	4.2	5.02	5.18	5.43	6.44	6.2	5	7.38	8.13	9.88	7.54	9.9	6.13	5.35	6.39	6.76	3.41	4.15	4.63	6.37	5.77	7.18	5.79	5.73	6.28
Gh_A02G171400	9.15	8.37	9.92	10.27	9.24	10.66	8.7	8.31	10.74	10.6	9.06	10.08	7.62	7.98	8.02	8.06	8.63	8.01	5.34	7	6.21	8.53	9.73	8.7	9.2	8.36	8.34	7.47	6.9	7.67	8.13	7.19	7.09	10.34	8.99	8.11
Gh_A02G171800	3.14	4.31	4.83	3.62	2.17	2.76	5.23	3.77	5.66	3.7	2.34	3.14	3.16	3.49	2.34	5.77	5.13	4.28	4.39	3.88	4.3	7.59	9.5	5.8	3.53	4.11	3.04	3.05	3	4.39	3.06	4.21	4.21	4.94	4.53	6.58
Gh_A02G172600	15.01	13.96	13.8	13.78	13.61	15.53	14.94	16.22	14.68	15.76	14.45	15.39	13.47	13.42	15.44	13.75	13.26	15.32	15.35	10.68	12.86	11.75	12.77	12.51	13.63	13.55	13.1	16.42	15.15	13.71	15.85	16.18	15.36	12.85	13.57	12.11
Gh_A02G172700	14.47	15.67	14.4	14.73	15.23	16.42	17.59	18.07	18.45	14.42	15.93	15.91	13.31	13.48	13.31	20.33	22.16	20.37	22.78	21.06	17.73	17.28	16.46	15.99	13.44	15.35	15.49	17.29	18.47	20.21	20.23	17.98	19.87	15.95	15.65	17.41
Gh_A02G173500	9.01	9.19	9.75	11.65	9.98	10.75	10.08	10.13	10.96	9.76	7.6	9.7	5.56	8.81	8.86	9.76	10.57	9.55	7.03	8.69	8.86	9.49	8.43	9.94	10	8.96	10.69	10	10.1	11.16	11.37	9.99	12.08	8.57	10.43	9.12
Gh_A02G173800	6.15	6.88	5.79	6	6.69	6.29	8.25	7.76	7.6	6.35	6.09	6.16	9.63	9.98	7.63	8.86	10.01	9.21	13.02	13.11	14.67	8.14	11.33	8.43	9.31	8.84	9.86	8.76	12.37	11.28	12	12.24	10.6	9.63	9.42	9.35
Gh_A02G174000	10.81	10.33	12.11	9.05	8.93	9.25	8.43	8.45	8.28	9.45	9.81	9.07	7.83	9.65	10.7	5.98	7.43	5.9	6.04	4.22	3.79	6.51	5.93	5.96	8.71	9.5	8.38	8.63	6.81	6.93	6.51	6.78	6.86	6.55	6.64	6.39
Gh_A02G174100	10.12	6.2	7.77	5.18	5.79	5.06	3.17	2.66	3.6	6.68	6.47	6.84	4.91	5.78	8.09	3.45	2.39	4.15	1.22	1.04	1.22	4.1	3.06	3.33	5.24	5.2	4.99	4.14	2.89	2.37	3.04	2.14	2.33	3.63	2.75	4.55
Gh_A02G174500	7.88	4.51	4.66	6.3	6.04	4.35	8.36	6.24	6.57	8.91	9.98	9.93	12.37	15.33	16.4	62.54	48.41	29.44	23.93	39.65	39.54	79.4	68.7	43.49	10.21	12.78	14.07	4.56	5.81	13.38	8.44	10.27	15.42	18.73	14.46	14.99
Gh_A02G174600	63.75	79.39	68.1	33.45	43.29	52.16	64.87	87.44	76.92	43.1	49.63	50.46	71.28	70.51	49.5	47.18	53.61	45.19	99.61	96.86	103.78	46.75	56.49	47.87	65.03	55.74	71.43	53.99	66.81	58.19	87.04	82.93	79.96	62.28	62.16	46.07
Gh_A02G174800	6.83	6.07	5.15	5.5	5.59	7.09	5.44	5.82	4.39	5.49	4.97	6.45	6.96	7.38	8.67	7.6	7.15	9.25	9.56	4.93	5.87	8.03	6.61	6.81	7.33	6.47	7.57	10.27	6.91	7.95	8.63	7.72	7.72	6.52	7.48	8.17
Gh_A02G174900	6.24	6.24	6.14	5.15	4.95	5.51	5.9	6.02	6.24	5.3	5.94	5.53	5.74	6.1	5.18	7.39	7	6.17	8.11	7.84	6.61	9.14	7.33	8.58	5.8	6.73	5.82	5.86	6.8	7.95	8.14	9.73	7.71	8.54	9.6	7.6
Gh_A02G175000	4.49	4.14	4.73	3.44	4.81	3.39	1.88	3.8	6.3	3.73	3.7	4.78	9.3	5.93	5.71	0.6	3.52	3.39	3.77	5.24	2.95	2.04	6.76	2.72	4.46	7.52	5.76	1.56	2.87	5.27	5.11	5.32	4.4	3.85	5.54	4.64
Gh_A02G175300	7.41	6.73	7.6	7.43	6.37	8.35	8.94	9.34	9.28	8.45	7.98	9.03	9.09	8.51	6.75	7.21	7.82	7.65	8.77	7.24	7.92	7.46	6.9	6.37	8.79	7.72	7.9	8.77	8.98	7.5	9.29	9	8.38	6.82	7.26	6.52
Gh_A02G175600	4.5	5.15	4.81	4.93	3.89	5.65	4.68	7.34	6.81	6.89	5.05	4.87	11.16	12.85	10.73	15.97	10.57	8.36	7.96	7.77	10.59	22.72	19.04	14.13	8.64	8.22	10.56	7.11	10.21	10.01	6.85	9.63	11.61	12.51	12.99	12.87
Gh_A02G176200	0.88	0.91	1.21	1.29	1.49	1.48	1.5	1.37	1.04	1.02	0.5	0.98	0.42	0.7	1.27	8.14	2.43	5.07	5.72	5.48	8.87	1.09	1.46	1.44	0.7	0.73	0.81	1.41	1.86	2.98	1.89	1.84	2	0.61	0.74	1.11
Gh_A02G176400	6.49	5.28	6.44	7.46	6.69	5.45	13.11	9.52	10.49	8.16	7.23	7.44	12.05	10.17	10.02	11.39	11.4	9.11	7.11	9.93	8.88	12.48	13.23	12.13	9.26	10.5	9.7	6.54	6.82	8.76	8.3	7.32	7.94	10.76	11.73	8.8
Gh_A02G177000	33.79	27.97	30.65	33.74	32.2	34.88	37.26	33.1	36	31.65	29.55	34.93	25.63	23.12	24.09	26.33	29.31	26.83	24.21	26.83	26.64	24.46	24.11	28.65	28.96	32	24.62	30.16	31.83	34.58	31.07	27.28	31.59	26.32	29.27	28.07
Gh_A02G177200	19.07	17.1	17.68	18.9	17.9	19.18	17.82	19.8	18.57	18.07	18.77	18.24	17.07	15.57	17.65	16.89	19.01	16.76	17.29	17.27	16.87	16.36	18.36	17.66	18.8	19.15	19.41	20.11	20.42	18.8	21.67	19.27	18.1	20.22	19.32	19.17
Gh_A02G177400	98.49	130.62	107.71	96.79	99.43	72.25	92.87	115.22	103.47	110.93	76.77	100.14	140.33	129.91	119.06	230.84	219.93	237.78	204.94	275.53	289.69	173.2	220.14	195.15	120.44	115.47	139.02	216.59	225.6	237.52	240.65	225.19	233.87	218.62	158.56	202.84
Gh_A02G177500	17.65	16.01	15.98	15.54	17.02	15.6	16.23	19.59	16.46	15.81	17.21	17.83	17.68	19.95	18.18	16.86	16.48	17.2	17.06	16.99	18.02	16.29	16.57	17.06	15.52	16.28	15.91	16.22	17.53	17.85	16.98	19	15.82	16.27	19.12	16.8
Gh_A02G177800	1.72	0.57	0.46	0.79	1.31	0.65	0.98	1.62	0.82	0.9	0.82	1.04	4.66	3.95	3.12	14.68	12.35	6.59	7.2	9.92	14.51	16.13	9.4	4.29	3.09	2.18	2.87	2.36	3.4	2.51	3.06	3.9	5.21	4	2.16	3.51
Gh_A02G177900	3.05	1.16	1.44	1.42	1.47	1.51	1	0.75	0.73	1.19	0.96	0.99	10.56	10.73	9.13	2.99	2.34	3.07	0.87	1.85	0.81	7.94	4.61	2.26	5.88	4.7	3.96	1.25	2.29	0.87	0.7	1.42	1.11	2.35	1.38	3.36
Gh_A02G178000	10.81	8.42	9.79	13.79	15.01	17.63	7.87	8.8	8.12	13.12	12.33	14.36	8.46	9.79	10.96	10.65	12.61	16.75	5.85	3.48	3.84	10.58	9.96	12.98	8.84	8.26	8.78	18.95	15.73	15.51	7.21	7.66	6.85	9.71	12.04	13.09
Gh_A02G178100	11.07	7.68	8.6	16.11	23.1	22.05	8.87	9.22	6.72	17.2	15.63	19.5	5.44	4.5	9.33	19.69	21.83	25.79	11.21	7.54	8.27	17.08	18.18	23.42	6.15	5.95	6.43	27.08	20.44	24.74	10.03	8.31	9.63	15.57	18.33	21.3
Gh_A02G178200	29.26	31.02	29	28.95	31.22	33.53	27.11	30.43	28.42	30.26	30.23	29.77	26.01	26.17	25.95	26.06	29.88	31.12	24.98	24.73	25.2	20.88	27.14	23.4	25.86	28.71	28.69	33.04	32.44	29.36	30.02	31.32	26.23	29.01	26.9	26.91
Gh_A02G178500	156.77	136.79	118.68	96.95	89.24	89.52	84.89	129.07	76.15	90.77	91.25	103.88	84.12	84.53	95.34	95.27	64.58	79.71	50.55	51.19	85.23	95.24	125.02	71.42	97.05	91.82	89.12	87.67	101.09	76.47	73.79	124.21	66.19	99.23	85.59	78.19
Gh_A02G178600	13.35	9.71	13.02	12.36	11.58	10.71	8.1	7.25	6.53	10.63	11.81	9.75	8.6	10.39	13.36	7.5	6.96	8.31	3.08	1.51	2.5	12.7	11.41	8.63	10.39	9.4	9.42	11.06	6.32	5.87	5.39	3.55	5.15	8.94	6.52	9.59
Gh_A02G179300	97.79	89.88	90.69	90.53	93.45	82.32	154.83	156.76	156.87	97.57	105.27	94.36	88.92	123.86	100.7	130.41	119.09	96.99	159.92	205.25	192.66	160.48	133.42	129.64	79.81	116.57	110.74	62.36	87.3	98.92	115.34	116.1	132.55	100.27	101.8	91.08
Gh_A02G179400	19.1	17.5	17.48	19.76	20.97	20.22	15.13	15.69	16.09	16.13	16.63	17.8	13.41	14.66	15.43	13.92	16.32	18.22	11.52	8.37	7.82	12.32	14.2	14.58	15.58	17.05	15.06	18.71	16.79	16.91	13.78	14.1	15.24	16.19	13.87	15.38
Gh_A02G179500	7.99	9.05	8.96	9.44	8.73	8.42	8.07	9.06	8.82	8.83	9.34	9.6	7.01	8.93	8.24	7.17	7.47	5.61	6.39	5.68	6.84	7.14	6.22	7.88	6.95	7.5	6.88	6.28	7.06	7.22	7.53	7.33	7.28	6.72	7.53	6.86
Gh_A02G179700	8.61	8.73	8.89	9.08	6.87	8.56	7.31	7.58	5.78	8.99	7.55	8.01	11.62	10.65	11.96	5.93	5.19	4.67	5.24	4.7	5.91	7.7	8.57	7.96	11.86	12.01	12.64	6.5	6.98	5.92	5.44	5.4	5.75	8.29	6.25	8.01
Gh_A02G179800	12.24	9.62	11.26	10.66	10.86	9.57	11.11	9.13	9.38	15.21	13.5	11.86	24.35	22.78	25.73	4.99	5	7.52	5.46	3.87	2.79	11.72	10.13	9.89	22.51	20.66	22.14	9.15	6.76	6.05	5.09	5.38	4.83	11.9	8.4	9.96
Gh_A02G180500	13.2	16.15	12.48	5.8	10.02	8.43	7.7	9.04	5.61	10	10.24	11.49	10.13	10.3	9.19	5.87	5.39	7.2	5.68	6.46	7.91	12	10.18	7.43	10.28	8.01	13.65	3.44	4.44	3.88	7.61	8.23	7.98	7.5	10.07	7.01
Gh_A02G180700	31.97	28.84	27.25	36.39	31.76	30.53	58.87	43.91	35.05	27.02	30.73	18.89	6.37	23.58	10.58	21.71	26.91	30.9	34.71	33.62	30.66	13.38	16.78	31.84	13.58	21.43	22.12	23.23	33.78	25.08	26.64	21.01	27.28	20.74	22.49	29.2
Gh_A02G180900	34.51	30.53	31.68	32.04	34.58	37.32	33.18	29.7	29.91	33.48	32.87	33.79	34.95	31.3	33.41	26.61	32.63	36.42	36.56	31.8	29.73	24.99	23.38	27.77	34.21	36.72	33.11	40.76	38.84	38.43	44.48	37.66	42.29	31.18	30.59	33.76
Gh_A02G181400	5.27	3.97	2.98	2.56	4.09	4.33	2.98	3.2	2.72	3.73	1.86	2.68	2.78	1.95	3.16	4.38	4.91	5.19	12.58	9.48	8.69	7.27	5	5.9	2.99	1.63	2.34	3.88	5.21	4.47	6.07	8.12	5.94	3.56	2.96	5.99
Gh_A02G181500	33.39	32.33	31.06	32.93	35.08	37.39	33.67	40.98	42.01	30.86	30.08	31.42	36.43	34.39	31.18	32.35	31.97	32.66	32.99	31.9	33.78	32.63	35.11	34.01	32.84	36.83	36.6	35.15	35.4	36.72	38.71	38.43	40.69	34.39	36.29	34.1
Gh_A02G181900	12.68	15.17	18.92	11.27	13.55	13.28	11.04	11.65	9.92	10.02	11.32	11.15	8.45	8.3	9.68	4.2	5.82	7.53	5.64	4.19	3.64	3.33	2.49	3.63	9.62	7.18	8.42	8.32	8.18	8.78	8.05	7	8.76	4.05	4.98	4.55
Gh_A02G182100	15.4	15.86	16.22	11	12.12	12.67	8.95	9.74	10.88	15.11	13.84	15.31	13.02	10.24	12.92	7.52	8.78	10.75	9.62	8.69	10.26	13.63	12.25	10.8	15.78	13.25	14.8	13.88	13.77	11.74	10.82	13.42	12.44	13.8	14.06	15.85
Gh_A02G182200	44.71	35.98	47.31	40.15	40.11	47.14	41.14	38.23	36.44	46.38	42.23	48.42	44.05	43.65	57.04	30.78	28.41	36.46	24.53	22.93	23.05	36.48	29.92	34.54	48.96	41.65	37.58	38.01	31.3	31.63	32.18	25.95	32.32	37.89	32.65	38.82
Gh_A02G182300	35.18	29.33	34.61	36.73	34.11	35.43	62.88	60.7	56.87	40.54	37.31	37.29	109.38	97.37	105.78	57.65	45.92	41.34	44	52.3	47.64	72.72	63.54	48.96	100.22	89.17	83.65	38.21	38.65	38.95	45.08	39.36	47.66	40.76	40.17	47.23
Gh_A02G182900	19.28	20.66	16.62	16.4	19.51	20.73	17.8	18.89	18.68	16.94	17.83	17.08	19	21.61	20.13	18.59	20.55	20.57	19.43	18.51	19.07	18.02	17.71	19.48	18.9	20.34	22.33	22.1	24.77	20.91	19.64	22.2	21.96	19.62	20.7	20.09
Gh_A02G183000	23.26	29.24	28.04	23.7	22.88	26.02	24.39	27.8	26.17	26.18	24.85	26.48	27.79	25.32	24.79	21.9	23.76	22.48	23.37	22.26	22.67	23.34	23.77	21.37	25.15	24.34	26.54	26.47	29.66	25.34	26.88	29.78	22.81	24.57	25.86	23.89
Gh_A02G183500	19.47	15.01	22.41	23.63	18.3	14.24	9.14	6.88	6.36	26.3	24.12	18.36	19.37	20.31	19.27	26.42	23.44	23.14	10.28	12.79	13.23	32.1	24.81	19.12	21.77	12.86	16.38	23.94	17.08	13.01	10.33	6.9	8.18	18.26	11.69	28.96
Gh_A02G184000	25.41	32.41	35.71	31.19	29.16	28.59	13.5	15.92	11.66	29.73	36.63	25.3	15.46	17.72	13.69	11.53	13.89	15.21	11.47	11.55	8.89	11.7	9.22	13.6	13.79	16.41	16.92	21.57	26.9	18.59	13.71	14.25	14.79	15.24	19.23	16.31
Gh_A02G184100	9	9.43	8.22	8.91	10.93	12.34	8.82	7.7	6.15	9.36	10.8	10.9	13.23	10.67	11.46	11.74	12.2	14.67	13.38	8.62	9.04	12.5	8.88	10.45	8.93	10.57	11.19	14.84	18.07	15.55	13.41	13.86	10.46	13.09	12.58	10.35
Gh_A02G184300	7.13	7.35	7.59	13.27	9.72	9.06	11.51	10.62	10.81	8.36	8.01	8.23	5.62	6.49	6.39	14.4	13.22	11.54	8.38	11.43	8.95	13.84	14.78	14.75	7.38	8.12	7.29	6.62	7.87	11.17	8.01	7.72	9.17	12.76	15.7	14.41
Gh_A02G184600	143.2	137.98	145.86	221.59	200.04	198.89	141.77	131.2	139.07	183.04	165.14	174.59	136.86	108.12	140.89	118.8	160.49	165.94	95.4	106.48	108.81	76.37	90.46	133.99	121.24	160.01	130.98	176.07	180.59	186.65	178.7	145.9	142.06	149.62	142.79	135.56
Gh_A02G184800	9.49	11.16	9.45	10.27	9.02	11.07	11.44	11.34	9.96	9.77	11.74	10.14	10.42	10.78	9.94	10.31	10.4	8.76	8.39	7.9	8.2	10.01	9.94	10.04	9.26	11.14	10.03	10.41	11.1	10.71	9.46	10.37	11.25	10.66	10.43	9.95
Gh_A02G185000	3.27	1.66	1.67	2.14	2.73	2.71	0.92	1.56	0.71	1.77	1.42	1.7	6.6	4.91	5.53	4.24	1.82	4.36	1.84	1.54	1.94	8.71	5.25	3.08	5.28	4.07	3.15	2.91	1.71	1.93	1.61	1.68	1.13	3.11	1.32	2.88
Gh_A02G185300	6.3	5.87	5.03	4.22	4.29	3.79	3.23	3.27	4.15	7.44	6.37	5.03	5.86	4.85	9.22	2.54	1.32	2.24	1.31	0.45	0.7	3.15	2.11	2.42	7.4	6.89	5.43	4.1	1.61	1.8	1.7	1.25	1.35	3.12	2.21	2.71
Gh_A02G185500	15.27	16.11	16.39	13.64	13.17	13.02	13.61	15.29	17.37	14.77	14.31	11.98	17.56	16.06	15.24	10.95	11.96	11.37	13.84	12.83	12.73	11.32	13.02	12.4	15	17.01	16.4	10.73	10.75	12.64	15.73	16.81	15.22	11.13	10.69	11.96
Gh_A02G185600	26.81	26.34	26.9	25.09	25.91	27.63	23.51	23.01	23.65	24.3	26.32	26.76	26.3	24.1	24.9	19.93	23.06	23.25	23.47	21.81	20.19	19.75	20.87	23.98	27.32	26.95	25.67	27	27.5	25.11	28.7	24.63	26.32	22.88	20.68	23.14
Gh_A02G185700	11.59	12.71	10.65	10.76	9.82	8.71	8.95	7.84	8.89	10.18	9.7	9.56	9.09	10.21	10.62	10.34	9.12	8.99	7.95	6.85	7.26	10.68	9.36	10.47	12.24	11.15	11.21	10.45	9.31	7.17	8.73	8.45	9.94	10.36	8.98	12.47
Gh_A02G185900	14.59	15.81	18.84	10.92	10.66	12.33	9.39	12.44	10.75	14.41	13.63	14.02	12.53	14.33	14.82	16.17	18.91	18.69	15.52	16.47	16.73	29.97	26.51	23.18	13.07	14.55	18.85	16.45	18.81	15.33	21.58	24.05	24.58	19.72	20.38	21.89
Gh_A02G186000	12.42	11	11.79	11.7	10.06	12.71	11.13	9.51	10.87	13.53	11.7	12.28	9.13	10.52	11.28	11.4	10.85	12.18	9.75	10.64	9.85	13.45	11.51	11.98	9.87	10.02	9.89	11.97	11.74	11.86	8.51	9.74	11.49	14.09	11.47	13.15
Gh_A02G186300	10.82	9.87	9.73	8.21	11.64	11.99	8.33	12.14	9.49	12.08	14.61	11.11	11.94	11.75	11.05	9.64	9.43	9.67	14.6	11.16	11.2	16.46	14.62	15.32	9.63	11.21	11.22	11	11.22	11.91	10.51	11.75	11.25	16.73	17.54	13.46
Gh_A02G186400	8.47	6.49	8.76	6.03	7.44	5.9	9.98	6.38	8.79	8.46	7.77	6.81	7.96	8.21	10.8	7.42	6.88	5.96	8.42	8.08	6.3	9.34	10.25	9.13	11.14	9.31	10.12	7.94	7.06	6.38	8.21	5.27	9.28	11.7	10.06	9.39
Gh_A02G186500	47.58	48.87	43.14	40.67	50.82	60.01	38.26	39.65	38.7	42.83	51.2	44.24	44.19	48.8	38.1	26.71	30.93	30.86	27.53	21.36	23.92	32.26	31.79	32.84	40.92	43.76	41.32	34.88	45.43	41.42	26.55	38.78	31.57	34.9	47.97	33.56
Gh_A02G186600	35.27	42.27	43.8	41.87	40.77	38.91	36.03	37.52	39.29	33.76	33.3	34.76	16.2	25.31	25.25	31.21	31.98	27.56	27.16	29.48	25.88	27.99	27.52	28.38	24.88	26.27	25.39	29.59	30.13	31.31	28.45	25.1	30.95	29.21	29.17	29.04
Gh_A02G186700	18.75	19.08	18.36	24.31	21.55	23.23	19.69	18.37	18.08	19.95	19.9	20.5	17.75	16.83	17.01	53.65	44.68	38.14	42.31	54.14	45.88	41.03	46.38	42.03	19.11	19.2	21.11	27.29	29.38	31.15	21.11	23.2	29.58	35.28	30.16	32.15
Gh_A02G187000	22.18	21.55	15.84	20.91	21.4	15.78	25.23	23.21	25.78	18.85	18.75	20.16	19.22	18.6	11.63	21.34	22.9	21.74	20.62	27.17	24.34	22.28	21.97	25.53	16.36	19.8	17.1	15.35	21.7	23.52	19.27	20.13	20.61	20.98	25.15	22.16
Gh_A02G187100	0.67	0.88	0.6	1.18	1.55	0.74	0.61	1.29	0.36	1.83	0.58	0.46	3.95	2.22	2.55	6.62	2.31	3.09	1.71	8.94	6.74	10.36	7.78	4.26	1.35	1.49	1.14	0.47	0.94	1.27	2.02	2.11	3.44	4.51	2.87	2.41
Gh_A02G187400	8.11	11.31	9.38	10.19	11.04	10.64	9.3	7.88	9.4	9.57	10.62	10.73	9.44	10.38	7.63	7.29	8.29	7.82	9.69	7.19	6	7.92	6.92	9.01	8.75	10.06	8.17	8.26	11.74	9.27	7.83	9.55	8.77	7.81	10.34	8.61
Gh_A02G187600	53.56	65.68	51.81	50.62	55.59	54.56	52.2	57.2	49.44	56.24	55.94	50.12	53.31	52.13	45.8	49.31	56.33	59.79	47.7	40.24	45.34	42.2	51.14	54.94	48.03	53.68	57.21	56.35	57.56	62.02	46.25	48.53	47.39	61.67	67.32	60.13
Gh_A02G188100	43.78	40.39	39.38	46.21	46.14	45.27	55.88	45.61	45.51	46.04	43.51	41.26	39.32	47.21	46.75	76.02	67.31	70.78	73.52	79.15	80.14	70.62	70.59	69.04	47.17	46.06	40.73	46.04	45.95	55.86	63.22	56.33	65.73	53.71	52.34	59.7
Gh_A02G189200	9.82	11.29	9.88	12.63	11.6	10.56	19.9	20.59	21.72	10.35	9.9	11.52	10.72	13.14	10.79	28.74	28.87	21.79	32.79	41.24	38.16	22.39	27.18	31.28	11.19	12.22	13.97	19.48	20.77	25.14	30.1	25.22	25.81	29.41	26.48	23.92
Gh_A02G189300	3.17	4.03	2.73	3.61	3.94	3.86	3.04	2.99	2.62	5.04	3.63	4.03	3.55	3.28	3.61	9.27	6.73	6.25	11.39	16.51	20.83	8.6	8.79	6.16	2.57	1.94	3.29	4.17	5.52	5.12	5.33	4.25	8.27	4.43	4	4.99
Gh_A02G190400	14.14	12.91	10.99	10.42	11.11	13.73	19.86	18.28	18.2	10.66	10.13	11.71	35.48	32.42	23.05	35.56	28.97	27.89	40.78	49.13	49.22	43.44	41.58	36.32	20.58	25.33	26.09	14.21	22.27	23.08	22.07	22.95	21.87	29.58	31.61	24.7
Gh_A02G190800	9.57	9.91	9.16	9.96	11.27	11.17	9.24	9.99	8.17	8.92	10.71	11.52	8.73	8.96	10.42	10.21	11.44	11.09	9.61	8.81	8.72	9.22	9.07	10.11	9.3	9.37	11.38	13.52	12.83	11	11.65	10.1	9.16	10.23	11.16	11.05
Gh_A02G191600	6.15	5.64	5.7	6.62	7.21	7.72	6.03	6.01	6.48	6.33	6.5	6.37	5.74	5.85	6.94	8.4	7.99	7.64	9.39	7.57	7.36	6.45	6.63	6.58	5.65	6.55	6.78	8.67	7.61	7.53	8.58	8.58	8.2	7.04	7.23	7.33
Gh_A02G191800	9.81	9.03	11.68	11.81	9.38	11.18	9.13	9.91	9.8	11.19	9.48	11.04	8.6	9.6	10.8	9.28	7.69	10.17	7.56	8.07	8.76	9.49	7.87	10.37	10.53	10.66	8.49	10.09	10.58	9.09	8.8	8.53	10.2	9.23	7.81	10.58
Gh_A02G191900	6.86	6.01	6.27	8.93	7.38	7.37	5.4	5.97	5.6	8.76	7.15	7.8	2.93	3.44	4.5	8.16	9.21	8.32	8.68	7.24	8.19	7.85	10.03	9.04	5.31	5.39	4.28	9.6	9.29	10.28	7.03	7.63	6.83	7.13	8.23	7.47
Gh_A02G192100	15.11	12.43	12.93	14.41	14.27	13.53	15.01	14.83	13.02	14.72	13.15	14.38	12.25	10.75	15.51	12.15	12.48	12.81	12.56	11.07	10.34	12.58	13.07	12.97	12.84	13.03	13.92	12.22	14.06	11.97	14.45	14.03	15.16	11.28	11.64	12.13
Gh_A02G192700	7.82	7.87	8.08	8.19	7.8	8.34	9.16	11.02	10.46	8.28	7.91	8.77	7.64	7.85	8.1	9.15	9.99	8.44	10.09	8.6	8.62	7.19	7.4	8.58	7.92	7.97	7.97	10.75	10.76	9.73	10.36	11.35	10.47	8.47	8.68	8.57
Gh_A02G193100	12.31	10.04	11.47	13.7	17.06	18.46	9.36	9.98	8.3	12.49	12.34	11.03	7.61	8.07	8.66	9.58	10.21	11.36	6.93	5.07	4.6	5.7	5.92	5.42	9.5	8.38	7.8	14.29	11.01	11.86	8.64	6.88	7.99	6.32	6.78	7.45
Gh_A02G193200	16.26	14.26	15.18	16.57	15.63	18.38	9.94	9.92	9.76	18.85	19.08	16.89	7.18	5.61	5.9	15	19.09	21.67	17.53	12.28	9.79	14.16	11.33	14.87	7.24	6.45	8.48	26.64	32.1	24.57	21.28	21.52	20.38	19.04	20.01	21.07
Gh_A02G193300	5.96	8.02	6.25	3.23	4.79	4.65	3.67	6.38	5.88	4.62	4.54	5.94	10.59	9.26	7.32	8.61	6.64	7.54	3.64	5.59	6.21	7.46	6.21	6.62	5.96	6.31	7.89	7.5	9.94	8.17	6.71	8.25	11.78	6.46	9.53	8.27
Gh_A02G193500	11.28	11.62	10.41	11.92	12.48	14.33	11.33	14.73	14.78	12.52	13.47	11.33	13.15	12.43	12.18	14.02	15.51	16.82	14.86	15.01	14.76	17.2	15.65	14.39	11.7	13.58	12.5	15.7	15.83	14.13	16.97	18.37	19.2	15.22	13.15	16.4
Gh_A02G193600	12.25	13.06	13.39	12.37	13.88	11.76	16.55	22.32	19.81	14.38	10.71	8.71	32.53	37.82	30.23	40.83	34.07	28.16	29.49	31.29	29.94	40.97	42.8	42.51	23.38	23.79	30.61	19.57	21.74	29.64	21.32	18.1	19	34.76	30.02	38.58
Gh_A02G195100	0.69	0.42	0.62	1.23	1.92	1.73	2.46	1.81	1.77	1.85	1.98	2.83	6.8	7.7	4.32	5.36	5.62	4.91	4.28	3.12	3.8	11.14	10.36	5.51	4.28	5.04	4.16	2.2	5.08	6.68	2.43	3.46	3.66	4.12	5.6	5.13
Gh_A02G195300	8.72	8.06	7.78	7.15	10.05	10.82	8.78	9.06	8.36	7.64	7.24	6.88	7.67	8.14	7.57	6.23	5.61	7.07	7.94	5	5.4	5.6	6.75	5.14	6.87	8.55	7.89	8.01	7.84	6.76	9.96	8.9	6.59	7	6.47	6.51
Gh_A02G195400	11.18	11.13	11.34	10.28	10.96	12.79	10.26	11.01	11.47	10.3	10.72	11.08	9.7	10.08	10.32	8.55	11.88	10.83	10.65	10.03	7.72	8.6	8.84	9.4	11	11.21	10.61	12.16	12.79	11.37	11.18	11.32	10.98	9.78	9.79	9.67
Gh_A02G195500	24.28	26	24.74	23.93	23.43	27.39	27.3	27.21	28.32	22.27	21.99	25.25	20.06	22.76	19.99	35.46	36.03	30.6	44.15	48.22	45.53	26.41	26.88	25.98	23.6	22.06	25.36	30.89	37.71	34.81	37.81	38.18	36.46	27.33	25.51	24.36
Gh_A02G195800	21.95	22.64	19.72	21.6	24.42	20.58	20.24	21.5	21.49	21.41	22.2	21.7	22.4	22.98	21.96	21.53	23.37	20.7	24.79	22.51	24.76	26.82	22.46	24.71	22.11	21.42	21.55	23.93	25.54	22.04	25.82	24.54	24.82	23.91	26.46	23.09
Gh_A02G196300	34.42	31.97	36.15	38.28	33.22	35.08	38.37	36.7	36.26	33.82	29.54	32.32	26.03	22.5	24.74	23.08	25.24	25.39	22.97	21.6	24.25	14.13	14.23	18.65	25.51	26.93	27.38	27.52	29.42	25.13	26.95	23.77	27.68	22.97	25.61	23.13
Gh_A02G196400	7.94	7.85	8.34	7.28	7.99	6.43	7.4	5.07	5.37	7.68	9.98	8.4	6.04	7.02	4.38	4.51	5.97	5.35	4.01	5.08	5.7	3.5	4.46	5.23	5.73	5.7	6.54	6.89	6.95	6.14	4.51	6.49	5.49	5.51	4.51	7.07
Gh_A02G197000	6.9	8.44	5.45	5.23	6.51	6.08	5.07	6.71	5.71	6.32	6.31	5.63	6.94	6.3	5.63	4.05	4.18	4.49	5.19	5.24	5.98	4.05	3.96	4.1	5.52	6.81	5.44	4.19	4.83	5.53	6.04	8.72	6.73	5.14	5.1	3.4
Gh_A02G197500	20.21	16.34	18.64	20.6	15.48	18.63	23.48	21.43	21.61	23.73	20.74	20.31	14.33	14.88	14.52	23.7	17.24	13.88	19.3	31.62	36.46	20.16	20.81	18.42	12.68	16.41	15.04	9.81	10.73	10.82	12.8	11.48	16.94	13.11	12.73	14.49
Gh_A02G197700	13.63	14.11	14	16.15	16.26	16.88	15.12	17.27	15.43	14.75	16.71	16.05	11.17	11.15	9.96	16.04	17.27	14.68	14.98	15.56	17.01	14.54	15.7	13.52	11.6	12.21	11.29	15.52	15.18	15.79	15.54	15.65	15.72	13.26	14.44	14.15
Gh_A02G198000	3.71	4.85	6.27	5.02	5.9	3.96	4.98	4.87	6.3	9.44	6.55	6.21	4.01	4.37	5.08	2.82	3.38	2.78	3.69	3.04	2.69	4.22	3.36	3.26	4.9	6.02	3.49	2.54	1.62	2.81	3.24	2.63	2.37	2.59	2.68	3.98
Gh_A02G198200	23.98	31.76	27.89	28.44	29.56	31.04	25.53	24.73	32.7	28.31	29.46	30.88	20.84	21.49	21.96	23.04	21.18	22.53	19.29	20.15	18.78	22.68	20.76	24.33	21.66	23.51	22.31	26.98	26.94	28.88	20.14	24.77	21.63	26.18	28.52	21.3
Gh_A02G198300	14.63	15.87	16.78	14.48	12.9	14.71	11.31	10.98	11.1	13.91	12.89	13.99	11.81	13.18	17.27	5.86	8.94	7.29	6.48	4.25	3.01	6.9	8.89	8.95	16.28	11.52	12.72	13.69	9.31	8.45	6.46	5.96	7.08	9.25	10.11	10.22
Gh_A02G198700	7.1	6.62	7.41	6.77	6.24	7.97	6.12	6.76	6.66	6.73	6.56	7.48	4.83	3.96	3.94	4.74	6.33	8.81	4.66	4.48	3.16	3.91	5.05	4.84	5.08	5.22	5.95	8.37	8.34	8.94	6.52	7.07	7.81	5.44	5.57	5.84
Gh_A02G199000	8.38	8.22	7.99	6.01	6.06	6	5.64	6.02	5.38	9.24	10.17	9.24	8.55	6.68	6.01	5.76	5.78	4.69	11.48	10.55	12.59	10.8	8.65	10.47	4.84	5.14	5.39	5.07	6.3	8.11	8.88	8.67	8.78	9.67	13.78	9.37
Gh_A02G199100	10.27	11.17	9.62	11.14	13.19	10.91	16.26	19	16.74	14.1	12.71	12.11	13.49	15.33	13.9	21.11	19.33	17.17	18.94	24.51	26.49	19.45	21.7	20.02	13.29	13.75	15.2	14.2	14.81	18.72	16.2	14.95	14.14	22.91	20.82	18.63
Gh_A02G199600	27.2	28.68	31.04	37.79	31.83	28	33.61	33.12	35.61	30.1	28.34	30.84	26.24	26.87	25.45	28.54	31.81	29.62	29.38	32.28	28.32	27.39	27.18	30.35	26.79	28.46	29.58	28.61	32.47	31.17	29.76	29.7	31.39	31.4	29.07	35.5
Gh_A02G200400	17.82	17.34	17.33	18.37	16.26	18.47	17.16	18.61	20.26	17.09	17.24	18.35	21.81	22.3	21.55	19.39	19.55	19.06	20.65	18.94	17.83	18.32	16.85	18.38	21.04	22.85	23.03	20.16	21.47	19.35	20.41	23.05	20.44	19.42	18.2	18.09
Gh_A02G200500	27.63	27.97	28.04	30.36	28.54	32.9	28.72	32.09	34.01	29.34	27.76	33	31.28	30.85	26.79	32.61	34.99	30.08	36.84	38.88	42.98	25.99	29.33	31.02	30.47	31.01	31.07	33.84	38.02	38.04	37.85	42.77	35.03	32.37	32.4	31.33
Gh_A02G200700	18.52	18.16	16.98	6.72	7.44	7.38	10.1	10.84	8.18	8.04	8.33	9.01	7.33	7.81	7.41	2.82	5.36	5.67	11.92	6.13	7.55	4.77	6.29	6.95	9.71	7.14	9.85	6.46	7.08	5.59	11.42	12.94	9.65	7.21	6.75	9.78
Gh_A02G201000	37.05	41.95	42.46	40.16	42.38	44.52	36.54	36.3	38.27	41.03	35.94	40.02	37.79	36.81	38.29	33.94	38.57	36.46	35.38	34.57	32.69	32.09	38.84	32.56	42	40.55	36.05	41.03	38.77	40.88	45.04	36.78	38.47	32.71	37.68	36.96
Gh_A02G201400	103.22	99.59	102.6	94.18	107.98	113.49	98.41	111.13	102.38	106.31	102.64	109.49	114.25	105.43	111.98	78.68	76.56	80.17	75.96	66.43	67.1	80.95	87.42	86.75	107.37	98.62	95.22	90.84	89.65	98.83	78.26	87.73	81.24	77.46	111.79	80.67
Gh_A02G201500	14.68	15.78	14.54	16.01	14.13	15.65	14.45	12.74	13.65	14.91	14.2	14.66	14.7	14.5	14.14	11.64	10.9	13.08	11.98	10.71	11.76	11.08	12.49	13.59	15.18	15.12	16.39	12.61	13.47	12.8	11.36	12.99	12.85	13.05	10.9	13.6
Gh_A02G201600	82.29	69.72	81.23	64	46.77	46.79	124.5	129.66	122.09	71.83	53.46	70.02	106.66	132.5	132.35	75.31	79.64	90.27	125.51	93.76	79.19	89.63	85.62	90.85	125.83	146.44	152.81	68.55	86.14	93.79	119.5	105.69	127.57	119.65	108.93	112.02
Gh_A02G201800	8.56	9.32	8.08	8.88	8.71	8.71	6.48	7.51	8.29	7.62	7.65	9.66	7.84	7.36	7.18	5.91	6.8	7.15	6.12	5.49	5.81	7.16	7.53	6.4	7.11	7.98	7.32	8.22	6.62	8.33	7.99	7.78	7.58	7.13	9.34	9.16
Gh_A02G202200	40.14	40.83	42.53	42.54	46.63	45.78	46.82	48.13	48.06	52.4	51.95	53.86	73.86	65.99	64.92	46.23	44	43.58	38.48	44.42	43.8	55.42	46.83	43.96	66.06	58.49	55.93	40.73	47.6	41.95	35.93	33.01	37.7	34.36	35.71	38.28
Gh_A02G202400	47.79	50.73	35.72	51.66	55.71	51.99	69.31	68.27	71.74	46.21	48.34	51.48	120.14	110.27	74.46	134.54	119.58	83.42	149.7	209.45	246.47	104.45	130.08	106.85	95.55	94.48	103.42	64.72	90.33	99.59	81.98	98.69	106.95	107.58	105.54	86.86
Gh_A02G202500	7.53	5.64	8.4	4.55	6.56	5.3	6.15	4.07	5.8	6.16	10.12	4.74	5.94	5.86	5.63	2.04	1.56	1.86	0.6	1.33	1.23	1.64	1.84	2.61	5.45	4.29	2.93	4.57	2.94	1.21	3.22	1.91	3.8	2.26	2.08	3.5
Gh_A02G202700	1.7	2.22	1.63	1.98	2.61	1.16	1.24	2.1	2.04	2.58	2.19	1.75	1.31	1.23	1.45	8.14	8.51	6.58	7.36	15.95	20.1	3.53	5.21	2.56	1.64	1.33	1.12	6.69	6.49	10.72	8.8	8.76	5.38	3.84	3.95	3.51
Gh_A02G202800	6.68	7.82	5.16	6.24	5.35	5.53	7.72	6.08	8.52	6.81	6.43	5.89	7.25	5.84	5.11	7.44	7.03	7.87	9.68	8.32	8.47	8.48	7.37	8.74	6.35	5.76	4.97	6.36	8	8.16	8.07	9.07	8.11	7.69	10.16	8.52
Gh_A02G203000	7.4	9.16	7.11	6.3	7.34	8.27	5.83	6.14	6.2	6.94	8.05	8.28	6.65	7.4	6.25	5.66	7.7	8.02	6	6.74	7.68	6.5	7.2	7.71	7.19	7.27	6.62	7.6	6.97	8.63	6.15	7.88	6.03	7.53	6.5	7.56
Gh_A02G203200	4.7	5.14	5.39	5.3	4.63	5.67	6.71	6.08	9.1	4.53	6.04	5.61	4.53	4.77	4.06	2.88	3.99	3	4.63	3.39	3.12	3.42	4.53	4.9	4.85	4.57	5.18	4.29	5.54	5.7	5.33	5.71	5.36	5.26	5.18	3.96
Gh_A02G203300	38.87	38.76	39.54	12.36	18.99	21.78	24.5	36.85	33.03	20.7	26.56	26.19	43.58	33.66	30.37	8.21	10.98	15.45	23.63	8.73	7.19	13.15	11.61	12.66	29.64	27.19	29.84	20.72	19.87	17.54	28.35	38.25	28.96	16.33	18.14	13.32
Gh_A02G203400	26.33	30.75	31.06	35.92	31.04	32.02	25.84	21.8	22.12	28.16	32.48	29.46	25.12	23.63	29.7	18	20.19	25.08	18.73	15.61	17.36	15.48	18.31	18.45	29.38	25.42	29.36	28.83	26.16	21.73	22.05	23.38	19.82	23.45	24.46	21.17
Gh_A02G203800	6.89	6.82	6.07	5.84	5.82	4.86	8.43	7.81	6.28	5.46	5.39	7.46	9.49	8.45	8.58	7.78	6.78	6.16	10.04	9.64	12.07	6.59	5.23	5.43	10.31	9.54	7.17	7.3	6.52	7.25	8.01	8.24	8.12	5.49	6.01	5.96
Gh_A02G204300	171.78	174.15	164.5	144.43	151.99	159.54	143.64	143.87	138.5	155.11	153.54	153.8	157.1	149.49	142.96	109.29	124.11	144.81	140.39	123.87	112.97	111.37	131.82	136.22	148.78	145.01	135.4	152.16	165.51	156.51	172.25	171.83	149.73	145.72	146.45	153.38
Gh_A02G204700	11.55	12.2	11.4	12.38	10.4	13.09	11.49	11.58	11.94	10.75	11.24	9.88	10.46	9.76	10.74	10.41	10.53	11.65	9.03	8.89	7.48	8.81	8.86	10	10.7	10.59	11.61	12.51	12.33	11.74	9.94	9.87	11.5	10.22	9.06	10.5
Gh_A02G204800	5.82	7.62	7.54	7.37	7.09	9.65	7.01	6.83	8.48	8.1	6.78	7.62	5.9	5.78	6.3	5.94	6.32	7.14	5.74	5.21	4.52	6.18	6.47	6.98	6.69	5.48	6.3	6.57	6.98	7.75	5.74	6.57	7.19	6.35	5.95	7.54
Gh_A02G204900	8.63	10.77	8.26	6.87	9.02	10.01	6.39	7.49	6.92	7.28	9.47	6.38	13.92	12.43	9.73	8.45	9.85	12.92	8.54	8.62	9.33	11.78	11.69	11.97	10.12	9	12.77	13.43	12.85	11.86	12.49	12.39	11.75	8.88	13.07	12.1
Gh_A02G205100	7.19	5.13	6.47	2.73	3.99	3.97	4.44	5.97	4.62	3.54	4.15	3.44	17.48	17.69	17.72	3.77	4.52	3.59	3.9	2.75	3.63	5.27	4.86	5.28	14.24	11.7	13.62	4.54	3.72	3.19	3.94	3.49	4.49	4.39	4.14	4.06
Gh_A02G205700	3.08	3.78	4.37	7.68	5.12	4.04	9.07	4.76	6.11	4.96	7.5	5.04	6.85	6.33	5.44	4.73	3.12	3.59	2.23	4.82	5.48	3.93	4.15	2.64	4.53	5.03	3.99	3.26	3.46	3.79	3.16	2.04	1.92	3.34	3.37	1.86
Gh_A02G205800	15.22	13.51	14.76	15.6	14.44	15.4	14.54	16.84	16.22	15.53	16.68	15.37	18.15	17.95	19.42	19.18	19.04	15.88	16.85	15.48	14.73	16.73	14.73	15.45	17.36	17.79	17.94	17.99	18.64	16.52	16.15	17.11	18.31	14.87	15.14	14.91
Gh_A02G206000	7.09	6.65	6.8	6.51	10.8	13.97	3.61	6.65	6.17	12.26	13.71	14.52	8.77	6.95	5.02	4.24	6.83	8.74	7.24	2.9	2.88	7.21	8.43	10.89	5.53	6.25	7.04	8.16	9.11	10.37	6.58	6.25	5.43	8.07	14.33	10.12
Gh_A02G206100	22.87	27.97	23.97	30.67	29.36	28.82	23	22.29	23.33	28.04	30.11	26.63	29.08	24.72	26.97	26.76	21.6	23.96	17.49	19.56	21.28	28.42	29.17	28.71	29.5	26.53	22.69	22.19	24.19	25.98	20.62	19.24	20.44	26.81	29.12	29.13
Gh_A02G206300	3.74	3.71	2.84	2.92	4.53	3.12	4.39	6.11	6.45	3.78	3.7	3.76	11.63	12.17	8.74	11.67	10.81	9.52	7.54	10.4	11.92	10.9	13.56	13.28	8.42	9.68	12.7	9.03	9.75	12.72	8.27	7.52	7.01	14.05	12.08	11.74
Gh_A02G206400	12.79	14.18	13.47	13.42	14.35	15.63	10.87	15.38	11.67	12.32	12.32	14.8	12.21	14.3	10.71	13.16	14.72	13.25	13.56	11.47	13.17	9.26	10.08	11.14	12.21	11.89	12.58	14.12	17.27	16.67	12.49	15.02	12.36	12.52	13.89	12.1
Gh_A02G206700	17.61	17.24	15.67	20.22	17.52	20.64	23.58	23.57	20.96	21.91	17.6	21.12	9.9	8.08	10	25.81	21.49	17.03	13.18	22.08	28.71	17.42	14.23	14.88	10.02	11.22	11.63	20.66	19.58	15.78	17.76	19.57	15.49	12.41	16.54	12.79
Gh_A02G207800	5.9	7.37	7.47	5.92	3.8	4.58	5.87	8.48	8.04	5.2	5.33	6.61	13.29	13.97	8.6	21.93	19.05	15.4	17.94	23.71	22.63	14.78	15.2	8.46	11.48	7.81	11.52	5.5	11.45	10.8	8.98	12.44	14.32	8.34	8.21	8.77
Gh_A02G208000	11.75	11.87	8.24	7.43	11.58	9.8	9.34	10.53	10.26	9.63	11.54	9.73	7.51	7.76	5.27	10.98	17.93	18.13	16.34	19.33	15.56	10.65	13.24	17.91	6.34	7.09	6.92	13.64	14.81	17.88	18.24	27.28	16.79	15.57	17.39	14.29
Gh_A02G208500	7.72	6.89	8.84	3.99	4.43	3.44	3.12	4.12	5.34	6.45	5.55	5.39	11.7	12.23	13.92	3.67	1.83	2.27	0.73	0.71	1	5.26	2.77	3.66	10.34	9.33	10.78	2.91	1.84	0.74	1.4	1.11	0.96	3.28	2.15	2.22
Gh_A02G208700	76.45	80.4	80.78	46.27	50.8	63.85	58.15	62.43	62.09	53.59	56.45	61.03	66.75	55.02	52.94	41.99	56.73	56.41	66.77	56.33	52.03	29.36	40.83	34.59	66.92	63.38	72.05	78.67	83.07	59.17	95.8	93.69	88.08	49.26	39.1	42.44
Gh_A02G208800	16.31	16.74	16.87	17.01	16.33	16.1	14.57	15.67	16.9	17.7	17	14.33	16.62	15.36	16.38	9.32	11.44	12.08	12.06	9.37	8.58	11.65	14.13	11.98	17.68	15.12	18.3	13.81	14.39	12.61	15.2	13.06	13.21	14.04	11.46	14.54
Gh_A02G209000	17.35	15.59	15.66	13.84	12.87	13.6	21.77	20.13	18.32	15.48	16.27	14.51	43.42	39.55	38.21	16.48	13.7	16.02	13.4	10.77	8.38	19.89	16.32	13.34	35.66	31.08	30.26	15.36	13.89	14.78	15.17	15.02	15.92	12.14	10.13	15.19
Gh_A02G209200	14.12	11.59	12.03	7.5	8.16	7.96	9.59	10.42	9.61	10.37	12.51	11.04	16.47	16.53	17.19	6.63	9.13	8.38	8.85	5.77	4.83	14.95	14.52	14.42	13.75	16.14	18.5	10.73	11.18	9.73	11.9	12.94	11.56	15.82	15.86	13.91
Gh_A02G209900	15.83	14.9	14.63	15.29	17.13	14.4	15.5	16.97	15.71	15.06	15.48	15.49	15.67	14.78	13.4	13.8	16.14	16.78	15.96	15.64	15.64	15.35	17.6	17.35	15.22	18.32	16.45	16.68	16.46	15.92	17.92	16.19	17.99	16.23	17.12	15.43
Gh_A02G210000	14.54	15.15	15.41	14.75	13.57	12.51	16.35	15.91	15.26	13.52	13.99	13.46	10.84	13.25	14	13.32	13.6	13.49	12.25	15.2	15.46	13.27	12.28	14.82	14.65	12.38	12.65	12.85	13.25	14.69	14.9	13.7	15.65	16.44	13.52	15.37
Gh_A02G210100	1.83	0.72	0.61	1.24	1.9	1.12	0.64	0.72	0.64	1.67	1.22	2.13	2.9	3.09	2.43	5.79	2.8	4.34	1.36	3.11	3.39	9.54	7.65	8.31	2.3	3.19	2.55	3.09	2.33	4.24	1.78	2.26	3.4	6.22	6.69	7.91
Gh_A02G210200	13.8	14.54	12.97	17.92	14.49	13.17	20.92	17.82	17.6	14.03	13.09	13.05	26.44	24.93	26.03	90.06	62.52	42.68	50.93	74.46	88.53	68.93	66.31	43.32	22.35	25.87	24	13.66	16.25	23.11	19.6	22.42	30.12	27.57	23.64	25.79
Gh_A02G210300	0.49	1.02	0.78	0.97	0.74	0.61	1.07	1.08	1.12	1.36	0.81	0.51	1.07	1.21	0.67	8.73	5.96	2.87	5.17	5.73	5.97	4.13	3.84	1.86	0.97	1.39	1.15	0.36	0.75	0.68	0.81	0.54	1.37	1.26	0.95	0.88
Gh_A02G210500	11.05	10.47	9.65	6.85	6.91	8.34	9.59	11.34	10.13	7.26	8.48	7.37	14.91	13.69	15.26	6.74	7.1	7.06	6.6	5.34	4.11	6.52	5.84	5.96	13.45	14.21	14.32	6.92	6.59	6.06	8.28	9.29	9.74	6.01	6.71	6.15
Gh_A02G210600	6.61	5.74	5.71	9.94	8.17	7.06	9.42	9.63	9.69	7.76	7.68	7.03	7.57	7.45	5.87	7.63	10.26	8.51	9.94	11.42	10.88	9.24	9.19	9.81	6.79	6.81	7.04	6.32	7.39	8.54	8.56	8.7	9.01	8.56	9.69	7.93
Gh_A02G210700	12.01	11.44	12.02	18.86	14.53	14.48	30.85	26.98	25.86	11.73	9.73	12	23.27	21.54	13.08	91.46	62.35	56.28	87.01	140.01	138	64.41	78.35	58.99	17.99	18.55	16.01	25.31	35.44	42.8	51.22	41.34	64.37	53.03	47.25	38.95
Gh_A02G210800	9.18	8.69	9.19	8.65	8.57	10.08	8.47	8.5	7.18	10.58	8.81	7.51	14.53	13.59	12.44	11.73	8.71	10.98	11.91	10.68	8.72	9.48	8.02	8.6	15.15	14.19	13.56	9.75	10.67	8.85	10.48	10.85	10.54	8.59	10.32	8.49
Gh_A02G211100	6.96	6.93	7.11	6.47	7.15	8.25	6.46	5.41	7.1	7.84	7.86	7.94	7.24	7.07	5.02	4.49	7.13	5.62	6.11	5.23	4.89	4.97	5.41	5.69	5.29	5.56	6.91	5.5	7.7	5.41	6.18	7.41	6.36	5.44	5.95	6.18
Gh_A03G000800	9.55	9.89	9.88	10.46	9.89	11.19	8.22	9.57	9.22	10.81	11.85	9.91	8.41	8.71	7.49	8.92	10	9.38	9.35	9.37	10.25	10.85	10.56	10.94	6.86	8.42	9.27	9.01	10.34	10.27	11.01	11.84	9.57	10.11	12.91	11.42
Gh_A03G001000	21.43	21.29	23.36	21.42	20.25	20.46	20.5	23.47	21.77	20.53	18.8	20.69	21.21	22.14	19.84	13.3	15.72	14.47	14.65	12.57	10.99	12.35	12.99	14.2	20.2	23.82	20.09	16.33	18.86	16.43	17.21	17.6	16.17	16.57	16.21	16.41
Gh_A03G001400	39.77	31.22	40.08	35.98	36.33	39.01	35.96	32.73	31.57	37.54	38.3	35.47	27.9	30.39	33.86	27.76	28.29	33.65	30.06	22.17	21.53	35.77	34.3	34.18	33.47	33.34	35.1	36.06	31.08	34.42	27.23	27.74	25.88	31.58	32.03	36.63
Gh_A03G001500	17.73	16.19	16.75	19.73	18.41	20.29	20.32	18.54	17.42	19.98	20.06	20.97	17.17	15.81	18.91	13.91	13.24	16	12.91	9.98	9.51	15.31	12.89	17.03	16.84	18.07	15.44	15.14	13.35	14.99	13.45	11.94	13.15	15.35	16.76	16.53
Gh_A03G001800	17.43	18.29	24.34	20.03	18.25	21.95	18.89	15.38	18.09	18.98	21.71	19.92	22.85	20.44	24.19	15.68	16.52	18.58	15.67	14.09	16.29	15.63	16.08	18	22.67	22.87	22.94	23.49	21.3	17.73	20.5	13.91	19.25	18.2	17.21	17.61
Gh_A03G002000	9.93	8.24	12.78	10.2	8.28	14.62	10.95	12.36	9.56	9.91	10.44	11.66	11.79	11.67	8.33	10.39	7.19	8.36	5.67	7.94	8.56	7.7	7.74	10.48	11.28	10.01	9.84	10.69	12.93	10.95	6.88	10.78	8.23	9.34	9.82	9.41
Gh_A03G002200	28.15	29.73	30.62	31.35	31.28	27.03	27.16	30.37	32	31.58	30.21	30.46	27.53	29.9	26.18	23.82	23.95	20.29	22.72	22.38	21.68	23.96	24.75	27.76	26.14	28.31	27.49	22.31	22.83	23.45	23.81	25.53	22.63	25.89	30.62	26.94
Gh_A03G002300	7.8	8.55	8.91	6.92	7.7	6.37	8.55	9.4	8.64	7.83	9.36	10.04	8.34	7.44	7.22	6.53	8.53	7.56	9.08	8.72	9.41	7.2	6.6	7.48	6.46	6.4	6.66	8.65	9.71	7.82	8.44	11.01	9.03	10.07	8.91	9.26
Gh_A03G002500	6.95	9.58	6.89	7.72	8.4	5.99	11.1	15.62	15.45	8	8.01	6.61	8.71	8.81	6.85	22.3	23.69	20.41	22.38	31.57	31.72	15.48	22.45	20.19	7.64	10.66	11.45	18.15	18.23	24.67	21.83	24.74	20.69	24.84	19.57	19.05
Gh_A03G002600	7.15	7.72	4.86	5	7.51	6.71	5.82	4.56	3.68	5.34	8.48	5.99	6.49	6.11	6.42	4.7	4.78	6.57	2	5.02	2.23	4.54	3.91	5.2	5.22	5.42	1.89	5.91	8.74	5.55	6.63	4.02	4.52	5.39	6.09	6.72
Gh_A03G002800	12.9	12.08	12.38	15.07	12.73	10.87	24.44	25.73	24.84	17.09	13.02	12.47	34.64	38.28	34.94	42.54	37.62	31	37.61	48.95	52	50.72	43.29	37.74	30.12	33.95	31.33	18.38	22.17	26.3	26.95	29.5	32.17	31.6	28.32	27.97
Gh_A03G003200	20.57	26.75	22.54	17.01	15.97	19.04	12.53	11.92	13.33	15.33	18.37	15.46	16.23	15.9	17.03	5.51	10.58	13.48	9.09	4.33	3.51	7.71	7.31	9.21	19.77	18.39	20.86	16.35	19.77	12.51	14.46	15.98	13.04	8.82	10.6	13.53
Gh_A03G003700	8.8	8.31	8.81	9.49	9.62	9.85	8.94	10.25	8.79	10.16	9.35	8.24	8.16	7.64	9.35	5.47	9.11	8.92	6.08	6.9	6.75	7.68	7.02	7.86	7.88	9.25	8.22	8.6	8.92	8.54	6.12	6.84	6.47	7.11	7.43	8.46
Gh_A03G003800	27.72	27.52	25.45	21.06	23.66	25.6	21.51	24.78	21.77	20.8	25.28	20.51	26.88	26.23	23.07	13.46	17.79	18.45	19.14	12.42	13.93	19.12	15.98	17.56	22	23.1	21.62	19.22	22.22	20.5	20.14	24.07	20.32	17.2	21.17	18.63
Gh_A03G004200	1.98	1.81	1.04	3.57	2.28	3.16	4.47	3.54	3.55	2.83	2.27	2.12	0.62	1.64	1.18	14.22	11.43	10.12	11.23	17.71	23.55	10.27	13.38	7.21	2.1	1.84	1.61	1.88	2.27	3.82	5.88	4.13	7.95	6.67	2.51	4.79
Gh_A03G004900	80.58	93.4	73.26	60.31	75.3	83.44	70.28	81.57	75.05	75.99	92.25	99.18	117.7	100.04	80.53	72.88	95.53	85.91	126.7	110.09	120.05	94.24	98.46	88.58	91.83	101.61	107.49	86.05	102.81	104	105.87	123.59	100.75	104.04	114.21	81.27
Gh_A03G005200	11.62	10.03	6.84	10.37	9.75	8.57	5.53	7.45	5.56	9.69	8.44	8.23	17.38	13.57	16.24	5.86	3.99	10.41	3.64	2.55	5.88	9.14	3.36	5.58	11.91	12.05	9.75	6.28	7.71	8.23	6.22	7.5	6.18	6.38	5.84	12.27
Gh_A03G005300	3.53	4.85	4.31	6.96	5.25	5.19	6.86	6.15	5.97	6.4	4.86	5.12	3.65	3.71	4.11	15.47	9.26	6.95	6.62	10.33	12.05	14.61	14.53	11.06	4.25	4.67	4.63	3.05	5.52	6.12	4.29	2.96	6.5	8.42	8.03	9.15
Gh_A03G005400	8.16	8.02	8.8	8.18	9.19	10.07	8.81	7.13	8.74	9.17	8.78	8.56	7.12	6.58	6.91	7.4	7.21	8.83	7.07	7.16	7.32	8.41	7.21	7.95	8.5	7.66	8.25	7.02	7.29	7.48	6.84	7.4	7.37	8.24	7.61	7.75
Gh_A03G005500	27.07	27.2	28.76	28.32	27.71	28.77	29.09	24.66	28.62	28.03	28.95	26.69	28.74	27.5	27.59	25.63	27.01	24.92	23.75	23.99	23.89	26.03	26.76	26.67	28.84	29.79	27.39	25.83	25.99	26.32	23.11	26.42	23.72	29.73	27.18	27.31
Gh_A03G005600	9.3	7.86	6.41	8.66	8.13	8.98	5.09	5.12	4.65	6.86	7.36	6.24	20.37	12.32	12.15	10.14	8.8	9.51	8.98	8.99	8.21	16.53	11.81	7.8	12.1	10.55	9.62	8.03	8.77	9.17	7.92	8.03	6.45	10.26	9.44	9.84
Gh_A03G006200	11.83	9.9	12.11	13.08	13.03	12.39	13.84	13.65	12.61	13.71	12.3	10.96	12.84	13.15	10.68	14.58	12.57	12.81	12.54	14.02	16.07	12.34	14.36	12.2	13.01	11.56	13.78	13.09	12.54	12.38	12.36	12.76	12.68	12.69	12.52	11.33
Gh_A03G006300	18.51	18.57	18.37	22.93	21.21	25.41	27.98	26.41	23.78	17.72	24.46	23.53	17.71	24.91	20.82	25.57	27.12	21.8	27.68	32.17	39.36	24.27	28.6	26.06	27.44	24.58	22.5	23.7	24.77	25.16	27.99	23.85	31.59	23.61	21.03	26.14
Gh_A03G006500	20.53	19.01	20.69	20.44	22.64	23.03	22.34	20.15	21.6	20.91	18.31	21.79	20.24	18.37	20.54	18.11	20.45	21.67	19.32	17.15	16.31	17.83	18.86	18.32	20.63	18.97	21.07	26.99	23.12	21.04	22.41	24.01	24.84	22.58	19.3	20.54
Gh_A03G006700	15.17	14.67	16.91	11.41	12.82	7.29	16.66	16.23	16.67	10.37	14.44	9.73	12.93	15	9.94	15.14	10.26	14.84	15.43	23.94	26.19	13.12	11.49	18.06	10.77	14.92	11.83	8.17	11.82	12.68	15.87	19.02	20.34	11.33	13.74	12.59
Gh_A03G006900	9.11	7.78	8.57	9.39	12.22	10.43	8.52	7.42	8.21	9.49	9.73	9.48	8.63	8.57	9.89	7.26	7.03	8.32	7.29	4.25	4.64	8.47	6.96	9.82	8.59	9.75	8.54	8.59	9.98	9.91	7.23	6.08	7.69	8.9	8.28	8.29
Gh_A03G007000	17.92	18.77	15.38	16.57	17.51	16.6	11.85	14.33	14.08	17.9	23.63	19.62	18.99	15.4	15.79	8.86	13.89	13.78	10.91	11.05	8.84	10.47	10.86	14.96	13.79	16.95	15.3	16.66	20.72	16.01	16.3	13.17	15.94	15.32	18.34	14.18
Gh_A03G007100	8.88	7.65	9.14	7.74	7.35	7.21	7.56	8.63	8.98	8.04	7.93	8.46	9.34	9.31	8.65	9.21	8.52	8.05	8.93	7.46	6.54	8.05	8.86	8.09	7.85	9.07	9.32	9.64	9.6	9.07	10.86	9.53	10.03	10.31	8.63	8.06
Gh_A03G007300	7.97	10.51	9.76	13.74	10.56	10.01	10.1	9.86	8.63	8.31	9.92	10.73	5.03	7.1	8.08	8.38	6.92	9.28	9.23	5.52	8.13	7.07	7.35	9.85	8.85	6.37	6.58	8.55	9.57	8.05	8.4	8.81	8.13	7.96	9.6	7
Gh_A03G007700	12.17	12.07	15.5	3.23	3.7	5.4	3.46	6.79	7.18	17.99	19.33	10.77	17.15	7.06	9.83	1.22	2.05	3.63	17.85	11.73	12.03	3.85	2.14	3.47	11.91	7.42	9.17	7.2	6.63	2.75	20.67	20.69	21.49	3.2	4.65	2.47
Gh_A03G008000	8.49	6.79	8.64	6.77	7.65	9.33	6.14	7.28	6.15	9.35	7.23	9.1	6.89	6.37	8.76	4.03	3.95	5.42	4.95	3.13	2.68	3.59	5.58	4.28	6.85	7.32	6.1	9.42	6.66	5.19	5.4	6.07	5.65	4.95	6.85	5.1
Gh_A03G008100	10.16	10.48	10.4	11.57	10.42	10.79	7.96	9.38	8.2	9.39	9.34	11.15	9.38	10.36	10.79	10.3	10.4	9.81	7.09	6.41	8.33	11.43	9.57	9.78	11.24	9.7	10.74	12.35	9.42	9.91	9.89	9.39	8.52	10.97	8.74	11.24
Gh_A03G008300	18.57	18.08	17.63	16.73	17.84	18.96	17.58	19.46	19.58	16.79	18.24	17.31	20.31	19.99	17.47	19.9	20.15	17.34	20.78	17.97	20.23	16.69	16.21	17.57	16.89	17.27	18.77	17.39	21.53	20.8	19.96	23.43	21.31	17.75	18.94	17.5
Gh_A03G008500	6.3	8.84	9.47	6.67	5.09	5.1	5.37	4.23	3.86	6.55	5.54	4.36	2.89	3.08	2.71	1.87	2.15	3.44	3.16	2.83	3.03	2.74	1.74	1.97	3.46	2.86	4.29	4.85	3.94	3.43	4.73	4	4.93	3.23	3.44	2.8
Gh_A03G008700	5.27	5.84	6.08	6.78	5.17	6.91	6.36	7.95	7.38	5.98	6.28	5.76	5.98	5.89	6.14	8.4	9.42	7.43	7.85	5.15	4.12	9.7	7.08	9.21	4.96	5.64	6.09	6.92	8.56	7.2	7.14	8.19	7.73	9.02	8.73	7.56
Gh_A03G008800	33.26	34.96	31.21	38.96	35.13	34.65	38.49	37.23	37.87	38.6	42.43	36.04	39.17	34.25	34.13	89.58	60.91	47.66	75.58	116.88	162.65	46.93	45.8	35.11	28.65	36.09	31.83	18.14	22.08	28.05	20.31	26.44	39.6	23.53	23.04	22.68
Gh_A03G009000	16.54	15.45	17.4	14.12	16.38	16.6	12.19	15.63	17.18	16.21	15.04	16.51	16.15	14.06	14.34	11.26	13.72	14.3	11.59	10.36	9.69	12.3	14.66	13.03	14.58	17.04	16.81	14.5	16.95	16.69	13.91	14.6	11.93	14.57	13.86	16.66
Gh_A03G009200	11.31	11.14	10.5	11.1	10.64	9.74	11.72	12.62	11.93	9.88	11.87	11.84	9.73	9.36	9.72	7.91	8.95	10.15	7.5	7.29	6.44	8.21	9.82	9.27	9.06	10.04	9.5	9.76	10.42	8.25	9.7	8.05	8.27	8.39	9.4	11.31
Gh_A03G010300	4.54	5.14	6.96	6.14	7.04	7.3	5.34	4.49	4.99	4.81	5.97	5.37	4.24	4.65	4.3	3.3	3.1	4.67	2.54	2.5	1.6	4.41	3.93	3.89	7.26	4.83	6.31	6.83	4.76	6.16	6.63	6.74	5.01	6.81	9.02	6.66
Gh_A03G010400	14.75	14.3	17.2	15.44	17.49	13.46	12.08	14.47	13.09	15.65	14.95	14.92	12.35	9.5	14.42	9.84	9.52	13.06	10.72	8.61	7.63	10.19	11.33	11.09	15.78	17.69	16.47	13.78	12.82	13.56	15.08	10.33	10.08	12.95	13.17	13.8
Gh_A03G010500	5.59	7.42	8.46	6.16	5.66	6.68	4.52	5.99	5.44	6.81	5.98	6.2	4.56	4.81	4.62	2.89	3.72	4.91	3.82	2.62	2.54	3.79	2.66	3.81	5.53	4.91	6.25	6.5	6.5	6.05	5.18	4.36	3.35	4.8	3.99	4.97
Gh_A03G010600	36.1	36.23	37.9	35.21	44.15	35.98	35.87	34.38	34.77	37.31	38.87	36.45	31.78	32.74	33.33	29.41	29.88	29.67	24.5	25.38	24.91	27.14	29.01	28.62	32.88	31.02	31.77	36.83	31.69	33.93	34.11	32.86	29.3	30.21	31.35	29.92
Gh_A03G010700	6.52	7.97	7.09	7.51	6.64	8.4	6.23	6.11	5.45	7.15	6.44	7.22	7.34	5.3	6.65	5.68	6.11	7.45	6.76	4.56	4.27	4.6	5.13	5.95	6.58	6.95	7.48	6.83	8.69	8.21	5.45	6.76	6.96	5.59	7.83	6.6
Gh_A03G010800	6.98	7.14	5.7	4.84	3.12	4.72	7.71	8.68	6.34	5.91	3.2	3.11	2.92	4.9	2.87	13.53	12.87	17.98	13.28	6.69	5.71	10.91	6.49	10.74	4.64	3.82	4.91	18.44	13.8	12.97	12.1	16.16	16.85	7.28	7.7	8.69
Gh_A03G011100	2.18	4.24	0.24	0.21	0.12	3.15	0	0.69	0	4.45	0.12	1.79	2.1	1.88	1.07	7.26	2.39	2.18	3.29	2.23	1.55	6.74	8.83	1.4	0.55	0.7	0.54	0.03	0.03	0.03	0.03	0	0.14	1.99	0.26	0.95
Gh_A03G011800	9.04	9.86	10.29	11.82	11.42	10.63	11.17	10.96	13.28	9.33	9.88	9.99	8.13	10.51	8.2	9.38	10.67	10.29	9.63	9.66	10.75	10.63	10.36	11.15	9.53	9.91	11.21	10.67	12.13	11.33	12.14	11.3	11.04	10.15	11.28	10.94
Gh_A03G011900	17.76	3.37	4.48	3.67	7.48	2.96	6.14	4.67	7.03	14.76	6.96	6.58	7.92	11.22	8.53	5.53	6.06	6.1	6.36	4.27	5.51	12.82	8.26	6.83	4.85	4.14	5.41	3.66	4.57	4.51	4.03	4.73	3.2	3.07	2.82	4.04
Gh_A03G012200	5.91	5.75	6.95	8.19	7.86	6.41	9.7	6.69	6.82	8.67	7.45	8.65	11.15	12.69	15.75	22.55	18.12	17.67	12.78	15.3	11.73	22.57	21.05	13.63	11.77	12.04	13.9	14.36	14.44	15.44	9.25	9.7	14.83	12.07	12.65	15.54
Gh_A03G013200	13.39	11.28	13.01	13.09	12.84	12.7	11.86	11.42	10.88	11.53	12.51	11.33	8.08	7.06	10.31	8.46	8.31	9.12	6.27	6.35	9.22	5.69	7.36	8.33	8.22	10.45	9.65	8.47	9.37	10.4	7.63	6.7	6.84	6.58	9.41	7.96
Gh_A03G013400	5.93	9.39	5.47	6.23	7.53	10.25	5.39	7.33	6.1	6.21	6.38	7.11	6.77	7.17	5.16	5.38	8.19	6.92	6.9	7.18	6.79	6.24	7	5.46	5.82	5.77	7.85	7.02	9.65	8.06	5.3	6.78	5.45	7.32	9.36	8.25
Gh_A03G013700	6.46	7.37	8.4	6.96	6.93	7.56	6.84	4.98	4.67	11.16	10.95	9.51	7.32	8.11	10.61	5.71	6.49	9.46	3.81	2.97	3.11	5.41	4.16	7.23	10.39	9.5	8.85	10.85	9.32	7.25	8.25	7.38	6.88	6.14	7.14	6.67
Gh_A03G013800	711.39	1045.98	1043.94	585.57	614.8	465.62	496.3	743.09	589.49	501.13	567.02	455.37	1248.98	1148.01	784.55	343.79	489.15	420.44	726.36	613.67	629.13	469.27	475.96	372.42	974	766.32	969.07	676.23	813.48	722.76	923.91	875.39	1125.42	660.33	624.84	635.68
Gh_A03G013900	9.7	9.83	10.29	9.43	9.92	10.37	9.07	10.55	11.69	9.37	9.94	9.02	8.2	7.86	7.5	9.47	9.83	8.96	11.06	10.69	9.91	9.14	8.6	9.09	7.98	7.87	8.53	10.52	10.72	9.73	10.53	10.6	10.5	8.76	9.34	9.13
Gh_A03G014400	12.54	10.95	12.86	13.79	14.03	13.96	13.65	12.01	13.66	15.18	13.42	16.28	8.24	7.25	11.58	10.36	8.99	10.99	8.53	6.25	7.82	10.37	8.78	10.54	10.92	11.09	10.38	9.9	8.55	9.72	7.55	7.31	8.27	9.46	11.52	10.33
Gh_A03G014800	11.37	13.39	13.09	11.44	12	11.6	10.12	8.75	8.51	11.84	10.63	9.34	8.27	7.87	10.85	8.72	10.65	11.51	9.2	7.63	6.45	11.42	9.44	8.71	11.05	9.94	10.84	14.9	12.67	9.74	11.47	9.52	10.15	9.81	9.01	11.72
Gh_A03G014900	23.24	32.55	26.15	22.92	28.26	27.05	21.77	29.52	26.64	22.69	23.04	24.1	28.04	27.15	23.81	25.03	31.94	29.15	28.17	23.89	26	20.75	26.11	26.83	25.11	26.7	24.5	31.69	32.01	30.02	29.37	33.13	22.35	27.51	26.69	25.65
Gh_A03G015000	4.47	5.17	5.74	6.73	7.18	5.94	9.21	8.19	11.18	4.42	2.98	6.58	0.47	0.84	1.02	0.13	0.18	0.4	0	0.34	0.16	0.47	1.53	0.69	1.88	1.31	0.75	0.81	0.28	0.62	0.4	1.24	0.37	1.63	0.51	0.37
Gh_A03G015100	12.22	8.35	19.88	3.07	2.46	3.6	5.03	5.45	2.96	6.36	4.04	4.5	2.97	1.17	2.04	0.47	0.41	0.53	2.99	0.52	0.16	1.3	0.95	1.6	2.46	1.34	1.39	0.55	0.92	1.04	1.36	1.68	1.41	3.56	4.08	3.52
Gh_A03G015200	63.31	83.39	94.53	37.06	38.56	26.17	34.3	40.58	36.31	45.56	41.93	36.49	37.84	43.06	31.3	15.92	16.12	17.19	38.13	25.05	27.95	43.7	34.35	40.19	36.98	24.11	34.72	9.81	9.44	9.49	23.91	27.14	36.49	55.01	25.88	40.6
Gh_A03G015800	5.35	5.05	6.16	6.69	6.64	7.06	5.36	7.86	5.54	7.48	5.45	6.46	10.32	9.32	9.67	4.89	3.94	5.1	4.38	3.2	3.99	6.53	4.38	3.71	9	8.22	9.47	5.26	4.73	5	4.47	4.48	3.71	5.44	4.67	4.83
Gh_A03G016000	47.39	64.95	52.6	49.64	43.48	37.09	70.46	92	87.35	54.33	49	54.43	38.82	45.53	38.55	75.99	98.55	80.23	69.35	110.51	110.59	57.4	90.52	100.13	57.86	37.68	62.81	102.82	104.7	119.43	107.85	98.73	87.06	116.15	86.72	122.86
Gh_A03G016100	19.01	19.84	20.34	16.15	17.04	16.11	13.85	11.87	12.99	16.97	18.8	17.47	19.76	19.09	20.21	8.65	8.5	11.95	7.11	5.79	4.24	11.37	10.44	10.03	20.23	18.58	17.4	15.55	12.36	11.06	10.96	10.08	11.82	14.29	11.5	12.3
Gh_A03G016400	1.66	1.42	2.6	1.64	2.59	1.59	2.73	5.29	2.94	2.4	2.8	2.14	5.9	4.32	3.53	13.99	10.36	7.93	18.17	21.56	20.37	14.53	18.5	13	4.17	5.2	5.27	3.66	7.59	8.42	11.94	10.44	9.39	8.4	7.76	8.2
Gh_A03G016600	11.81	5.15	6.43	1.99	4.83	4	3.47	4.06	2.91	4.68	4.52	2.92	4.57	3.68	15.09	1.92	4.09	3.91	3.69	1.55	1.29	2.72	1.62	4.01	6.23	5.15	8.68	4.17	1.69	1.79	4.62	4.02	4.6	1.87	2.1	0.95
Gh_A03G016700	245.37	246.68	267.12	417.81	347.24	326.15	473.66	404.05	409.49	376.35	296.41	331.56	179.17	222.38	210.31	503.32	466.03	419.37	441.65	477.83	433.7	461.31	512.25	461.83	246.45	257.5	259.31	355.82	331.17	420.25	383.7	309.03	444.39	464.19	445.17	444.92
Gh_A03G017200	8.99	8.42	10.3	7.91	9.23	6.76	8.07	7.25	7.47	9.24	7.34	9.35	7.88	8.23	8.41	6.68	5.57	7.69	4.95	4.83	4.08	6.24	5.15	5.58	7.45	7.24	6.14	8.48	7.37	6.63	7.86	8.77	7.04	6.93	6.08	6.87
Gh_A03G017500	57.87	59.78	60.87	66.36	61.8	57.1	58.42	57.02	60.93	57.5	60.82	59.27	59.2	64.3	62.2	43.63	46.57	49.27	45.7	49.35	47.19	47.09	52.32	60.35	64.24	63.21	58.53	46.12	56.21	55.48	48.21	61.18	48.46	49.57	54.8	55.46
Gh_A03G017600	4.48	3.24	3.57	4.16	5.82	4.06	7.89	6.65	6.26	5.38	5.44	4.92	42.84	33.52	25.22	15.15	14.84	12.69	14.35	21.1	20.51	25.75	19.24	16.11	19.44	23.41	22.73	7.24	9.44	9.76	10.02	8.02	14.61	15	14.13	11.14
Gh_A03G018400	6.59	6.56	5.98	4.76	4.99	4.39	5.26	7.13	5.91	5.15	5.58	5.49	11.32	11.88	10.62	7	7.34	5.74	9.08	6.29	5.44	6.73	6.2	5.64	10.55	10.6	11.17	5.69	7.14	6.93	6.8	7.66	6.21	5.01	6.15	5.41
Gh_A03G018700	5.5	7.67	5.07	2.85	4.25	4.59	2.79	5.13	2.79	4.12	5.1	6.36	2.73	3.58	2.13	3.88	5.27	5.47	9.2	3.53	4.91	4.45	4.57	4.97	1.71	2.03	1.79	6.53	4.89	5.17	4.61	7.02	5.04	5.04	4.97	3.77
Gh_A03G019000	12.88	12.18	14.23	15.8	16.25	13.95	15.22	13.92	13.72	14.59	13.19	12.64	17.83	16.82	17.64	15.75	14.21	14.8	15.51	18.38	16.68	17.61	15.39	14.34	19.2	19.22	21.19	11.92	12.52	14.19	11.82	10.17	14.13	13.46	12.44	14.07
Gh_A03G019100	8.67	6.02	5.99	5.79	7.3	6.92	6.06	5.52	5.61	6.9	4.94	6.69	6.09	5.82	8.03	8.39	7.78	8.87	6.49	4.78	8.77	8.24	7.53	7.07	7.34	7.19	4.85	7.33	7.41	6.77	5.67	4.51	7.33	6.55	6.53	8.45
Gh_A03G019400	7.82	7.66	7.82	6.29	7.08	5.22	5.49	5.68	6.9	7.62	8.58	7.41	7.25	9.94	10.58	3.93	6.16	4.49	5.86	5.21	6.15	8.23	7.35	8.81	8.33	11.08	9.73	3.61	4.73	6.19	6.08	6.97	5.02	6.35	8.09	6.78
Gh_A03G019700	0.85	0.95	0	0.19	2	0.75	0.92	1.45	1.47	3	1.63	0.81	6.77	6.36	3.55	10.85	7.98	7.77	11.5	12.28	12.56	10.56	11.14	7.8	2.74	2.95	1.96	3.62	4.58	5.23	4.71	4.77	4.32	5.86	5.1	5.63
Gh_A03G019900	7.52	7.74	7.1	8.08	7.64	9.52	4.9	4.98	5.33	9.49	7.68	6.93	5.92	6.92	6.92	7.55	8.47	6.63	5.32	4.21	5.46	7.78	9.38	6.47	8.44	9.1	7.88	8.67	6.5	9.64	6.2	7.18	7.17	8.09	7.99	8.6
Gh_A03G020300	160.59	142.64	140.88	177.71	163.1	138.7	143.15	121.25	120.47	182.45	187.07	175.44	174.79	149.2	152.79	337.35	279.43	291.51	297.98	351.86	296.2	344.13	352.09	331.94	173.2	195.54	189.62	217.31	218.05	274.25	289.51	307.18	319.96	331.21	364.19	321.74
Gh_A03G020400	6.13	5.66	5.47	7.15	6.64	5.37	4.76	3.71	3.77	8.45	8.76	8.33	6.05	4.34	5.57	13.57	10.52	12.17	9.41	9.79	6.72	10.25	10.88	11.87	6.75	5.57	7.35	10.67	11.75	9.35	11.93	12.77	13.45	11.52	15.47	11.71
Gh_A03G021100	6.44	9.09	7.25	8.8	8.08	7.95	6.01	6.74	6.39	7.13	8.24	6.81	8.86	11.01	9.99	7.81	8.15	7.55	6.73	5.77	7.22	8.35	8.81	8.26	12.33	12.89	10.87	8.76	9.04	6.53	6.6	7.61	7.52	6.91	6.23	6.15
Gh_A03G021800	4.9	6.2	6.51	4.16	7.97	3.88	11.28	3.63	6.42	8.13	7.94	7.15	10.26	11.13	9.86	8.35	5.11	5.97	7.4	4.51	4.39	8.19	10.05	7.8	8.98	10.02	8.78	6.23	8.55	8.62	8.88	9.25	7.06	9.49	8.88	5.31
Gh_A03G021900	33.28	32	27.19	26.06	30.87	28.18	31.95	34.34	33.28	31.95	33.41	32.82	38.34	44.83	37.55	29.78	32.99	31.33	48.56	40.48	39.25	42.22	40.15	44.43	35.99	42.24	48.72	33.16	38.46	36.3	41.65	45.52	41.9	50.11	45.09	43.05
Gh_A03G022600	56.68	56.3	57.37	52.78	52.46	50.36	42.65	36.28	39.58	53.46	53.32	46.66	42.86	41.78	51.51	26.55	31.16	31.36	22.5	17.29	16.95	28.42	27.86	33.6	51.94	44.47	40.62	39.81	34.27	32.32	31.25	27.45	31.55	37.07	33.07	36.81
Gh_A03G022700	181.08	156.62	158.85	206.1	182.83	181.48	139.48	115.04	122.22	236.1	251.32	207.64	155.49	118.76	136.64	333.92	253.12	273.39	266.86	237.56	166.25	316.45	282.72	316.13	162.04	146.24	171.11	271.83	285.42	319.05	245.94	283.47	290.94	287.18	412.06	323.94
Gh_A03G023000	23.44	25.06	23.81	14.59	13.82	14.64	18.39	19.72	20.28	16.25	15.88	14.59	17.52	17.01	17.52	26.82	23.8	21.82	33.82	38.03	37.88	22.51	22.26	22.14	18.48	19.21	20.35	20.09	21.38	21.95	38.21	35.93	38.51	20.51	19.86	25.5
Gh_A03G023100	10.31	9.73	11.94	11.77	10.86	12.01	10.72	11.01	8.19	10.36	11.18	10.57	9.46	8.7	10.31	8.78	8.02	10.21	8.19	9.52	8.89	10.9	10.37	9.86	9.72	10.7	9.66	8.89	8.73	9.08	9.89	11.08	10.52	9.18	9.16	9.72
Gh_A03G023400	6.23	10.85	8.57	6.98	4.28	3.31	10.9	6.61	6.3	6.71	5.51	6.2	10.88	14.99	16.07	10.6	8.26	7.95	5.35	7.34	6.89	17.94	19.51	12.19	13.92	15.71	15.8	5.03	7.75	5.5	11.12	9.95	12.77	13.65	8.26	9.75
Gh_A03G024500	34.47	38.12	32.89	30.58	28.3	29.29	32.9	34.21	35.17	29.08	31.33	30.09	32.62	35.29	33.25	38.16	38.06	34.1	39.2	43.76	40.53	36.13	40.26	42.81	33.8	36.91	42.84	34.04	38.91	39.08	42.88	43.92	39.09	42.23	39.29	35.42
Gh_A03G024600	6.63	5.6	4.94	5.14	5.76	5.1	6.09	8.22	5.96	5.08	4.97	5.89	12.61	12.7	9.86	12.06	9.98	11.63	8.06	9.82	10.08	17.45	18.83	13.85	8.25	11.03	10.66	7.4	9.76	8.08	6.78	10.65	7.22	10.94	13.42	11.15
Gh_A03G025300	17.53	13.05	16.3	12.87	13.31	12.19	14.81	16.97	15.82	13.19	11.54	9.75	46.79	39.66	32.38	10.58	11.75	11.37	20.45	12	12.81	15.75	13.37	12.98	26.59	26.39	28.3	12.35	10.76	11.12	16.87	19.57	15.43	11.27	9.82	12.15
Gh_A03G025500	16.67	16.01	15.06	14.59	16.06	16.34	17.83	17.54	14.01	16.58	14.56	14.35	19.75	20.13	19.04	16.77	17.52	19.78	18.82	19.08	18.71	16.32	17.36	18.02	20.24	23.13	23.2	21.14	20.63	20.59	19.72	21.89	18.98	17.23	16.87	17.13
Gh_A03G025700	2.19	1.57	1.16	0.64	2.83	1.89	1.38	2.52	1.14	2.29	1.72	1.1	3.36	2.57	1.85	4.76	4.17	2.28	7.21	8.39	8.69	5.08	3.3	4.54	1.99	2.45	1.9	2.86	4.3	3.61	2.26	5.26	2.7	3.31	4.86	3.08
Gh_A03G025900	10.07	11.65	7.66	18.98	19.91	15.56	20.72	16.76	18.57	14.1	17.2	15.56	11.91	14.52	12.08	42.94	46.16	44.66	38.98	59.09	58.57	26.92	27.89	36.03	13	12.92	14.43	35	36.02	37.29	31.13	31.22	29.19	30.13	36.35	33.66
Gh_A03G026100	0.96	0.41	0.2	0.14	0.56	0.66	0.24	0	1.06	0.43	0.35	0.39	0.52	0.07	0.78	0.82	0.67	0.65	8.55	4.43	11.12	0.2	0.16	1.13	0.07	0.81	0.72	0.62	0.41	0.96	1.36	2.77	2.74	0.3	0.28	0.31
Gh_A03G026900	6.81	6.3	5.91	4.94	4.55	5.89	3.91	3.39	3.6	5.77	4.11	4.15	8.23	9.35	11.4	2.23	3.3	3.3	2.21	0.95	0.53	6.92	5.08	6.27	10.5	8.47	9.38	5.51	4.41	2.53	3.79	2.42	3.71	6.7	4.41	7.15
Gh_A03G027300	11.91	14.26	13.12	14.91	13.11	16.02	16.23	16.81	18.12	15	13.98	14.86	17.48	16.79	16.41	16.69	19.1	14.53	21	23.99	21.98	16.94	17.32	16.34	16.87	18.92	17.66	16.62	19.68	16.31	19.68	19.82	19.65	18.38	15.57	17.3
Gh_A03G027800	6.06	7	7.94	6.86	5.68	8.29	7.2	5.22	9.53	5.49	5.78	8.81	6.86	6.19	6.78	4.67	5.89	6.99	5.35	4.24	4.04	3.97	4.05	5.37	7.06	6.33	9.57	5.62	6.8	5.43	5.29	6.09	5.75	5.33	5.72	5.39
Gh_A03G027900	9.57	7.95	8.68	10.76	12.64	12.92	9.73	7.73	7.04	13.28	10.18	11.2	7.97	9.51	11.04	7.94	6.28	7.18	4.14	3.43	3.04	6.6	5.84	6.52	11	9.03	7.5	8.09	5.48	5.76	4.88	3.55	5.35	5.61	8.49	6.69
Gh_A03G028200	23.69	26.76	24.38	22.24	22.34	22.67	19.19	20.54	18.55	22.54	22.24	24.94	20.27	20.36	20.66	14.98	19.11	19.08	17.56	14.05	14.43	15.45	16.88	18.66	21.37	22.51	23.58	22.8	25.17	18.91	22.4	25.86	21.45	20.4	19.97	18.3
Gh_A03G028300	43.42	47.48	48.21	44.21	46.61	32.93	30.77	23.85	22.86	61	65.36	48.6	41.15	41.88	48.43	22.93	18.39	25.75	44.19	22.31	24.01	37.63	36.43	34.12	40.32	34.45	37.5	33.05	24.2	21.12	51.2	53.13	42.11	30.89	30.04	33.75
Gh_A03G028400	7.58	6.89	6.45	7.16	6.67	8.29	7.98	9.04	5.73	10.13	6.48	7.15	10.12	15.82	17.17	23.18	16.36	19.68	15.75	13.97	13.36	34.91	21.89	22.79	13.39	18.92	12.23	11.56	11.4	12.01	12.15	12.13	16.69	21.28	15.21	26.46
Gh_A03G028700	17.05	18.27	14.52	14.49	17.01	14.09	12.04	11.75	13.11	13.92	14.87	12.89	14.81	15.85	14.72	9.2	13.31	14.32	6.87	8.27	6.23	10.31	13.86	12.35	15.09	17.42	16.04	15.08	15.86	13.95	11.89	9.55	11.56	14.61	14.67	14.54
Gh_A03G028900	7.13	5.95	4.79	5.74	6.09	6.16	11.39	10.64	9.26	4.79	5.01	5.05	6.65	8.31	4.65	7.21	5.7	7.53	13.5	19.03	18.02	6.11	6.32	4.52	7.45	6.11	6.73	4.4	7.78	6.19	8.16	6.78	8.74	3.97	3.57	3.79
Gh_A03G029000	47.9	49.05	45.64	43.51	44.48	45.27	40.28	42.05	44.36	42.35	40.11	45.92	41.55	34.99	33.54	22.06	26.87	30.73	26.02	24.36	20.4	24.14	29.24	27.54	38.18	40.02	37.73	33.51	32.7	30.51	33.19	32.39	28.35	33.6	31.81	29.21
Gh_A03G029100	9.44	11.36	10.36	12.88	11.13	10.81	13.15	16.01	15.3	11.16	12.77	11.32	12.58	14.76	14.55	14.93	17.11	12.92	12.82	16.45	18.78	14.07	15.68	15.23	14.35	13.71	15.04	12.16	14.39	14.11	12.96	13.35	13.48	15.65	12.94	13.72
Gh_A03G029200	16.11	16.18	16.15	20.04	17.6	17.05	25.44	29.49	31.43	17.82	16.8	16.85	17.88	21.92	16.63	18.75	23.01	15.72	19.2	24.58	23.59	18.06	18.71	18.74	21.12	22.2	23.32	16.83	21.25	19.71	19.54	21.73	22.65	23.04	19.99	20.95
Gh_A03G029300	62.52	63.64	62.82	57.24	59.42	62.42	57.63	60.42	62.99	57.67	61.24	62.42	57.03	55.73	57.67	52.93	60.68	57.99	53.88	49.55	43.61	48.54	51.76	55.66	57.93	59.13	59.6	66.25	68.25	57.83	63.2	62.22	60.75	53.68	58.31	53.04
Gh_A03G029400	55.13	59.45	52.5	46.85	42.41	38.9	45.98	46.89	47.24	45.97	48.97	53.12	44.85	43.27	36.08	40.57	55.34	49.58	44.94	56.55	61.19	32.37	37.81	42.44	40.13	42.55	47.68	46.73	55.54	47.7	45.3	45.07	42.2	47.21	48.75	50.17
Gh_A03G029500	5.97	7.31	8.12	7.35	6.75	8.03	6.92	6.41	6.1	6.2	6.99	6.4	6.39	5.77	5.57	6.56	6.48	7.43	6.91	5.12	5.05	5.67	6.58	7.19	6.32	5.98	5.64	8.3	7.74	7.69	6.07	6.46	8.2	6.62	7.1	6.42
Gh_A03G029700	3.98	3.95	3.08	4.38	5.67	6.33	5.32	4.56	6.04	4.05	3.75	3.68	8.55	9.26	8.69	4.26	5.94	5.62	7.16	4.74	4.66	4.32	4.07	4.32	6.11	6.84	8.94	6.96	6.06	6.03	6.47	5.66	5.23	4.84	5.28	5.1
Gh_A03G029800	29.42	30.04	31.88	33.23	32.34	30.97	30.6	28.94	29.67	30.09	31.09	30.58	29.31	28.01	32.31	24.65	27.44	27.21	23.7	22.36	18.97	24.36	23.42	26.33	31.03	30.22	30.84	30.13	30.05	25.99	24.73	24.31	25.83	27.06	26.03	27.64
Gh_A03G030900	33.74	39.19	32.68	33.43	35.59	38.26	42.36	40.38	42.66	38.17	38.45	44.63	18.13	22.32	21.05	20.84	27.04	29.54	31.8	28.25	20.7	24.32	26.95	32.8	20.48	28.85	26.73	24.89	29.58	27.24	32.72	33.25	32.81	29.69	34.13	23.03
Gh_A03G031900	12.73	11.33	12.7	15.29	14.97	12.45	17.75	14.19	20.92	16.76	18.13	19.56	8.85	8.96	9.94	8.11	9.56	8.53	12.94	12.65	22.81	11.29	16.45	9.95	11.06	14.32	12.06	8.15	10.55	10.14	8.72	10.05	7.59	12.46	7.86	12.77
Gh_A03G032100	7.67	6.15	5.86	6.19	4.31	8.15	6.95	6.2	6.67	7.37	6.67	5.67	4.01	4.1	4.84	4.42	5.52	6.37	5.93	4.12	3.36	3.68	3.43	5	4.25	4.62	5.71	9.66	8.17	7.07	6.81	6.03	5.66	4.16	6.89	4.96
Gh_A03G032400	78.7	71.24	80.04	66.71	57.99	64.61	63	59.43	55.62	79.45	65.59	67.89	64.52	66.24	75.73	55.68	50.96	50.68	52.53	51.68	51.2	68.48	65.25	59.43	72.17	66.37	64.45	61.39	43.63	48.31	63.85	63.09	65.43	63.33	65.31	63.56
Gh_A03G032500	41.17	40.91	41.24	41.17	43.1	36.99	34.39	32.61	34.52	41.27	40.62	38.76	34.85	37.85	31.56	35.17	32.86	34.5	25.08	29.14	27.05	28.26	31.39	29.49	37.52	38.36	37.71	44.62	40.52	36.8	38.71	32.71	35.95	38.96	31.21	33.52
Gh_A03G032700	23.67	19.39	18.91	19.94	20.46	23.56	28.37	23.78	26.24	20.05	20.75	23.02	46.76	40.55	31.85	22.86	21.08	21.6	25.92	21.97	24.91	18.92	15.32	18.24	36.18	34.64	34.3	22.81	24.2	22.49	20.63	21.53	20.88	20.04	18.82	19.61
Gh_A03G032800	89.24	90.85	94.67	105.54	87.27	92.42	96.69	83.66	89.65	86.89	85.83	85.53	78.33	83.44	83.08	124.64	108.1	94.05	90.01	113.63	131.86	121.63	121.06	107.78	89.71	92.6	84.3	81.47	75.4	85.7	86.31	71.86	99.1	95.82	84.88	93.24
Gh_A03G033100	7.02	6.33	6.87	7.78	8.23	6.95	6.59	5.79	6.74	6.72	5.73	6.42	4.38	4.99	5.94	4.29	2.68	6.03	3.76	2.95	2.66	5.15	4.28	5.03	6.76	5.43	5.83	5.93	2.89	3.78	4.26	4.54	3.95	3.94	3.53	5.35
Gh_A03G033400	10.22	10.78	11.1	11.14	10.06	7.68	6.76	6.96	5.91	12.31	14.11	11.98	14.75	14.33	17.24	4.44	5.72	7.05	3.58	3.32	2.33	9.93	6.23	9.75	14.61	18.44	17.13	10.02	8.6	7.15	8.67	9.08	8.17	11.65	8.44	10.07
Gh_A03G033600	14.6	16.57	16.31	14.46	17.57	16.19	12.65	14.33	14.88	15.57	15.18	15.75	12.74	11.84	13.58	12.57	13.82	14.43	10.11	9.82	10.37	10.26	9.57	11.98	13.24	12.77	12.14	15.4	17.14	17.05	13.57	13.9	13.37	14.15	11.96	11.84
Gh_A03G033800	6.05	8.38	7.15	7.66	8.87	6.21	4.21	4.49	3.56	6.5	7.01	6.75	4.23	3.89	4.03	3.5	2.5	2.34	1.46	1.39	0.66	2.02	3.69	3.42	4.81	4.95	3.35	5.5	3.02	2.63	3.07	2.25	1.82	3.03	2.37	2.3
Gh_A03G034100	1.46	0.61	0.85	0.47	1.04	0.81	4.14	2.53	2.55	1.49	0.88	1.32	10	7.78	7.25	2.84	2.6	1.63	2.3	2.31	2.07	3.28	2.85	1.85	5.78	5.22	5.08	0.94	0.98	0.93	0.82	0.71	1.15	1.2	0.61	0.98
Gh_A03G034200	8.13	7.76	9.53	8.56	8.78	8.06	6.41	6.89	6.65	8.89	9.38	8.85	8.12	7.6	10.68	6.54	6.84	7.86	5.24	3.54	3.23	6.78	4.99	6.14	9.04	8.82	7.93	9.18	8.57	7.48	7.31	6.51	5.59	7.12	6.97	6.93
Gh_A03G034400	59.15	55.05	50.73	58.77	55.05	49.31	70.3	67.99	69.41	57.77	53.03	52.61	111.02	98.26	90.64	61.69	55.14	57.08	58.68	64.95	64.5	60.8	63.21	58.67	89.3	82.81	82.83	54.61	55.05	53.27	60.43	54.36	57.36	63.42	56.3	62.83
Gh_A03G034700	11.79	13.65	13.43	11.33	13.76	13.94	14.22	14.84	13.73	11.46	13.03	14.74	15.33	15.78	14.09	10.82	11.55	10.59	12.69	10.24	11.36	12.59	11.2	11.63	12.71	14.89	13.13	12.03	15.33	12.3	14.05	16.94	14.5	13.53	11.85	10.8
Gh_A03G035100	22.87	31.06	42.16	45.84	42.4	28.59	28.25	32.26	31.5	29.55	32.07	28.82	30.81	31	33.51	31.82	25.8	24.54	45.96	69.01	68.44	20.15	33.24	27.9	38.8	24.97	35.73	20.88	16.68	28.7	32.99	47.76	34.84	29.66	25.01	30.99
Gh_A03G035400	9.93	9.95	11.08	9.67	10.88	11.76	9.06	8.95	7.91	10.82	11.52	10.42	9.64	8.34	11.11	7.61	8.02	10.15	7.31	5.02	4.67	7.37	6.89	6.92	10.12	7.74	7.77	11.27	8.88	9.55	8.72	8.8	9.28	6.24	8.56	8.7
Gh_A03G035600	6.17	5.4	6.5	7.09	7.68	6.85	5.72	4.86	6.02	5.58	6.47	8.01	5.18	5.38	5.04	5.26	5.91	5.39	5.18	4.99	4.23	5.13	6.22	5.32	5.95	6	4.84	5.51	5.67	4.81	5.01	5.39	4.79	4.48	5.71	6.07
Gh_A03G035700	11.05	4.76	5.79	6.25	9.37	7.51	7.62	6.06	5.81	11.4	10.12	11.5	10.77	9.3	10.25	8.31	6.17	9.69	9.38	4.27	7.16	13.04	15.42	11.05	8.31	11.11	12.13	6.84	5.07	6.57	8.26	8.84	6.08	9.03	13.23	11.31
Gh_A03G035800	4.32	4.3	5.72	5.89	7.1	5.14	4.29	6.38	4.54	4.48	7.49	6.37	5.39	7.09	6.15	5.22	7.07	6.25	5.19	3.82	3.64	6.86	7.22	8.12	6.4	4.97	7.41	4.5	6.57	6.21	5.82	5.1	3.33	7.63	9.56	8.76
Gh_A03G035900	5.25	6.31	5.6	8.3	7.05	6.63	6.55	7.31	6.96	7.23	6.76	6.37	5.36	4.79	4.91	5.1	5.19	4.51	4.06	3.64	3.25	5.28	4.85	5.01	4.66	4.66	4.76	5.41	5.64	4.63	4.81	4.92	4.95	5.02	5.93	5.36
Gh_A03G036000	10.92	11.49	10.05	7.67	8.94	13.05	7.58	6.32	6.83	9.74	11.49	9.46	8.46	7.85	9.25	6.19	8.63	5.27	4.42	3.22	3.89	5.55	4.68	5.18	7.01	7.27	6.48	7.64	6.93	8.68	6.33	5.4	5.34	7	7.13	8.34
Gh_A03G036100	9.81	8.5	10.21	13.22	10.36	11.09	8.39	8.13	9.31	10.51	8.72	7.49	7.24	7.59	7.81	6.89	9.05	7.82	6.41	5.98	6.84	9.58	8.21	10.29	9.35	11.12	9.39	7.21	7.84	6.98	7.89	7.33	8.53	10.92	11.55	10.11
Gh_A03G036200	145.04	138.93	132.03	178.51	171.04	153.53	233.29	220.72	236.08	183.74	169.5	176.43	199.92	199.36	171.38	308.35	271.27	227.78	305.04	440.09	450.58	307.79	309.55	252.44	168.96	176.91	176.1	156.81	172.73	206.38	211.89	198.3	237.16	215.77	209.48	204.22
Gh_A03G036400	2.17	2.39	2.17	3.8	2.84	2.75	2.3	2.92	2.53	2.32	3.01	2.55	3.28	3.27	3.76	14.58	11.15	8.41	8.63	6.92	10.77	7.45	6.95	5.3	3.2	2.87	3.01	4.44	4.11	6.25	2.89	3.38	4.74	4.86	3.82	5.24
Gh_A03G036500	21.09	17.02	17.97	23.87	24.63	26.11	23.58	22.2	22.85	22.05	24.07	22.2	39.74	34.83	31.81	25.84	26.11	24.67	21.88	22.91	24.45	30.36	29.38	25.31	30.23	30.5	29.02	28.01	25.38	25.24	20.72	22.67	20.63	25.75	26.9	25.98
Gh_A03G036600	22.2	23.38	21.76	21.16	20.98	21.77	20.44	20.09	21.69	21.42	22.32	24	23.29	23.29	24.13	20.51	21.94	20.33	19.61	16.41	15.8	22.93	21.75	21.22	24.86	23.83	24.52	25.05	25.3	22.48	21.69	21.4	21.78	21.29	19.87	21.1
Gh_A03G036800	12.15	13.01	13.83	11.78	12.81	11.36	10.44	13.14	11.09	11.43	10.91	14.46	13.21	11.59	13.07	9.76	12.09	14.01	7.78	5.81	7.42	9.89	12.45	9.4	13.49	11.42	15.01	16.28	11.78	14.02	12.58	12.6	13.39	10.72	11.54	9.73
Gh_A03G036900	11.49	9.42	9.17	11.27	11.43	11.29	12.35	11.81	12.8	10.55	11.21	10.47	7.95	7.78	10.37	9.33	8.33	9.2	6.77	5.43	5.01	7.98	6.53	8.26	9.99	8.48	8.36	8.95	6.82	8.49	7.4	7.62	7.19	7.46	5.53	8.82
Gh_A03G037000	8.56	8.27	8.38	5.56	6.95	7.51	9.86	6.23	6.12	5.7	5.36	5.77	5.7	6.14	6.64	6.74	7.67	5.61	5.41	4.24	5.25	6.78	5.59	7.35	5.89	6.45	6.38	7.01	7.37	6.99	7.84	6.24	7.6	5.82	5.11	6.62
Gh_A03G037100	2.24	3.65	3.65	4.51	3.78	3.9	6.28	3.74	5.39	3.62	3.15	3.89	3.18	3.08	4.31	13.61	10.69	9.55	10.09	14.12	17.9	12.29	12.96	10.57	2.69	4.47	3.88	3.84	5.72	7.79	7.99	7.28	10.96	8.74	9.26	8.72
Gh_A03G037200	6.11	5.87	6.79	6.03	6.87	4.56	5.48	5.06	7.47	6.35	6.76	6.31	15.4	17.71	13.23	10.78	6.91	6.31	7.05	12.1	12.04	19.76	17.28	12.71	13.1	12.95	15.19	5.25	3.95	4.02	2.84	3.51	7.1	10.52	6.63	7.4
Gh_A03G037400	10.43	9.94	11.24	10.31	9.7	10.52	11.29	10.12	11.25	11.95	12.32	12.6	8.88	9.58	11.29	11.05	11.55	12.59	13.38	10.95	10.04	12.39	10.84	11.89	11.2	11.02	8.36	11.42	12.3	12.89	13.35	14.09	12.15	10.97	13.37	10.65
Gh_A03G037600	7.36	8.19	8.14	8.97	9.63	7.67	9.36	7.99	8.61	7.48	7.94	8.4	7.09	7.51	9.11	6.78	8.62	7.81	7.77	8.16	7.95	7.34	7.55	8.68	8.09	9.18	7.97	8.1	9.2	7.72	9.37	7.55	8.4	8.37	8.59	8.8
Gh_A03G037700	22.8	26.24	26.37	27.13	28.49	22.99	23.4	29.35	24.13	26.21	25.04	26.64	28.3	28.47	21.73	28.46	31.89	30.35	36.49	32.05	33.69	24.56	28.42	30.5	22.25	24.68	27.94	30.02	31.98	33.3	32.19	38	33.93	31.56	29.75	30.53
Gh_A03G038100	19.75	18.14	21.63	18.34	18.28	19.81	18.69	16.89	16.61	21.2	18.54	20.87	15.95	16.71	20.81	16.28	17.29	19.5	15.31	10.77	10.64	17.25	15.8	16.87	19.44	18.76	17.83	23.2	18.49	18.15	15.99	15.23	18.17	16.65	16.56	18.18
Gh_A03G038200	25.24	27	27.36	23.35	23.07	27.13	21.37	25.71	24.35	24.45	25.14	23.96	25.88	25.35	26.06	19.9	21.55	21.97	20.46	17.24	15.5	21.8	21.1	21.16	26.42	23.83	26.67	24.16	24.44	21.92	22.12	24.24	24.08	21.78	22.18	23.43
Gh_A03G038300	6.9	7.78	8.03	8.77	8.68	7.54	7.45	7.7	7.34	8.17	5.92	7.86	6.28	5.1	6.15	5.43	7.54	8.28	7.31	7.37	5.82	8	7.29	6.97	6.81	7.45	7.3	6.88	6.94	8.04	6.27	6.29	6.16	7.9	7.66	7.86
Gh_A03G038600	16.27	17.84	17.02	16.34	15.74	15.79	19.38	21.36	21.39	14.99	14.95	14.94	22.78	24.77	20.18	20.11	21.96	18.55	21.72	24.45	24.6	19.13	19.24	18.47	21.92	18.86	23.57	19.9	20.93	20.2	23.35	24.55	21.44	21.35	21.76	19.25
Gh_A03G038900	22.25	24.23	20.28	31.03	27.54	29.71	22.16	19.58	21.09	24.12	24.74	22.17	15.51	14.28	13.66	32.42	31.27	31.49	22.85	24.45	22.42	24.97	28.46	27.71	14.3	17.64	18.96	25.87	30.89	29.06	20.18	22.52	22.78	27.18	27.81	29.67
Gh_A03G039300	7.86	10.1	11.77	14.66	9.95	9.14	7.29	7.66	7.63	11.61	7.49	6.98	6.91	10.52	6.33	24.54	16.86	14.34	8.37	9.45	14.29	20.34	25.79	11.02	10.97	9.01	10.29	6.6	8.14	12.01	5.7	6.29	7.85	11.86	6.8	10.72
Gh_A03G039800	17.43	17.65	16.72	14.88	16.97	15.02	19.21	21.36	19.61	15.29	16.52	16.8	19.13	19.04	17.76	16.69	18.17	15.34	22.5	19.05	19.51	16.28	17.93	15.23	18.04	20.51	19.96	17.57	19.28	17.82	22.57	27.14	21.2	17.19	17.05	17.26
Gh_A03G040600	8.95	8.19	8.86	8.32	8.81	6.56	5.45	7.4	6.86	11.33	10.24	12.24	8.04	7.04	8.6	2.37	3.32	2.59	2.73	2.97	3.27	3.55	3.31	3.37	6.35	6.22	8.15	3.96	3.57	5.33	4.45	5.61	2.41	5.35	4.56	5.56
Gh_A03G040800	10.63	10.18	9.94	8.59	10.16	10.99	9.82	9.27	9.48	9.25	9.63	10.39	8.18	7.53	10.13	7.24	7.22	7.86	6.77	5.03	4.56	7.08	6.03	7.21	8.94	9.13	7.58	8.28	9.36	8.26	7.23	8.34	7.03	6.73	8.42	7.55
Gh_A03G041200	73.16	77.15	81.64	64.29	66.46	62.69	72.96	55.53	57.79	75.52	83.44	72.16	67.53	81.39	81.76	43.1	47.88	54.9	41.18	29	29.98	43.06	45.68	58.58	72.3	81.41	59.35	64.39	53.96	51.73	55.46	55.6	49.01	65.15	52.15	58.21
Gh_A03G041300	10.69	12.58	10.74	12.67	12.2	13.7	9.39	8.99	7.83	11.93	11.09	11.26	9.48	12.43	11.6	8.74	10.29	9.4	7.01	7.76	6.49	8.24	10.03	10.42	11.03	12.17	12.25	10.88	9.93	8.57	8.2	9.71	6.75	10.69	10.06	10.96
Gh_A03G041500	87.17	49.79	48.46	50.59	50.57	100.06	27.66	70.51	21.16	71.28	45.93	59.14	27.07	27.6	30.24	67.5	75.05	71.83	29.38	35.33	68.91	72.48	117.18	58.15	32.64	35.56	34.27	88.57	85.72	58.99	28.64	85.04	30.89	37.22	82.12	46.93
Gh_A03G041600	603.27	558.35	593.58	841.11	720.73	690.28	782.33	704.4	691.89	719.99	608.94	662.69	472.17	433.9	448.55	827.72	825.29	805.98	827.41	779.98	622.62	713.29	772.04	801.32	507.74	595.41	553.73	692.81	759.32	936.72	773.55	759.02	760.27	751.73	908.19	758.4
Gh_A03G041700	53.4	29.51	30.03	28.15	24.57	50.84	16.82	28.47	14.08	38.93	32.91	32.86	23.21	19.26	17.37	14.97	22.7	21.67	8.93	6.83	10.95	16.96	24.71	13.5	24.4	22.55	17.25	38.92	37.78	30.88	18.61	34.86	17.74	14.92	37.65	18.03
Gh_A03G041800	19.43	22.03	19.95	21.25	22.57	20.87	23.53	20.24	26.23	19.76	22.09	21.09	16.38	16.08	15.5	33.43	34.21	34.34	29.55	32.56	32.11	29.96	34.01	31.47	16.3	18.18	18.58	33.88	32.37	29.59	31.58	27.11	26.73	30.26	23.94	25.94
Gh_A03G042200	17.91	16.2	17.78	16.4	14.72	15.94	14.47	14.52	14.08	16.91	15.52	13.95	13.56	14	17.86	13.99	15.72	17.93	15.06	13.47	11.53	13.57	12.41	15.78	15.86	15.3	15.01	20.36	17.92	16.08	18.35	17.79	19.57	15.8	14.76	17.51
Gh_A03G042300	24.58	24.13	23.89	22.69	21.13	21.28	27.16	28.24	26.32	21.39	22.91	22.65	22.45	23.21	24.52	26.2	27.78	25.66	32.1	27.53	28.43	26.77	25.1	25.9	23.87	26.58	21.99	26.11	25.58	24.78	32.56	32.05	32.36	26.9	26.16	25.34
Gh_A03G042700	0.12	0.43	0.78	0.23	0.15	0.04	0	0.21	0.22	0.42	0.28	0.69	1.27	0.5	0.44	7.41	8.4	12.35	2.78	6.19	6.33	2	3.79	3.07	0.11	0.48	0.8	20.49	18.44	16.88	21.1	13.98	34.91	7.38	5.34	9.89
Gh_A03G043000	7.16	7.14	8.11	4.3	5.29	3.52	5.41	5.26	5.16	5.75	6.86	5.56	6.19	6.91	6.29	2.38	2.92	3.07	3.37	2.24	1.44	4.45	5.01	4.85	6.15	5.72	6.84	4.04	3.86	3.38	4.78	4.69	6.32	5.26	5.69	5.61
Gh_A03G043700	3.73	5.41	5.66	5.01	4.77	4.5	4.79	4.61	5.37	5.18	5.22	3.85	24.23	23.65	25.24	11.6	10.47	9.84	7.75	11.05	12.04	22.99	19.41	12.52	22.15	20.4	22.94	9.56	8.06	7.22	10.97	10.38	11.03	12.01	6.84	10.58
Gh_A03G044100	20.92	22.29	23.32	20.65	22.04	20.41	19.45	19.02	17.52	21.14	23.1	22.61	19.06	19.23	20.77	13.13	15.62	14.96	15.2	11.54	10.59	16.09	13.14	16.05	20.38	18.66	19.99	14.59	14.55	15.89	14.42	12.62	12.6	14.01	16.24	17.3
Gh_A03G044400	10.62	9.91	11.32	9.88	11.47	11.2	11.23	9.84	10.71	9.45	10.19	9.49	12.35	11.36	12.82	11.93	12.1	11.69	10.4	10.11	10.12	11.26	10.27	10.73	12.04	12.49	12.79	9.42	9.48	10.81	10.31	10.2	10.92	9.49	9.72	10.47
Gh_A03G044700	16.52	16.25	14.94	13.73	15.01	14.06	12.94	16.59	15.87	15.07	16.43	15.74	15.4	14.3	14.94	14.02	12.18	13.9	15.96	14.81	13.27	13.36	12.31	14.48	14.98	15.69	14.72	14.19	15.39	15.15	17.06	17.5	16.63	13.21	16.12	14.17
Gh_A03G044800	7.5	7.62	6.74	5.96	6.67	7.18	6.86	7.35	6.75	5.46	5.19	6.54	5.94	5.66	6.2	6.32	6.26	7.44	8.36	4.26	3.78	7.66	6.73	7.19	6.23	5.16	6.73	7.03	6.43	6.7	8.01	9.55	7.59	6.08	6.1	7.67
Gh_A03G044900	8	6.56	8.79	8.66	9.02	8.86	8.21	7.3	7.09	8.19	8.15	8.01	5	5.48	5.09	8.5	7.33	9.43	7.3	4.93	4.59	6.51	5.99	6.93	6.83	5.1	5.85	8.64	8.51	8.54	8.35	7.27	7.57	7.17	6.48	7.53
Gh_A03G045000	8.04	9.58	9.5	8.73	8.85	10.69	7.88	8.43	7.31	9.27	8.22	9.04	6.85	5.85	6.77	5.38	7.01	6.77	6.8	3.84	3.37	4.73	4.2	4.87	6.98	6.83	5.9	8.33	9.28	6.46	7.4	8.95	7.92	5.34	5.45	5.5
Gh_A03G045100	12.31	9.81	10.59	7.75	8.94	11.26	21.7	26.34	15.92	9.36	7.12	8.43	23.87	29.69	26.33	19.52	22.59	21.35	27.63	21.4	25.23	15.76	15.87	17.47	25.04	28.49	23.64	17.63	18.86	19.28	29.84	26.41	24.77	19.01	16.9	17.03
Gh_A03G045200	64.49	64.66	78.37	64.9	67.82	59.6	63.89	56.57	53.4	71.99	56.23	71.32	63.99	59.38	82.64	55.95	51.37	62.3	39.02	33.27	35.81	49.21	46.48	56.26	72.21	57.55	67.8	58.76	42.63	44.59	52.11	38.84	46.57	53.6	47.75	49.43
Gh_A03G045300	337.89	391.95	349.8	89.33	94.58	83.88	183.85	195.87	183.19	142.1	152.37	151.31	400.04	320.34	261.67	54.02	58.44	60.13	187.2	118.03	122.23	90.32	89.11	88.5	275.14	276.09	273.26	85.16	78.31	61.87	262.77	270.2	261.99	135.46	107.28	101.07
Gh_A03G045700	33.14	31.26	34.32	29.57	34.2	32	25.39	24.41	22.8	33.2	32.62	30.55	28	31.59	34.19	24.11	23.91	28.27	16.35	13.08	12.75	26.6	23.26	23.26	28.9	27.4	27.73	32.48	25.74	23.37	18.04	18.62	19.75	24.49	23.14	24.29
Gh_A03G045900	17.15	18.17	20.7	20.33	19.24	19.12	18.08	17.3	16.67	18.15	19.03	17.41	14.44	14.28	15.47	11.54	13.45	12.87	12.53	10.5	9.55	12.79	11.37	13.55	15.97	16.42	14.21	13.27	14.54	16.14	14.14	14.6	15.01	12.9	15.24	15.95
Gh_A03G046000	9.41	8.34	9.3	10.2	9.12	9.77	7.61	8.66	7.21	9.95	9.12	8.77	7.32	7.22	8.59	8.23	8.16	9.85	8.8	5.62	5.86	7.35	6.44	8.1	8.26	6.93	7.24	10.78	9.66	8.66	9.31	7.75	8.69	8.22	8.33	8.33
Gh_A03G046100	38.56	26.4	29.6	28.86	31.21	32.05	29.18	30.89	24.66	32.22	30.98	28.12	26.58	27.37	32.8	22.33	19.58	27.38	17.88	16.36	15.97	22.76	27.11	23	29.18	30.28	29.07	28.38	24.97	28.04	19.8	24.06	19.14	25.26	23.83	23.05
Gh_A03G046200	17.19	16.58	14.7	13.97	18.43	18.46	17.52	18.77	16.67	15.05	17.87	17.07	21.67	23.73	19.47	20.78	21.71	18.76	22.27	19.87	20.68	22.06	20.62	18.51	22.37	23.13	21.54	20.87	24.61	23.24	18.57	23.43	21.13	20.09	24.83	21.01
Gh_A03G046400	37.81	5.17	6	5.86	8.12	7.67	17.23	14.93	20.74	12.88	4.77	6.31	50.58	40.53	37.06	10.2	7.18	11.34	11.89	10.68	12.51	13.71	9.09	8.87	28.05	22.41	22.63	10.18	7.4	7.72	9.83	14.71	7.39	7.21	5.8	8.41
Gh_A03G046600	27.01	24.14	31.49	31.76	26.19	26.85	26.43	26.52	23.84	28.79	29.72	32.57	24.36	21.46	36.85	27.86	22.74	23.49	18.03	19.45	15.67	22.97	23.17	27.23	29.99	25.58	27.22	24.46	19.71	26.05	20.98	17.02	16.61	20.09	24.43	23.9
Gh_A03G046900	16.33	9.18	9.74	16.91	17.94	17.96	38.01	32.92	32.47	19.42	16.06	17.3	84.46	70.23	72.57	54.03	31.95	33.35	35.99	50.76	50.49	69.62	58.2	33.49	72.71	66.94	60.55	23.51	21.43	21.19	31.07	27.93	31.86	23.65	17.62	28.97
Gh_A03G047000	37.26	42.04	42.19	24.24	22.66	30.11	29.17	31.81	33.55	26.29	27.96	24.41	31.95	36.13	32.68	15.72	18.89	17.88	27.59	20.6	22.62	21.57	15.56	18.19	27.86	35.83	38.69	22.57	24.54	23.11	31.5	33.77	31.21	18.11	22.18	19.22
Gh_A03G047100	6.98	7.22	7.44	7.27	8.87	8.18	6.85	7.93	6.92	7.41	7.77	6.17	5.62	6.47	7.02	4.9	5.69	5.54	4.27	3.64	2.83	4.2	4.92	5.12	7.45	6.8	5.55	6.49	7.71	6.38	4.53	4.26	5.39	4.35	5.62	5.87
Gh_A03G048800	14.03	11.85	12.21	13.72	11.26	9.9	7.06	7.28	8.14	24.65	25.37	19.88	8.54	7.84	8.63	6.06	6.65	5.66	6.92	4.19	5.99	6.36	7.77	9.89	10.3	9.41	8.99	10.76	6.92	5.17	6.6	6.74	5.86	6.49	7.65	7.37
Gh_A03G048900	11.48	11.2	11.73	10.95	9.47	10.31	9.8	8.4	7.47	11.34	14.15	11.68	7.37	9.31	11.19	10.21	8.43	5.7	3.4	5.31	8.49	8	6.98	7.87	9.16	5.75	5.45	7.96	7.16	5.18	3.47	3.32	4.51	9.58	8.22	11.13
Gh_A03G049900	3.61	3.93	4.29	3.67	3.39	5.09	6.71	8.44	5.29	4.12	3.44	3.45	4.58	5.96	2.65	6.28	6.06	5.51	13.37	7.98	8.68	4.7	5.72	7.45	3.33	3.68	4.98	2.61	5.5	8.69	8.6	8.82	8.1	6.67	4.71	4.17
Gh_A03G050400	70.13	66.46	75.12	64.19	64.48	70.88	62.86	48.28	54.74	69.55	74.49	75.28	63.67	68.77	90.95	39.79	38.93	44.84	29.75	20.96	25.53	42.63	39.07	46.88	75.04	60.66	61.72	49.1	35.05	43.59	32.93	28.27	31.47	46.89	45.79	45.19
Gh_A03G050500	0	0	0.33	0.22	0.14	0.17	0.24	0	0.7	0	0	0.08	1.02	1.03	1.04	7.67	5.63	6.37	1.91	2.9	3.21	6.03	6.81	8.06	1.4	1.27	1.9	5.64	3.68	2.63	1.77	1.43	2.92	8.74	6.1	12.08
Gh_A03G050600	326.07	405.93	481.06	130.74	127.8	109.02	167.42	173.61	149.4	217.72	228.12	170.87	261.06	298.74	312.23	12.4	15.58	20.61	34.33	28.1	23.29	48.23	35	43.24	334.75	243.76	273.55	42.16	35.94	22.87	129.72	114.89	170.12	70.53	55.32	76.57
Gh_A03G050800	14.39	14.18	14.21	6.22	11.35	13.9	8.31	13.61	11.63	8.32	13.53	9.74	9.87	8.21	6.75	1.72	3.25	5.26	10.82	4.65	4.52	3.01	2.2	3.58	6.19	7.3	7.62	8.26	8	6.65	15.93	17.14	13.09	4.16	5.7	4.1
Gh_A03G051100	4.47	2.89	3.98	3.73	5.61	3.24	8.55	3.97	6.07	8.02	5.96	4.61	7.15	5.08	3.65	8.41	5.02	5.24	6.16	12.74	12.85	7.52	6.26	7.89	3.14	2.64	2.69	0.83	1.93	2.44	2.66	2.59	4.87	2.68	2.83	3.12
Gh_A03G051200	15.74	14.98	17.12	14.29	18.41	14.35	10.93	7.71	9.02	18.05	13.32	16.33	12.45	13.42	16.82	7.69	6.58	8.51	3.84	4.5	3.47	9.65	8.92	9.44	16.22	11.15	14.02	8.33	5.74	7.53	6.75	4.14	5.16	8.45	8.38	11.96
Gh_A03G051300	71.95	61.27	63.87	63.74	61.12	72.75	54.4	50.5	54.58	63.56	73.39	67.96	45.84	44.26	62.11	33	41.08	48.41	31.54	30.88	32.8	45.1	41.41	54.05	54.93	46.67	43.49	47.73	48.35	35.67	43.69	41.85	35.62	50.17	51.46	54.01
Gh_A03G051600	12.18	11.68	15.35	16.83	16	15.77	9.03	7.94	8.54	13.89	14.65	11.66	11.88	11.47	16.55	6.6	5.75	7.64	3.05	2.3	2.8	5.34	4.66	6.77	14.64	10.99	10.16	12.19	6.22	9.67	4.38	3.49	3.19	6.14	6.42	7.84
Gh_A03G051900	42.11	47.65	41.34	47.24	50.3	45.72	41.27	41.54	49.15	46.92	45.92	42.99	39.02	38.56	43.73	29.31	35.41	34.39	25.18	32.51	32.94	37.23	37.65	37.51	41.67	39.42	40.87	39.71	39.19	39.47	37.86	38.9	32.58	37.98	31.66	36.36
Gh_A03G052400	12.65	11.93	12.02	11.88	10.97	9.07	11.76	8.79	8.29	11.01	10.66	11.77	9.78	10.98	13.53	9.19	8.28	9.7	7.51	6.19	9.47	10.19	9.71	7.87	11.6	9.37	8.74	8.72	9.79	9.01	7.99	10.61	7.65	10.63	10.67	10.05
Gh_A03G052500	8.1	11.83	9.43	8.5	9.06	9.01	7.93	9.17	7.5	10.19	10.53	9.79	11.49	9.7	10.2	8.16	9.65	9.26	8.34	8.53	10.22	10.76	9.74	10.72	9	9.25	11.82	9.47	10.05	10.88	7.78	9.42	8.08	10.21	9.45	9.32
Gh_A03G052600	9.47	7.46	9.32	8.8	6.79	7.99	9.47	10.74	9.57	8.34	8.56	9.33	11.86	11.84	12.53	7.19	8.82	7.52	8.51	9.66	8.14	8.21	8.49	7.14	11.51	12.12	12.68	9.9	8.68	9.04	10.33	9.02	8.65	7.81	7.44	7.79
Gh_A03G052700	38.68	23.63	39.53	20.86	26.55	21.68	15.21	12.27	13.5	25.1	35.49	20.94	21.24	18.27	32.94	10.04	9.8	15.66	3.89	6.18	4.41	13.18	11.47	17.64	19.34	22.59	17.79	12.51	8.47	6.53	5.23	3.19	6.36	13.64	13.01	19.95
Gh_A03G052900	7.92	8.84	8.51	9.99	8.99	8.7	8.54	9.62	9.74	8.53	9.33	9.8	9.04	10.34	9.23	7.85	7.26	6.41	6.68	5.84	5.23	7.04	5.16	6.83	8.81	8.92	8.95	7.78	7.85	6.92	5.98	7.26	6.27	6.83	8.1	7.05
Gh_A03G053000	9.62	11.52	10.86	11.12	9.31	11.33	9.11	8.23	10.02	9.4	10.68	10.66	6.75	7.42	8.56	8.7	8.68	9.61	8.81	7.86	7.9	8.45	8.75	10.47	8.4	7.82	8.96	9.77	11.4	11.17	9.91	11.03	8.23	9.66	10.6	9.01
Gh_A03G053100	27.46	28.59	26.33	26.13	26.56	27.54	24.95	19.8	19.86	21.15	28.55	22.5	23.84	23.65	24.68	14.23	15.36	23.7	14.4	13.06	12.18	17.21	19.36	22.7	24.06	22.56	24.47	21.53	21.99	22.45	18.48	15.84	14.28	18.32	22.2	23.45
Gh_A03G053200	12.47	12.37	11.11	15.42	17.91	18.56	15.81	16.66	14.41	17.02	17.01	19.45	11.24	10.81	6.36	25.11	22.82	29.79	24.54	19.13	28.27	20.56	16.56	23.96	9.24	9.45	8.39	32.22	29	35.75	20.02	21.49	21.29	20.04	27.45	24.48
Gh_A03G054000	5.16	5.46	5.39	6.24	6.4	8.11	5.6	6.07	5.82	5.89	6.05	6.38	4.69	3.75	4.91	3.59	5.11	4.84	3.28	2.09	2.01	3.33	2.9	3.83	4.35	4.6	4.21	4.78	4.01	4.15	2.9	3.71	3.2	3.8	4.47	3.6
Gh_A03G054300	11.78	11.72	11.88	13.53	13.39	12.33	13.52	13.17	14.76	13.49	12.12	12.05	14.35	14.82	15.05	17.84	15.77	15.34	15.92	17.26	16.01	24.26	20.46	15.2	15.95	14.83	13.62	14.07	14.58	16.16	15.88	16.13	15.1	14.86	14.62	17.72
Gh_A03G054500	11.25	11.36	9.76	18.67	23.61	24.24	14.63	15.87	14.34	19.61	21.79	19.68	17.63	18.15	15.02	20.65	22.92	23.27	14.65	15.38	13.42	23.53	21.05	23.37	15.13	16.96	15.41	21.74	27.02	24.6	18.13	17.21	16.82	22.97	30.79	22.78
Gh_A03G055000	71.85	79.4	86.54	69.88	65.74	67.8	60.62	59.72	63.99	67.45	70.61	66.4	54.2	48.77	51.11	27.34	35.54	40.73	30.42	31.36	23.51	34.27	34.74	37.4	60.67	54.05	54.17	49.36	51.48	41.32	45	45.11	45.05	46.33	46.87	44.09
Gh_A03G055100	14.7	16.59	16.24	15.99	15.41	14.8	16.58	17.81	19.58	16.46	16.74	16.65	14.21	17.73	14.1	20.75	19.43	17.4	17.82	19.98	21.24	21.49	22.44	18.63	13.82	15.33	16.35	16.66	15.57	15.1	17.56	16.88	18.71	20.76	16.75	19.24
Gh_A03G055200	12.9	12.89	10.75	16.76	15.24	15.42	15.51	15.23	18.28	13.36	14.6	14.52	13.91	14.06	9.5	10.46	13.21	11.43	16.55	17.05	23.35	10.3	12.41	9.72	10.49	13.84	12.77	11.66	14.65	12.31	13.35	12.87	11.14	12.48	12.02	9.67
Gh_A03G055500	9.99	10.29	11.41	12.28	8.92	10.63	15.59	14.44	13.64	9.45	9.75	11.19	7.64	11.47	12.93	16.19	12.97	10.44	14.88	16.18	15.51	11.64	16.2	16.61	9.72	7.77	10.36	8.95	9.99	14.77	12.2	12.17	15.89	12.56	10.24	15.74
Gh_A03G055900	17.28	21.72	15.96	21.73	22.52	23.75	17.38	18.41	17.57	17.01	22.37	21.16	18.27	20.45	14.02	30.83	34.79	36.45	32.41	32.23	29.85	19.49	24.41	23.41	18.82	18.99	19.3	27.44	39.15	33.9	32.59	38.93	34.55	21.02	30	22.34
Gh_A03G056000	44.68	42.66	41.48	39.47	41.75	45.31	41.23	37.97	36.4	44.16	35.87	38.3	39.91	36.52	38.58	29.75	34.59	37.38	28.27	27.3	25.45	29.69	30.89	31.37	38.68	34.7	36.47	35.75	36.32	39.67	38.39	36.28	35.69	34.88	33.36	31.71
Gh_A03G056300	25.57	22.14	23.8	30.81	28.26	28.57	38.69	36.68	33.77	27.68	25.79	29.78	17.05	19.87	23.7	39.47	34.9	27.88	30.49	35.41	29.92	28.68	36.91	36.59	19.57	19.09	20.56	27.4	22.3	35.6	33.01	29.19	37.22	23.23	27.63	26.87
Gh_A03G056700	3.88	1.86	1.98	1.3	1.84	2.17	1.7	1.63	2	1.96	2.01	2.03	5.55	5.7	8.82	7.48	5.81	4.24	2.17	2.38	3.11	10.26	7.12	6.2	6.38	5	5.26	1.4	1.39	1.23	1.25	0.65	1.68	2.27	1.52	1.74
Gh_A03G057300	20.53	21.47	20.53	19.31	16.96	16.59	23.09	20.59	20.73	23.24	22.72	21.73	29.27	30.86	28	41.67	30.77	22.18	37.38	54.82	74.78	38.75	39.13	26.55	24.94	26.44	24.84	9.92	12.78	13.63	16.19	14.91	21.91	16.37	14.75	15.61
Gh_A03G057400	31.92	24.5	24.87	28.03	27.24	25.84	32.34	31.22	30.72	35.84	32.22	33.94	44.65	42.28	46.6	46.44	37.45	36.47	50.3	53.6	53.39	51.42	48.62	40.29	36.52	44.77	40.86	28.77	32.66	33.48	42.31	43.98	48.37	33.61	31.1	33.52
Gh_A03G057700	12.02	11.54	12.68	9.84	9.32	10.23	6.15	7.55	7.88	11.17	11.55	11.06	15.35	14.6	17.65	6.54	7.14	8.54	5.81	4.15	3.19	9.1	6.56	8.84	15.04	13.71	12.67	9.11	8.22	7.05	5.83	6.41	5.7	9.53	7.35	6.41
Gh_A03G057800	5.91	2	3.91	4.71	4.04	4.27	13.92	8.98	6.42	6.75	4.17	4.19	21.29	21.26	33.92	23.15	12.7	13.88	8.23	9.1	7.55	44.05	35.14	21.26	23.67	30.28	25.19	5.89	4.84	7.15	4.82	4.61	7.66	19.03	12.86	24.45
Gh_A03G058800	25.68	12.39	12.25	12.59	15.79	13.19	20.36	18.2	22	19.8	12.93	15.75	27.96	23.9	24.95	17.65	16.12	14.61	17.4	23.25	23.27	22.74	23.43	16.35	20.05	21.24	16.79	10.33	11.98	11.47	15.62	17.59	16.8	13.79	15.76	13.72
Gh_A03G059000	15.07	14.94	16.01	17.1	16.22	15.75	12.92	12.87	13.25	15.82	14.03	14.59	13.7	14.71	15.22	11.66	14.13	13.34	11.64	8.71	9.48	13.95	13.98	14.44	16.22	14.7	13.67	17.27	15.92	14.2	15.57	12.95	14.9	14.16	15.11	16.82
Gh_A03G059800	9.67	10.37	9.28	10.02	10.93	11.09	6.98	6.99	8.71	9.76	10.75	9.13	8.72	8.64	8.26	6.59	6.51	8.91	8.18	5.93	7.44	7.85	6.84	7.86	10.78	8.47	6.48	9.07	6.77	9.54	9.18	9.49	8	7.9	7.19	8.43
Gh_A03G059900	6.96	8.47	7.77	9.19	8.22	8.59	7.55	7.73	6.53	7.89	7.88	8.5	6.97	6.52	7.64	7.3	7.99	9.54	5.48	5.22	5.23	6.74	6.75	8.03	8.26	7.64	7.14	7.23	7.38	6.93	6.55	6.38	6.66	7.95	6.53	8.02
Gh_A03G061100	95.06	114.17	92.89	75.27	80.85	71.24	78.56	81.29	77.86	71.54	84.58	78.52	107.81	115.72	84.82	88.13	77.34	88.5	83.6	82.51	108.47	79.12	97.91	85.19	95.2	101.61	101.95	98.88	106.4	104.81	101.71	120.51	88.43	108.85	100.16	101.6
Gh_A03G061200	97.64	138.82	123.36	98.21	107.93	95.62	78.4	85.82	85.28	90.97	112.83	96.59	136.42	131.85	121.88	55.94	63.78	82.53	63.28	50.3	47.77	63.07	70.52	79.31	131.55	120.87	126.74	89.6	95.54	78.29	86.28	79.94	74.97	105.3	92.81	87.98
Gh_A03G061300	13.86	13.76	13.68	14.99	14.08	17.87	17.96	13.21	16.98	16.29	15.41	15.76	5.44	7.86	5.88	24.86	25.89	24.26	24.68	31.56	21.38	18.73	18.88	22.73	8.91	9.32	8.7	25.57	27.85	27.02	31.8	29.53	32.34	23.09	21.05	23.09
Gh_A03G061400	7.37	6.77	7.64	4.27	8.02	4.89	4.78	4.15	4.65	8.64	10.18	5.72	4.86	4.58	3.9	1.71	1.55	2.81	0.87	0.85	0.93	4.45	3.8	4.6	3.8	5.35	8.75	4.84	4.13	0.95	6.31	5.73	6.71	6.54	3.48	4.1
Gh_A03G061500	9.65	14.99	14.32	11.37	14.4	11.36	7.61	9.1	6.42	12.2	13.12	10.49	14.36	9.91	12.21	1.15	3.91	4.13	2.21	0.74	0.47	3.35	2.06	3.84	11.29	12.24	12.03	8.17	10.74	4.09	12.03	9.58	9.38	8.61	7.65	7.5
Gh_A03G061800	18.92	21.67	20.43	23.2	21.03	21.86	15.11	15.19	15.1	24.69	29.93	24.2	20.58	16.99	23.07	9.26	11.66	15.07	7.72	6.58	6.48	13.79	13.4	16.4	16.83	24.11	19.69	15.76	16.94	15.23	9.06	10.73	9.64	16.88	16.56	20.23
Gh_A03G061900	10.14	8.39	12.25	10.53	12.85	10.06	13.21	6.61	8.77	11.93	11.13	8.86	5.43	4.8	8.49	3.32	6.57	8.46	7.16	4.08	2.07	5.12	5.08	6.4	9.15	7.01	6.37	5.84	5.86	6.15	4.77	4.3	4.01	7.37	7.14	6.61
Gh_A03G062000	47.3	43.71	50.69	34.98	41.39	40.6	31.2	31.02	31.37	43.51	43.69	43.27	50.81	59.27	63.16	27.17	19.76	22.53	16.99	14.08	13.8	34.53	28.38	28.91	54.22	48.2	46.96	30.66	25.61	21.22	21.18	18.77	19.37	31.3	30.26	30.14
Gh_A03G062100	12.14	12.47	11.78	13.52	12.98	14.59	13.08	14.06	14.03	13.58	13.42	14.18	9.65	10.37	9.18	12.14	14.63	13.3	9.74	11.22	10.48	10.08	10.52	10.23	10.37	10.95	11.57	12.29	14.09	14.1	11.67	12.05	12.21	11.78	11.93	11.78
Gh_A03G062600	22.32	22.35	24.33	24.36	24.83	24.98	23.76	22.09	21.26	23.37	22.74	22.14	18.72	19.04	23.74	17.57	21.39	22.91	17.7	14.37	12.09	14.21	15.03	18.25	22.81	22.48	20.84	30.06	26.46	23.08	24.2	22.59	23.89	18.49	18.65	16.67
Gh_A03G062700	15.11	16.21	18.72	15.99	17.81	16.87	10.12	9.31	9.69	17.97	18.08	15.19	11.08	10.23	17.95	8.05	7.2	8.91	6.46	6.33	6.63	9.41	7.75	7.12	16.81	12.31	11.02	9	9.77	8.22	7.13	8.43	8.15	7.39	6.83	8.76
Gh_A03G062900	25.53	21.01	23.22	131.72	131.52	136.17	68.48	69.66	63.23	70.1	70.71	77.47	21.01	21.25	17.9	152.34	153.02	160.86	50.05	71.29	57.5	178.8	162.91	187.42	18.61	29.09	30.6	122.87	130.43	161.27	55.99	45.03	46.55	128.57	170.58	165.34
Gh_A03G063100	23.99	29.4	27.74	18.87	20.46	23.87	23.86	24.53	22.7	22.18	24.26	21.99	25.89	29.07	25.11	26.62	26.34	26.77	27.41	25.18	24.64	23.46	21.31	24.49	25.56	28.99	28.67	28.01	30.19	28.09	30.89	31.23	31.16	24.38	24.81	23.45
Gh_A03G063300	7.84	12.54	11.38	9.48	12.25	10.99	10.68	8.4	7.48	10.5	12.15	12.49	8.31	11.65	7.16	6.73	8.72	10.72	6.31	6.81	5.59	6.05	9.03	8.2	11.05	8.02	9.41	13.23	13.7	9.74	10.5	11.43	8.15	8.07	7.42	10.88
Gh_A03G063400	5.8	7.31	5.47	8.22	8.06	7.32	5.6	6.22	6.81	5.45	7.77	7.27	8.39	8.32	7.01	11.29	14.43	14.82	13.29	12.2	15.65	11.8	11.72	11.11	7.42	6.92	9.61	15.09	16.57	14.89	12.23	13.07	11.91	12.96	14	12.23
Gh_A03G063500	16.24	8.28	13.16	10.42	8.84	12.34	8.58	6.55	5.52	7.86	8.04	9.4	8.89	9.25	11.27	7.12	3.63	8.78	4.63	1.41	1.57	10.62	7.23	6.46	11.53	8.41	11.96	12.21	5.66	3.34	5.66	4.86	9.38	7.5	5.09	11.22
Gh_A03G063800	6.53	6.92	7.11	7.89	7.72	7.2	5.35	7.39	6.33	8.82	9.3	9.33	6.19	6.81	6.77	6.73	7.64	7.32	7.27	5.75	6.09	7.51	7.3	8.18	6.08	7.47	7.07	7.72	9.01	8.27	6.95	7.48	6.78	8.16	9.7	8.53
Gh_A03G065400	6.8	7.8	7.33	9.09	6.68	6.66	9.73	8.02	8.33	9.33	7.29	7.04	7.74	8.14	6.64	14.39	11.52	10.11	10.13	11.97	14.34	17.3	15.16	12.2	7.13	8.14	7.04	4.7	6.55	9.79	7.03	6.88	7.42	10.62	8.72	10.07
Gh_A03G065900	9.53	10.62	8.94	8.84	10.34	11.09	11.08	11.66	11.26	11.62	10.54	10.27	8.64	10.37	10.38	11.54	12.23	10.91	11.32	11.48	10.23	11.73	13.21	9.65	10.46	9.99	11.14	9.68	10.37	11.06	11.26	12.26	14.73	11.1	12.81	9.54
Gh_A03G066100	176.65	164.87	165.28	233.27	190.15	192.67	176.11	151.24	163.54	197.41	185.38	177.18	144.6	146.9	139.23	329.32	264.84	277.44	207.02	237.85	207.56	331.54	326.08	334.14	156.71	164.85	168.24	217.59	218.76	272.65	242.7	229.04	260.24	278.59	331.68	318.42
Gh_A03G066200	11.56	11.07	8.96	16.48	12.62	11.92	7.67	6.86	5.12	12.16	8.84	9.37	5.55	5.6	6.13	10.03	7.06	8.94	3.95	1.93	2.03	7.65	5.42	5.06	9.73	6.83	9.5	7.31	8.25	5.06	5.32	4.44	6.17	7.3	4.57	6.9
Gh_A03G066300	9.89	7.5	6.6	11.67	14	8.84	17.02	11.91	13.37	14.18	12.83	12.51	5.5	5.62	5.94	17.27	18.69	14.74	15.55	19.21	17.18	22.35	21.47	19.6	6.73	5.94	5.9	9.74	13.22	11.98	12.19	14.58	19.92	18.52	17.08	14.37
Gh_A03G067700	8.78	8.06	8.9	8.75	8.1	8.58	9.34	8.62	9.98	8.18	8.95	11.32	6.98	7.41	6.75	6.09	8.44	8.34	8.46	9.18	8.18	6.85	6.92	6.39	6.97	8.36	9.14	8.1	9.33	9.16	9.27	9.66	9.57	8.4	8.75	7.04
Gh_A03G068200	10.65	9.53	11.34	12.45	10.39	12.09	11.81	9.73	11.6	11.99	11.74	11.47	10.27	10.57	13.49	11.46	8.6	9.14	7.58	7.37	6.28	10.19	8.52	10.38	10.17	11.79	11.53	10.66	9.88	8.88	11.21	8.88	8.25	11.13	10.53	10.35
Gh_A03G068500	14.77	17.41	15.87	16.66	14.32	16.37	18.51	18.74	18.37	14.89	17.01	13.79	17.52	16.74	15.45	18.72	18.77	18.89	19.14	20.37	20.49	19.46	19.47	17.69	14.87	17.34	17.92	17.13	21.8	20.7	21.09	21.65	19.02	19	19.71	19.96
Gh_A03G069400	6.75	8.83	8.52	6.32	8.61	5.29	7.84	7.34	5.37	9.4	8.9	6.13	5.74	9.69	6.47	6.01	7.02	9.58	4.95	5.47	5.69	5.44	6.1	9.54	4.5	5.72	7.49	5.7	10.79	7.44	4.55	6.35	5.04	6.77	6.69	7.93
Gh_A03G069600	11.13	7.31	7.71	6.68	8.32	8.99	5.07	5.88	4.51	7.06	5.42	9.95	4.81	3.44	8	6.19	4.59	8.91	9.58	3.45	2.95	5.37	6.84	6.42	5.79	5.41	7.11	7.03	4.64	4.03	9.25	8.92	4.58	6.94	4.3	6.77
Gh_A03G069700	51.13	49.76	56.6	51.14	55.66	55	45.93	47.42	43.83	56.87	54	57	51.87	47.78	62.55	40.4	40.59	45.79	30.49	24.51	24.89	38.37	37.99	42.25	54.63	51.91	45.16	51.76	40.94	44.82	42.5	38.24	41.4	41.33	42.74	42.89
Gh_A03G070000	11.73	10.74	10.23	12.17	12.47	12.39	9.99	9.69	9.83	11.88	12.75	11.3	10.73	9.54	12.35	10.68	10.49	11.16	9.01	9.28	9	10.46	12.08	9.02	9.94	11.42	10.84	13.4	12.66	12.05	10.94	9.74	10.4	9.76	11.62	9.82
Gh_A03G071500	8.79	9.68	8.49	10.18	13.28	11.64	9.54	8.42	10.18	9.65	10.47	11.54	7.44	8.32	7.75	9.1	8.2	8.28	8.24	6.34	6.73	7.86	8.61	9.4	8.19	8.69	8.48	8.38	11.05	9.02	7.57	8.36	7.16	9.34	11	8.26
Gh_A03G071800	3.4	2.25	3.13	3.02	3.18	2.19	3.67	3.91	3.35	2.56	2.28	2.87	10.58	8.25	8.11	4.05	3.05	4.26	2.73	3.99	3.88	4.38	4.58	3.49	5.68	7.46	7.47	3.31	3.71	3.32	2.97	3.03	2.77	1.99	2.94	3.57
Gh_A03G072500	38.28	42.17	37.71	35.52	35.38	36.08	40.5	44.62	44.55	38.11	40.81	41.55	39.35	38.42	34.3	29.78	35.16	32.97	39.02	35.02	35.54	30.55	31.09	32.25	36.76	36.35	37.14	35.12	39.79	38.38	42.79	43.8	38.08	36.88	38.9	36.17
Gh_A03G072600	29.89	34.63	35.09	24.49	23.52	22.61	18.36	25.69	22.15	30.38	33.16	31.42	41.78	37.77	27.73	17.76	18.21	17.33	15.87	12.05	11.34	23.62	18.73	16.68	28.08	28.32	33.2	25.34	28.35	21.37	24.75	27.03	25.29	23.36	27.76	23.97
Gh_A03G072700	58.64	63.32	61.17	73.18	75.83	69.6	66.53	65.2	70.28	66.28	70.29	67.22	54.52	51.27	50.46	63.83	67.94	65.01	58.5	58.17	64.03	61.85	58.33	61.52	54.95	54.95	56.87	73.65	77	70.83	63.61	62.96	61.41	61.57	66.02	61.87
Gh_A03G073200	9.3	8.21	9.34	7.08	7.42	9.46	7.48	6.38	7.51	9.12	7.98	8.82	7.24	6.53	7.08	7.44	8.02	8.31	7.42	6.38	6.21	8.63	7.93	7.75	8.58	6.97	6.62	9.52	8.18	8.6	7.94	8.35	8.62	6.88	7.96	8.48
Gh_A03G073400	17.34	5.9	4.6	5.19	9.38	4.8	7.69	3.99	3.79	11.62	6.21	7.26	17.95	17.09	23.83	9.01	6.09	12.33	6.08	3.58	6.18	17.33	13.18	11.96	14.77	19.77	16.63	7.77	5.99	4.44	4.68	5.17	5.76	13.81	7.29	9.23
Gh_A03G073700	15.19	16.46	19.03	9.29	9.76	8.06	6.13	6.02	5.26	13.2	15.53	9.59	19.09	23.02	20.31	3.78	4.41	4.82	1.18	1.14	0.65	15.13	10.22	8.87	19.37	12.75	17.79	9.8	7.41	4.51	3.46	1.24	1.95	9.77	10	13.26
Gh_A03G073800	6.38	4.56	3.78	1.31	3.99	5.22	0.94	1	0.79	18.68	18.88	23.45	2.56	2.01	3.88	1.96	1.45	1.81	0.7	0.68	0.62	12.22	7.78	10.33	1.98	3.6	3.26	3.43	2.36	3.14	0.89	1.18	2.03	8.8	19.81	7.94
Gh_A03G074000	5.48	6.32	7.55	10.34	9.33	6.06	3.03	3.88	3.43	6.96	7.07	7.49	4.67	4.41	5.28	9.91	10.29	10.19	6.39	7.83	11	9.75	8.97	9.07	4.55	5.09	6.79	11.84	8.54	5.93	4.79	4.03	8.13	8.7	3.48	9.3
Gh_A03G074600	41.79	32.6	37.54	24.9	33.09	30.35	21.98	25.88	21.96	38.49	35.38	33.93	43.85	43.18	45	27.62	24.43	26.66	19.55	19.38	20.17	29.28	24.8	26.63	37.1	35.67	34.68	27.05	24.85	24.37	22.29	25.64	23.48	21.89	30.99	24.86
Gh_A03G075100	37.42	41.33	39.3	43.23	39.16	40.14	48.25	45	45.26	36.66	38.45	36.41	33.2	34.56	36.86	31.61	35.18	32.02	28.23	26.86	29.62	27.1	31.73	32.97	33.76	36.28	31.9	35.36	36.81	35.08	33.77	32.52	34.11	34.97	32.39	36.69
Gh_A03G075300	13.41	13.95	15.11	16.37	17.68	19.52	15.22	13.88	12.2	14.8	14.02	16.52	13.3	13.13	13.03	9.42	11.2	12.79	10.18	9.17	8.67	9.92	9.77	9.39	13.15	14.05	13.46	10.91	12.82	12.45	9.92	9.87	9.52	9.44	11.26	10.41
Gh_A03G075600	14.91	13.49	13.98	15.51	12.64	13.6	20.86	20.22	19.43	11.65	11.96	13.65	11.39	11.38	14.61	34.89	26.17	33.41	21.29	17.18	19.62	15.65	14.43	16.11	11.66	12.38	13.24	20.39	18.93	22.72	21.19	19.35	21.28	14.35	13.92	18.17
Gh_A03G076000	6.12	6.57	6.44	4.53	5.23	5.97	7.19	6.83	7.63	4.85	5.02	7.31	5.19	5.47	4.15	7.32	7.82	7.75	8.26	9.54	7.32	6.79	6.81	6.62	6.15	6.1	5.91	6.66	8.74	6.42	7.71	8.25	7.56	7.08	6.56	6.96
Gh_A03G076100	56.88	18.48	18.39	28.39	31.4	19.37	29.63	21.04	42.76	66.26	32.86	36.85	117.63	92.59	77.72	179.16	118	101.99	124.79	187.5	221.69	230.72	195.89	112.42	58.58	66.06	60.34	24.31	45.26	53.17	46.2	60.74	67.16	66.71	47.66	69.69
Gh_A03G076500	11.71	12.02	9.69	26.18	24.91	21.6	30.5	30.01	28.55	14.06	13.99	17.63	3.6	4.98	6.37	29	27.42	19.39	20.57	36.02	34.27	14.21	26.96	21.29	4.9	4.5	3.56	12.32	10.22	31.81	27.66	24.87	24.66	14.82	18.49	19.92
Gh_A03G076600	22.95	29.96	29.3	20.59	21.36	23.66	17.67	14.06	15.26	32.84	35.63	34.19	13.34	14.83	17.32	8.14	11.46	14.4	12.24	8.02	8.34	13.39	11.2	18.5	15.92	17.41	16.28	15.41	18.09	14.76	16.58	16.99	19.69	17.13	19.79	18.09
Gh_A03G076800	18.56	17.46	13.84	9.02	9.29	12.28	13.92	11.29	11.3	12.5	13.61	14.09	7.08	8.12	11.58	6.4	6.17	7.17	6.53	5.29	4.78	8.63	4.27	7.14	7.65	11.53	8.75	5.34	8.21	5.78	12.23	15.06	10.84	4.8	5.93	7.63
Gh_A03G077300	15.47	21.21	15.97	22.73	18.77	19.33	35.7	37.53	35.02	23.49	14.34	15.89	22.2	29.39	21.73	97.85	83.51	70.58	80.03	117.36	106.37	83.81	112.75	105.18	29.43	28.77	35.76	53.37	45.48	65.33	54.23	50.37	48.76	96.92	74.99	78.88
Gh_A03G077400	13.08	12.78	13.43	14.27	12.74	11.46	15.03	12.97	13.64	13.74	11.57	12.28	12.17	12.72	10.54	19.68	18.72	16.2	14.49	19.1	21.86	21.58	17.48	15.5	12.78	13.01	13.17	13.79	11.82	14.66	14.55	13.79	16.78	17.47	16.91	18.51
Gh_A03G077700	6.92	6.92	8.55	7.21	8.36	8.04	4.91	5.83	5.84	6.83	6.34	6.82	5.12	5.9	6.94	4.34	4.24	4.86	2.79	1.98	3.3	4.75	5.4	4.56	5.39	5.56	6.62	4.87	4.22	6.02	4.84	3.53	3.39	5.44	5.27	6.24
Gh_A03G077900	12.09	12.48	13.26	13.64	13.08	14.48	12.06	11.69	11.56	12.61	12.84	12.05	13.45	11.06	12.92	11.59	11.25	11.45	9.58	8.55	8.33	11.71	9.24	9.95	11.75	11.31	11.75	12.59	12.54	10.01	10.23	10.36	11.18	11.74	11.42	11.46
Gh_A03G078200	21.02	17.91	19.62	12	15.38	16.39	11.6	12.74	12.71	17.2	15.27	15.42	20.1	19.63	26.47	14.02	16.27	19.96	19.28	9.6	8.32	19.43	19.36	21.6	22.14	20.01	22.68	24.83	20.51	15.13	19.47	22.51	19.91	18.24	20.06	21.07
Gh_A03G078500	6.56	8	9.3	5.93	6.8	7.43	7.4	7.16	6.49	7.04	7.35	8.14	5.9	6.45	6.37	5.64	5.71	5.46	6.71	7.12	6.24	5.71	6.27	5.23	5.21	6.8	6.54	4.85	5.79	5.94	5.02	7.82	5.63	5.4	5.79	7
Gh_A03G078700	5.51	5.4	5.03	5.32	4.48	4.78	6	7.02	6.77	5.02	5.46	5.39	7.85	7.71	5.86	7.32	6.19	6.29	8.65	6.76	6.63	5.7	6.24	5.86	6.25	6.86	7.62	5.61	5.85	5.85	8.17	7.84	6.99	5.4	5.63	5.38
Gh_A03G078800	28.09	23.21	25.38	23.77	23.6	23.94	22.94	23.9	23	24.98	25.1	25.95	22.28	22.11	26.94	19.53	20.65	22.22	21.51	17.99	16.17	19.84	20.89	19.82	23.36	25.13	21.86	27.96	28.59	23.91	25.02	23.59	22.82	22.4	23.35	22.64
Gh_A03G079000	5.04	4.29	4.93	5.6	6.57	6.7	5.57	4.06	5.41	7.71	6.09	5.98	5.51	4.92	3.71	5.19	5.57	4.65	6.44	5.82	8.95	5.17	6.62	6.21	6.01	4.35	4.97	6.09	5.77	5.56	5.44	5.07	5.11	3.12	4.13	2.44
Gh_A03G079200	18.96	18.66	19.29	20.18	19.29	19.77	19.09	21.76	22.44	19.72	20.42	18.2	20.26	24.97	26.25	14.5	15.57	14.36	12.34	9.82	8.59	14.76	12.71	15.84	21.4	25.2	23.24	16.66	16.01	14.26	12	13.01	12.61	14.62	15.16	14.37
Gh_A03G079500	16.24	17.05	16.5	16.28	16.47	15.5	15.72	14.74	15.48	17.49	18.41	19.33	15.63	16.12	16.53	16.32	15.93	17.02	16.34	15.53	14.47	15.96	15	16.51	16.46	16.8	14.9	15.96	18.58	17.11	15.54	17.05	15.76	15.3	16.65	16.35
Gh_A03G079800	8.96	9.5	8.39	8.64	10.09	9.94	7.3	8.14	7.62	9.52	9.23	10.01	9.41	7.94	7.29	7.48	7.76	7.26	5.85	5.35	4.93	7.83	6.92	7.05	7.98	8.36	7.61	8.12	9.51	9.95	8.2	7.48	7.09	7.5	8.62	8.46
Gh_A03G080400	5.3	4.16	3.16	4.57	4.72	5.61	7.03	8.4	7.48	4.97	3.99	4.24	5.22	4.74	5.63	6.4	6.22	7.8	4.86	4.51	3.55	4.9	3.6	4.18	4.56	4.38	4.29	4.92	4.57	5.28	4.25	3.57	3.88	2.86	2.62	4.21
Gh_A03G080500	5.91	5.15	4.07	7.87	5.31	5.71	8.67	9.84	7.47	4.77	4.81	4.89	4.01	6.22	4.8	8.64	6.11	8.1	11.3	7.74	11.08	5.06	4.76	4.77	4.92	4.6	5.28	7.16	4.84	7.65	11.12	7.47	11.17	7.29	4.01	5.77
Gh_A03G081200	28.31	24.49	28.94	24.76	24.22	22.79	16.83	17.15	16.3	27.13	28	23.48	24.8	24.57	27.2	15.82	15.31	16.09	9.14	6.8	8	17.58	13.26	13.14	21.35	17.63	20.16	20.1	19.79	14.37	13.24	10.7	13.25	14.94	15.56	15.76
Gh_A03G081300	4.31	5.34	4.36	7.4	9.79	6.88	5.45	5.56	4.83	11.29	7.36	6.48	6.05	7.47	6.9	34.63	23.41	26.92	25.84	25.61	32.39	42.33	57.88	33.26	7.64	7.75	8.75	22.72	26.38	26.82	15.65	18.29	17.3	44.2	34.79	44.26
Gh_A03G081400	7.83	6.21	6.55	7.25	8.89	11.35	5.41	7.04	6.58	7.42	9.64	7.26	4.79	2.51	3.58	4.39	5.08	4.96	5.09	2.37	2.33	4.22	4.84	5.09	3.14	4.37	3.89	6.56	5.89	6.89	5.52	4.84	3.84	3.76	9.18	5.13
Gh_A03G081900	18.54	17.72	19.07	15.61	17.68	19.35	16.88	16.62	14.3	19.16	17.46	18.7	15.54	14.8	17.65	14.06	15.02	17.06	14.18	9.88	9.5	15.17	13.33	14.94	15.55	12.59	14.7	20.71	15.77	15.43	14.57	15.7	13.13	15.97	14.1	15.67
Gh_A03G082000	6.2	4.47	5.47	6.4	6.92	8.29	6.31	5.5	5.81	7.51	7.64	6.65	6.81	6.36	7.81	7.97	6.61	7.05	4.9	6.48	7.81	6.68	6.41	6.67	6.85	5.58	6.59	7.72	6	5.08	6.01	4.07	6.13	5.55	7.1	6.28
Gh_A03G082300	30.52	31	30.22	26.41	30	31.68	23.23	24.07	26.03	25.93	26.63	27.69	29.11	28.51	26.01	18.73	20.4	26.89	18.53	13.09	14.69	16.82	21.77	19.31	27.93	25.94	29.65	30.76	26.5	24.85	25.6	24.74	23.53	23.79	19.96	23.01
Gh_A03G082800	24.14	26.56	24.17	25.52	30.32	32.35	24.6	21.21	21.16	24.51	28.1	28.17	20.09	18.64	23.83	15.67	15.43	19.13	13.35	9.51	8.1	18.95	18.35	20.71	22.51	21.45	18.86	23.74	18.9	20.43	14.95	17.34	15.43	16.76	22.01	19.9
Gh_A03G082900	22.87	17.91	18.65	19.35	25.27	24.98	20.31	18.4	18.9	21.26	23.56	23.72	14.62	18.26	15.37	15.38	12.4	14.03	12.14	8.24	8.57	16.58	13.77	14.37	17.84	18.22	16.27	15.76	15.38	15.5	12.39	12.97	11.33	14.61	16.89	14.01
Gh_A03G083300	7.68	7.12	7.3	6.5	7.56	8.26	7.33	6.85	7.26	7.34	7.7	8.35	5.38	5.11	5.43	5.24	6.68	6.34	5.38	2.96	4.17	5.4	5.67	6.15	5.28	4.54	5.7	8.5	6.7	6.62	5.46	5.82	6.12	6.62	5.95	7.53
Gh_A03G083400	35.24	36.46	36.44	37.42	31.3	36.56	45.98	44.01	44.58	37.96	34.86	36.01	30.48	29.47	27.58	26.87	25.72	25.78	33.83	34.04	34.58	25.84	22.98	23.48	30.58	28.61	28.21	28.22	30.02	27.33	33.06	31.85	31.84	24.6	23.42	23.29
Gh_A03G083600	18.5	19.53	18.13	17.47	19.44	18.39	14.83	15.52	11.89	16.85	20.04	19.4	17.23	15.82	21.67	9.87	10.93	14.66	10.13	7.1	5.92	10.48	10.57	11.87	19.75	16.75	13.5	14.23	13.72	14.55	12.23	13.23	10.74	13.31	14.35	13.6
Gh_A03G083900	6.04	7.58	8.62	4.46	6.22	5.82	3.19	4.5	4.34	6.89	7.85	6.46	5.14	6.53	7.61	1.88	2.79	3.88	2.82	2.55	2.21	4.49	3.62	4.94	4.95	5.58	5.68	3.93	4.13	2.62	5.63	7.06	4.6	4.69	6.64	5.03
Gh_A03G084600	9.4	7.54	6.49	6.26	7.94	7.8	5.17	5.78	5.11	6.16	6.23	7.3	7.97	8.52	8.26	5.47	6.7	8.16	5.99	3.8	3.51	4.96	4.04	5.92	7.39	6.93	8.14	10.15	9.36	8.64	7.59	8.78	7.9	5.87	6.36	7.33
Gh_A03G084800	16.35	14.76	15.91	22.02	24.41	29	18.89	20.29	20.63	16.52	17.74	18.78	16.57	18.09	16.73	25	24.86	25.61	19.3	17.46	17.02	19.99	17.96	19.6	16.34	18.85	20.2	24.22	27.12	24.01	20.87	19.75	20.25	17.98	17.6	17.8
Gh_A03G084900	7.15	6.32	6.65	5.57	5.06	5.44	4	4.92	5.08	5.14	5.1	4.32	16.57	12.25	11.9	6.36	4.03	4.44	3.69	3.07	3.06	8.9	7.29	5.15	12.04	9.58	9.19	3.79	3.26	4.12	3.92	4.08	3.21	4.38	3.41	3.77
Gh_A03G085000	5.07	4.96	4.93	6.47	7.45	5.75	4.45	4.57	5.24	5.77	4.55	4.13	3.06	3.39	5.17	12.7	10.23	13.2	5.63	6.46	6.95	11.61	12.62	9.24	4.38	4.74	5.73	7.85	5.92	6.21	4.74	4.21	4.97	7.85	5.46	7.15
Gh_A03G085100	132.05	153.36	147.14	136.7	140.81	119.35	131.59	119	123.5	135.2	150.64	135.61	159.6	150.66	154.12	105.79	115.15	122.54	103.63	84.64	89.37	114.17	116.1	129.78	134.68	141.92	135.99	131.78	134.13	119.28	130.12	124.48	118.67	124.38	132.64	128.43
Gh_A03G085700	70.86	72.14	75.1	73.64	75.5	72.25	58.86	59.02	56.1	75.82	68.27	73.23	65.87	69.84	85.29	44.72	43.06	58.01	36.75	30.27	29.82	48.64	48.39	52.75	76.41	63.37	56.58	61.11	50	53.4	48.01	46.27	46.33	53.72	58.16	55.28
Gh_A03G087000	4.53	5.29	4.3	5.01	4.11	4.1	6.39	5.22	7.02	4.17	5.12	3.25	9.94	11.94	10.47	10.79	9.28	9.1	10.21	12.2	11.79	8.64	7.77	9.34	11.03	10.53	10.68	7.45	7.59	5.73	7.55	6.96	9.26	9.59	8.32	10.3
Gh_A03G087300	8.02	6.67	7.43	8.71	9.01	8.92	7.74	7.51	6.29	8.79	9.25	10.32	6.02	6	6.41	7.18	5.92	6.57	3.94	5.63	6.57	5.71	5.85	6.96	6.46	6.55	6.52	7.8	8.92	7.85	7.59	5.91	7.12	8.78	9.65	6.79
Gh_A03G087600	7.84	5.02	5.54	3.25	5.89	3.24	1.6	1.96	2.16	6.01	5.51	4.08	6.13	5.49	9.78	2.12	2.19	1.74	1.05	0.91	0.89	3.36	3.12	3.18	6.83	5.65	4.92	1.7	0.32	1.05	1.45	1.32	0.52	3.95	1.73	2.44
Gh_A03G087700	7.76	7.59	8	6.26	6.74	7.04	6.63	5.94	5.55	7.27	8.09	7.53	7.31	6.62	8.77	4.79	5.64	5.88	4.92	3.53	3.58	4.66	4.29	5.17	7.32	6.31	7.5	7.22	6.34	6.48	6.2	6.13	6.21	5.59	5.77	5.6
Gh_A03G087800	35.07	33.82	33.13	29.47	31.79	33.6	26.6	25.56	27.01	32.65	30.72	31.24	31.69	30.74	34.58	21.01	23.33	25.05	22.23	17.29	16.55	19.67	25.11	26.05	30.4	27.88	30.75	30.36	25.07	24.46	26.59	24.7	23.53	27.45	26.9	25.62
Gh_A03G087900	8.34	8.4	9.15	11.46	10.59	11.72	10.97	7.53	6.71	11.36	10.44	10.7	7.35	7.91	12.12	5.62	4.42	8.21	3.74	3.92	4.28	6.61	6.23	7.39	9.41	9.8	7.35	7.56	7.18	5.96	5.25	3.05	4.87	6.56	7.63	6.98
Gh_A03G088200	8.75	8.61	8.4	7.59	7.64	5.93	3.69	1.91	1.99	8.27	8.26	7.98	6.13	5.44	9.77	1.53	1.37	1	0.6	0.17	0.24	1.86	0.69	0.97	8.26	5.26	5.77	1.61	1.38	0.83	0.8	0.84	1.12	1.05	0.77	1.16
Gh_A03G088400	45.25	48.22	49.78	40.79	45.52	37.48	44.09	39.21	35.14	47.21	45.61	42.91	38.43	41.28	47.84	26.34	26.59	33.13	16.48	19.26	15.15	26.03	29.28	32.02	46.21	44.26	41.73	41.93	40.29	34.21	32.91	30.97	29.64	39.14	30	38.83
Gh_A03G089100	11.57	17.31	18.57	17.66	14.41	9.44	6.18	4.13	3.2	14.82	16.25	11.92	10.06	13.8	13.27	1.5	2.01	2.48	0.15	0.26	0.04	2.95	2.61	4.06	18.76	9.49	15.03	9.44	7.7	3.56	2.96	1.63	2.39	9.65	5.8	10.03
Gh_A03G090000	6.95	7.64	6.64	7.47	6.86	7.2	6.51	6.54	5.12	5.46	6.81	6.96	6.97	7.04	6.96	6.1	7.27	6.55	7.11	4.81	4.32	8.16	7.97	7.37	7.32	7.29	8.76	7.12	6.77	6.45	7.67	8.47	7.06	6.71	7.17	7.69
Gh_A03G090200	7.06	7.28	8.29	6.43	6.39	6.3	5.83	6.06	6.78	3.84	4.36	4.22	2.18	3.3	2.64	2.49	3.9	2.91	3.11	3.79	4.17	2.19	3.89	2.33	4.77	3.85	4.1	2.51	5.42	3.55	3.66	3.56	4.41	3.21	3.59	1.85
Gh_A03G090800	10.63	12.77	11.15	12.4	11.7	11.31	12.33	9.2	11.63	12.96	11.39	10.29	11.94	12.77	10.53	9.86	9.46	10.42	10.65	9.03	8.68	10.42	8.6	10.71	10.36	9.84	11.83	10.94	11.39	10.83	12.82	11.15	11.75	10.36	10.14	10.26
Gh_A03G091400	13.67	10.18	12.97	12.83	12.34	11.21	10.51	7.51	9.46	20.36	16.28	17.7	12.44	8.27	12.45	5.5	8.1	11.42	6.44	3.05	5.72	6.61	8.05	6.9	11.31	8.42	8.49	8.99	7.97	8.32	6.69	6.65	7.33	7.16	9	7.76
Gh_A03G091700	20.11	18.69	19.59	22	19.82	19.61	19.53	13.89	14.87	23.24	18.25	19.12	18.4	14.94	19.97	19.98	16.34	17.9	11.37	10.87	10.34	19.22	17.75	17.7	23.59	17.69	16.47	18.91	14.2	14.63	14.31	11.76	13.61	17.17	14.51	20.81
Gh_A03G091800	33.99	35.42	33.11	26.72	31.51	31.69	34.36	35.29	36.36	27.61	30.34	34.35	35.98	35.4	29.11	22.89	24.55	25.04	26.58	23.19	22.79	26.6	24.1	26.03	28.85	32.29	31.51	31.22	33.49	30.63	35.98	35.93	29.22	27.08	30.76	27.13
Gh_A03G091900	8.17	7.23	7.54	5.31	6.93	7.68	5.16	5.79	5.31	5.88	7.05	7.17	7.79	6.79	7.8	5.38	6.21	7.68	7.09	4.87	4.19	4.85	5.06	5.33	7.61	6.89	6.29	7.93	8.69	6.74	6.9	8.47	6.16	5.31	7.64	6.8
Gh_A03G092000	13.02	13.08	12.11	9.2	10.57	9.54	8.72	8.39	9.45	12.47	11.71	9.42	5.35	9.55	9.87	9.09	9.59	7.94	8.86	8.55	7.27	7.23	9.94	9.09	9.25	9.51	8.09	10.75	10.48	10.54	8.71	9.45	11.02	9.12	8.78	9.81
Gh_A03G093100	8.69	6.51	9.44	10.1	11.07	11.68	9.59	7.72	8.18	11.3	10.37	10	6.85	6.64	9.05	8.1	7.22	8.18	7.17	5.7	6.36	7.61	6.61	7.59	8.29	7.44	6.33	8.42	6.83	8.31	6.12	5.78	6.83	7.21	8.11	7.52
Gh_A03G093700	13.77	13.36	11.63	12.29	13.16	15.85	15.51	11.77	10.91	10.59	10.76	10.17	11.68	16.74	14.01	14.67	18.73	21.72	20.11	18.27	20.93	12.77	16.78	17.4	13.16	14.94	15.79	20.4	22.76	17.81	18.31	15.98	17.89	14.57	15.52	16.61
Gh_A03G094000	28.84	33.08	32.33	30.64	30.83	29.66	34.82	34.11	36.46	33.57	31.7	31.05	34.45	34.67	31.3	31.68	31.46	30.08	35.32	36.8	38.02	35.68	32.82	32.38	29.63	32.26	33.19	30.58	31.74	30.75	38.01	38.75	36.37	31.95	32.94	29.03
Gh_A03G094400	14.44	19.26	15.29	12.57	11.9	13.58	12.03	11.79	11.86	12.95	13.27	11.52	12.14	12.92	11.68	7.25	11.92	12.26	11.6	5.25	7.46	8.94	10.12	9.38	11.75	11.4	12.72	13.84	13.71	14.27	13.87	12.25	10.66	11.57	12.6	9.68
Gh_A03G094500	32.18	37.51	39.54	37.41	38.4	43.33	30.92	27.23	29.42	30.1	30.32	29.29	23.83	21.39	23.52	25.89	32.35	35.51	23.69	19.06	20.72	17.88	21.12	17.88	26.47	26.1	24.11	42.82	41.33	31.98	33.54	28.33	35.05	21.34	19.45	20.09
Gh_A03G094600	8.17	8.04	7.63	9.81	9.15	7.67	10.1	8.34	9.34	7.97	8.22	7.73	16.18	14.1	12.92	7.87	7.45	7.52	7.21	8.19	7.05	7.96	7.64	7.38	12.72	13.72	10.08	6.88	8.3	8.21	7.47	7.62	7.24	8.31	7.7	7.21
Gh_A03G095300	51.26	50.69	52.72	46.88	54.26	57.39	42.96	42.92	44.55	44.25	53.35	49.73	48.56	44.74	46.4	30.86	35.69	40.24	30.58	25.84	24.34	33.81	36.14	34.69	48.77	47.27	44.67	42.44	44.37	40.06	33.42	39.04	34.07	38.34	42.13	42.62
Gh_A03G095500	15.84	16.05	12.62	14.66	15.01	15.64	12.72	11.57	12.24	14.62	14.6	14.84	11.91	11.45	11.93	17.28	16.2	15.54	12.7	12.88	11.59	16.32	15.36	15.29	12.68	13.21	11.27	14.71	14.97	14.8	13.85	13.16	14.4	14.54	13.88	15.75
Gh_A03G096000	5.05	5.99	4.8	8.57	5.89	6.51	6.24	5.16	4.22	7.51	6.54	5.74	5.61	5.64	5.32	2.72	4.09	4.52	3.16	1.35	2.44	3.72	4.42	2.93	4.7	7.23	7.69	7.57	7.81	3.45	4.45	5.31	4.76	4.43	4.48	5.15
Gh_A03G096600	14.25	19.75	13.88	10.6	12.92	11.92	17.2	19.25	19.01	12.6	12.28	12.35	22.14	22.37	18	19.68	23.86	19.63	28.05	29.94	26.02	22.36	26.77	29.03	20.17	20.32	25.85	19.3	20.88	20.94	25.96	27.45	22.6	27.75	27.18	23.28
Gh_A03G096700	7.71	8.87	9.65	7.48	9.66	9.21	7.17	7.11	6.85	7.25	7.31	7.34	5.94	5.12	5.9	4.09	5.94	5.2	3.36	2.85	2.86	4.16	4.22	4.72	5.84	5.72	4.75	6.96	6	5.18	4.18	4.84	3.86	5.36	4.03	5.31
Gh_A03G096800	6.57	5.88	5.5	6.06	5.55	7	8.41	8.65	9.03	6.36	5.64	7.09	6.9	6.68	6.51	7.04	6.94	6.37	7.94	8.12	6.89	6.63	8.07	6.97	5.74	6.7	6.06	7.24	7.74	7.67	9.12	8.16	7.69	8.36	9.09	7.73
Gh_A03G096900	37.02	37.5	40.21	43.47	44.31	42.06	41.26	40.33	39.81	38.76	40.26	41.8	36.55	36.82	39.25	32.58	35.41	37.38	32.52	28.18	29.04	31.01	34.78	34.94	40.78	40.72	40.52	42.87	46.97	39.22	41.84	37.18	36.68	41.99	39.21	39.32
Gh_A03G097000	5.61	5.66	6.16	6.28	4.72	6.25	6.39	6.19	5.29	4.55	5.98	5.12	8.16	6.95	7.78	5.44	5.17	6.76	8.23	5.78	10.7	4.66	4.56	6.13	6.62	5.28	6.34	6.65	9.24	9.16	9.37	10.26	6.4	5.6	8.37	5.84
Gh_A03G097200	46.08	44.3	39.6	41.71	57.27	63.65	42.54	43.35	39.25	50.46	65.66	59.44	37.49	38.23	36.75	43.78	55.28	67.07	50.04	40.69	41.1	46.87	53.82	65.81	37.46	46.38	38.69	77.38	87.96	72.42	68.85	75.44	55.12	61.66	74.33	64.17
Gh_A03G097600	6.61	7.81	7.48	8.39	7.8	7.87	8.39	8.01	8.45	8.63	7.63	9.19	6.58	6.39	7.16	4.95	6.29	6.65	7.32	5.2	6	5.64	4.66	6.31	7.23	7.56	7.29	8.28	7.42	7	6.4	7.46	7.18	7.37	6.67	6.97
Gh_A03G097700	5.91	5.09	5.23	5.71	5.38	5.96	4.3	4.01	2.5	4.56	5.92	4.73	7.9	9.49	6.9	3.82	3.5	4.6	4.43	2.89	3.8	3.9	3.19	4.41	6.53	9	7	4.73	5.1	4.37	2.98	3.31	5.08	3.85	3.84	4.81
Gh_A03G097800	5.08	7.93	5.88	6.38	7.09	8.78	4.63	4.31	5.06	8.76	8.46	6.56	6.76	6.89	5.78	4.44	5.68	5.25	4.93	3.47	2.99	6.65	5.8	6.7	3.99	3.62	5.09	4.83	5.59	6.44	5.87	4.33	7.38	6.38	7.32	7.36
Gh_A03G098000	10.28	15.46	11.9	14.8	12.2	14.91	11.69	13.41	13.48	12.74	14.57	13.63	13.55	14.28	10.76	11.56	10.57	12.43	12.14	9.94	10.23	10.66	10.27	10.73	13.17	12.6	13.51	11.73	13.72	14.58	11.23	13.35	12.62	11.21	13.11	11.79
Gh_A03G098300	11.9	13.41	13.02	11.48	13.02	13.25	11.88	13.92	12.82	11.84	12.75	12.1	11.83	10.39	9.81	8.28	7.59	9.33	11.23	8.24	6.98	7.91	7.93	7.48	11.27	10	10.59	10.15	10.33	10.85	9.9	9.98	8.82	8.76	9.43	7.83
Gh_A03G098500	7.04	5.36	5.16	5.09	5.58	3.28	3.25	3.63	4.24	5.05	4.87	4.79	12.42	9.07	9.87	3.07	2.16	3.34	2.26	3.01	2.86	4.08	3.12	2.62	11.34	9.04	8.83	4.22	2.05	1.92	2.98	3.29	2.93	2.9	2.05	3.1
Gh_A03G098900	8.22	10.51	10.03	6.11	6.33	6.87	8.71	9.94	9.29	6.92	8.21	6.65	12.67	11.78	8.16	9.44	10.42	9.41	18.84	15.16	12.93	8.18	9.23	10.19	10.7	11.94	13.86	9.2	11.62	12.17	15.38	18.56	15.29	10.22	13.86	10.09
Gh_A03G099100	1.86	1.85	0.59	1.83	5.86	1.05	3.19	2.62	3.09	2.2	3.89	3.18	7.27	10.58	2.84	14.14	10.53	13.11	20.37	37.86	44.95	12.62	15.45	20.56	4.11	7.43	5.66	10.6	14.97	19.08	11.56	12.83	7.6	10.5	18.5	14.1
Gh_A03G099200	1.53	6.56	3.34	1.95	4.19	1.98	8.48	2.62	3.64	3.68	6.05	4.23	4.63	5.92	2.73	2.95	4.66	1.46	4.01	3.15	3.6	3.54	5.15	3.96	1.9	2.63	7.76	1.16	6.3	5.73	3.41	1.38	0.8	4.28	8.47	5.02
Gh_A03G099700	10.74	12.32	12.9	12.68	9.76	11.77	12.15	10.02	12.62	12.05	12.86	9.25	11.03	11.07	11.41	9.54	10.23	10.91	10.1	10.73	8.19	8.48	8.33	9.81	9.79	11.57	9.06	10.93	11.05	9.05	9.08	9.89	10.1	9.36	10.13	9.71
Gh_A03G100400	6.16	7.8	7.34	7.79	7.34	7.5	8.92	8.5	7.04	9.81	8.5	10.6	7.77	8.37	8.25	4.59	6.52	6.74	7.69	4.65	5.18	7.25	6.2	7	7.4	6.3	6.99	6.64	9.14	7.44	5.54	8.19	6.28	6.17	6.25	8.16
Gh_A03G101100	13.54	13.84	11.62	17.67	17.69	12.59	24.18	18.52	19.73	13.29	11.74	11.92	40.18	39.46	26.75	34.35	35.66	29.01	37.61	49.68	37.83	34.27	41.04	40.06	32.29	29.4	31	23.76	23.25	27.04	30.83	31.45	36.62	35.39	35.62	30.34
Gh_A03G101700	13.48	14.1	13.73	14.96	14.2	14.93	17.59	16.46	16.87	14.14	14.14	14.63	12.84	14.06	11.81	16.88	17.55	13.97	17.68	16.39	17.29	14.17	14.53	15.86	13.22	13.91	13.98	15.73	16.17	16.85	16.76	15.23	15.67	15.76	16.13	14.45
Gh_A03G102100	8.11	8.98	8.89	9.43	9.21	8.29	9.91	11.01	11.38	7.79	9.66	10.86	7.93	9.6	9.15	10.58	11.75	9.84	10.95	10.44	10.99	9.06	9.08	9.37	9.54	8.87	9.43	11.41	10.11	12.08	10.72	10.64	8.97	9.83	9.87	9.25
Gh_A03G102300	22.76	28.79	27.35	36.69	31.47	22.43	32.72	26.67	35.21	32.64	32.94	25.57	24.74	25.34	19.56	34.86	27.55	30.83	32.45	43.65	47.84	43.5	49.95	42.38	20.96	31.52	29.84	20.88	23.61	31.35	25.67	23.61	29.17	46.8	40.95	44.99
Gh_A03G102400	32.79	31.2	31.79	32.42	35.12	34.43	30.76	32.19	34.22	32.3	33.36	33.85	33.9	28.37	30.91	29.02	30.76	32.27	32.86	30.26	29.45	28.84	29.24	28.52	28.37	30.7	32.15	34.71	35.47	30.17	35.37	35.31	32.58	32.02	33.31	31.07
Gh_A03G102500	24.83	25.43	25.26	26.3	25.98	26.59	24.71	24.42	23.79	26.56	26.82	26.41	19.1	21.7	21.84	21.77	22.48	23.08	19.87	16.04	16.34	21.48	19.58	21.85	22.85	21.57	21.78	24.67	23.99	24.56	20.57	22.33	22.71	21.23	22.79	22.66
Gh_A03G103200	7.85	8.64	8.94	8.22	8.93	9.98	8.19	9.75	8.91	8.05	9.03	8.35	7.1	7.64	7.34	5.74	6.84	6.55	7.87	5.57	5.69	6.31	5.42	7.47	7.17	7.69	6.99	6.76	7.26	7.77	7.12	7.95	6.74	7.9	7.61	7.14
Gh_A03G103900	22.99	22.39	23.89	21.38	23.72	26.43	19.81	21.1	20.74	21.83	22.12	22.22	19.49	22.95	17.77	20.01	20.18	21.07	15.57	17.04	17.02	18.14	19.44	18.22	19.9	21.85	20.06	21.43	21.24	23.06	16.91	15.83	16.6	17.87	20.68	21.78
Gh_A03G104000	9.3	10.21	10.07	11.69	11.16	9.79	9.5	8.45	8.66	9.06	9.92	10.45	8.02	7.22	7.78	6.28	5.09	8.08	5.6	5.93	4.87	6.93	7.14	8.14	7.91	9.5	7.94	8.71	9.51	9.43	6.16	6.27	6.06	6.59	9.71	9.09
Gh_A03G104800	10.07	10.41	10	9.45	10.42	8.56	8.79	7.29	9.26	9.83	8.98	10.03	12.36	10.97	12.02	7.47	9.01	8.33	10.04	6.46	9.19	8.85	8.45	8.91	11.99	12.95	14.17	9.48	9.07	8.11	8.79	10.1	9.11	7.67	8.38	9.22
Gh_A03G105000	30.9	32.65	31.52	29.75	30.4	31.7	31.41	35.41	31.81	28.02	29.69	31.53	27.8	26.92	28.02	23.52	29.25	25.24	30.45	25.97	23.77	21.23	22.59	23.83	28.43	28.28	30.54	30.67	33.17	29.6	30.99	32.43	29.81	25.99	25.8	25.74
Gh_A03G106200	31.16	37.76	29.41	25.51	26.65	31.8	27.71	25.4	29.58	25.88	28.14	26.99	20.37	23.81	18.81	27.11	31.53	31.11	43.26	33.86	28.26	22.39	25.34	27.99	22.63	21.88	22.82	34.13	46.26	34.23	47.01	45.63	40.58	27.29	27.83	33.18
Gh_A03G106300	19.16	18.98	19.83	19.72	19.04	19.51	20.21	22.32	21.84	18.73	19.98	19.01	18.6	19.14	18	18.24	18.07	16.96	20.87	16.5	15.81	17.02	15.46	16.96	19.27	18.79	19.31	20.73	19.53	18.04	20.27	21.86	22.09	19.46	18.83	18.44
Gh_A03G106900	12.75	12.56	14.43	11.15	12.83	13.77	10.74	12.27	11.21	12.28	13.98	13.17	13.63	12.68	12.69	7.8	8.05	8.77	8.16	8.21	8.78	8.01	9.21	9.41	13.49	13.17	15.54	11.06	12.68	8.91	11.1	12	11.07	9.15	10.4	10.49
Gh_A03G107200	7.31	7.49	7.39	7.17	8	7.4	6.72	8.1	7.19	8.23	8.37	8.43	5.94	5.86	6.24	6.12	6.66	6.59	6.36	4.62	4.95	6.04	5.63	5.64	6.22	5.95	6.53	7.82	7.05	6.92	7.36	7.53	6.61	6.23	5.42	7.07
Gh_A03G107800	24.86	30.41	26.87	25.53	26.92	29.17	20.31	16.94	19.5	27.43	29.17	28.82	23.52	21.39	24.95	18.13	21.92	23.98	15.31	14.06	12.38	17.64	19.28	24.04	20.58	29.7	25.35	23.22	20.77	24.77	17.79	13.89	13.86	21.25	20.25	19.74
Gh_A03G107900	40.14	38.19	40.61	54.95	51.02	49.17	40.87	39.71	43.6	48.23	47.22	52.88	27.8	33.22	32.04	46.01	42.53	41.82	47.75	50.82	51.05	58.44	54.32	60.5	27.61	39.76	33.04	37.19	41.02	43.13	44.38	51.18	45.94	52.69	62.25	51.9
Gh_A03G108100	26.92	27.84	26.06	25.67	26.39	27.42	19.71	23.21	23.93	25.42	27.67	26.94	30.72	27.93	25.22	20.7	21.92	23.43	19.98	15.96	14.31	17.76	17.61	19.59	24.75	29	27.16	24.58	29.57	26.54	22.77	25.28	21.65	21.71	24.51	20.84
Gh_A03G108300	11.81	14.12	14.39	13.66	14.55	15.83	11	12.79	10.72	11.39	13.66	13.83	11.16	10.76	10.91	10.43	10.71	11	8.57	8.2	7.6	10.29	10.17	9.26	11.6	12.95	11.55	11.41	12.19	11.99	8.82	8.89	9.87	9.31	11.61	11.01
Gh_A03G108900	13.2	9.01	9.33	8.59	9.19	7.13	12.13	10.51	14.18	12.11	9.54	11.94	21.37	18.78	17.52	13.72	13.07	12.88	16.41	21.49	26.92	18.7	15.24	17.03	13.46	13.78	15.64	9.55	11.91	13.36	14.42	17.6	11.82	12.23	11.6	11.18
Gh_A03G109100	9.81	8.94	10.7	11.5	13.21	11.59	8.65	8.41	7.2	11.78	10.63	10.21	7.28	7.98	11.72	5.82	5.49	7.46	3.86	2.83	3.18	5.8	5.59	5.54	9.74	8.65	7.67	9.65	5.59	5.24	6.33	5.02	5.72	5.64	4.77	5.97
Gh_A03G109300	12.12	11.47	14.33	16.53	14.82	14.49	13.16	12.34	12.38	12.34	14.78	15.13	10.62	12.29	14.45	10.42	10.93	11.3	8.59	6.67	5.25	11.78	10.21	11.79	11.7	13.7	9.97	10.93	11	11.73	9.11	8.03	8.16	9.6	12.06	11.9
Gh_A03G109600	31.84	35.79	32.91	25.49	31.12	27.32	23.01	28.29	23.91	26.47	28.33	29.6	32.89	36.58	33.38	33.79	32.5	36.99	28.63	29.55	32.4	32.11	36.19	28.35	30.09	29.1	31.72	37	30.71	34.42	32.03	32.22	28.91	31.95	32.73	30.76
Gh_A03G109900	110.5	114.98	118.17	106.78	87.39	97.1	124.96	109.85	119.61	104.62	120.57	111.44	84.17	77.08	72.54	81.49	64.93	52.04	96.7	161.17	235.67	86.84	93.56	79.52	67.69	105.08	83.08	35.67	48.42	53.76	50.32	31.23	54.37	59.5	62.3	56.64
Gh_A03G110000	27	27.59	27.71	26.3	27.03	25.43	19.94	24.03	20.25	26.83	27.79	26.2	26.99	28.43	26.23	20.58	22.1	23.47	18.9	17.75	17.86	21.83	20.36	20.73	25.65	24.55	26.03	24.48	26.81	23.73	19.81	20.98	18.27	24.02	23.56	25.41
Gh_A03G110500	9.81	7.8	10.11	6.64	7.3	8.67	5.9	3.6	4.11	8.63	8.8	8.89	4.11	5.71	9.67	7.33	8.55	13.4	9.61	4.17	4.12	4.12	2.65	5.56	6.95	5.26	5.21	14.24	10.96	5.8	10.07	12.21	11.08	3.76	4.45	5.03
Gh_A03G110700	11.92	9.84	10.61	5.86	6.22	7.74	8.56	6.68	5.75	9.25	7.92	8.38	8.44	7.72	14.23	5.95	5.86	4.76	8.56	5.17	7.83	7.77	6.52	6.33	9.66	9.42	9.81	8.31	6.55	5.19	10.7	7.96	10.79	8.44	7.51	8.08
Gh_A03G110900	54.47	74.34	66.16	44.26	50.84	58.13	50.64	48.11	52.14	53.5	62.06	64.59	23.44	41.45	34.1	22.4	28.02	26.7	32.31	22.69	23.32	39.42	28.91	45.34	36.79	38.73	41.97	29.41	41.41	37.19	27.12	32.43	37.99	37.67	43.9	38.87
Gh_A03G111100	22.31	22.17	21.39	20.43	22.09	17.62	19.13	18.23	18.93	22.47	20.83	22.44	17.98	17.94	20.12	13.5	16.06	15.8	13.86	10.38	9.44	13.91	13.66	16.67	20.74	20.31	18.8	17.69	16.96	16.55	13.92	15.88	14.54	16.34	17.38	16.71
Gh_A03G111600	12.49	13.69	14.6	13.03	12.73	13.62	11.74	12.04	12.63	13.62	12.64	13.25	11.96	11.26	12.49	11.03	11.56	11.76	10.54	9.71	10.57	12.38	12.12	11.02	14.58	12.57	12.65	12.92	13.52	12.67	11.8	10.13	12.65	11.95	11.43	12.41
Gh_A03G111700	5.93	8.92	7.9	8.74	7.21	7.96	7.31	7.31	8	8.24	6.87	8.49	6.82	6.53	6.25	7.43	6.98	7.75	6.97	7.99	7.31	6.52	7.65	7.9	6.22	7.26	6.5	6.77	6.93	8.39	7.27	8.84	7.16	6.27	7.35	7.81
Gh_A03G111900	7.71	7.86	8.07	8.7	9.22	9.41	7.06	7.97	7.94	8.49	7.49	8.95	6.16	6.48	6.83	7.36	6.2	6.99	4.85	5.44	5.78	6.73	6.24	7.04	6.71	6.43	5.77	7.99	6.88	7.35	6.5	5.74	6.38	7.21	7.16	6.65
Gh_A03G112000	30.49	34.6	30.63	31.37	32.9	32.43	24.28	24.99	23.96	36.78	33.3	31.68	25.47	27.25	33.59	18.73	18.8	23.22	12.65	11.11	10.02	19.83	20.12	21.45	28.76	25.21	23.32	22.82	19.98	20.76	16.23	14.63	15.14	21.85	24.79	25.67
Gh_A03G112100	5.8	7.48	8.08	3.08	3.14	2.35	1.86	1.22	0.86	6.15	3.88	4.83	3.22	2.16	1.66	0.48	0.53	1.44	0.2	0.17	0.08	3.65	1.02	1.64	1.25	0.94	1.53	1.1	0.48	0.49	0.34	1.9	0.32	1.51	1.22	1.53
Gh_A03G112500	43.13	52.25	43.67	44.82	44.52	49.56	41.99	40.61	36.48	42.21	46.54	48.94	41.7	40.48	45.15	30.22	37.11	36.56	32.92	26.87	23.35	30.89	27.85	32.59	43.36	40.98	41.5	42.62	39.13	37.74	38.11	40	36.24	35.34	33.92	36.83
Gh_A03G112600	7.19	6.51	7.23	5.94	7.02	8.38	7.7	6.27	5.91	6.78	7.23	7.33	7.56	6.01	7.06	4.53	6.2	6.22	4.5	3.26	3.33	5.27	3.97	4.88	6.66	6.59	6.06	7.84	6.24	5.65	5.44	6.15	6.58	4.68	5.88	5.25
Gh_A03G112700	16.26	15.32	16.67	15.65	17.81	17.25	11.63	13.42	14.8	15.65	15.9	15.64	17.91	17.53	16.25	11.38	13.09	12.96	12.03	9.27	8.25	12.57	11.4	12.15	15.67	16.61	17.52	14.62	16.45	14.95	12.01	13.5	13.44	12.32	14.39	14.16
Gh_A03G113200	10.54	10.45	10.24	10.55	9.35	13.54	10.52	11.25	10.79	9.11	8.9	10.01	7.25	8.09	7.29	8.24	10.63	11.43	10.59	7.94	10.94	8.01	10.43	8.23	8.1	8.74	8.46	13.58	11.18	11.79	10.63	13.34	12.34	8.28	9.38	8.15
Gh_A03G113600	9.98	10.28	8.67	8.77	8.68	9.35	6.33	7.66	7.81	8.33	9.28	8.8	6.7	6.46	6.55	6.02	7.5	6.87	7.75	4.79	5.52	6.26	4.85	6.3	6.52	6.47	6.67	8.24	8.85	7.99	7.95	9.7	6.56	6.94	8.34	7.68
Gh_A03G113800	8.89	10.39	10.1	9.48	8.9	10.69	9.87	11.61	9.9	9.85	10.22	10.49	8.59	8.65	9.2	7.15	7.08	7.43	7.61	6.31	6.06	8.22	5.94	7.68	9.32	8.67	9.33	7.91	9.5	8.37	7.56	8.37	7.62	6.99	8.97	7.48
Gh_A03G113900	27.02	30.19	27.62	29.39	32.01	32.56	26.36	28.27	29.1	30.07	32.78	30.57	25.32	23.91	25.52	20.35	23.47	27.4	21.99	19.01	17.36	19.89	20.39	20.79	28.01	25.5	27.49	34.29	35.25	26.56	25.37	30.3	26.75	23.47	28.51	24.21
Gh_A03G114500	14.35	16.19	15.7	16.28	15.58	15.29	13.6	14.35	14.97	16.38	15.28	16.92	16	14.77	13.67	10.71	11.99	12.24	9.7	10.38	9.69	10.67	11.3	11.56	13.3	14.26	15.12	12.72	14.95	13.6	12.8	14.3	11.65	12.06	13.07	12.32
Gh_A03G114700	15.04	16.06	12.77	6.55	7.38	11.22	7.67	8.82	9.14	10.21	16.67	12.65	18.79	15.92	11.11	5.98	7.03	7.84	12.4	7.55	10.43	7.03	5.95	6.02	11.72	12.15	13.63	6.77	10.13	8.77	12.11	18.12	12.11	6.46	11.25	6.66
Gh_A03G114800	11.28	11.62	10.65	7.77	9.36	9.52	7.92	9.65	8.2	9.06	8.32	8.42	9.37	9.46	8.48	8.54	7.54	8.3	8.91	7.02	8.03	6.74	7.61	6.38	8.51	8.13	9.66	7.46	8.42	8.77	11.41	10.72	9.97	8.6	8.74	8.75
Gh_A03G114900	1.56	1.73	1.6	0.95	0.96	1.76	4.07	1.94	1.48	3.41	3.04	1.35	3.47	6.93	8.5	6.9	2.67	3.94	5.6	4.91	5.38	11.91	11.18	3.79	7.17	3.91	5.77	1.65	2.36	2.6	2.24	1.75	2.23	6.45	3.27	4.94
Gh_A03G115200	9.31	10.16	11.13	9.65	10.18	10.47	9.68	11.04	10.06	9.16	8.7	8.21	9.43	8.67	8.45	9.08	9.23	10	9.63	9.89	9.82	8.11	8.82	6.95	8.38	8.99	10.46	10.25	9.1	11.24	11.15	11.4	9.16	9.39	9.26	9.6
Gh_A03G115400	19.94	15.24	17.71	19.67	15.8	21.8	26	25.49	26.16	22.42	19.21	20.43	54.78	48.26	49.62	25.08	23.12	28.73	22.04	19.23	23.06	30.31	23.26	22.96	51.14	46.05	40.88	24.84	18.88	18.43	17.45	16.35	16.83	19.62	14.72	18.97
Gh_A03G115600	10.82	11.39	12.2	10.7	10.12	11.79	9.37	11.95	11.18	9.57	10.08	10.79	11.25	11.51	9.6	10.76	9.46	9.11	9.92	7.5	8.85	10.2	8.99	9.65	10.36	10.22	9.75	10.96	10.15	11.14	9.81	11.17	9.25	9.12	10.68	9.53
Gh_A03G116200	10.15	11.36	9.37	10.71	10.34	11.38	10.12	9.54	9.11	9.9	9.36	9.35	9.43	10.06	7.34	8.39	8.24	8.87	8.1	7.09	8.46	7.89	8.18	7.51	8.26	7.47	8.94	9.1	8.31	9.38	9.36	10.88	10.01	8.25	7.75	7.69
Gh_A03G116300	6.32	7.55	7.68	5.67	6.83	6.58	5.04	5.62	3.97	6.8	7.26	6.9	6.46	7.7	9.46	4.22	4.88	5.4	4.34	3.2	3.27	5.34	4.95	5.61	7.57	7.43	8.99	5.27	6.01	4.21	5.25	5.13	4.39	6.22	5.03	6.04
Gh_A03G116600	38.08	40.37	41.39	42.11	40.31	42.16	46.18	50.16	47.75	40.57	40.47	41.66	42.06	42.07	39.47	33.99	33.59	32.2	33.84	28.93	29.13	30.09	32.23	32.16	41.69	42.44	44.29	34.74	35.56	34.54	34.98	36.02	35.89	33.61	33.69	33.86
Gh_A03G117100	11.24	9.64	10.61	10.65	10.17	10.93	9.56	11.52	12.3	10.86	10.5	9.65	6.54	7.97	7.78	10.17	10.66	10.58	11.19	9.57	9.68	9.47	9.29	9.77	9.45	9.87	9.27	10.9	9.94	10.39	11.41	9.91	10.55	9.05	8.98	10.7
Gh_A03G117200	9.69	8.37	9.45	9.63	9.54	8.67	7.81	7.07	7.53	12.18	10.23	9.47	9.7	12	14.5	7.91	7.23	8.37	2.81	2.18	3.01	10.64	11.03	9.58	13.04	10.3	12.67	11.45	7.76	6.51	5.37	4.77	4.81	10.44	7.21	10.05
Gh_A03G117500	10.01	11.11	9.83	11.2	10.07	11.77	8.32	6.68	9.2	10.27	9.37	8.35	9.94	8.22	10.01	6.52	7.12	6.75	8.42	4.67	6.33	9.34	7.86	8.27	9.32	9.6	7.66	9.33	9.13	8.04	7.04	9.86	6.7	8.06	9.75	9.71
Gh_A03G118200	11.03	11.51	11.27	10.61	11.84	9.13	8.81	8.93	8.17	9.5	12.74	9.56	10.02	10.54	9.13	7.2	9.91	11.11	7.14	5.4	4.43	7.11	7.68	8.07	10.8	10.62	10.58	11.75	10.77	7.65	9.06	7.5	8.87	9.28	7.83	8.71
Gh_A03G118900	16.23	15.31	16.54	19.96	14.99	17.68	17.71	12.59	19.87	14.06	14.42	16.52	9.18	10.41	11.03	5.66	8.47	7.49	5.04	5.82	5.6	5.01	6.14	5.43	10.92	14.19	12.51	9.72	7.05	7.66	9.51	8.14	5.91	7.33	6.48	7.67
Gh_A03G119400	24.35	24.82	22.64	21.41	21.93	22.53	19.56	19.37	18.99	25.36	24.56	22.71	23.75	21.99	25.64	16.4	15.9	18.24	17.22	12.37	12.15	16.34	16.79	18	23.03	22.02	24.57	23.12	19.77	19.72	18.66	19.03	18.51	18.99	15.47	19.71
Gh_A03G119500	13.04	14.51	12.8	9.42	11.14	9.93	10.25	14.94	14.61	11.34	11.03	12.3	21.73	20.01	15.56	13.78	12.37	11.29	11.31	12.15	11.27	13.06	12.21	12.8	14.99	15.09	20.96	13.8	14.74	13.27	12.21	12.01	12.88	14.78	13.04	13.5
Gh_A03G120800	8.77	5.13	6.02	2.18	4.31	3.64	4.84	4.45	1.68	3.67	3.98	3.79	4.71	3.08	9.68	3.76	3.28	3.46	3.03	2.51	2.05	4.7	3.29	3.61	4.78	5.06	5.65	2.09	1.66	2.19	2.1	2.26	2.64	2.46	2.12	2.01
Gh_A03G121100	135.66	156.19	89.05	120.3	160.19	167.67	251.29	302.25	290.56	139.29	175.52	181.35	470.54	407.21	235.32	461.51	479.94	414.09	944.91	1025.1	1062.5	483.6	509	498.24	283.22	310.86	362.28	321.05	448.29	491.18	648.19	763.44	578.64	502.05	565	383.52
Gh_A03G121300	27.97	21.56	21.01	24.62	30.51	27.86	41.26	44.94	39.37	32.69	30.77	34.15	53.06	51.68	45.34	47	32.33	33.77	39.08	43.48	39.37	59.66	53.07	39.35	51.47	45.79	45.42	25.46	26.77	29.91	30.19	37.81	34.47	38.68	38.99	35.25
Gh_A03G122200	42.11	38.17	19.49	38.84	84.08	84.41	30.19	20.17	16.02	63.11	81.23	72.97	28.12	30.02	33.18	56.16	59.49	83.47	47.22	17.67	34.31	78.09	94.83	126.86	18.47	37.14	32.25	71.9	81.06	87.34	36	71.5	20.25	67.16	134.25	79.26
Gh_A03G122900	5.57	5.57	5.41	4.68	7.26	6.14	4.27	4.69	4.15	5.43	4.76	5.9	7.11	6.51	5.61	7.52	9	8.13	7.84	8.8	9.05	7.73	8.11	6.1	5.14	6.19	5.34	6.56	7.8	6.74	5.09	5.66	6.16	6.5	7.73	5.95
Gh_A03G123000	7.58	5.15	6.23	5.52	6.8	7.1	6.48	6.7	5.7	6.52	5.38	7.09	13.27	18.39	21.38	10.63	8.03	8.16	12.83	11.07	9.44	24.39	19.77	16.19	15.26	18.77	16.41	8.74	7.41	8.15	8.47	12.19	10.63	17.53	11.05	16.33
Gh_A03G123100	7.86	9.49	7.91	7.62	8.95	8.11	8.09	6.91	8.55	8.19	8.46	8.65	8.2	8	8.38	5.26	6.63	6.31	5.9	5.42	5.13	6.41	6.03	7.72	8.58	8.82	9.26	7.1	7.49	7.87	7.15	7.33	7.5	6.9	7.63	8.11
Gh_A03G123400	11.38	9.91	10.46	10.12	10.35	10.91	7.65	7.68	7.38	9.38	9.35	10.7	8.79	7.85	10.46	8.11	7.38	9.53	6.41	4.73	4.04	7.07	6.22	7.5	9.86	8.13	8.69	10.59	9.96	9.13	7.51	8.42	8.47	6.79	8.28	7.42
Gh_A03G123500	8.23	8.38	7.77	7.65	8.54	8.42	5.52	6.3	6.34	8.2	9.32	8	7.63	6.93	7.06	5.44	6.03	6.64	4.55	3.16	3.53	4.02	4.53	4.97	6.44	5.64	7.17	8.83	7.75	7.68	6.36	6.56	4.91	5.99	6.01	6.28
Gh_A03G123800	18.94	20.03	19.75	16.51	17.37	15.67	14.18	12.79	11.83	17.71	18.58	16.45	14.48	12.52	15.56	8.27	10.51	12.57	8.19	7.12	7.58	10.3	9.64	10.35	14.74	15.05	15.71	17.66	16.74	13.72	17.46	16.51	14.02	12.39	14.31	11.56
Gh_A03G123900	9.07	9.68	9.45	6.3	9.52	10.53	6.74	7	6.09	12.36	9.06	8.88	10.06	9.8	11.3	4.41	3.78	6.44	6.28	2.83	2.17	5.99	5.77	5.92	10	7.68	9.27	7.2	6.71	6.4	5.74	5.06	4.7	6.01	6.85	5.37
Gh_A03G124000	8.52	7.61	7.33	8.6	7.47	8.07	7.4	5.86	6.13	4.03	7.26	6.42	8.47	6.62	7.81	5.45	6.38	7.98	6.48	6.96	6.38	5.21	6.81	4.79	8.53	6.78	7.7	8.58	8.03	7.07	7.71	7.83	7.37	7.69	7.18	6.6
Gh_A03G125400	5.76	4.72	4.41	4.11	4.04	3	4.05	4.31	4.34	4.45	4.72	4.07	19.39	19.38	17.85	11.55	8.47	7.77	9.13	7.95	10.42	13.65	12.45	8.93	15.45	17.53	17.8	4.17	4.23	5.66	5.18	6.32	5.88	6.73	6.55	5.83
Gh_A03G125500	7.23	6.46	6.43	6.37	8.74	8.69	6.5	6.85	5.05	6.85	7.33	8.59	6.05	5.2	5.4	4.39	5.66	6.81	4.9	2.99	3.26	5.71	5.37	5.62	5.92	5.1	5.76	5.42	5.75	5.42	4.49	5.69	4.06	5.09	7.09	5.54
Gh_A03G126100	14.8	11.88	14.62	11.62	13.59	15.79	10	9.6	7.73	18.02	17.51	17.42	11.75	10.37	15.2	7.31	7.93	9.28	5.28	3.81	3.94	8.11	5.64	7.28	12.06	11.15	11.87	9.56	8.17	7.95	6.27	6.9	6.69	7	9.48	6.83
Gh_A03G126700	22.4	21.09	21.95	19.25	21.03	20.41	22.54	21.62	19.83	22.7	20.47	20.94	21.75	20.17	19.79	16.23	16.63	15.64	16.71	14.69	16.63	15.85	18.17	16.5	20.47	18.31	20.59	18.73	18.23	16.51	17.66	17.71	18.97	16.65	16.55	15.9
Gh_A03G127000	12.77	13.19	13.48	14.34	14.41	13.59	11.14	12.87	12.61	11.46	13.73	13.7	9.73	8.72	12.19	7.27	8.39	10.16	7.07	5.43	5.32	9.38	6.05	10.23	11.93	9.73	9.69	12.23	10.5	10.43	9.98	9.29	10.98	9.59	9.13	10.44
Gh_A03G127100	7.11	4.55	4.74	7.93	9.91	8.39	11.6	12.27	9.79	5.51	4.85	7.17	0.92	3.19	4.11	8.38	10.25	11.6	14.1	15.57	13.31	4.84	7.2	4.82	3.23	2.21	4.16	6.94	4.32	8.02	15.13	12.32	11.22	4.23	3.18	5.68
Gh_A03G127400	201.04	218.95	179.87	114.54	133.61	130.89	194.45	189.4	183.08	139.17	149.66	150.62	212.69	226.81	206.82	141.25	141.92	134.05	242.37	255.25	256.06	150.09	150.2	146.95	199.39	220.22	193.05	113.55	125.59	122.57	187.59	218.32	189.47	137.15	133.4	131.45
Gh_A03G127900	14.18	13	12.95	12.62	13.05	14.26	11.98	10.04	13.15	13.18	13.37	13	11.85	11.55	11.36	8.14	8.37	12.28	8.91	6.96	7.35	9.11	9.85	9.35	12.15	12.54	11.87	14.02	12.3	11.07	11.73	11.26	11.68	9.67	9.85	9.48
Gh_A03G128000	15.44	15.43	15.7	14.74	14.92	16.26	13.36	14.5	13.14	14.7	16.03	15.78	16.5	16.29	17.41	12.91	14.51	15.25	12.98	10.22	9.42	14.18	12.42	13.09	16.87	15.44	15.84	16.57	15.97	14.2	14.33	14.29	15.09	14.75	14.63	15.09
Gh_A03G128400	18.69	9.61	16.13	30.47	15.03	19.12	17.35	16.15	17.31	20.1	10.75	13.47	6.14	7.31	7.2	12.79	10.31	8.04	6.02	9.69	7.02	10.07	10.79	11.39	9.44	15.12	8.01	7.3	5.01	9.3	8.32	3.91	9.88	11.71	11.35	11.78
Gh_A03G129000	7.28	2.14	1.38	8.14	12.29	7.19	5.83	4.43	2.45	7.29	18.54	8.61	1.69	1.39	1.03	8.2	10.92	11.02	7.02	8.38	14.66	5.03	0.95	2.81	4.89	2.39	1.69	8.65	9.8	6.64	8.27	11.41	15.8	5.47	3.94	5.2
Gh_A03G129100	17.85	21.72	19.21	16.06	19.14	18.65	15.68	14.66	15.48	16.66	18.72	17.79	20.82	17.62	17.97	11.5	13.6	17.13	11.87	9.28	10.98	7.86	7.51	9.07	20.99	18.1	20.46	17.44	20.92	18.31	17.67	17	17.16	10.73	11.4	13.5
Gh_A03G129200	29.55	47.11	52.24	55.34	49.79	22.64	19.52	17.7	17.84	33.24	41.61	30.32	37.95	42.76	37.57	3.09	4.12	10.78	1.79	1.62	2.06	10.28	7.13	8.71	45.2	31.82	38.91	22.89	17.65	12.11	5.85	4.39	5.87	12.24	7.26	15.9
Gh_A03G129300	58.74	59.72	61.44	74.11	61.08	83.29	37.08	57.7	52.52	68.29	75.02	65.14	54.52	54.23	49.59	46.16	44.88	46.23	35.96	26.26	28.7	40.04	33.15	37.96	59.61	55.81	55.97	58.41	58.61	65.31	41.01	47.8	49.6	44.89	55.02	47.57
Gh_A03G129500	22.02	21.43	23.1	23.4	22.09	22.91	21.45	22	22.67	23.51	23.42	23.2	23.45	24.22	25.7	25.9	24.14	23.65	23.35	22.11	22.56	23.87	23.37	22.86	24.3	23.15	22.72	23.17	22.23	21.77	23.77	23.24	23.54	22.62	23.2	23.86
Gh_A03G129900	8.75	9.44	8.45	8.58	9.43	8.67	9.29	10.17	10.68	9.79	9.65	9.15	9.05	10.45	8.74	18.82	14.48	13.26	15.85	19.48	19.08	17.67	18.9	16.16	8.56	8.96	9.17	9.3	10.86	11.58	12.4	11.84	13.3	13.97	11.19	11.37
Gh_A03G130400	34.72	43.69	38.47	39.24	38.61	29.97	54.53	53.02	56.64	37.58	36.7	35.85	24.3	25.94	19.63	48.46	47.76	40.62	50.38	65.33	62.98	47.27	57.53	49.95	23.35	28.11	24.52	34.41	34.15	41.8	56.88	53.17	56.85	44.78	45.29	40.18
Gh_A03G130500	14.92	13.49	15	13.96	14.78	17.11	15.53	16.6	18.43	12.58	13.8	13.93	13.69	10.42	12.53	10.32	9.97	9.44	11.69	11.19	9.82	12.27	12.52	10.55	13.73	11.26	12.73	11.18	12.8	13.09	14.85	11.17	13.9	10.31	13.35	9.99
Gh_A03G131200	15.55	17.1	14.53	12.79	13.85	15.52	14.7	15.57	16.54	16.63	15.17	15.61	17.96	16.74	16.46	14.79	15.08	16.41	17.67	18.25	15.94	21.29	18.68	15.13	14.05	15.41	19.38	12.78	14.16	11.04	12.92	13.84	14.21	13.06	15.89	12.26
Gh_A03G131300	54.86	57.43	50.59	56.46	69.44	77.06	57.99	72.96	66.61	53.65	65.44	61.35	116.31	118.45	95.81	59.25	62.75	69.26	73.75	53.75	55.14	70.58	63.74	69.2	95.24	108.69	108.59	65.32	82.91	71.38	69.25	72.89	66.37	77.57	83.49	65.14
Gh_A03G131500	56.7	59.93	57.47	50.69	57.34	58.31	49.96	50.6	49.93	56.7	57.78	60.41	58.21	52.29	51.39	39.75	47.41	47.16	41.32	36.98	33.33	44.89	48.94	46.85	55.32	53.1	56.56	60.75	54.83	51.26	46.56	49.69	46.09	52.15	51.81	51.96
Gh_A03G131700	8.81	8.86	9.68	10.06	9.11	9.27	8.81	10.12	10.14	9.35	10.62	9.19	8.69	8.99	8.76	8.74	9.28	8.46	8.51	6.22	6.2	8.39	7.12	8.6	8.22	8.67	8.64	8.74	9.62	9.51	7.87	9.1	9.05	8.37	9.51	8.18
Gh_A03G131900	25.1	23.93	28.5	36.52	30.57	24.01	38.14	37.66	39.93	36.83	30.92	32.84	46.05	51.48	42.77	62.28	58.62	44.7	51.63	65.75	79.54	75.69	71.51	59.05	42.55	48.75	49.65	28.65	31.37	38.37	33.32	30.71	41.9	49.12	46.16	42.76
Gh_A03G132300	77.03	65.69	71.08	79.13	77.18	85.79	77.56	79.23	78.68	72.84	68.9	69.15	74.79	71.68	71.88	65.98	71.56	73.37	71.24	71.42	67.71	69.73	75.5	76.25	71.32	75.99	76.04	76.89	74.69	74.99	69.12	65.61	69.88	78.85	72.96	76.51
Gh_A03G132700	10.12	8.6	8.49	7.71	7.48	7.24	5.31	4.76	5.27	7.21	7.64	6.08	6.95	7.47	9.97	5.24	5.1	5.62	3.79	2.7	2.6	6.19	4.66	5.46	8.99	7.55	6.49	6.97	5.45	3.98	4.79	4.01	4.14	5.5	5.02	5.56
Gh_A03G133500	14.54	13.84	13.84	11.01	11.7	11.43	8.44	10.33	10.24	12.42	14.41	12.47	16.14	12.16	12.9	7.71	10.45	12.98	8.77	6.91	5.93	7.98	8.79	7.8	12.72	12.44	12.27	13	14.5	10.39	11.59	13.97	11.21	9.29	10.49	9.95
Gh_A03G133600	17.77	17.57	21.27	26.82	24.74	20.3	38.57	30.14	39.46	26.85	23.55	26.46	25.08	30.3	31.63	40.05	38.16	29.54	38.95	57.21	50.61	76.25	67.08	40.1	34.45	36.87	38.44	21.93	26.16	26.37	26.86	32.89	38.52	39.36	29.15	32.17
Gh_A03G133700	23.09	19.07	26.24	24.24	24.87	21.75	19.54	20.34	19.66	22.66	23.49	20.31	19.15	19	23.73	11.38	13.79	14.54	11.15	11.24	9.84	10.21	15.22	16	26.03	22.92	20.3	22.6	19.69	13.76	15.4	14.53	13.09	20.77	15.31	14.9
Gh_A03G133800	8.2	5.48	7.12	7.97	7.4	3.35	10.24	3.13	3.41	5.51	6.8	6.8	5.34	8.77	8.11	3.24	3.67	7.68	2.61	1.57	1.1	4.23	5.52	5.54	6.92	8.88	6.34	5.98	4.81	4.24	5.77	4.77	1.44	4.7	6.27	4.99
Gh_A03G134000	3.53	3.57	2.98	3.54	4.64	3.92	5.24	5.68	5.63	3.97	5.03	3.92	8.85	7.93	6.44	6.48	7.2	6.46	5.87	8.22	8.05	5.32	5.57	5.46	7.75	6.49	6.69	5.45	5.85	5.32	5.92	6.32	5.41	6.29	5.05	5.07
Gh_A03G134300	26.3	25.55	26.04	25.13	24.55	25.35	33.8	34.61	33.94	25.67	25.68	23.82	41.92	45.15	39.41	34.66	38.28	34.31	49.01	46.19	42.99	31.86	31.15	32.05	37.64	40.67	40.63	31.95	35.74	33.59	44.59	45.38	41.83	34.12	31.79	29.07
Gh_A03G134400	18.13	16.07	17.64	19.26	18.62	17.49	15.7	13.36	15.03	14.64	18.27	16.87	13.37	15.43	17.43	11.08	13.75	18.32	8.14	5.61	6.08	10.89	11.39	11.13	15.89	15.95	16.14	16.17	16.99	13.23	12.61	11.69	10.43	12.72	12.72	14.54
Gh_A03G135700	8.03	8.96	8.46	7.81	9.76	7.33	8.29	6.42	7.68	9.47	9.88	9.45	7.87	7.09	7.54	5.56	5.28	6.49	5.11	4.83	4.19	6.37	7.56	6.3	7.27	8.7	6.82	6.08	7	5.75	5.19	6.79	6.2	6.15	8.12	6.45
Gh_A03G135900	30.87	31.68	28.49	42.34	43.04	30.21	40.62	31.23	34.2	39.52	43.27	42.04	36.24	37.91	35.23	55.42	43.53	48.02	45.66	56.83	49.31	66.15	73.39	66.19	37.06	41.87	34.47	30.01	34.76	43.17	30.07	38.64	46.93	45.51	52.97	51.67
Gh_A03G137100	6.23	5.63	6.44	9.03	7.26	6.67	10.71	10.24	10.22	7.02	4.84	6.47	3.34	5.08	4.41	9.57	13.94	7.57	11.08	16.94	17.37	8.51	10.99	10.71	7.31	5.43	7.26	11.11	8.73	9.75	10.55	9.65	13.7	12.83	12.78	11.99
Gh_A03G137600	7.24	7.43	6.66	8.12	10.23	11.36	7.07	6.04	5.61	9.53	8.85	7.08	7.3	6.5	9.04	4.5	6.62	7.23	5.79	3.11	2.1	6.67	8.92	8.51	7.67	8.59	8.3	9.51	7.8	7.96	5.87	5.65	4.69	7.6	7.26	7.52
Gh_A03G137800	4.67	5.71	4.4	4.67	5.85	5.56	3.6	5.39	3.84	4.77	4.78	5.05	7.07	8.18	6.14	2.93	3.35	3.37	1.98	1.98	2.62	4.47	2.86	3.43	6.61	5.21	5.91	3.56	2.84	3.63	4.16	3.98	2.98	2.37	4.62	3.81
Gh_A03G138400	17.84	18.78	19.5	15.99	13.94	13.67	16.52	21.04	17.98	16.2	15.3	15.37	13.49	12.62	12	11.01	12.75	13.28	13.34	10.66	10.17	10.5	10.05	13.34	14.74	15.47	15.18	13.36	15.11	15.59	16.56	18.16	17.43	13.16	15.03	12.8
Gh_A03G138600	16.3	15.87	16.09	16.47	18.84	19.63	14.28	16.07	14.78	16.89	18.24	18.5	16.59	15.24	17.24	10.34	11.5	14.35	13.72	10.19	8.47	11.68	11.73	13.53	16.4	17.12	15.7	16.61	16.47	14.81	15.64	16.63	15.19	12.9	14.29	13.47
Gh_A03G139100	10.8	14.91	13.46	3.6	5.92	7.35	8.12	13.93	11.97	5.97	6.61	4.35	7.58	4.55	3.72	2.18	3.81	5.9	10.42	6.86	3.79	1.67	1.05	2.17	4.54	3.75	3.9	7.5	7.87	5.66	15.12	17.3	16.37	3.01	2.55	2.5
Gh_A03G139200	6.29	5.42	4.35	5.29	5.93	4.24	5.1	5.01	4.51	6.34	6.09	8.17	3.78	3.5	3.91	5.95	5.92	5.12	4.2	5.05	5.98	3.47	3.66	7.6	5.14	5.54	4.73	4.89	5.4	5.61	3.91	6.16	6.83	4.74	4.72	4.75
[truncated: 22,527 more rows]
