# Supplementary material for: Weighted gene co-expression network analysis revealed the key pathways and hub genes of potassium regulating cotton root adaptation to salt stress
Source: Front Plant Sci. 2023 Mar 1;14:1132877. doi: 10.3389/fpls.2023.1132877 (PMC10014550; doi:10.3389/fpls.2023.1132877)
Supplement: Supplementary file 3 [file Table_3.xlsx]

## Sheet: antiquewhite4.glist
GeneID	Module	Symbol	CK-1-1	CK-1-2	CK-1-3	CK-12-1	CK-12-2	CK-12-3	CK-24-1	CK-24-2	CK-24-3	CK-6-1	CK-6-2	CK-6-3	S-1-1	S-1-2	S-1-3	S-12-1	S-12-2	S-12-3	S-24-1	S-24-2	S-24-3	S-6-1	S-6-2	S-6-3	SK-1-1	SK-1-2	SK-1-3	SK-12-1	SK-12-2	SK-12-3	SK-24-1	SK-24-2	SK-24-3	SK-6-1	SK-6-2	SK-6-3	Description	KEGG_A_class	KEGG_B_class	Pathway	K_ID	GO Component	GO Function	GO Process	TF_family
Gh_A01G009500	antiquewhite4	VSR4	16.5	18.75	17.91	19.15	19.33	16.89	15.11	17.09	16.92	17.24	16.86	18.93	18.95	20.25	19.43	17.68	17.65	16.31	14.57	15.01	16.5	19.45	18.81	17.46	19.06	20.28	19.35	17.94	17.4	18.49	18.12	18.24	18.27	21.02	19.13	20.2	PREDICTED: vacuolar-sorting receptor 3 isoform X1 [Gossypium hirsutum]	-	-	-	-	-	-	-	-
Gh_A01G014200	antiquewhite4	MSSP2	12.98	11.93	12.33	12.31	11.58	12.86	12.92	14.44	15.67	11.96	12.76	12.34	7.63	10.04	9.54	13.17	15.42	12.5	21.18	20.01	21.52	11.42	12.96	11.61	10.4	9.62	11.35	14.02	14.86	16.38	17.49	16.71	17.14	14.16	14.16	14.01	PREDICTED: monosaccharide-sensing protein 2-like [Gossypium hirsutum]	-	-	-	-	-	-	-	-
Gh_A01G016300	antiquewhite4	xpr1	4.96	6.45	6.27	7.92	7.32	6.23	5.56	5.59	6.19	6.85	7.46	7.25	7.84	6.75	5.99	6.57	6.24	6.32	6.89	6.5	5.57	7.26	7.49	7.17	6.04	7.89	8.55	6.75	6.67	7.71	6.64	6.18	5.84	7.6	6.62	6.46	PREDICTED: SPX and EXS domain-containing protein 1-like isoform X2 [Gossypium arboreum]	-	-	-	-	-	-	-	-
Gh_A01G043100	antiquewhite4	DIR4	3.49	2.62	6.03	4.78	3.44	2.67	0.97	1.47	1.75	4	3.11	1.45	6.22	8.78	5.93	4.41	5.36	7.6	1.93	2.05	2.36	3.13	3.6	5.49	5.64	4.96	5.2	7.15	9.08	4.63	2.52	3.54	2.97	4.4	3.18	7.26	PREDICTED: dirigent protein 4-like [Gossypium hirsutum]	-	-	-	-	-	-	-	-
Gh_A01G204600	antiquewhite4	TCP8	5.73	5.91	6.2	6.31	7.88	7.48	3.29	4.88	4.04	5.96	6.87	6.09	6.66	8.12	7.77	5.39	6.21	7.33	4.23	3.63	3.35	9.09	7.81	6.91	6.65	6.87	6.98	6.74	7.43	6.72	4.93	4.84	4.17	6.62	9.38	7.54	PREDICTED: transcription factor TCP8 [Gossypium arboreum]	-	-	-	-	GO:0043231//intracellular membrane-bounded organelle	GO:0001071//nucleic acid binding transcription factor activity;GO:0003676//nucleic acid binding	GO:0010468//regulation of gene expression;GO:0034645//cellular macromolecule biosynthetic process	TCP
Gh_A01G244900	antiquewhite4	ECA1	50.68	50.01	54.95	56.34	56.7	57.02	61.16	63.67	61.39	50.48	54.44	54.33	53.11	52.83	54.89	63.14	63.95	61.77	61.08	59.02	56.75	42.26	37.5	45.08	52.27	46.66	48.1	78.42	64.26	62.41	66.45	58.92	62.86	42.05	41.42	44.98	PREDICTED: calcium-transporting ATPase 1, endoplasmic reticulum-type-like [Gossypium hirsutum]	-	-	-	-	GO:0031224//intrinsic component of membrane	GO:0003824//catalytic activity;GO:0032550//purine ribonucleoside binding;GO:0043169//cation binding	-	-
Gh_A02G087300	antiquewhite4	At3g26430	44.78	47.41	37.85	52.27	56.53	42.32	91.9	85.97	92.66	39.32	35.94	64.86	8.81	20.55	14.38	51.65	68.18	58.51	63.22	117.86	97.13	16.5	42.56	45.01	30.91	21.98	28.34	43.85	38.46	65.81	77.87	60.68	60.65	57.83	34.58	54.71	PREDICTED: esterase-like, partial [Gossypium hirsutum]	-	-	-	-	-	-	-	-
Gh_A02G144000	antiquewhite4	NADP-ME4	23.81	25.43	22.7	31.17	28.32	26.38	32.23	36.68	36.45	22.36	18.99	26.94	20.04	21.41	19.8	31.92	34.23	32.26	31.18	41.95	39.53	24.43	29.14	30.61	21.85	25.21	24.09	28.21	30.87	34.09	29.49	31.1	34.08	28.9	31.93	25.67	PREDICTED: NADP-dependent malic enzyme-like [Gossypium hirsutum]	Metabolism;Metabolism;Metabolism;Metabolism	Global and overview maps;Global and overview maps;Carbohydrate metabolism;Energy metabolism	ko01100//Metabolic pathways;ko01200//Carbon metabolism;ko00620//Pyruvate metabolism;ko00710//Carbon fixation in photosynthetic organisms	K00029;K00029;K00029;K00029	GO:0009536//plastid	GO:0000166//nucleotide binding;GO:0004470//malic enzyme activity;GO:0046914//transition metal ion binding;GO:0046983//protein dimerization activity	GO:0006006//glucose metabolic process;GO:0006631//fatty acid metabolic process;GO:0006996//organelle organization;GO:0043648//dicarboxylic acid metabolic process;GO:0051260//protein homooligomerization;GO:0051603//proteolysis involved in cellular protein catabolic process	-
Gh_A02G165600	antiquewhite4	--	7.79	7.46	7.37	6.31	8.32	8.9	8.59	9.01	9.81	6.79	7.55	10.47	7.76	9.41	6.25	7.55	6.47	7.77	9.55	7.06	8.18	5.73	5.47	7.87	7.64	7.03	6.84	9.44	8.99	9.38	9.02	11.77	11.83	7.59	8.74	7.97	holocarboxylase synthetase [Gossypium australe]	-	-	-	-	-	-	-	-
Gh_A02G183500	antiquewhite4	PER51	19.47	15.01	22.41	23.63	18.3	14.24	9.14	6.88	6.36	26.3	24.12	18.36	19.37	20.31	19.27	26.42	23.44	23.14	10.28	12.79	13.23	32.1	24.81	19.12	21.77	12.86	16.38	23.94	17.08	13.01	10.33	6.9	8.18	18.26	11.69	28.96	PREDICTED: peroxidase 73-like [Gossypium arboreum]	Metabolism;Metabolism;Metabolism	Global and overview maps;Global and overview maps;Biosynthesis of other secondary metabolites	ko01100//Metabolic pathways;ko01110//Biosynthesis of secondary metabolites;ko00940//Phenylpropanoid biosynthesis	K00430;K00430;K00430	-	-	-	-
Gh_A03G078200	antiquewhite4	NAT6	21.02	17.91	19.62	12	15.38	16.39	11.6	12.74	12.71	17.2	15.27	15.42	20.1	19.63	26.47	14.02	16.27	19.96	19.28	9.6	8.32	19.43	19.36	21.6	22.14	20.01	22.68	24.83	20.51	15.13	19.47	22.51	19.91	18.24	20.06	21.07	PREDICTED: nucleobase-ascorbate transporter 6-like [Gossypium hirsutum]	-	-	-	-	-	-	GO:0044763//single-organism cellular process;GO:0051234//establishment of localization	-
Gh_A03G117200	antiquewhite4	At1g14390	9.69	8.37	9.45	9.63	9.54	8.67	7.81	7.07	7.53	12.18	10.23	9.47	9.7	12	14.5	7.91	7.23	8.37	2.81	2.18	3.01	10.64	11.03	9.58	13.04	10.3	12.67	11.45	7.76	6.51	5.37	4.77	4.81	10.44	7.21	10.05	PREDICTED: probable LRR receptor-like serine/threonine-protein kinase At1g14390 [Gossypium hirsutum]	-	-	-	-	-	GO:0016772//transferase activity, transferring phosphorus-containing groups;GO:0032550//purine ribonucleoside binding	GO:0006464//cellular protein modification process;GO:0006796//phosphate-containing compound metabolic process	-
Gh_A03G130400	antiquewhite4	--	34.72	43.69	38.47	39.24	38.61	29.97	54.53	53.02	56.64	37.58	36.7	35.85	24.3	25.94	19.63	48.46	47.76	40.62	50.38	65.33	62.98	47.27	57.53	49.95	23.35	28.11	24.52	34.41	34.15	41.8	56.88	53.17	56.85	44.78	45.29	40.18	Glutaredoxin domain-containing protein [Gossypium australe]	-	-	-	-	-	GO:0015036//disulfide oxidoreductase activity	GO:0003006//developmental process involved in reproduction;GO:0007165//signal transduction;GO:0019725//cellular homeostasis;GO:0044710//single-organism metabolic process	-
Gh_A03G169000	antiquewhite4	SNL4	17.47	18.6	19.41	20.65	17.87	18.49	21.13	24.3	25.57	19.03	20.09	19.02	20.08	20.3	19.61	19.25	21.91	18.02	20.9	21.04	19.74	16.79	17.38	17.88	20.89	20.86	22.09	22.57	23.24	21.75	23.94	25.65	21.97	21.56	17.79	19.66	PREDICTED: paired amphipathic helix protein Sin3-like 4 [Gossypium hirsutum]	-	-	-	-	-	-	GO:0010468//regulation of gene expression	-
Gh_A03G180700	antiquewhite4	MGP	5.36	6.11	6.24	7.49	7.63	8.54	4.94	4.33	3.93	9.62	9.39	7.98	9.88	9.72	11	4.89	5.01	6.45	3.18	4.18	2.14	8.54	7.91	9.45	9.7	9.49	9.03	6.58	6.4	5.06	4.29	4.43	5.32	7.34	8.04	7.81	PREDICTED: zinc finger protein NUTCRACKER-like [Gossypium hirsutum]	-	-	-	-	-	GO:0043169//cation binding	-	C2H2
Gh_A03G183300	antiquewhite4	TPC1	24.53	30.72	26.87	19.55	24.92	23.5	14.98	16.16	14.83	23.3	26.43	21.47	33.93	30.36	25.52	23.35	24.68	24.28	24.52	14.66	13.91	25.69	27.75	27.06	26.19	25.58	27.67	24.09	28.59	24.95	21.5	25.62	18.89	26.26	27.71	26.99	PREDICTED: two pore calcium channel protein 1 [Gossypium arboreum]	-	-	-	-	GO:0031090//organelle membrane;GO:0031224//intrinsic component of membrane;GO:0043231//intracellular membrane-bounded organelle	GO:0005262//calcium channel activity;GO:0046872//metal ion binding	GO:0006816//calcium ion transport;GO:0006970//response to osmotic stress;GO:0006996//organelle organization;GO:0009555//pollen development;GO:0019932//second-messenger-mediated signaling;GO:0034220//ion transmembrane transport;GO:0042304//regulation of fatty acid biosynthetic process;GO:0052386//cell wall thickening	-
Gh_A04G032300	antiquewhite4	CBSX5	8.47	9.47	8.88	6.43	6.46	6.88	4.7	3.26	4.23	6.59	7.22	6.47	8.01	11.44	14.16	6.18	6.01	5.14	3.71	3.34	2.6	12.66	11.54	8.41	11.39	8.83	8.02	6.09	4.54	2.18	3.51	2	2.26	5.39	3.83	6.77	PREDICTED: CBS domain-containing protein CBSX5-like [Gossypium arboreum]	-	-	-	-	-	-	-	-
Gh_A04G124600	antiquewhite4	BETV1E	2392.39	2134.55	2031.99	1971.74	2007.5	1784.42	2732.85	2608.87	2374.94	1754.54	1594.91	1999.27	1000.93	1168.01	1156.6	2385.17	2341.26	2489.48	2837.96	3486.32	3298.22	1565.14	1882.48	1970.59	1394.19	1511.88	1357.49	2552.04	2340.7	2531.14	2657.18	3326.53	2566.04	2208.91	1882.35	1761.06	PREDICTED: pathogenesis-related protein STH-2-like [Gossypium raimondii]	-	-	-	-	-	-	-	-
Gh_A04G128800	antiquewhite4	--	7.1	6.77	8.17	7.23	8.37	7.41	5.98	5.94	5.93	6.74	7.17	7.17	6.27	7.78	8.83	8.56	8.18	6.69	7.29	6.49	6.82	8.17	8.58	7.57	7.21	7.96	7.13	6.21	7.46	6.98	5.77	5.92	6.61	7.31	7.13	7.06	Reduced growth phenotype protein 1 [Gossypium australe]	-	-	-	-	-	-	-	-
Gh_A04G129000	antiquewhite4	CYP86B1	3.35	3.31	2.89	3.45	4.26	3.1	5.59	8.69	6.36	3.31	4.02	4.25	1.09	1.88	2.08	6.73	4.92	3.92	6.88	4.57	5.34	4.09	5.43	4.72	1.91	1.27	1.88	2.32	2.42	3.57	5.42	5.09	7.75	3.34	3.25	3.88	PREDICTED: cytochrome P450 86B1-like [Gossypium arboreum]	Metabolism	Lipid metabolism	ko00073//Cutin, suberine and wax biosynthesis	K15402	-	GO:0016491//oxidoreductase activity;GO:0046906//tetrapyrrole binding;GO:0046914//transition metal ion binding	GO:0044710//single-organism metabolic process	-
Gh_A04G138400	antiquewhite4	--	23.43	18.4	21.22	41.23	36.4	35.99	74.74	84.85	71.82	27.8	22.54	26.61	6.44	13.54	11.64	56.94	49.7	38.99	78.56	107.05	104.13	31.95	57.1	34.07	13.68	9.76	11.6	19.18	13.5	44.49	70.19	47.96	76.41	30.7	22.52	28.34	PREDICTED: periaxin-like [Gossypium hirsutum]	-	-	-	-	-	-	-	-
Gh_A04G138500	antiquewhite4	--	67.81	57.53	61.89	107.95	103.83	100.09	177.75	218.87	182.43	71.32	69.72	89.98	19.43	41.25	37.37	156.18	148.11	103.29	201.3	262.91	252.86	79.93	115.92	125	38.99	41.01	33.84	81.01	61.27	162.23	172.36	153.49	198.96	89.05	91.44	94.17	PREDICTED: periaxin-like [Gossypium hirsutum]	-	-	-	-	-	-	-	-
Gh_A04G138600	antiquewhite4	--	49.46	42.98	46.82	79.65	79.31	72.56	149.18	183.97	143.9	55.83	49.93	64.26	15.82	32.78	27.03	134.57	110.45	81.97	168.17	222.31	214.99	71.16	109.86	92.33	30.7	25.99	26.52	48.97	36.45	112.13	146.2	112.75	154.06	66.45	62.24	70.66	PREDICTED: periaxin-like [Gossypium hirsutum]	-	-	-	-	-	-	-	-
Gh_A04G147700	antiquewhite4	--	57.97	31.84	30.87	33.04	40.58	35.88	48.19	48.84	40.04	36.57	24.35	37.99	19.91	13.57	35.45	34.71	34.27	47.37	63.05	68.3	61.76	18.42	19.42	19.61	28.66	33.67	34.71	36.77	38.19	39	60.37	66.4	58.04	22.01	21.89	32.45	PREDICTED: 12S seed storage protein CRD-like [Gossypium hirsutum]	-	-	-	-	-	-	-	-
Gh_A04G169300	antiquewhite4	AAPT1	11.24	8.71	11.12	9.66	11.31	11.2	9.16	9.21	8.34	12.54	10.71	12.21	16.07	14.36	14.69	5.87	6.35	8.48	3.64	2.62	3.15	12.62	10.45	11.09	14.8	14.62	13.82	11.4	8.77	7.01	5.81	5.76	6.82	10.72	9.49	12.63	PREDICTED: choline/ethanolaminephosphotransferase 1 [Gossypium arboreum]	Metabolism;Metabolism;Metabolism;Metabolism;Metabolism	Global and overview maps;Global and overview maps;Lipid metabolism;Lipid metabolism;Metabolism of other amino acids	ko01100//Metabolic pathways;ko01110//Biosynthesis of secondary metabolites;ko00564//Glycerophospholipid metabolism;ko00565//Ether lipid metabolism;ko00440//Phosphonate and phosphinate metabolism	K00993;K00993;K00993;K00993;K00993	-	GO:0016772//transferase activity, transferring phosphorus-containing groups	-	-
Gh_A05G009400	antiquewhite4	--	36.65	17.05	17.55	9.52	19.95	23.01	29.44	17.01	15.32	15.7	26.83	15.66	19.81	17.47	16.23	15.19	19.02	25.39	22.36	18.7	31.64	15.91	11.27	18.14	16.34	15.92	14.1	19.31	24.42	25.34	16.59	32.78	20.18	9.92	26.31	20.63	hypothetical protein ES319_A05G013200v1 [Gossypium barbadense]	-	-	-	-	-	-	-	-
Gh_A05G032100	antiquewhite4	COAC1	12.54	15.12	13.57	12.7	13.23	12.68	17.91	18.6	17.87	13.18	12.36	12.08	12.33	13.67	11.53	13.73	15.48	12.33	14.5	12.49	13.62	10.4	11.86	12.69	12.5	13	14.18	15.63	15.78	14.43	14.93	16.71	14.78	14.72	15.67	12.6	PREDICTED: graves disease carrier protein-like [Gossypium hirsutum]	-	-	-	-	GO:0031224//intrinsic component of membrane	-	GO:0044763//single-organism cellular process	-
Gh_A05G036600	antiquewhite4	CSE	12.67	16.09	12.02	11.98	11.11	8.88	16.57	19.2	16.22	8.73	9.85	11.16	13.77	11.8	8.46	10.56	12.11	12.14	9.78	12.8	12.85	7.43	12.45	11.85	13.14	12.07	13.87	15.8	13.66	16.56	12.39	15.99	12.18	14.32	11.26	12.97	PREDICTED: monoglyceride lipase-like [Gossypium hirsutum]	Metabolism;Metabolism	Global and overview maps;Lipid metabolism	ko01100//Metabolic pathways;ko00561//Glycerolipid metabolism	K01054;K01054	-	-	-	-
Gh_A05G057700	antiquewhite4	LRP1	5.07	5.02	5	4.84	5.33	4.94	6.39	6.18	6.26	4.11	3.17	4.47	2.84	2.59	3.41	4.59	5.72	5.54	8.34	7.86	6.13	4.1	4.48	4.1	4.24	4.37	3.63	3.73	5.27	5.18	9.25	7.78	9.51	4.73	3.42	4.13	PREDICTED: protein LATERAL ROOT PRIMORDIUM 1-like isoform X1 [Gossypium hirsutum]	-	-	-	-	-	-	-	SRS
Gh_A05G088100	antiquewhite4	LRR1	226.44	240.41	212.16	205.79	220.23	233.81	261.75	257.62	290.44	196.61	194.13	230.34	175.06	189.22	154.58	226.17	242.88	236.18	272.18	300.63	305.11	192.48	238.65	233.48	184.15	203.61	210.24	218.12	228.27	258.31	270.51	291.96	241.17	231.39	222.96	220.05	PREDICTED: somatic embryogenesis receptor kinase 1-like [Gossypium hirsutum]	-	-	-	-	-	-	-	-
Gh_A05G235500	antiquewhite4	--	2.15	4.41	4.48	2.56	4.86	4.1	9.44	2.22	3.82	2.3	1.67	2.73	3.03	1.78	2.77	5.73	3.81	2.83	1.63	5.26	3.29	3.53	1.55	2.17	1.88	2.96	3.93	2.57	5.62	3.8	4.94	2.6	1.98	6.35	3.8	3.12	transcription factor TCP23-like [Hibiscus syriacus]	-	-	-	-	-	-	-	-
Gh_A05G288900	antiquewhite4	NFYB8	12.35	11.63	11.69	15.82	12.54	11.87	16.52	11.41	14.81	13.06	11.33	13.23	12.66	10.96	11.84	13.78	12.66	13	12.91	13.7	11.7	11.33	12.26	14.12	13.72	11.84	12.68	12.65	14.55	14.16	13.97	10.71	13.32	13.88	12.79	13.71	PREDICTED: nuclear transcription factor Y subunit B-1-like isoform X2 [Gossypium raimondii]	-	-	-	-	GO:0043231//intracellular membrane-bounded organelle	GO:0003677//DNA binding;GO:0046983//protein dimerization activity	GO:0010468//regulation of gene expression	NF-YB
Gh_A05G334400	antiquewhite4	VAS	3.5	3.88	5.66	8.71	8.84	6.66	15.37	13.41	13.21	4.7	5.34	9.62	0.56	2.1	1.48	14.6	11.64	6.51	16.18	15.87	17	4.91	10.62	10.13	2.57	2.1	2.07	4.6	3.38	11.26	16.64	9.98	18.63	4.76	7.93	5.4	PREDICTED: lipid transfer-like protein VAS [Gossypium hirsutum]	-	-	-	-	-	-	-	-
Gh_A05G353900	antiquewhite4	GPAT5	7.25	5.29	5.18	7.94	8.22	7.15	13.52	15.15	14.4	5.62	5.67	7.43	1.74	2.59	2.47	10.46	9.26	7.22	13.63	16.29	17.49	4.89	9.31	6.55	2.65	1.91	2.88	5.06	4.79	9.3	13.26	8.71	11.19	5.51	4.6	6.52	PREDICTED: glycerol-3-phosphate acyltransferase 5-like [Gossypium arboreum]	Metabolism;Metabolism;Metabolism;Metabolism	Global and overview maps;Global and overview maps;Lipid metabolism;Lipid metabolism	ko01100//Metabolic pathways;ko01110//Biosynthesis of secondary metabolites;ko00564//Glycerophospholipid metabolism;ko00561//Glycerolipid metabolism	K13508;K13508;K13508;K13508	-	GO:0016740//transferase activity	-	-
Gh_A05G356700	antiquewhite4	DHAR2	202.07	130.3	161.01	113.26	114.81	144.72	86.81	84.74	58.05	142.38	110.55	139.34	164.93	139.88	203.65	84.34	58.93	92.17	39.48	9.92	17.57	143.58	113.01	101.63	188.34	164.35	169.5	117.64	58.17	52.2	58.18	41.42	50.37	108.52	70.31	139.41	glutathione S-transferase DHAR2-like [Gossypium hirsutum]	Metabolism;Metabolism;Metabolism	Global and overview maps;Metabolism of other amino acids;Carbohydrate metabolism	ko01100//Metabolic pathways;ko00480//Glutathione metabolism;ko00053//Ascorbate and aldarate metabolism	K21888;K21888;K21888	-	GO:0015038//glutathione disulfide oxidoreductase activity	GO:0044710//single-organism metabolic process	-
Gh_A06G037200	antiquewhite4	OFUT7	10.09	10.31	9.45	5.55	7.29	6.52	5.97	6.44	6.81	8.15	6.89	7.65	7.47	9.47	10.91	7.79	7.83	6.97	9.77	5.53	5.55	8.84	9.93	9.01	9.76	9.75	9.32	9.52	8.18	7.66	9.2	10.72	8.8	10.41	7.79	9.13	hypothetical protein ES319_A06G038800v1 [Gossypium barbadense]	-	-	-	-	-	-	-	-
Gh_A06G040100	antiquewhite4	VQ22	16.81	12.51	16.24	17.46	19.12	17.27	19.18	18.21	18.37	16.22	13.54	16.41	13.13	15.09	15.51	15.13	12.88	15.83	22.17	19.42	20.62	16.09	14.74	15.38	12.79	19.62	15.93	8.46	11.35	11.46	18.01	17.68	19.05	14.33	12.5	12.72	VQ motif-containing protein [Gossypium australe]	-	-	-	-	-	-	-	-
Gh_A06G059600	antiquewhite4	CRCK3	45.88	47.5	48.76	48.34	44.86	48.31	50.27	53.17	51.05	49.93	47.89	46.9	38.86	40.02	36.06	50.3	56.04	51.37	57.02	58.67	51.1	41.57	42.94	44.15	43.14	43.85	44.21	52.88	53.92	50.64	62.01	57.01	55.73	40.98	46.92	46.34	PREDICTED: calmodulin-binding receptor-like cytoplasmic kinase 3 isoform X1 [Gossypium hirsutum]	-	-	-	-	-	-	-	-
Gh_A06G059700	antiquewhite4	HHP1	5.48	2.97	3.43	5.74	5.67	6.42	14.6	10.49	10.12	4	2.55	4.83	0.86	1.77	2.68	8.25	6.3	5.18	7.5	13.45	11.56	2.92	6.52	3.84	2.36	2	2.41	3.26	1.69	6.77	10.05	7.29	8.57	3.23	2.26	2.73	PREDICTED: heptahelical transmembrane protein 1-like [Gossypium hirsutum]	-	-	-	-	-	GO:0060089//molecular transducer activity	-	-
Gh_A06G081000	antiquewhite4	ENPP1	9.94	9.84	9.71	8.15	7.84	9.35	7.15	7.37	7.16	7.27	7.34	7.68	9.91	10.99	13.26	8.43	9.32	11.58	10.03	5.42	5.13	10.11	8.32	8.41	10.95	10.01	13.3	12.13	11.5	8.96	10.33	9.94	8.8	9.79	8.29	10.23	PREDICTED: ectonucleotide pyrophosphatase/phosphodiesterase family member 1-like [Gossypium hirsutum]	-	-	-	-	GO:0043231//intracellular membrane-bounded organelle	GO:0004551//nucleotide diphosphatase activity	GO:0000097//sulfur amino acid biosynthetic process	-
Gh_A06G087900	antiquewhite4	coq9	11.81	12.72	12.75	10.03	11.44	12.16	8.34	9.11	8.83	12.78	10.43	11.67	13.11	15.15	15.69	8.96	9.74	8.81	7.61	8.49	6.2	13.99	16.12	15.23	12.74	14.65	14.52	9.16	11.59	10.17	10.36	10.83	9.56	16.39	12.11	14.97	PREDICTED: ubiquinone biosynthesis protein COQ9-B, mitochondrial-like [Gossypium hirsutum]	-	-	-	-	-	-	-	-
Gh_A06G146500	antiquewhite4	ENT3	9.15	10.43	10.12	10.76	9.71	8.9	4.91	4.68	6.72	15.27	12.19	9.12	11.66	13.47	12.61	6.74	7.89	7.49	4.47	2.73	4.36	15.56	16.24	10.6	13.48	10.78	14.54	8.65	9.81	6.98	3.36	4.71	3.84	9.81	6.97	8.93	PREDICTED: equilibrative nucleotide transporter 3-like [Gossypium arboreum]	-	-	-	-	-	-	-	-
Gh_A06G185100	antiquewhite4	GAUT4	12.39	10.38	12.8	11.46	12.49	10.82	8.31	7.05	5.8	14.45	12.43	11.32	13.37	15.26	17.45	9.09	6.6	7.75	4.32	4.05	4.13	16.36	12.14	9.92	14.4	12.5	13.72	7.11	5.93	4.3	4.87	4.46	4.3	11.27	8.94	10.95	PREDICTED: probable galacturonosyltransferase 4 [Gossypium hirsutum]	Metabolism;Metabolism	Global and overview maps;Carbohydrate metabolism	ko01100//Metabolic pathways;ko00520//Amino sugar and nucleotide sugar metabolism	K13648;K13648	GO:0031090//organelle membrane;GO:0031224//intrinsic component of membrane;GO:0043231//intracellular membrane-bounded organelle	GO:0008194//UDP-glycosyltransferase activity	GO:0000271//polysaccharide biosynthetic process	-
Gh_A06G226300	antiquewhite4	LCAT4	22.22	27.07	19.92	24.4	24.87	24.89	27.84	26.33	30.52	21.51	24.21	24.85	21.46	23.17	17.2	27.76	30.58	31.95	39.07	42.68	40.75	21.8	25.37	26.29	18.72	20.94	22.03	31.52	31.4	33.45	38.16	38.19	29.9	25.32	24.76	21.17	PREDICTED: lecithin-cholesterol acyltransferase-like 4 [Gossypium arboreum]	Metabolism;Metabolism;Metabolism;Metabolism	Global and overview maps;Global and overview maps;Lipid metabolism;Lipid metabolism	ko01100//Metabolic pathways;ko01110//Biosynthesis of secondary metabolites;ko00564//Glycerophospholipid metabolism;ko00592//alpha-Linolenic acid metabolism	K22389;K22389;K22389;K22389	-	-	-	-
Gh_A06G234200	antiquewhite4	AS1	1.88	1.81	1.63	3.61	2.32	2.79	21.68	16.75	16.8	2.11	1.24	1.98	0.11	0.76	0.21	5.08	7.02	4.25	12.07	29.49	19.09	1.92	2.21	3.05	0.84	0.83	0.75	3.03	2.82	6.44	23.94	9.41	22.25	4.33	3.93	3.74	PREDICTED: polyphenol oxidase, chloroplastic-like [Gossypium arboreum]	Metabolism;Metabolism;Metabolism;Metabolism	Global and overview maps;Global and overview maps;Amino acid metabolism;Biosynthesis of other secondary metabolites	ko01100//Metabolic pathways;ko01110//Biosynthesis of secondary metabolites;ko00350//Tyrosine metabolism;ko00950//Isoquinoline alkaloid biosynthesis	K00422;K00422;K00422;K00422	-	GO:0003824//catalytic activity;GO:0043169//cation binding	GO:0042440//pigment metabolic process	-
Gh_A06G240300	antiquewhite4	--	4.57	5.23	4.13	5.64	6.56	4.12	7.99	9.09	7.21	3.88	3.81	5.82	3.09	4.71	3.49	7.01	6.08	6.01	6.13	10.81	7.89	3.85	8.92	5.31	3.37	3.43	4.92	3.48	3.38	5.94	8.27	6.51	9.04	6.39	5.59	5.4	Pollen Ole e 1 allergen/extensin [Gossypium australe]	-	-	-	-	-	-	-	-
Gh_A07G004400	antiquewhite4	BHLH68	23.64	20.23	20.95	28.08	24.18	24.67	31.54	28.86	32.14	18.9	21.11	23.6	12.35	15.08	16.11	30.2	34.62	29.69	30.04	41.12	36.91	21.18	27.78	30.04	18.54	21.95	17.76	24.74	24.85	30.3	28.14	27.12	31.16	23.32	25.35	24.34	PREDICTED: transcription factor bHLH68-like isoform X1 [Gossypium hirsutum]	-	-	-	-	-	-	-	-
Gh_A07G027000	antiquewhite4	ASP3	65.34	79.3	66.59	70.77	64.24	61.4	85.26	80.6	87.88	62.64	58.48	68.31	57.36	63.87	53.15	76.61	92.4	77.18	91.92	106.69	109.87	52.89	70.37	61.9	63.25	67.58	66.53	85.97	91.62	85.81	89.51	86.21	96.57	76.95	67.54	66.91	PREDICTED: aspartate aminotransferase, cytoplasmic [Gossypium hirsutum]	Metabolism;Metabolism;Metabolism;Metabolism;Metabolism;Metabolism;Metabolism;Metabolism;Metabolism;Metabolism;Metabolism;Metabolism;Metabolism;Metabolism;Metabolism	Global and overview maps;Global and overview maps;Global and overview maps;Global and overview maps;Amino acid metabolism;Energy metabolism;Global and overview maps;Amino acid metabolism;Amino acid metabolism;Amino acid metabolism;Amino acid metabolism;Amino acid metabolism;Amino acid metabolism;Biosynthesis of other secondary metabolites;Biosynthesis of other secondary metabolites	ko01100//Metabolic pathways;ko01110//Biosynthesis of secondary metabolites;ko01200//Carbon metabolism;ko01230//Biosynthesis of amino acids;ko00270//Cysteine and methionine metabolism;ko00710//Carbon fixation in photosynthetic organisms;ko01210//2-Oxocarboxylic acid metabolism;ko00330//Arginine and proline metabolism;ko00250//Alanine, aspartate and glutamate metabolism;ko00350//Tyrosine metabolism…	K14454;K14454;K14454;K14454;K14454;K14454;K14454;K14454;K14454;K14454;K14454;K14454;K14454;K14454;K14454	-	GO:0043168//anion binding;GO:0070546//L-phenylalanine aminotransferase activity	GO:0019752//carboxylic acid metabolic process	-
Gh_A07G029000	antiquewhite4	ChiC	574.99	854.2	608.49	581.07	715.26	722.6	909.73	988.79	1218.78	518.18	570.22	808.08	405.79	472.17	318.06	816.03	1090.42	924.32	865.53	1314.97	1219	472.14	814.65	795.74	557.13	461.06	559.15	979.63	996.6	920.04	981.99	994.82	788.17	886.85	699.07	891.15	PREDICTED: chitotriosidase-1-like [Gossypium hirsutum]	Metabolism;Metabolism	Global and overview maps;Carbohydrate metabolism	ko01100//Metabolic pathways;ko00520//Amino sugar and nucleotide sugar metabolism	K01183;K01183	-	GO:0004553//hydrolase activity, hydrolyzing O-glycosyl compounds	GO:0006026//aminoglycan catabolic process;GO:0044238//primary metabolic process	-
Gh_A07G092700	antiquewhite4	LYK3	23.13	24.82	28.15	34.45	28.48	25.34	39.97	35.96	39.86	30.09	30.33	28.08	21.22	23.35	22.19	35.32	34.95	26.84	28.89	39.09	35.4	25.63	31.06	30.73	24.79	26.91	25.75	28.69	27.91	36.14	31.41	28.6	32.7	33.04	30.46	32.96	PREDICTED: chitin elicitor receptor kinase 1-like [Gossypium arboreum]	-	-	-	-	-	-	-	-
Gh_A07G152200	antiquewhite4	CRCK2	11.99	14.28	9.92	11.6	12.78	14.09	13.28	12.59	11.07	11.25	12.89	14.8	14.24	9.91	8.78	9.27	14.3	12.43	14.35	15.02	15.09	9.17	9.45	13.61	10.24	13.73	11.31	9.42	13.07	12.87	10.87	13.96	10.59	9.74	14.38	9.86	PREDICTED: calmodulin-binding receptor-like cytoplasmic kinase 2 isoform X3 [Gossypium arboreum]	-	-	-	-	GO:0044424//intracellular part	GO:0004672//protein kinase activity;GO:0032550//purine ribonucleoside binding	GO:0006464//cellular protein modification process;GO:0006796//phosphate-containing compound metabolic process;GO:0048229//gametophyte development	-
Gh_A07G152800	antiquewhite4	SPPL4	12.21	13.38	13.7	13.05	15.41	13.17	14.39	13.33	13.97	11.62	12.93	11.68	11.44	11.97	10.74	15.45	13.84	12.37	12.58	13.29	14.86	12.32	12.87	12.29	12.45	13.03	11.93	12.5	12.87	13.26	12.62	11.61	11.67	11.73	12.13	12.14	PREDICTED: signal peptide peptidase-like 4 isoform X1 [Gossypium hirsutum]	-	-	-	-	GO:0031090//organelle membrane;GO:0031224//intrinsic component of membrane;GO:0043231//intracellular membrane-bounded organelle	GO:0016787//hydrolase activity	GO:0019538//protein metabolic process	-
Gh_A07G228600	antiquewhite4	MIK1	6.21	6.99	8.8	6.29	6.21	4.3	3.86	3.28	3.6	6.92	8.16	4.61	9.85	10.79	11.25	4.96	5.79	4.07	1.1	1.56	1.14	7.36	6	5.35	9.52	7.87	8.36	8.1	6.15	3.23	1.54	1.35	1.57	6.72	5.48	6.57	PREDICTED: leucine-rich repeat receptor-like protein kinase PXL2 [Gossypium hirsutum]	-	-	-	-	GO:0031224//intrinsic component of membrane	GO:0004672//protein kinase activity;GO:0032550//purine ribonucleoside binding	GO:0006464//cellular protein modification process;GO:0006796//phosphate-containing compound metabolic process	-
Gh_A07G231300	antiquewhite4	--	121.89	126.36	118.59	99.55	110.24	106.27	91.11	94.7	81.08	112.54	110.45	104.41	144.08	136.14	134.45	96.97	104.74	126.95	107.49	80.35	78.62	132.77	115.05	116.6	130.69	131.47	128.85	132.3	128.28	115.98	119.54	110.4	116.08	120.8	109.51	123.36	hypothetical protein F383_34041 [Gossypium arboreum]	-	-	-	-	-	-	-	-
Gh_A07G245700	antiquewhite4	STY13	8.57	7.52	7.77	7.79	7.65	6.69	5.95	6.15	6.26	9.07	9.31	6.81	11.75	10.26	11.44	7.48	8.72	7.83	5.98	4.09	5.19	9.66	8.37	10.05	10.44	9.77	9.6	8.8	9.98	7.94	7.6	6.89	7.94	8.29	8.91	9.3	PREDICTED: serine/threonine-protein kinase STY8-like [Gossypium hirsutum]	-	-	-	-	-	GO:0004672//protein kinase activity;GO:0016891//endoribonuclease activity, producing 5'-phosphomonoesters;GO:0032550//purine ribonucleoside binding	GO:0006464//cellular protein modification process;GO:0006796//phosphate-containing compound metabolic process;GO:0090501//RNA phosphodiester bond hydrolysis	-
Gh_A08G028600	antiquewhite4	CHLN	7.44	11.97	12.07	6.01	5.89	7.4	1.37	2.29	1.83	13.6	14.83	5.42	15.57	11.13	14.18	4.13	7.54	13.18	1.46	0.65	0.55	7.92	8.05	9.85	14.78	9.56	14.55	26.07	21.75	9.62	8.02	4.25	5.61	17.71	10.14	17.33	PREDICTED: nicotianamine synthase-like [Gossypium hirsutum]	-	-	-	-	-	-	GO:0018130//heterocycle biosynthetic process	-
Gh_A08G049400	antiquewhite4	XXT2	8.11	7.73	7.06	7.23	8.08	6.67	4.56	5.15	4.13	6.92	7.26	8.36	7.98	8.67	11.01	6.52	6.71	7.18	5.77	4.14	4.23	9.01	9.77	7.53	7.82	8.18	9.09	8.95	5.86	4.82	5.18	3.97	5.64	7.5	5.8	7.96	PREDICTED: xyloglucan 6-xylosyltransferase 2-like isoform X2 [Gossypium arboreum]	-	-	-	-	-	-	-	-
Gh_A08G112800	antiquewhite4	--	323.45	316.25	312.66	363.62	333.11	326.65	541.1	495.72	557.9	294.21	264.63	340.6	282.99	306.82	259.35	464.06	498.99	408.45	466.22	500.5	489.81	401.25	507.07	460.05	309.5	334.74	329.49	416.11	356	450.02	423.16	379.86	409.27	449.99	400.83	395.76	PREDICTED: sarcoplasmic reticulum histidine-rich calcium-binding protein-like isoform X1 [Gossypium raimondii]	-	-	-	-	-	-	-	-
Gh_A08G136900	antiquewhite4	RAP2-3	10.1	10.59	6.99	14.63	11.16	12.63	19.01	16.18	24.18	13.4	11.99	11.01	7.28	9.1	8.41	12.95	11.85	12.34	10.4	18.79	26.23	9.87	10.39	10.71	8.77	7.92	8.71	8.66	9.52	15.82	13.6	14.93	10.89	9.59	9.91	9.34	PREDICTED: ethylene-responsive transcription factor ERF071-like isoform X1 [Gossypium hirsutum]	-	-	-	-	-	-	-	ERF
Gh_A08G153200	antiquewhite4	--	13.65	15.07	13.59	19.79	17.32	17.26	20.27	21.29	22.36	13.87	14.25	16.09	8.01	9.82	8.99	18.3	19.42	16.7	17.39	24.43	23.78	15.17	17.09	17.4	9.9	11.26	9.63	13.39	15.62	16.75	17.71	15.29	18.27	15.47	16.11	15.16	Transmembrane protein 8B [Gossypium arboreum]	-	-	-	-	-	-	-	-
Gh_A08G169000	antiquewhite4	RABA4C	11.58	9.97	10.6	12.72	11.98	12.91	11.77	13.47	14.01	11.51	12.57	11.92	11.64	11.66	12.75	11.21	10.83	12.82	11.77	12.38	11.9	11.1	10.69	12.2	12.05	11.11	13.09	12.32	14.22	13.59	16.2	13.26	14.56	12.29	10.63	11.35	PREDICTED: ras-related protein RABA4c-like [Gossypium raimondii]	Cellular Processes	Transport and catabolism	ko04144//Endocytosis	K07904	GO:0016020//membrane	GO:0032550//purine ribonucleoside binding	GO:0006810//transport;GO:0008104//protein localization;GO:0035556//intracellular signal transduction	-
Gh_A08G181800	antiquewhite4	PIRL4	24.68	23.48	21.92	26.38	26.85	27.42	22.46	27.66	29.37	23.73	24.36	29.35	26.05	25.66	22.82	24.47	28.21	23.54	27.71	30.1	29.22	20.01	24.2	22.78	24	25.51	27.24	23.8	26.33	26.13	28.02	25.75	23.18	23.96	25.75	22.83	PREDICTED: plant intracellular Ras-group-related LRR protein 5-like [Gossypium hirsutum]	-	-	-	-	-	-	-	-
Gh_A08G208900	antiquewhite4	YDA	10.01	8.83	10.36	8.52	10.26	10.79	7.27	8.08	6.27	10.17	10.31	9.09	10.59	11.5	11.25	8.92	8.43	8.32	7	4.91	4.65	8.47	8.84	8.69	11.24	9.65	10.45	10.52	9.19	9.16	8.08	7.44	7.3	9.86	10.83	9.99	PREDICTED: mitogen-activated protein kinase kinase kinase YODA-like [Gossypium hirsutum]	Environmental Information Processing	Signal transduction	ko04016//MAPK signaling pathway - plant	K20717	-	GO:0004702//receptor signaling protein serine/threonine kinase activity;GO:0032550//purine ribonucleoside binding	GO:0000904//cell morphogenesis involved in differentiation;GO:0007015//actin filament organization;GO:0009886//post-embryonic morphogenesis;GO:0010053//root epidermal cell differentiation;GO:0022610//biological adhesion;GO:0032147//activation of protein kinase activity;GO:0040007//growth;GO:0045229//external encapsulating structure organization;GO:0090567//reproductive shoot system development	-
Gh_A08G219100	antiquewhite4	TOM2AH1	11.07	10.92	9.1	9.84	10.08	12.9	8.64	9.93	9.67	10.19	12.7	10.55	11.71	13.82	11.5	10.34	10.35	12.35	10.08	8.98	10.83	12.41	12.53	10.05	10.2	11.71	11.07	13.69	11.01	11.6	10.56	11.25	9.56	11.82	13.62	12.04	PREDICTED: tetraspanin-20 [Gossypium arboreum]	-	-	-	-	-	-	-	-
Gh_A08G222500	antiquewhite4	FATA	16.1	16.08	16.29	14.31	15.23	14.58	10.96	9.48	9.99	14.67	13.33	13.48	18.98	17.66	18.11	11.33	11.15	14.21	8.56	7.74	5.16	10.7	9.13	11.68	18.2	15.76	15.82	16.92	14.94	12.2	11.05	11.41	10.69	10.98	10.67	13.13	PREDICTED: oleoyl-acyl carrier protein thioesterase 1, chloroplastic-like [Gossypium arboreum]	Metabolism	Lipid metabolism	ko00061//Fatty acid biosynthesis	K10782	-	GO:0016788//hydrolase activity, acting on ester bonds	-	-
Gh_A08G285500	antiquewhite4	PATROL1	5.35	4.33	4.69	5.88	6.07	6.63	3.92	3.88	3.65	5.94	6.64	6.14	9.08	8.28	8.36	5.17	4.85	4.99	3.2	2.27	2.64	6.39	6.08	5.31	6.9	6.13	7.16	6.26	6.89	5.92	3.56	3.75	3.38	6.45	6.99	7.25	Gls [Gossypium arboreum]	-	-	-	-	-	-	-	-
Gh_A09G004400	antiquewhite4	ASP1	10.54	6.97	11.59	8.24	8.4	9.02	7.12	6.35	7.12	9.09	9.28	7.69	9.9	10.21	11.67	7.51	7.59	8.76	6.14	5.21	4.09	9.6	6.61	7.01	11.78	11.92	9.91	11.29	9.36	7.54	6.37	6.39	7.89	8.23	7.64	8.89	PREDICTED: aspartate aminotransferase, mitochondrial-like [Gossypium hirsutum]	Metabolism;Metabolism;Metabolism;Metabolism;Metabolism;Metabolism;Metabolism;Metabolism;Metabolism;Metabolism;Metabolism;Metabolism;Metabolism;Metabolism;Metabolism	Global and overview maps;Global and overview maps;Global and overview maps;Global and overview maps;Amino acid metabolism;Energy metabolism;Global and overview maps;Amino acid metabolism;Amino acid metabolism;Amino acid metabolism;Amino acid metabolism;Amino acid metabolism;Amino acid metabolism;Biosynthesis of other secondary metabolites;Biosynthesis of other secondary metabolites	ko01100//Metabolic pathways;ko01110//Biosynthesis of secondary metabolites;ko01200//Carbon metabolism;ko01230//Biosynthesis of amino acids;ko00270//Cysteine and methionine metabolism;ko00710//Carbon fixation in photosynthetic organisms;ko01210//2-Oxocarboxylic acid metabolism;ko00330//Arginine and proline metabolism;ko00250//Alanine, aspartate and glutamate metabolism;ko00350//Tyrosine metabolism…	K14455;K14455;K14455;K14455;K14455;K14455;K14455;K14455;K14455;K14455;K14455;K14455;K14455;K14455;K14455	GO:0044429//mitochondrial part	GO:0043168//anion binding;GO:0046914//transition metal ion binding;GO:0070546//L-phenylalanine aminotransferase activity	GO:0006221//pyrimidine nucleotide biosynthetic process;GO:0009064//glutamine family amino acid metabolic process;GO:0009066//aspartate family amino acid metabolic process;GO:0043648//dicarboxylic acid metabolic process	-
Gh_A09G013200	antiquewhite4	WRKY4	28.61	29.29	28.32	29.56	25.77	29.14	35.97	35.57	35.41	27.1	25.89	26.82	23.89	24.72	21.04	30.25	34.72	36.26	41.15	40.98	44.11	25.84	27.56	31.76	24.08	25.39	25.41	30.34	34.55	33.53	35.65	37.81	37.34	31.01	30.01	29.83	probable WRKY transcription factor 3 [Gossypium hirsutum]	-	-	-	-	-	GO:0001071//nucleic acid binding transcription factor activity;GO:0003677//DNA binding	GO:0010468//regulation of gene expression	WRKY
Gh_A09G018000	antiquewhite4	GASA4	72.79	63.21	68.38	42.77	60.85	43.74	46.3	36.97	31.96	56.64	66.48	49.43	107.88	108.16	113.1	36.53	36	72.96	5.64	7.25	4.36	62.06	52.23	58.41	73.28	69.95	79.29	124.76	94.68	41.27	31.36	10.68	21.57	57.71	66.6	72.83	PREDICTED: gibberellin-regulated protein 4-like [Gossypium hirsutum]	-	-	-	-	-	-	-	-
Gh_A09G110800	antiquewhite4	CSLA2	6.62	4.4	6.24	4.59	7.02	6.26	5.34	6.01	3.89	6.47	6.86	6.73	6.44	6.09	9.61	4.74	4.44	4.69	2.22	1.42	1.66	7.69	8.88	8.02	6.56	6.57	8.22	4.67	3.29	3.25	4.49	2.6	2.59	5.64	5.7	6.44	PREDICTED: glucomannan 4-beta-mannosyltransferase 2-like [Gossypium hirsutum]	-	-	-	-	GO:0031224//intrinsic component of membrane;GO:0043231//intracellular membrane-bounded organelle	GO:0019187//beta-1,4-mannosyltransferase activity	GO:0070085//glycosylation	-
Gh_A09G127200	antiquewhite4	CYS6	429.93	548.02	433.61	509.61	491.02	468.62	767.49	685.15	791.56	463.65	433.83	552.05	349.69	386.64	338.52	537.05	718.51	654.78	774.62	904.6	866.31	400.69	545.63	574.12	422.33	406.27	438.08	746.19	711.78	707.07	907.49	852.4	640.34	628.09	482.89	607.37	PREDICTED: cysteine proteinase inhibitor-like [Gossypium hirsutum]	-	-	-	-	-	-	-	-
Gh_A09G154700	antiquewhite4	HVA22J	17.46	17.65	16.83	23.47	21.71	17.52	31.81	31.64	34.21	17.62	13.66	19.77	14.02	15.42	13.23	20.19	25.88	21.76	21.21	33.98	29.16	18.28	22.91	22.28	16.04	15.79	15.2	24.76	19.34	27.38	27.57	24.68	28.8	29.77	23.76	26.51	PREDICTED: HVA22-like protein j [Gossypium arboreum]	-	-	-	-	-	-	-	-
Gh_A09G180700	antiquewhite4	--	163.22	181.07	159.66	86.07	128.67	163.02	49.62	71.69	63.29	145.27	174.17	133.19	298.05	169.87	216.29	154.7	135.66	179.15	164.21	40.35	40.49	213.69	177.03	162.92	180.48	148.72	197.96	208.04	189.43	125.31	182.21	240.15	196.61	136.54	167.46	145.4	Bifunctional inhibitor/lipid-transfer protein/seed storage 2S albumin superfamily protein isoform 1 [Gossypium australe]	-	-	-	-	-	-	-	-
Gh_A09G183600	antiquewhite4	GPAT6	5.03	2.25	2.67	5.04	5.09	4.41	5.73	6.88	5.79	3.54	2.83	3.87	0.99	1.12	2.6	6	3.97	4.96	8.7	7.33	8.21	3.43	4.62	3.61	1.71	2.23	2.23	3.52	2.18	2.49	5.6	4.43	5.26	3.92	2.71	5.24	PREDICTED: glycerol-3-phosphate 2-O-acyltransferase 6-like [Gossypium hirsutum]	Metabolism;Metabolism;Metabolism;Metabolism	Global and overview maps;Global and overview maps;Lipid metabolism;Lipid metabolism	ko01100//Metabolic pathways;ko01110//Biosynthesis of secondary metabolites;ko00564//Glycerophospholipid metabolism;ko00561//Glycerolipid metabolism	K13508;K13508;K13508;K13508	GO:0031224//intrinsic component of membrane	GO:0008374//O-acyltransferase activity;GO:0042578//phosphoric ester hydrolase activity	GO:0009059//macromolecule biosynthetic process;GO:0046471//phosphatidylglycerol metabolic process;GO:0090567//reproductive shoot system development	-
Gh_A09G195400	antiquewhite4	ASPG1	16.7	12.51	16.06	12.08	17.21	15.59	12.92	14.35	9.94	12.82	13.24	14.21	13.97	17.07	19.72	20.42	17.11	23.27	11.47	5.83	10.07	22.73	15.54	15.87	18.09	16.83	17.03	26.58	16.69	18	12.31	12.77	14.39	15.28	12.22	16.53	PREDICTED: protein ASPARTIC PROTEASE IN GUARD CELL 1-like [Gossypium hirsutum]	-	-	-	-	-	-	-	-
Gh_A09G246500	antiquewhite4	KCS20	15.51	12.8	12.78	17.53	20.86	16.32	37.3	36.06	31.14	14.96	13.41	20.05	8.16	10.56	11.37	30.22	24.16	19.23	27.6	38.7	36.38	20.83	29.41	22.56	10.61	10.6	10.5	13.72	9.8	21.93	28.58	24.07	29.55	18.15	14.33	18.44	PREDICTED: 3-ketoacyl-CoA synthase 11-like [Gossypium arboreum]	Metabolism;Metabolism;Organismal Systems;Metabolism	Global and overview maps;Global and overview maps;Environmental adaptation;Lipid metabolism	ko01100//Metabolic pathways;ko01110//Biosynthesis of secondary metabolites;ko04626//Plant-pathogen interaction;ko00062//Fatty acid elongation	K15397;K15397;K15397;K15397	-	GO:0016746//transferase activity, transferring acyl groups	GO:0006631//fatty acid metabolic process	-
Gh_A10G002600	antiquewhite4	--	26	28.65	25.72	29.93	26.09	23.97	29.27	23.47	26.92	28.87	30.79	26.54	34.13	33.63	35.82	26.67	22.74	24.02	19.16	17.44	14.87	32.14	32.65	32.41	35.98	35.17	35.43	22.55	24.18	22.14	19.38	18.31	22.36	28.22	24.6	31.39	B-cell receptor-associated 31-like [Gossypium australe]	Genetic Information Processing	Folding, sorting and degradation	ko04141//Protein processing in endoplasmic reticulum	K14009	GO:0031224//intrinsic component of membrane	-	GO:0015031//protein transport	-
Gh_A10G046100	antiquewhite4	XI-K	16.82	19.16	18.43	19.2	19.2	17.65	21.98	24.46	27.29	18.47	20.01	20.03	15.56	16.78	14.77	19.93	23.97	19.49	25.82	26.02	24.58	14.45	14.33	17.5	16.51	16.79	18.17	22.37	24.21	23.05	25.05	26.2	22.59	19.14	17.98	17.26	PREDICTED: myosin-17-like [Gossypium hirsutum]	-	-	-	-	GO:0015629//actin cytoskeleton	GO:0008092//cytoskeletal protein binding;GO:0017111//nucleoside-triphosphatase activity;GO:0032550//purine ribonucleoside binding	GO:0000904//cell morphogenesis involved in differentiation;GO:0006886//intracellular protein transport;GO:0006928//movement of cell or subcellular component;GO:0007059//chromosome segregation;GO:0009606//tropism;GO:0009790//embryo development;GO:0040007//growth;GO:0048438//floral whorl development;GO:0051640//organelle localization	-
Gh_A10G059500	antiquewhite4	YSL6	44.89	55.01	44.83	49.49	47.84	50.21	63.23	68.34	77.34	47.45	47.24	55.19	43.82	50.59	38.81	55.93	68.52	57.63	73.88	89.79	93.65	41.63	56.72	54.77	47.37	50.89	53.24	56.7	64.57	63.93	73.48	80.5	65.98	63.07	52.92	53.45	PREDICTED: probable metal-nicotianamine transporter YSL6 [Gossypium arboreum]	-	-	-	-	-	-	-	-
Gh_A10G079200	antiquewhite4	--	8.31	6.33	7.24	8.17	9.16	6.49	17.47	12.14	13.99	11.56	9.13	14.02	2.45	4.57	3.76	9.21	10.76	11.99	13.33	22.78	18.5	15.15	17.34	8.06	2.07	1.28	1.25	4.72	5.65	10.16	15.91	13.17	20.53	5.68	7.11	7.63	formin-2-like [Herrania umbratica]	-	-	-	-	-	-	-	-
Gh_A10G088900	antiquewhite4	MDAR4	19.22	22.67	18.14	20.89	17.46	19.74	23.45	26.38	26.73	18.53	17.77	20.2	15.14	16.64	15.28	21.7	23.42	23.97	28.62	28.32	27.96	17.87	20.04	23.2	18.95	16.82	19.49	25.58	25.93	27.8	30.18	31.46	25.94	24.91	23.13	23.48	PREDICTED: monodehydroascorbate reductase 4, peroxisomal-like [Gossypium arboreum]	Metabolism;Metabolism	Global and overview maps;Carbohydrate metabolism	ko01100//Metabolic pathways;ko00053//Ascorbate and aldarate metabolism	K08232;K08232	GO:0009526//plastid envelope;GO:0044439//peroxisomal part	GO:0000166//nucleotide binding;GO:0016655//oxidoreductase activity, acting on NAD(P)H, quinone or similar compound as acceptor	GO:0010038//response to metal ion;GO:0019758//glycosinolate biosynthetic process;GO:0042743//hydrogen peroxide metabolic process	-
Gh_A10G090500	antiquewhite4	At5g14450	8.85	10.2	11.12	11.11	10.45	10.33	10.13	7.31	7.21	10.36	9.88	7	12.14	14.29	11.21	9.7	11.62	9.71	8.34	8.04	6.41	10.43	11.51	8.52	11.96	10.63	10.93	13.54	12.87	10.31	10.6	7.94	10.04	9.37	10.25	11.06	PREDICTED: GDSL esterase/lipase At5g14450-like [Gossypium hirsutum]	-	-	-	-	-	GO:0016787//hydrolase activity	-	-
Gh_A10G096700	antiquewhite4	AMT1-1	15.44	19.12	15.82	17.65	17.34	19.69	15.2	14.51	13.67	13.11	13.08	16.07	8.69	7.74	7.52	22.7	23.54	27.01	30.91	31.01	28.79	11.17	11.06	12.06	10.33	9.21	10.56	19.95	28.65	21.86	27	25.01	31.16	11.21	13.72	13.01	PREDICTED: ammonium transporter 1 member 1-like [Gossypium hirsutum]	-	-	-	-	-	-	-	-
Gh_A10G155200	antiquewhite4	At5g44440	83.4	132.18	76.64	67.58	79.74	99.27	126.81	163.89	162.53	87.36	71.4	126.86	32.71	54.95	36.68	123.5	191.44	166.74	178.03	220.63	222.77	47.83	97.16	80.38	62.18	56.17	55.29	206.9	197.17	115.21	181.85	179.06	158.16	133.9	71.71	121.46	PREDICTED: cannabidiolic acid synthase-like [Gossypium hirsutum]	-	-	-	-	-	GO:0000166//nucleotide binding;GO:0016616//oxidoreductase activity, acting on the CH-OH group of donors, NAD or NADP as acceptor	GO:0044710//single-organism metabolic process	-
Gh_A10G173700	antiquewhite4	SAR1A	12.59	14.08	15.17	13.09	14.21	13.94	8.74	9.35	8.55	12.9	16.75	13.66	18.15	14.56	16.78	7.89	10.38	10.98	7.73	6.04	6.23	11.73	9.62	10.61	18.19	14.33	16.13	14.57	13.92	9.25	7.2	9.6	7.09	11.47	13.47	12.57	PREDICTED: GTP-binding protein SAR1A-like [Gossypium hirsutum]	Genetic Information Processing	Folding, sorting and degradation	ko04141//Protein processing in endoplasmic reticulum	K07953	GO:0043231//intracellular membrane-bounded organelle	GO:0032550//purine ribonucleoside binding	GO:0015031//protein transport	-
Gh_A10G175800	antiquewhite4	At3g17090	5.43	6.97	4.91	5.85	6.07	5.08	4.62	5.19	5.43	5.21	4.97	3.67	6.77	7.4	7.01	4.54	5.67	7.73	4.74	3.96	4.48	5.54	5	6.85	6.53	6.75	7.4	8.13	6.96	7.04	4.96	6.6	5.98	5.13	7.51	7.14	PREDICTED: probable protein phosphatase 2C 42 [Gossypium hirsutum]	-	-	-	-	-	-	-	-
Gh_A10G177200	antiquewhite4	RWA2	9.48	8.06	8.6	8.25	8.05	7.75	7.32	6.02	6.74	8.84	8.85	9.47	9.16	8.71	12.4	7.43	6.39	7.42	5.7	4.39	4.07	10.06	8.15	7.5	9.41	9.02	9.51	7.26	6.32	6.33	5.34	4.54	6.76	7.72	5.64	6.81	PREDICTED: protein REDUCED WALL ACETYLATION 2-like isoform X1 [Gossypium arboreum]	-	-	-	-	-	-	-	-
Gh_A10G229400	antiquewhite4	GPAT5	7.34	5.76	6.2	9.65	8.63	8.84	17.83	15.97	16.32	7.15	7.74	9.7	2.85	3.82	3.03	18.67	12.04	8.15	13.95	22.81	21.7	9.69	14.85	11.11	5.25	4.34	3.11	4.78	4.95	12.04	13.28	9.79	17.13	11.53	8.25	9.01	PREDICTED: glycerol-3-phosphate acyltransferase 5-like [Gossypium hirsutum]	Metabolism;Metabolism;Metabolism;Metabolism	Global and overview maps;Global and overview maps;Lipid metabolism;Lipid metabolism	ko01100//Metabolic pathways;ko01110//Biosynthesis of secondary metabolites;ko00564//Glycerophospholipid metabolism;ko00561//Glycerolipid metabolism	K13508;K13508;K13508;K13508	-	GO:0016740//transferase activity	-	-
Gh_A10G248200	antiquewhite4	LAC5	29.48	23.85	24.72	36.73	39.51	35.02	71.57	84.28	71.97	28.58	24.59	36.98	6.12	11.52	12.48	51.4	44.77	35.06	56.59	79.71	66.98	22.8	40.97	35.25	14.48	11.63	13.17	20.46	15.84	40.94	64.4	46.53	63.17	24.2	23.22	28.5	PREDICTED: laccase-5-like [Gossypium hirsutum]	-	-	-	-	GO:0005576//extracellular region	GO:0016682//oxidoreductase activity, acting on diphenols and related substances as donors, oxygen as acceptor;GO:0043169//cation binding	GO:0009808//lignin metabolic process	-
Gh_A11G104200	antiquewhite4	PI4KG4	10.4	9.8	10.51	12.27	10.74	9.38	12.95	13.29	12.19	10.94	10.31	10.99	8.75	8.86	9.53	12.33	9.39	9.23	11.61	11.5	12.96	11.63	9.77	9.17	8.55	10.71	10.1	9.26	9.35	8.89	10.45	9.73	10.35	10.58	7.7	9.34	PREDICTED: phosphatidylinositol 4-kinase gamma 4-like [Gossypium hirsutum]	-	-	-	-	GO:0044444//cytoplasmic part	GO:0004672//protein kinase activity;GO:0052742//phosphatidylinositol kinase activity	GO:0002252//immune effector process;GO:0006468//protein phosphorylation;GO:0006498//N-terminal protein lipidation;GO:0006605//protein targeting;GO:0006952//defense response;GO:0006972//hyperosmotic response;GO:0009620//response to fungus;GO:0009755//hormone-mediated signaling pathway;GO:0009863//salicylic acid mediated signaling pathway;GO:0010243//response to organonitrogen compound;GO:0043067//…	-
Gh_A11G134400	antiquewhite4	UNE12	8.64	6.01	7.32	7.09	8.03	11.19	7.5	8.16	7.05	9.8	8.9	10.04	11.01	9.63	12.84	8.99	9	13.53	8.46	7.33	5.67	10.31	8	7.16	10.72	9.84	10.33	11.3	10.79	9.64	7.66	9.5	8.54	7.68	8.68	8.94	PREDICTED: transcription factor UNE12-like isoform X1 [Gossypium hirsutum]	-	-	-	-	-	-	-	bHLH
Gh_A11G137600	antiquewhite4	ATG9	18.29	22.08	19.84	23.5	21.19	21.21	24.56	29.63	30.56	21.57	18.3	20.66	18.7	18.85	17.18	24.55	26.88	22.69	31.94	35.01	33.96	22.82	24.22	23.21	17.04	18.6	20.36	21.55	25.02	25.98	29.1	32.62	26.91	23.44	23.2	22.09	PREDICTED: autophagy-related protein 9-like [Gossypium hirsutum]	Cellular Processes	Transport and catabolism	ko04136//Autophagy - other eukaryotes	K17907	-	-	GO:0006511//ubiquitin-dependent protein catabolic process;GO:0009404//toxin metabolic process;GO:0035966//response to topologically incorrect protein;GO:0043248//proteasome assembly	-
Gh_A11G165700	antiquewhite4	VQ22	29.1	19.03	17.86	26.94	28.26	26.71	51.36	37.1	43.44	24.11	22.91	24.43	20.41	21.79	19.11	38.54	39.25	31.36	33.41	39.81	45.38	26.67	26.49	28.24	18.09	19.83	19.1	19.16	23.93	29.88	33.31	27.73	37.17	21.4	19.54	21.25	PREDICTED: VQ motif-containing protein 22-like [Gossypium arboreum]	-	-	-	-	-	-	-	-
Gh_A11G237400	antiquewhite4	CYP81Q32	14.89	14.58	14.04	12.18	16.61	18	19.94	23.02	24.1	14.23	14.23	18.77	3.75	4.39	4.44	11.42	17.1	17.87	24.38	30.85	26.57	6.56	10.43	10.97	8.99	7.84	6.66	16.34	17.5	14.87	26.3	33.3	26.58	14.5	9.94	12.1	PREDICTED: cytochrome P450 81D11-like [Gossypium arboreum]	-	-	-	-	-	GO:0016491//oxidoreductase activity;GO:0046906//tetrapyrrole binding;GO:0046914//transition metal ion binding	GO:0044710//single-organism metabolic process	-
Gh_A12G014800	antiquewhite4	At5g64080	8.9	6.7	6.22	4.82	4.81	5.94	3.84	4.05	4.29	5.98	6.26	6.88	7.11	7.88	9.36	7.11	5.91	6.38	4.92	3.01	2.53	7.33	7.94	7.91	6.05	5.26	8.54	7.95	8.59	6.34	7.24	4.97	5.11	6.3	6.61	7.52	PREDICTED: non-specific lipid-transfer protein-like protein At2g13820 [Gossypium hirsutum]	-	-	-	-	-	-	-	-
Gh_A12G016900	antiquewhite4	--	13.73	8.01	6.55	10.52	12.79	10.43	13.6	14.93	13.42	5.35	9.64	10.85	4.54	5.42	7.96	10.53	10.25	16.4	16.73	11.95	11.54	4.05	5.79	7.35	7.33	4.34	7.64	8	6.53	7.09	19.69	16.47	14.48	7.62	4.94	13.17	PREDICTED: RNA-binding protein 12-like [Gossypium hirsutum]	-	-	-	-	-	-	-	-
Gh_A12G019000	antiquewhite4	--	2.27	3.36	3.29	2.99	2.66	6.58	4.34	4.4	4.48	2.37	3.73	3.52	1.78	1.9	0.85	1.42	6.27	3.64	4.05	9.81	4.96	0.91	2.02	2.06	1.95	1.64	1.49	2.67	3.98	4.96	5.29	6.75	6.79	2.86	2.38	2.5	hypothetical protein ES319_A12G018600v1 [Gossypium barbadense]	-	-	-	-	-	-	-	-
Gh_A12G073000	antiquewhite4	At2g23540	14.32	12.45	13.5	27.04	17.85	17.22	38.33	35.41	33.21	13.74	12.36	18.2	3.87	11.6	7.72	35.3	29.21	17.99	26.4	46.45	46.22	16.88	27.43	19.52	7.28	9.13	5.67	10.12	7.71	33.49	32.32	24.42	38.09	20.23	17.71	15.62	PREDICTED: GDSL esterase/lipase At2g23540-like [Gossypium arboreum]	-	-	-	-	-	-	-	-
Gh_A12G150400	antiquewhite4	--	10.19	10.83	9.9	9.53	10.41	11.01	8.1	7.73	8.98	8.97	11.16	10.67	9.82	11.72	9.26	10.32	10.55	10.54	9.74	8.73	8.09	11.03	11.06	11.26	10.29	9.88	9.28	10.99	11.95	9.95	9.22	10.36	9.53	9.49	10.58	10.34	PREDICTED: F-box/LRR-repeat protein 4 [Gossypium arboreum]	-	-	-	-	-	-	-	-
Gh_A12G173100	antiquewhite4	MAP70.1	6.16	4.58	6.28	6.67	6.35	6.39	3.93	3.44	4.02	5.99	6.65	5.88	6.49	8.39	9.02	4.89	6.33	5.11	2.62	1.64	1.53	6.77	6	5.99	7.22	6.53	6.08	5.91	6.02	4.76	3.28	3.26	3.53	6.31	6.19	5.87	PREDICTED: microtubule-associated protein 70-4-like [Gossypium hirsutum]	-	-	-	-	-	GO:0015631//tubulin binding	-	-
Gh_A12G197400	antiquewhite4	WRKY72A	46.9	51.46	50.58	72.47	63.9	57.05	83.56	85.28	91.98	53.82	49.78	55.68	36.54	40.77	35.83	88.53	88.92	69.75	79.04	112.67	113.65	68.38	84.4	76.46	45.24	45.86	47.93	76.1	71.04	80.51	83.28	72.62	86.32	91.19	66.42	81.9	PREDICTED: probable WRKY transcription factor 61 isoform X1 [Gossypium arboreum]	-	-	-	-	-	-	-	WRKY
Gh_A12G248100	antiquewhite4	BASS6	9.52	11.06	10.83	8.52	10.87	11.63	9.79	10.55	12.15	8.75	8.42	8.83	7.2	7.99	6.4	11.03	15.57	14.36	15.04	15.28	14.85	6.9	9.72	10.51	8.72	7.6	7.15	14.13	16.81	14.1	15.13	13.68	13.99	9.24	8.46	9.5	PREDICTED: probable sodium/metabolite cotransporter BASS6, chloroplastic isoform X1 [Gossypium hirsutum]	-	-	-	-	-	-	-	-
Gh_A12G258700	antiquewhite4	--	26.29	29.74	28.21	28.56	26.28	20	46.64	45.48	44.04	27.1	29.18	24.72	28.73	28.19	25.18	27.44	27.05	20.89	34.43	42.73	45.14	25.07	23.58	23.9	29.75	26.41	28.1	19.4	22.3	21.42	34.5	30.79	30.68	21.53	23.51	21.69	Aldose 1-/Glucose-6-phosphate 1-epimerase [Gossypium australe]	Metabolism;Metabolism;Metabolism	Global and overview maps;Global and overview maps;Carbohydrate metabolism	ko01100//Metabolic pathways;ko01110//Biosynthesis of secondary metabolites;ko00010//Glycolysis / Gluconeogenesis	K01792;K01792;K01792	-	GO:0003824//catalytic activity;GO:0005488//binding	GO:0044238//primary metabolic process	-
Gh_A12G277700	antiquewhite4	CHIT3	120.3	128.3	143.24	147.64	138.98	142.96	163.01	167.96	166.92	124.31	121.46	139.1	89.39	99.98	104.73	162.25	153.85	218.05	262.01	188.15	243.29	120.72	126.91	97.25	109.94	113.2	119.6	162.56	213.7	208.16	251.8	247.16	257.61	118.52	83.52	120.2	PREDICTED: hevamine-A-like [Gossypium arboreum]	Metabolism;Metabolism	Global and overview maps;Carbohydrate metabolism	ko01100//Metabolic pathways;ko00520//Amino sugar and nucleotide sugar metabolism	K01183;K01183	-	GO:0016787//hydrolase activity	GO:0044238//primary metabolic process	-
Gh_A12G292000	antiquewhite4	ALMT9	6.17	6.53	6.45	4.4	5.55	6.73	4.88	4.86	4.85	5.58	5.98	6.42	7.36	7.69	5.96	5.97	6.38	5.66	5.49	5.05	4.02	6.11	6.79	7.35	5.2	6.11	6.66	5.87	6.72	5.94	6.15	6.86	7.24	6.62	8.81	6.89	PREDICTED: aluminum-activated malate transporter 9 isoform X2 [Gossypium hirsutum]	-	-	-	-	-	-	-	-
Gh_A12G300300	antiquewhite4	At5g62820	3.49	2.52	3.35	3.25	4.05	5.34	3.16	2.95	2.12	3.46	3.06	2.62	6.05	6.38	7.48	5.41	7.21	6.16	4.15	0.68	1.63	4.21	4.28	5.86	5.34	7.87	5.76	10.45	8.3	7.3	4.38	3.64	3.85	4.79	5.78	6.35	PREDICTED: CASP-like protein 4A2 [Gossypium hirsutum]	-	-	-	-	GO:0016020//membrane	-	-	-
Gh_A12G300700	antiquewhite4	SRO5	8.58	11.75	9.73	14.48	9.57	8.41	17.73	17.89	21.13	13.2	12.28	10.9	5.25	6.73	5.83	15.55	14.89	10.76	10.98	23.22	24.31	12.95	12.45	11.15	7.81	7.72	5.83	8.95	9.49	13.6	12.39	9.82	11.05	11.84	9.06	10.45	PREDICTED: probable inactive poly [ADP-ribose] polymerase SRO5 [Gossypium hirsutum]	-	-	-	-	-	-	-	-
Gh_A13G021800	antiquewhite4	At1g30700	6.17	7.86	6.65	7.56	9.32	9.36	9.5	13.83	17.76	7.84	5.06	10.45	1.45	2.6	1.6	8.3	13.8	7.27	9.56	18.98	18.93	2.84	7.19	4.78	6.42	3.19	3.95	8.54	7.47	10.95	10.93	10.79	8.78	9.58	2.75	9.9	PREDICTED: inactive tetrahydrocannabinolic acid synthase-like [Gossypium hirsutum]	-	-	-	-	-	GO:0000166//nucleotide binding;GO:0016616//oxidoreductase activity, acting on the CH-OH group of donors, NAD or NADP as acceptor	GO:0044710//single-organism metabolic process	-
Gh_A13G074400	antiquewhite4	--	4.26	3.74	3.03	5.26	5.77	4.02	10.69	7.34	6.5	5.61	4.74	5.52	0.36	1.24	1.19	7.96	4.32	6.49	7.71	5.95	6.64	2.55	5.69	5.29	1.37	2.31	0.87	2.63	2.96	3.82	6.22	3.72	7.28	2.37	3.01	3.7	PREDICTED: RNA-binding protein 12-like [Gossypium hirsutum]	-	-	-	-	-	-	-	-
Gh_A13G214700	antiquewhite4	SAC3	12.69	12.36	12.86	15.65	12.18	12.51	18.46	19.47	19.66	11.87	11.58	11.4	10.85	9.86	9.17	17.52	16.57	13.85	18.36	20.59	18.96	13.27	14.42	12.91	10.82	11.05	11.56	11.78	14.13	13.57	18.55	16.48	18.21	14.3	14.16	13.72	PREDICTED: phosphoinositide phosphatase SAC3-like [Gossypium arboreum]	Metabolism;Metabolism	Global and overview maps;Carbohydrate metabolism	ko01100//Metabolic pathways;ko00562//Inositol phosphate metabolism	K22913;K22913	-	GO:0016788//hydrolase activity, acting on ester bonds	GO:0006661//phosphatidylinositol biosynthetic process	-
Gh_A13G247500	antiquewhite4	SIZ1	17.82	22.82	18.57	21.49	20.01	21.52	20.02	22.2	23.02	16.7	16.29	18.85	15.65	16.32	13.87	20.92	21.76	18.99	24.83	25.97	25.99	16.74	20.15	17.78	15.43	16.42	19.17	20.63	23.04	22.51	26.28	24.42	23.01	19.06	17.97	17.67	PREDICTED: E3 SUMO-protein ligase SIZ1-like isoform X2 [Gossypium hirsutum]	-	-	-	-	-	-	-	-
Gh_A13G256100	antiquewhite4	At2g28720	21.01	15.27	20.1	16.35	16.24	16.22	9.88	8.63	12.96	16.76	20.95	15.22	19.02	13.36	30.79	15.44	16.36	14.32	7	5.2	6.48	25.73	19.91	19.24	20.39	18.67	17.79	12.22	8	8.97	5.01	3.79	6.21	15.32	15.36	15.79	histone H2B [Manihot esculenta]	-	-	-	-	GO:0043231//intracellular membrane-bounded organelle;GO:0043232//intracellular non-membrane-bounded organelle	GO:0003676//nucleic acid binding;GO:0046983//protein dimerization activity	-	-
Gh_D01G003100	antiquewhite4	DLO1	6.89	7.12	6.18	9.56	7.9	7	7.54	7.79	6.24	7.39	6.68	8.36	4.28	5.24	7.13	5.43	5.51	6.63	7.02	10.34	10.56	5.09	6.22	5.91	6.37	5.24	5.11	5.21	3.58	5.52	8.32	6.23	6.85	4.5	6.31	6.72	PREDICTED: protein DMR6-LIKE OXYGENASE 1-like [Gossypium hirsutum]	-	-	-	-	-	-	-	-
Gh_D01G054300	antiquewhite4	RSS3	10.25	10.64	9.23	8.29	10.45	10.23	6.38	7.08	5.15	9.44	11.03	8.98	11.16	13.9	16.66	9.03	7.25	8.69	3.87	4.09	3.05	10.59	8.24	8.47	13.53	11.35	11.1	12.05	10.83	9.4	6.44	7.26	6.07	11	13.33	13.54	Serine/threonine-protein kinase WNK-related isoform 1 [Gossypium australe]	-	-	-	-	-	-	GO:0006796//phosphate-containing compound metabolic process	-
Gh_D01G109800	antiquewhite4	VHA-B2	11.23	10.97	12.64	10.98	11.22	9.67	6.39	6.29	6.71	12.59	10.76	11	10.26	10.57	11.85	11.29	12.14	13.19	8.79	6.88	6.39	11.59	13.69	12.81	9.2	9.78	9.68	15.69	12.43	10.78	9.1	11.46	9.03	12.25	11.49	11.34	PREDICTED: V-type proton ATPase subunit B2 [Gossypium raimondii]	Metabolism;Metabolism;Cellular Processes	Global and overview maps;Energy metabolism;Transport and catabolism	ko01100//Metabolic pathways;ko00190//Oxidative phosphorylation;ko04145//Phagosome	K02147;K02147;K02147	GO:0033176//proton-transporting V-type ATPase complex	GO:0022857//transmembrane transporter activity	GO:0009150//purine ribonucleotide metabolic process;GO:0015988//energy coupled proton transmembrane transport, against electrochemical gradient	-
Gh_D01G161900	antiquewhite4	MAP70.1	5.56	6.29	5.73	4.72	6.29	6.28	4.59	4.15	4.4	5.33	6.67	5.35	7.29	7.57	7.86	4.41	5.6	5.63	3.22	2.74	2.29	5.91	4.43	4.72	8.02	7.15	6.23	6.14	6.2	4.94	4.75	5.17	4.24	4.96	5.65	6.18	PREDICTED: microtubule-associated protein 70-2-like [Gossypium hirsutum]	-	-	-	-	-	GO:0015631//tubulin binding	-	-
Gh_D01G186700	antiquewhite4	ARAC3	31.46	32.39	33	35.05	32.7	27.82	27.94	21.8	24.55	36.24	30.82	29.32	37.05	36.56	37.67	25.37	25.18	27.89	21.7	19.1	18.42	28.86	32.78	29.59	37.37	36.56	38.32	36.94	29.09	26.25	24.08	26.01	25.11	32.31	28.62	30.47	PREDICTED: rac-like GTP-binding protein ARAC3 [Gossypium raimondii]	Cellular Processes	Transport and catabolism	ko04145//Phagosome	K04392	GO:0044464//cell part	GO:0032550//purine ribonucleoside binding	GO:0035556//intracellular signal transduction	-
Gh_D02G024200	antiquewhite4	CBDAS2	66.66	70.78	55.39	65.1	86.89	64.29	125.85	154.77	162.34	66.15	42.54	99.91	33.25	33.98	29.99	163.43	141.02	149.54	277.33	381.14	270.85	70.35	62.45	60.83	41.9	37	58.01	110.19	101.05	112.65	305.84	316.92	253.16	98.19	81.87	91.85	PREDICTED: cannabidiolic acid synthase-like 2 [Gossypium hirsutum]	-	-	-	-	-	-	-	-
Gh_D02G037200	antiquewhite4	BPM2	25.91	28.13	28.81	30.03	30.39	27.76	29.18	32.63	30.82	26.75	30.77	28.82	27.19	27.54	26.86	32.37	31.28	28.63	26.56	31.13	32.38	27.9	28.96	30.27	27.46	28.16	26.56	26.79	28.44	29.82	29.66	29.05	27.71	25.1	26.2	25.43	PREDICTED: BTB/POZ and MATH domain-containing protein 2-like [Gossypium hirsutum]	-	-	-	-	-	-	-	-
Gh_D02G089700	antiquewhite4	At3g26430	208.11	240.43	193.67	214.02	243.86	210.7	347.48	370.45	393.44	194.67	179.11	299.04	81.14	121.64	86.34	200.6	260.62	216.77	308.26	460.38	403.57	108.38	209.01	176.69	163.37	131.12	147.35	221.06	218.83	269.6	349.72	314.02	288.14	225.38	167.09	215.72	PREDICTED: esterase-like [Gossypium hirsutum]	-	-	-	-	-	-	-	-
Gh_D02G222000	antiquewhite4	--	5.38	3.94	3.27	5.8	4.35	4.96	4.98	9.9	11.37	2.37	2.92	5.59	0.75	1.16	2.14	5.19	5.78	4.03	9.27	8.56	7.7	1.41	2.56	3.06	2.31	1.41	3.5	4.64	3.14	3.87	7.24	7.89	5.05	3.83	1.17	4.82	PREDICTED: DNA topoisomerase 1-like isoform X1 [Gossypium hirsutum]	-	-	-	-	-	-	-	-
Gh_D02G228300	antiquewhite4	BP80	11.35	11.96	10.71	11.48	11.15	11.95	8.23	9.7	8.13	10.2	10.91	12.4	13.46	12.34	12.46	9.66	12.35	12.77	9.62	9.18	9.71	11.87	11.28	11.61	11.82	11.84	12.04	12.07	12.31	10.37	10.65	10.77	10.01	10.73	11.08	11.83	PREDICTED: vacuolar-sorting receptor 3-like [Gossypium hirsutum]	-	-	-	-	-	-	-	-
Gh_D02G230000	antiquewhite4	TRI1	13.33	14.38	12.95	12.8	15.64	14.68	20.65	21.04	16.09	11.5	12.58	12.43	12.34	13.97	12.72	14.52	14	12.74	13.05	16.77	14.01	11.23	12.21	14.21	13.47	14.45	15.7	10.89	15	16.21	19.12	15.51	15.94	12.87	14.31	12.31	PREDICTED: SWI/SNF-related matrix-associated actin-dependent regulator of chromatin subfamily D member 1-like [Gossypium hirsutum]	-	-	-	-	-	-	-	-
Gh_D03G010800	antiquewhite4	At3g51130	32.39	32.93	31.48	33.54	31.83	33.65	34.42	37.67	38.45	31	31.19	31.27	32.52	28.84	28.46	34.4	38.84	34.59	44.64	48.92	49.23	30.62	31.94	30.23	29.82	30.86	30.94	38.04	41.3	42.79	43.8	44.66	41.08	36.62	31.98	34.31	PREDICTED: UPF0183 protein At3g51130 isoform X2 [Gossypium raimondii]	-	-	-	-	-	-	GO:0009608//response to symbiont;GO:0009696//salicylic acid metabolic process;GO:0009814//defense response, incompatible interaction;GO:0010243//response to organonitrogen compound	-
Gh_D03G029900	antiquewhite4	APK1	8.07	6.71	7.42	6.34	6.08	5.41	3.41	4.11	4.85	7.82	8.21	6.14	9.38	7.75	8.16	5.59	3.52	5.58	3.45	4.44	3.85	7.54	6.27	5.64	7.75	10.13	8.96	6.52	6.23	7.44	3.69	5.78	5.38	7.12	7.62	7.38	PREDICTED: adenylyl-sulfate kinase 3-like [Gossypium hirsutum]	Metabolism;Metabolism;Metabolism	Global and overview maps;Nucleotide metabolism;Energy metabolism	ko01100//Metabolic pathways;ko00230//Purine metabolism;ko00920//Sulfur metabolism	K00860;K00860;K00860	-	GO:0016301//kinase activity;GO:0032550//purine ribonucleoside binding	GO:0006796//phosphate-containing compound metabolic process	-
Gh_D03G063400	antiquewhite4	NADP-ME4	41.82	47.85	44.14	59.32	53.96	53.22	68.83	68.06	66.72	43.44	42.87	46.92	31.5	37.41	33.22	53.85	58.77	55.73	54.84	66.05	67.71	41.08	45.06	50.41	36.46	43.32	36.66	43.43	54.66	57.41	51.04	49.9	53.49	46.09	53.13	48.02	PREDICTED: NADP-dependent malic enzyme-like [Gossypium hirsutum]	Metabolism;Metabolism;Metabolism;Metabolism	Global and overview maps;Global and overview maps;Carbohydrate metabolism;Energy metabolism	ko01100//Metabolic pathways;ko01200//Carbon metabolism;ko00620//Pyruvate metabolism;ko00710//Carbon fixation in photosynthetic organisms	K00029;K00029;K00029;K00029	GO:0009536//plastid	GO:0000166//nucleotide binding;GO:0004470//malic enzyme activity;GO:0046914//transition metal ion binding;GO:0046983//protein dimerization activity	GO:0006006//glucose metabolic process;GO:0006631//fatty acid metabolic process;GO:0006996//organelle organization;GO:0043648//dicarboxylic acid metabolic process;GO:0051260//protein homooligomerization;GO:0051603//proteolysis involved in cellular protein catabolic process	-
Gh_D03G128900	antiquewhite4	CBSCBSPB4	13.77	14.86	14.06	17.32	14.74	16.73	18.03	19.89	20.05	15.11	12.7	15.42	12.84	13.39	11.07	16.57	16.92	15.8	16.32	19.13	19.78	13.76	13.68	15.95	14.5	13.6	14.22	15.19	16.84	16.89	18.6	17.14	17.37	15.84	16.35	15.16	PREDICTED: CBS domain-containing protein CBSCBSPB5-like isoform X2 [Gossypium hirsutum]	-	-	-	-	-	-	-	-
Gh_D03G170100	antiquewhite4	TLP	45.04	28.05	31.65	44.21	39.35	45.49	63.39	57.15	56.17	41.74	29.76	49.48	10.44	16.73	16.67	67.51	109.09	89.37	176.24	158.68	148.07	16.77	45.94	35.35	31.67	18.3	26.94	71.89	87.82	115.75	175.35	174.56	208.83	52.95	34.87	58.78	PREDICTED: thaumatin-like protein [Gossypium hirsutum]	-	-	-	-	-	-	-	-
Gh_D03G192200	antiquewhite4	PYL1	16.72	18.94	17.14	16.8	16.99	15.52	13.43	14.55	10.62	23.74	21.71	19.59	24.67	21.42	18.48	14.71	14.85	17.57	11.89	14.33	16.96	20.12	14.77	15.3	18.8	17.89	19.1	20.2	22.54	19.93	11.98	15.03	19.87	19.19	18.89	22.05	PREDICTED: abscisic acid receptor PYR1-like isoform X2 [Gossypium hirsutum]	Environmental Information Processing;Environmental Information Processing	Signal transduction;Signal transduction	ko04075//Plant hormone signal transduction;ko04016//MAPK signaling pathway - plant	K14496;K14496	-	-	-	-
Gh_D04G072000	antiquewhite4	GPAT5	10.1	8.2	8.27	14.92	14.27	12.37	21.96	25.43	22.07	7.55	9.87	11.38	2.29	5.12	4.16	18.4	15.92	11.61	23.18	29.1	28.14	8.29	16.34	12.28	5.03	4.05	3.73	8.39	5.65	16.61	19.31	17.28	23.67	10.2	8.75	8.55	PREDICTED: glycerol-3-phosphate acyltransferase 5-like [Gossypium raimondii]	Metabolism;Metabolism;Metabolism;Metabolism	Global and overview maps;Global and overview maps;Lipid metabolism;Lipid metabolism	ko01100//Metabolic pathways;ko01110//Biosynthesis of secondary metabolites;ko00564//Glycerophospholipid metabolism;ko00561//Glycerolipid metabolism	K13508;K13508;K13508;K13508	-	GO:0016740//transferase activity	-	-
Gh_D04G082700	antiquewhite4	VAS	2.94	2.02	2.89	3.04	6.57	2.7	10.09	9.6	6.06	2.49	2.94	3.76	1.13	1.54	2.28	6.12	5.82	6.05	5.13	11.52	11.38	2.77	4.64	6.08	1.49	0.84	0.69	2.67	1.17	6.94	9.14	5.72	7.91	2.59	3.3	2.48	PREDICTED: lipid transfer-like protein VAS [Gossypium raimondii]	-	-	-	-	-	-	-	-
Gh_D04G150400	antiquewhite4	SAC8	18.19	20.72	18.36	19.12	18.23	19.31	19.74	20.18	24.01	16.75	21.28	19.18	17.49	17.94	17.4	20.12	23.84	20.96	21.37	27.92	24.64	14.96	18.18	17.4	16.63	18.57	19.73	21.81	24.89	23.55	23.99	26.16	21	21.01	20.49	18.39	PREDICTED: phosphoinositide phosphatase SAC8 isoform X1 [Gossypium raimondii]	Metabolism;Metabolism;Environmental Information Processing	Global and overview maps;Carbohydrate metabolism;Signal transduction	ko01100//Metabolic pathways;ko00562//Inositol phosphate metabolism;ko04070//Phosphatidylinositol signaling system	K21797;K21797;K21797	GO:0031090//organelle membrane;GO:0031224//intrinsic component of membrane	GO:0016791//phosphatase activity	GO:0043647//inositol phosphate metabolic process;GO:0044723//single-organism carbohydrate metabolic process	-
Gh_D04G178100	antiquewhite4	--	66.14	55.67	60.51	108.59	93.91	93.74	182.96	232.12	185.37	66.26	55.49	86.87	19.02	38.29	36.08	150.57	135.86	98.88	203.42	263.44	236.63	78.41	125.89	103.72	40.9	39.06	31.78	64.42	46.3	139.22	177	143.23	206.75	76.75	69.51	82.87	PREDICTED: periaxin-like [Gossypium hirsutum]	-	-	-	-	-	-	-	-
Gh_D04G178200	antiquewhite4	--	18.25	15.21	17.33	27.89	27.02	23.3	54.75	65.7	50.38	20.64	19.88	22.5	5.2	12.76	10.83	40.68	36.66	25.47	55.91	65.91	71.79	22.18	38.14	37.76	11.29	10.33	12.2	17.41	13.73	35.98	45.82	38.99	49.4	22.81	19.6	26.1	PREDICTED: periaxin-like [Gossypium hirsutum]	-	-	-	-	-	-	-	-
Gh_D04G179900	antiquewhite4	--	14.86	12.77	12.2	13.88	14.94	14.87	11.92	11.37	11.93	14.09	14.28	14	17.39	15.39	13.82	12.94	13.7	16.49	13.65	10.61	11.14	15.79	13.77	14.65	14.3	14.06	13.06	15.99	16.85	15.09	14.82	13.58	14.78	14.41	17.57	14.93	PREDICTED: leucine-rich repeat extensin-like protein 2 [Gossypium hirsutum]	-	-	-	-	-	-	-	-
Gh_D04G183700	antiquewhite4	TOGT1	20.36	20.13	21.72	22.24	20.34	23.34	27.18	26.69	30.44	23.36	21.98	20.58	10.08	15.92	12.43	19.97	18.6	15.73	28.14	37.71	38.75	16.18	19.66	19.91	15.12	15.03	15.42	14.01	15.32	17.19	22.45	19.62	24.26	18.13	18.01	16.57	PREDICTED: scopoletin glucosyltransferase-like [Gossypium raimondii]	Metabolism;Metabolism	Global and overview maps;Biosynthesis of other secondary metabolites	ko01110//Biosynthesis of secondary metabolites;ko00940//Phenylpropanoid biosynthesis	K23260;K23260	-	GO:0016757//transferase activity, transferring glycosyl groups	-	-
Gh_D04G215600	antiquewhite4	AAPT1	33.29	31.49	36.53	27.29	27.91	30.17	27.33	25.6	23.84	37.01	34.2	33.03	37.01	35.51	40.59	20.6	22.26	26.02	16.13	10.38	9.66	29.03	23.22	24.82	37.79	36.14	36.8	35.64	33.69	27.02	19.86	20.41	23.15	24.48	26.48	30.01	PREDICTED: choline/ethanolaminephosphotransferase 1 [Gossypium hirsutum]	Metabolism;Metabolism;Metabolism;Metabolism;Metabolism	Global and overview maps;Global and overview maps;Lipid metabolism;Lipid metabolism;Metabolism of other amino acids	ko01100//Metabolic pathways;ko01110//Biosynthesis of secondary metabolites;ko00564//Glycerophospholipid metabolism;ko00565//Ether lipid metabolism;ko00440//Phosphonate and phosphinate metabolism	K00993;K00993;K00993;K00993;K00993	-	GO:0016772//transferase activity, transferring phosphorus-containing groups	-	-
Gh_D05G076100	antiquewhite4	MLO6	37.72	40.13	41.78	60.93	56.84	52.16	77.47	74.31	82.48	51.22	46.38	53.51	23.72	27.12	22.51	59.19	70.67	52.31	69.42	101.12	94.25	60.56	77.5	70.23	32.1	37.24	36.64	44.05	50.8	60.98	67.93	59.06	79.24	72.8	68.92	68.45	PREDICTED: MLO-like protein 6 [Gossypium hirsutum]	-	-	-	-	GO:0031224//intrinsic component of membrane	-	GO:0006950//response to stress	-
Gh_D05G084400	antiquewhite4	AXS2	6.49	5.3	6.53	5.99	6.17	5.15	3.55	3.1	2.82	5.77	5.77	5.21	7.67	8.01	9.2	5.53	4.11	5.63	2.86	2	1.87	6.78	5.87	5.25	8.12	6.88	7.24	5.78	4.43	4.15	4.17	3.3	3.32	5.74	6.01	6.32	PREDICTED: UDP-D-apiose/UDP-D-xylose synthase 2-like [Gossypium hirsutum]	Metabolism;Metabolism	Global and overview maps;Carbohydrate metabolism	ko01100//Metabolic pathways;ko00520//Amino sugar and nucleotide sugar metabolism	K12449;K12449	-	GO:0048037//cofactor binding	-	-
Gh_D05G126300	antiquewhite4	MLN51	9.01	8.46	8.87	9.98	8.23	8.84	9.65	10.17	10.54	8.84	10.06	10.23	8.13	9.97	10.35	9.04	10.71	9.31	9.51	9.45	11.06	8.15	8.15	9.57	8.62	10.11	10.35	9.58	11.11	10.21	11.22	9.19	10.13	8.82	8.6	8.7	PREDICTED: stress response protein nst1-like isoform X2 [Gossypium hirsutum]	-	-	-	-	-	-	-	-
Gh_D05G154500	antiquewhite4	RABA1C	21.66	22.51	22.5	19.63	20.79	20.59	16.59	13.82	14.21	20.35	21.06	19.09	24.07	23.49	21.82	12.52	14.82	18.62	14.4	9.64	8.46	17.89	12.91	16.48	24.86	22.24	19.88	18.48	16.25	15.61	16.22	14.88	15.36	15.94	19.88	19.66	PREDICTED: ras-related protein RABA1c-like [Gossypium hirsutum]	Cellular Processes	Transport and catabolism	ko04144//Endocytosis	K07904	-	GO:0032550//purine ribonucleoside binding	GO:0008104//protein localization;GO:0035556//intracellular signal transduction	-
Gh_D05G158900	antiquewhite4	PTI5	4.02	2.56	3.24	5.41	4.66	1.91	7.06	7.58	6.47	4.26	2.02	2.16	0.11	0.32	0.51	10.06	4.05	5.69	6.22	9.46	10.96	3.33	4.07	3.18	0.61	1.26	0.55	1	2.14	2.29	6.25	3.33	7.28	1.53	2.1	3.53	PREDICTED: pathogenesis-related genes transcriptional activator PTI5-like [Gossypium arboreum]	Organismal Systems	Environmental adaptation	ko04626//Plant-pathogen interaction	K13433	GO:0043231//intracellular membrane-bounded organelle	GO:0001071//nucleic acid binding transcription factor activity	GO:0010468//regulation of gene expression;GO:0034645//cellular macromolecule biosynthetic process	ERF
Gh_D05G165400	antiquewhite4	TP53I3	24.32	20.97	18.29	18.84	19.47	25.39	18.54	19.98	18.33	20.57	20.27	19.39	16.83	15.05	14.14	24.87	28.52	27.8	31.38	29.73	32.63	22.04	22.54	22.84	13.37	16.7	16.37	25.22	26.34	28.17	28.18	34.25	28.55	24.09	22.29	20.2	PREDICTED: quinone oxidoreductase PIG3-like [Gossypium hirsutum]	-	-	-	-	-	GO:0003824//catalytic activity;GO:0046914//transition metal ion binding	GO:0009608//response to symbiont;GO:0044710//single-organism metabolic process	-
Gh_D05G202200	antiquewhite4	PLP2	96.77	148.04	105.29	91.8	102.79	104.45	130.35	151.36	146.95	93.21	97.88	115.8	96.96	81.56	68.93	105.26	140.23	113.8	148.85	177.04	179.87	72.24	95.27	99.57	92.72	89.93	116.09	123.97	139.51	139.93	162.32	176.99	139.57	125.25	123.9	113.12	PREDICTED: patatin-like protein 2 [Gossypium raimondii]	-	-	-	-	-	GO:0003824//catalytic activity	GO:0006629//lipid metabolic process	-
Gh_D05G205100	antiquewhite4	--	8.66	10.44	10.66	8.8	8.09	4.54	4.22	3.07	4.06	10.82	9.34	7.08	9.58	8.85	11.67	5.82	3.62	4.65	1.87	1.76	1.93	15.37	9.22	8.75	8.54	6.52	8.22	4.7	2.87	2.36	2.69	1.52	2.27	8.89	4.62	7.62	Late embryogenesis abundant protein, LEA-14 [Gossypium australe]	-	-	-	-	-	-	-	-
Gh_D05G218200	antiquewhite4	--	6.18	5.37	5.73	7.72	7.87	8.2	8.11	8.25	7.83	5.9	6.23	7.01	8.4	7.75	7.42	7.9	9.27	8.09	7.6	8.1	8.92	4.79	5.23	6.55	8.83	9.14	7.7	10.27	10.73	10.85	7.14	8.28	6.89	5.35	7.31	5.7	CBL-interacting serine/threonine-protein kinase 8-like [Hibiscus syriacus]	-	-	-	-	-	-	-	-
Gh_D05G222800	antiquewhite4	At5g49980	6.15	5.39	6.63	5.82	5.33	5.65	3.87	4.31	5.18	6.42	5.9	6.54	8.01	7.9	7.38	5.16	4.93	6.1	3.82	2.94	3.19	7.08	6.43	6.01	6.06	6.31	5.97	5.51	4.67	4.08	4.08	3.46	4.02	6.27	5.74	5.78	PREDICTED: transport inhibitor response 1-like protein [Gossypium hirsutum]	-	-	-	-	-	-	-	-
Gh_D05G224000	antiquewhite4	--	10.84	10.2	11.03	13.35	13.33	14.14	12.18	13.59	11.88	10.23	9.81	11.33	6.42	7.35	6.18	14.39	14.82	14.82	18.6	17.55	19.8	7.09	8.21	10.73	8.97	8.66	10.13	11.48	14.96	15.98	16.37	16.54	13.5	13.77	9.97	13.37	Chemoreceptor A [Gossypium arboreum]	-	-	-	-	-	-	-	-
Gh_D05G271600	antiquewhite4	TOL3	16.4	16.26	17	19.2	17.03	19.25	22.15	20.79	21.02	17.44	15.84	16.32	17.44	13.91	12.74	17.93	18.58	14.45	15.15	21.5	20.57	18.91	17.9	17.01	13.1	16.09	16.55	14.84	15.41	17.28	18.9	15.65	16.39	18.34	18.32	16.8	PREDICTED: target of Myb protein 1 isoform X1 [Gossypium hirsutum]	-	-	-	-	-	-	GO:0015031//protein transport	-
Gh_D05G285700	antiquewhite4	SOT15	12.8	11.86	16.82	10.75	9.97	8.66	6.6	4.45	3.59	13.29	10.63	8.78	12.87	13.73	16.63	10.06	8.56	13.81	5.21	4.11	4.4	14.1	12.33	11.87	14.64	11.17	13.38	20.61	15.55	10.8	8.16	7.82	9.32	17.93	10.46	21.1	PREDICTED: cytosolic sulfotransferase 15-like [Gossypium hirsutum]	-	-	-	-	-	-	-	-
Gh_D05G294100	antiquewhite4	NAC078	52.8	55.97	58.28	58.17	55.31	53.13	65.19	64.96	64.54	56.83	55	56.91	50.07	53.29	49.54	52.82	56.89	53.26	56.84	61.6	58.04	56.08	59.81	59.21	56.92	56.48	61.24	52.96	57.72	56.55	58.64	59.71	58.49	59.48	56.57	52.01	PREDICTED: LOW QUALITY PROTEIN: NAC domain-containing protein 53 [Gossypium hirsutum]	-	-	-	-	GO:0043231//intracellular membrane-bounded organelle	-	GO:0010468//regulation of gene expression;GO:0034645//cellular macromolecule biosynthetic process	NAC
Gh_D05G353400	antiquewhite4	--	9	8.36	8.72	7.54	8.87	9.96	7.24	6.62	6.27	10.34	9.19	9.58	12.77	11.27	9.09	7.87	10.53	8.77	6.26	4.49	4.53	10.29	8.69	11.18	9.51	9.66	10.54	9.66	10.97	8.62	6.16	7.28	6.26	9.85	9.85	10.52	ARM repeat superfamily protein [Gossypium australe]	-	-	-	-	-	GO:0005515//protein binding	GO:0043623//cellular protein complex assembly	-
Gh_D05G381000	antiquewhite4	CPK9	15.33	13.91	16.83	16.65	19.2	17.47	16.96	15.95	16.48	16.46	17.6	14.96	17.07	15.08	22.57	22.01	17.38	20.53	15.91	13.5	12.97	20.12	17.08	18.69	16.92	19.25	20.75	22.29	16.97	17.48	15.86	15.29	15.94	15.82	13.47	18.15	PREDICTED: calcium-dependent protein kinase 33-like [Gossypium raimondii]	Organismal Systems	Environmental adaptation	ko04626//Plant-pathogen interaction	K13412	-	-	-	-
Gh_D06G000100	antiquewhite4	ARAC11	8.86	6.27	6.44	5.61	7.93	9.78	7.57	6.92	7.58	6.11	5.85	8.36	6.5	6.42	8.53	6.88	7.97	8.17	8.35	8.35	7.32	6.41	6.38	6.1	6.3	7.11	6.37	8.63	8.1	6.85	8.55	8.23	7.65	6.8	6.96	5.76	PREDICTED: rac-like GTP-binding protein 5 [Gossypium hirsutum]	Cellular Processes	Transport and catabolism	ko04145//Phagosome	K04392	GO:0044464//cell part	GO:0032550//purine ribonucleoside binding	GO:0035556//intracellular signal transduction	-
Gh_D06G057700	antiquewhite4	HHP1	3.57	2.96	2.47	5.56	5.88	5.57	10.03	8.28	7.96	3.56	3.36	5.9	0.86	1.68	2.97	8.14	4.62	6.95	8.6	10.18	10.32	4.13	7.89	3.98	1.33	1.46	2.11	3.19	1.79	4.86	8.03	4.46	7.52	3.41	2.11	3.98	PREDICTED: heptahelical transmembrane protein 1-like [Gossypium hirsutum]	-	-	-	-	-	GO:0060089//molecular transducer activity	-	-
Gh_D06G136000	antiquewhite4	--	9.75	8.62	7.47	12.39	8.22	9.41	10.41	10.09	10.34	9.69	8.19	8.05	10.42	7.64	9.93	8.41	8.02	8.3	11.39	10.59	9.09	6.73	7.57	8.26	7.63	8.06	8.45	10.25	10.5	8.16	12.08	10.86	10.68	8.28	6.95	10.51	Serine/arginine repetitive matrix protein 2 [Hibiscus syriacus]	-	-	-	-	-	-	-	-
Gh_D06G146400	antiquewhite4	CRPK1	19.98	24.68	18.47	23.34	20.18	18.71	28.5	29.24	31.17	20.84	18.89	19.87	14.73	15.04	12.48	26.39	26.49	22.1	23.12	30.77	29.42	21.55	25.51	24.27	18.52	19.96	20.08	21.07	19.55	24.89	32.38	24.03	24.39	27.45	23.16	23.38	LRR receptor-like serine/threonine-protein kinase [Hibiscus syriacus]	-	-	-	-	-	GO:0004672//protein kinase activity;GO:0032550//purine ribonucleoside binding	GO:0006464//cellular protein modification process;GO:0006796//phosphate-containing compound metabolic process	-
Gh_D06G156500	antiquewhite4	RABA1C	10.24	8.6	12.04	7.64	10.56	10.43	7.35	6.93	7.75	10.31	11.39	10.39	13.9	12.79	15.75	8.57	7.27	8.4	5.06	4.29	4.32	12.6	9.25	9.94	13.35	8.79	12.1	8.59	9.74	7.3	6.81	6.34	5.67	9.67	9.84	9.73	PREDICTED: ras-related protein RABA1c-like [Gossypium hirsutum]	Cellular Processes	Transport and catabolism	ko04144//Endocytosis	K07904	-	GO:0032550//purine ribonucleoside binding	GO:0008104//protein localization;GO:0035556//intracellular signal transduction	-
Gh_D07G004200	antiquewhite4	--	8.52	8.26	9.81	10.69	8.88	8.71	12.65	13.32	13.24	8.92	8.28	8.88	5.96	7.62	8.63	12.91	11.89	11.07	12.15	16.93	16.78	11.43	10.38	13.09	8.61	8.57	9.7	10.32	8.86	10.35	13.46	10.7	12.97	12.03	10.28	12.68	PREDICTED: nucleolin-like [Gossypium hirsutum]	-	-	-	-	-	-	-	-
Gh_D07G007400	antiquewhite4	BSPA	68.34	85.41	63.92	101.62	88.71	83.83	130.64	124.47	145.35	66.77	68.87	77.06	32	46.81	35.7	112.76	146.14	115.02	140.78	204.61	181.82	66.76	107.31	105.89	54.68	65.15	56.03	86.89	96.95	119.66	128.78	118.93	123.82	103.55	98.03	97.5	PREDICTED: bark storage protein A [Gossypium raimondii]	-	-	-	-	-	-	GO:0055086//nucleobase-containing small molecule metabolic process	-
Gh_D07G030200	antiquewhite4	ChiC	300.33	416.88	278.22	257.8	340.07	344.06	344.92	407.07	425.16	281.85	257.46	410.79	193.7	202.94	154.1	424.31	602.65	617.41	549.09	798.43	755.51	188.15	281.27	383	245.58	211.96	235.65	572.4	592.64	490.58	533.49	576.09	438.67	399.23	313.37	381.44	PREDICTED: chitotriosidase-1-like [Gossypium hirsutum]	Metabolism;Metabolism	Global and overview maps;Carbohydrate metabolism	ko01100//Metabolic pathways;ko00520//Amino sugar and nucleotide sugar metabolism	K01183;K01183	-	GO:0004553//hydrolase activity, hydrolyzing O-glycosyl compounds	GO:0006026//aminoglycan catabolic process;GO:0044238//primary metabolic process	-
Gh_D07G083000	antiquewhite4	--	11.51	12.02	10.11	12.02	11.6	10.66	13.79	14.04	15.58	10.44	12.42	12.57	9.76	10.45	8.2	13.96	13.04	12.88	14.85	17.08	17.83	11.84	14.39	14.22	8.65	9.52	11.36	10.64	11.78	14.25	14.56	13.22	14.21	11.76	13.1	12.05	PREDICTED: U-box domain-containing protein 4-like [Gossypium hirsutum]	-	-	-	-	-	-	-	-
Gh_D07G111100	antiquewhite4	HIPP28	2.91	3.79	4.64	3.3	3.13	2.49	4.24	4.53	2.59	4.33	3.36	3.34	5.38	10.2	10.44	3.43	4.24	4.61	1.13	0.95	0.13	6.44	6.05	8.46	9.11	8.23	9.31	9.9	10.01	5.07	2.91	1.18	1.41	11.42	12.47	20.37	PREDICTED: heavy metal-associated isoprenylated plant protein 20-like [Gossypium hirsutum]	-	-	-	-	-	GO:0043169//cation binding	-	-
Gh_D07G151800	antiquewhite4	Ric1	7.6	7.75	8.15	8.11	7.39	7.67	6.47	6.87	6.01	7.71	8.12	7.54	7.27	8.46	8.76	8.37	8.8	7.67	7.06	6.47	6.98	7.84	7.31	7.63	7.32	7.55	7.28	7.67	9.37	7.15	7.84	6.99	6.87	7.27	7.04	8.61	PREDICTED: RAB6A-GEF complex partner protein 1-like [Gossypium raimondii]	-	-	-	-	-	-	-	-
Gh_D07G205600	antiquewhite4	EBS	4.2	5.78	5.43	6.47	5.45	5.6	4.28	4.76	4.16	5.58	5.46	4.8	6.77	5.66	7.71	5.19	5.87	7.13	3.57	3.6	5.77	6.18	5.1	5.08	5.66	6.43	5.76	5.88	5.13	5.62	4.28	6.23	4.13	4.1	8.07	6.28	PREDICTED: protein polybromo-1-like [Gossypium raimondii]	-	-	-	-	GO:0043231//intracellular membrane-bounded organelle	GO:0046914//transition metal ion binding	-	-
Gh_D08G036500	antiquewhite4	ATG8F	67.1	82.3	68.79	76.78	69.66	70.41	89.91	86.95	93.53	72.72	71.29	76.47	62.42	64.39	50.91	79.21	94.55	90.12	107.54	109.65	110.67	62.69	83.5	87.37	60.87	63.35	72.61	92.61	102.41	105.45	98.79	103.9	79.21	93.96	87.56	86.65	PREDICTED: autophagy-related protein 8f-like isoform X4 [Gossypium hirsutum]	Cellular Processes	Transport and catabolism	ko04136//Autophagy - other eukaryotes	K08341	-	-	-	-
Gh_D08G126600	antiquewhite4	GSVIVT00026920001	35.72	39.27	36.07	39.15	40.29	41.69	47.67	41.3	45.75	33.08	32.8	36.75	28.76	30.94	28.68	38.28	43.91	42.15	46.6	51.22	48.06	30.84	35.39	35.11	34.93	34.78	31.75	40.73	39.16	43.41	46.52	46.78	46.54	36.56	32.17	34.8	PREDICTED: probable polygalacturonase [Gossypium raimondii]	-	-	-	-	-	GO:0016787//hydrolase activity	GO:0044238//primary metabolic process;GO:0045229//external encapsulating structure organization	-
Gh_D08G126700	antiquewhite4	--	306.25	324.86	301.82	305.16	313	314.47	401.83	360.61	400.69	274.19	270.8	336.18	218.42	238.96	226.28	318.79	363.1	339.31	356.13	400.24	410.88	251.74	317.29	289.73	256.17	268.67	274.53	358.74	346.31	347.21	398.58	375.27	348.64	310.29	262.85	303.02	PREDICTED: sarcoplasmic reticulum histidine-rich calcium-binding protein-like [Gossypium hirsutum]	-	-	-	-	-	-	-	-
Gh_D08G147200	antiquewhite4	--	11.05	9.8	9.93	11.4	11.09	12.14	10.52	9.48	10.17	11.76	11.01	10.89	11.87	11.55	13.83	9.74	9.78	8.62	6.74	8.19	6.95	12.89	11.57	10.83	12.43	11.83	12.83	9.74	8.29	8.05	7.55	7.66	6.82	10.92	12.51	11.84	Glycosyl transferase family 1 protein isoform 1 [Gossypium australe]	-	-	-	-	-	-	-	-
Gh_D08G164700	antiquewhite4	--	27.62	14.21	19.38	11.44	16	13.36	11.19	11.77	8.98	18.73	13.47	17.29	21.58	21.09	41.86	10.95	9.44	10.82	2.47	3.83	2.51	22.9	20.39	16.27	23.28	20.59	23.28	10.57	5.36	4.61	5.39	4.39	6.31	14.38	11.37	13.34	F17A17.37 protein [Gossypium australe]	-	-	-	-	GO:0016020//membrane	-	GO:0003006//developmental process involved in reproduction;GO:0006779//porphyrin-containing compound biosynthetic process;GO:0010476//gibberellin mediated signaling pathway	-
Gh_D08G181400	antiquewhite4	EXLB1	3.42	2.28	2.33	7.95	4.25	3.66	6.54	5.35	4.82	3.07	1.73	3.29	0.85	1.99	1.83	6.41	5.35	3.51	3.76	4.79	8.8	3.76	2.08	1.77	1.67	2.54	1.19	1.4	2.09	5.44	3.7	1.56	3.83	1.91	3.68	3.04	PREDICTED: expansin-like B1 [Gossypium hirsutum]	-	-	-	-	-	-	-	-
Gh_D08G184900	antiquewhite4	EXLB1	142.04	222.13	168.99	267.77	246.67	299.43	360.96	542.6	699.13	204.57	158.67	345.15	55.64	86	44.08	170.78	271.18	275.76	226.92	604.69	611.85	37.03	118.61	73.8	124.98	88.67	120.87	240.91	284.85	327.12	415.22	558.67	272.86	199.63	76.31	173.06	PREDICTED: expansin-like B1 [Gossypium hirsutum]	-	-	-	-	-	-	-	-
Gh_D08G205700	antiquewhite4	GID1B	8.8	9.15	7.32	9.73	8.81	9.16	11.98	12.72	12.25	6.52	7.22	7.3	8.14	8.49	8.29	9.42	10.64	9.64	6.88	10.7	8.94	7.11	7.67	7.56	9.6	9.03	9.46	11.09	11.63	12.38	10.63	8.62	9.1	6.29	5.71	6.78	PREDICTED: gibberellin receptor GID1B-like [Gossypium hirsutum]	Environmental Information Processing	Signal transduction	ko04075//Plant hormone signal transduction	K14493	-	-	-	-
Gh_D08G226200	antiquewhite4	AVP1	12.62	13.1	11.95	14.01	16.54	11.16	19.98	17.17	21.57	7.86	7.73	12.4	3.98	8.7	6.35	12.15	24.14	13.56	10.18	24.39	23.02	5.73	14.97	14.31	9.95	9.35	8.52	15.22	11.2	15.71	14.16	14.98	11.95	14.82	10.37	11.26	PREDICTED: pyrophosphate-energized vacuolar membrane proton pump-like [Gossypium hirsutum]	-	-	-	-	-	GO:0015405//P-P-bond-hydrolysis-driven transmembrane transporter activity	GO:0006818//hydrogen transport;GO:0044763//single-organism cellular process	-
Gh_D08G246600	antiquewhite4	F6H1-3	31.12	27.99	19.23	47.25	31.82	33.67	76.03	56.05	54.68	23.85	21.41	25.7	8.16	13.27	9.48	31.65	35.07	26.68	31.64	83.97	63.47	16.31	29.54	51.49	19.45	10.88	17.73	30.13	23.27	37.38	48.04	30.86	61.45	42.33	38.06	48.09	PREDICTED: feruloyl CoA ortho-hydroxylase 1-like [Gossypium hirsutum]	Metabolism;Metabolism	Global and overview maps;Biosynthesis of other secondary metabolites	ko01110//Biosynthesis of secondary metabolites;ko00940//Phenylpropanoid biosynthesis	K06892;K06892	-	-	-	-
Gh_D09G040000	antiquewhite4	CYC1-2	20.54	21.16	21.33	18.98	19.42	18.45	16.31	15.76	14.86	21.18	20.03	16.74	21.24	19.96	24.3	18.4	17.64	18.39	15.7	14.02	14.35	21.36	20.25	19.62	24.68	18.28	18.37	19.97	16.73	15.71	16.98	14.81	16.87	18.41	19.43	21.39	PREDICTED: cytochrome c1-2, heme protein, mitochondrial isoform X1 [Gossypium raimondii]	Metabolism;Metabolism	Global and overview maps;Energy metabolism	ko01100//Metabolic pathways;ko00190//Oxidative phosphorylation	K00413;K00413	-	GO:0046906//tetrapyrrole binding	-	-
Gh_D09G097300	antiquewhite4	MBD10	31.5	30.66	25.83	29.78	30.92	29.79	35.16	32.2	35.95	30.02	30.65	31.4	25.56	25.97	22.87	28.26	33.45	31.36	38.52	39.48	39.76	25.37	26.77	27.95	26.62	24.73	25	31.75	31.92	31.27	40.78	45.67	38.42	30.03	32.32	28.85	PREDICTED: methyl-CpG-binding domain-containing protein 11-like [Gossypium hirsutum]	-	-	-	-	-	-	-	-
Gh_D09G171800	antiquewhite4	--	510.34	533.21	525.21	295.82	368.07	462.32	171.17	274.15	234.42	483.11	487.02	440.5	828.43	511.5	559.05	374.64	383.19	456.79	415.78	123.17	112.27	602.5	502.79	459.59	571.25	460.6	603.32	624.42	543.74	415.39	587.82	706.94	574.35	490.48	453.66	507.11	Bifunctional inhibitor/lipid-transfer protein/seed storage 2S albumin superfamily protein isoform 1 [Gossypium australe]	-	-	-	-	-	-	-	-
Gh_D09G183000	antiquewhite4	DXR	15.37	12.75	13.47	10.89	10.42	11.22	6.75	7.72	7.12	11.24	12.29	11	15.94	15.45	18.33	8.65	10.03	13.7	9.6	4.97	5.21	15.08	8.28	12.57	14.61	15.74	14.67	10.63	10.92	10.8	8.26	10.99	9.62	10.32	9.7	14.01	PREDICTED: 1-deoxy-D-xylulose 5-phosphate reductoisomerase, chloroplastic-like [Gossypium hirsutum]	Metabolism;Metabolism;Metabolism	Global and overview maps;Global and overview maps;Metabolism of terpenoids and polyketides	ko01100//Metabolic pathways;ko01110//Biosynthesis of secondary metabolites;ko00900//Terpenoid backbone biosynthesis	K00099;K00099;K00099	-	GO:0016616//oxidoreductase activity, acting on the CH-OH group of donors, NAD or NADP as acceptor;GO:0043168//anion binding;GO:0043169//cation binding	GO:0044710//single-organism metabolic process	-
Gh_D09G204700	antiquewhite4	CYP76B6	64.27	61.81	59.65	83.43	82.04	54.89	150.35	129.11	153.01	71.2	54.99	74.72	36.86	58.2	48.32	90.8	116.88	77.72	87.75	148.18	118.27	69.71	112.08	117.94	56.2	69.63	58.35	60.3	58.67	100.89	107.91	85.61	109.72	110.18	102.52	87.95	PREDICTED: geraniol 8-hydroxylase-like [Gossypium raimondii]	-	-	-	-	-	GO:0016491//oxidoreductase activity;GO:0046906//tetrapyrrole binding;GO:0046914//transition metal ion binding	GO:0044710//single-organism metabolic process	-
Gh_D09G224000	antiquewhite4	EP3	16.28	17.85	12.1	27.52	24.6	22.19	40.52	26.61	25.43	16.69	14.57	18.23	4.43	6.12	5.17	51.51	66.98	59.83	63.86	76.61	75.58	15.18	21.22	31.7	7.97	8.37	7.34	41.98	45.21	55.98	67.75	47.77	88.04	33.59	36.22	29.03	PREDICTED: endochitinase EP3-like [Gossypium hirsutum]	Metabolism;Metabolism	Global and overview maps;Carbohydrate metabolism	ko01100//Metabolic pathways;ko00520//Amino sugar and nucleotide sugar metabolism	K01183;K01183	-	-	GO:0006026//aminoglycan catabolic process;GO:0044036//cell wall macromolecule metabolic process;GO:0044238//primary metabolic process	-
Gh_D09G229400	antiquewhite4	RHF1A	12.35	12.8	13.07	12.9	11.84	11.89	13.1	12.93	11.5	11.34	12.64	12.49	10.43	11.72	9.87	17.67	16.69	19.08	17.81	17.66	16.77	11.8	12.71	13.07	10.63	11.1	11.82	14.54	16.18	18.51	17.7	17.81	17.51	13.36	13.72	11.16	PREDICTED: E3 ubiquitin-protein ligase RHF1A-like [Gossypium hirsutum]	-	-	-	-	-	GO:0019787//ubiquitin-like protein transferase activity;GO:0043169//cation binding	GO:0006605//protein targeting;GO:0006952//defense response;GO:0007049//cell cycle;GO:0009555//pollen development;GO:0009755//hormone-mediated signaling pathway;GO:0009863//salicylic acid mediated signaling pathway;GO:0010468//regulation of gene expression;GO:0031399//regulation of protein modification process;GO:0032446//protein modification by small protein conjugation;GO:0035556//intracellular …	-
Gh_D09G232800	antiquewhite4	XYP11	2.29	2.27	2.7	6.78	4.49	5.59	8.55	9.04	6.68	3.8	5.62	3.23	0.85	1.93	1.38	9.31	6.47	5.07	9.78	15.26	13.19	5.41	7.46	7.18	1.63	2.15	1.3	2.75	3.35	6.19	7.97	6.31	9.08	5.7	4.77	4.39	PREDICTED: non-specific lipid-transfer protein-like protein At2g13820 isoform X1 [Gossypium hirsutum]	-	-	-	-	-	-	-	-
Gh_D09G235800	antiquewhite4	APS3	44.09	36.93	45.14	36.03	46.98	51.02	31.22	43.82	34.5	58.61	53.4	47.42	56.43	51.66	56.26	25.68	22.31	30.92	21.29	17.3	21.1	73.42	61	51.58	53.55	55.35	54.21	18.67	25.2	25.72	17.59	20.81	19.12	44.5	43.32	44.64	PREDICTED: ATP-sulfurylase 3, chloroplastic-like [Gossypium hirsutum]	Metabolism;Metabolism;Metabolism;Metabolism;Metabolism;Metabolism	Global and overview maps;Global and overview maps;Nucleotide metabolism;Energy metabolism;Metabolism of other amino acids;Biosynthesis of other secondary metabolites	ko01100//Metabolic pathways;ko01110//Biosynthesis of secondary metabolites;ko00230//Purine metabolism;ko00920//Sulfur metabolism;ko00450//Selenocompound metabolism;ko00261//Monobactam biosynthesis	K13811;K13811;K13811;K13811;K13811;K13811	-	GO:0004779//sulfate adenylyltransferase activity	-	-
Gh_D09G237500	antiquewhite4	KCS20	14.54	9.83	12.25	15.95	16.61	16.17	29.51	27.64	25.6	14.75	10.61	16.73	7.34	9.87	9.91	26.38	19.19	14.91	25.45	30.29	28.81	17.99	25.11	20.75	9.21	7.57	8.28	11.31	6.83	18.19	22.45	19.05	24.31	16.66	14.78	15.17	PREDICTED: 3-ketoacyl-CoA synthase 11-like [Gossypium hirsutum]	Metabolism;Metabolism;Organismal Systems;Metabolism	Global and overview maps;Global and overview maps;Environmental adaptation;Lipid metabolism	ko01100//Metabolic pathways;ko01110//Biosynthesis of secondary metabolites;ko04626//Plant-pathogen interaction;ko00062//Fatty acid elongation	K15397;K15397;K15397;K15397	-	GO:0016746//transferase activity, transferring acyl groups	GO:0006631//fatty acid metabolic process	-
Gh_D09G247000	antiquewhite4	--	10.71	9.59	10.96	11.11	8.8	10.41	10.19	6.72	7.76	10.44	7.04	7.51	10.49	8.93	12.36	11.08	10.71	8.81	9.11	10.92	9.65	10.35	9.09	10.79	8.86	9.35	9.18	8.86	8.02	7.44	6.68	7.62	6.88	8.76	8.55	10.01	transmembrane protein [Gossypium australe]	-	-	-	-	-	-	-	-
Gh_D10G005200	antiquewhite4	JMJ14	6.59	6.78	7.17	8.46	7.96	7.11	10.34	10.24	10.2	7.32	7.14	7.05	6.82	7.07	6.47	10.09	9.81	8.11	9.85	10.72	10.84	9.07	9.78	8.49	7.37	7.53	7.27	8.06	7.71	8.48	9.92	8.93	9.18	9.72	7.95	8.19	PREDICTED: lysine-specific demethylase JMJ18-like isoform X1 [Gossypium hirsutum]	-	-	-	-	-	-	-	-
Gh_D10G006700	antiquewhite4	FOX5	70.62	91	63.41	115.14	106.48	104.05	250.68	297.95	330.73	78.5	62.04	122.06	19.74	59.11	31.83	229.63	267.96	163.34	342.15	448.79	433.74	76	169.84	102.45	73.58	46.22	63.6	157.22	148.84	185.14	236.53	183.57	214.46	188.7	105.21	183.99	PREDICTED: flavin-dependent oxidoreductase FOX5-like [Gossypium hirsutum]	-	-	-	-	-	-	-	-
Gh_D10G011600	antiquewhite4	CSC1	8.57	7.57	8.19	7.61	8.92	8.98	6.61	6.68	6.48	8.36	7.74	7.73	7.59	7.79	10.15	9.27	9.61	9.34	7.77	5.7	5.05	9.87	8.26	9.54	8.86	8.42	8.22	12.14	9.14	8.04	7.76	7.35	6.78	7.94	7.66	9.76	PREDICTED: calcium permeable stress-gated cation channel 1 [Gossypium raimondii]	-	-	-	-	-	-	-	-
Gh_D10G081800	antiquewhite4	WRKY75	8.19	6.7	9.99	12.66	12.33	7.33	21.71	17.42	18.2	14.15	8.46	13.34	2.29	2.62	2.16	14.35	8.2	6.51	9.27	20.62	21.61	8.24	12.45	8.69	2.89	5.2	3.42	2.44	3.93	7.3	15.58	11.27	17.13	6.8	7.95	7.55	PREDICTED: probable WRKY transcription factor 75 [Gossypium hirsutum]	-	-	-	-	-	GO:0001071//nucleic acid binding transcription factor activity;GO:0003677//DNA binding	GO:0010468//regulation of gene expression	WRKY
Gh_D10G091500	antiquewhite4	MDAR4	18.57	20.53	18.74	17.13	16.53	18.01	24.26	22.88	25.74	20.24	18.38	19.11	15.15	16.79	14.09	16.5	23.48	20.55	24.65	24.45	22.82	15.45	18.41	18.1	15.44	17.15	18.33	24.47	24.52	25.09	26.19	25.49	22.92	23.6	20.92	20.66	PREDICTED: probable monodehydroascorbate reductase, cytoplasmic isoform 2 [Gossypium raimondii]	Metabolism;Metabolism	Global and overview maps;Carbohydrate metabolism	ko01100//Metabolic pathways;ko00053//Ascorbate and aldarate metabolism	K08232;K08232	GO:0009526//plastid envelope;GO:0044439//peroxisomal part	GO:0000166//nucleotide binding;GO:0016655//oxidoreductase activity, acting on NAD(P)H, quinone or similar compound as acceptor	GO:0010038//response to metal ion;GO:0019758//glycosinolate biosynthetic process;GO:0042743//hydrogen peroxide metabolic process	-
Gh_D10G099300	antiquewhite4	At2g23540	19.38	15.52	14.92	21.6	26.42	20.25	37.55	39.73	36.14	14.83	14.01	18.74	2.85	6.01	7.75	26.86	29.06	22.78	27.32	43.14	41.39	9.93	17.69	15.08	9.39	6.46	8.9	15.95	7.78	28.26	33.82	26.51	35.59	14.35	10.7	18.83	PREDICTED: GDSL esterase/lipase At2g23540-like [Gossypium hirsutum]	-	-	-	-	-	-	-	-
Gh_D10G116900	antiquewhite4	At4g20820	219.64	353.57	227.21	281.12	261.34	201.16	511.77	700.31	622.79	250.9	208.17	320.95	66.01	175.44	96.42	556.89	695.33	514.73	640.66	962.28	947.31	256.86	459.2	366.95	219	126.38	202.07	522.12	446.95	606.94	576.12	564.02	505.34	495.3	307.77	537.34	PREDICTED: cannabidiolic acid synthase-like [Gossypium raimondii]	-	-	-	-	-	GO:0000166//nucleotide binding;GO:0016616//oxidoreductase activity, acting on the CH-OH group of donors, NAD or NADP as acceptor	GO:0044710//single-organism metabolic process	-
Gh_D10G182400	antiquewhite4	--	9.21	8.01	10.14	10.12	9.68	10.84	6.81	6.03	6.37	8.89	7.26	6.9	10.7	10	10.72	9.1	11.92	10.52	7.93	6.76	6.41	10.13	9.07	11.1	10.26	10.04	10.18	11.45	9.89	10.34	10.79	8.92	7.89	8.3	9.01	11.29	Protein yeeZ [Gossypium arboreum]	-	-	-	-	GO:0009532//plastid stroma	-	-	-
Gh_D10G197600	antiquewhite4	RWA2	7.62	6.13	7.02	7.02	6.85	6.6	5.21	5.17	6.13	7.53	7.46	6.71	8.34	9.78	10.22	6.6	6.26	6.77	4.65	4.23	3.91	9.67	7.71	7.87	8.49	7.69	8.77	6.87	5.79	5.75	3.72	4.21	4.82	5.25	5.68	6.67	PREDICTED: protein REDUCED WALL ACETYLATION 2-like isoform X1 [Gossypium hirsutum]	-	-	-	-	-	-	-	-
Gh_D10G205400	antiquewhite4	--	8.2	8.43	6.68	7.3	7.65	8.8	6.22	6.49	5.68	8.17	7.11	7.18	8.24	7.04	7.5	6.51	8.62	7.89	6.58	5.57	6.2	8.04	9.49	7.55	7.51	7.29	9	8.12	9.74	8.04	6.83	6.2	6.72	7.97	7.33	9.23	ADP,ATP carrier 2, chloroplastic -like protein [Gossypium arboreum]	-	-	-	-	-	-	-	-
Gh_D10G234700	antiquewhite4	UBC8	7.35	8.38	9.71	9.72	6.76	6.91	5.67	4.37	3.77	6.5	7.6	5.88	10.53	9.5	11.69	8.78	5.83	6.68	4.12	4.78	5.57	9.84	9.18	9.34	13.04	8.75	10.64	12.33	10.23	6.42	10.46	7.27	9.16	9.49	7.26	9.02	PREDICTED: ubiquitin-conjugating enzyme E2 8-like isoform X1 [Gossypium hirsutum]	Genetic Information Processing;Genetic Information Processing	Folding, sorting and degradation;Folding, sorting and degradation	ko04141//Protein processing in endoplasmic reticulum;ko04120//Ubiquitin mediated proteolysis	K06689;K06689	-	-	-	-
Gh_D10G259700	antiquewhite4	GPAT5	8.94	7.15	7.29	10.85	11.67	9.16	20.66	20.59	21.05	9.08	7.65	9.56	2.66	3.59	4.75	20.04	12.27	8.86	19.18	28.61	25.82	10.11	16.3	12.08	4.4	3.16	3.6	4.48	2.93	12.92	16.51	11.22	18.55	10.22	9.67	8.2	PREDICTED: glycerol-3-phosphate acyltransferase 5-like [Gossypium raimondii]	Metabolism;Metabolism;Metabolism;Metabolism	Global and overview maps;Global and overview maps;Lipid metabolism;Lipid metabolism	ko01100//Metabolic pathways;ko01110//Biosynthesis of secondary metabolites;ko00564//Glycerophospholipid metabolism;ko00561//Glycerolipid metabolism	K13508;K13508;K13508;K13508	-	GO:0016740//transferase activity	-	-
Gh_D11G018900	antiquewhite4	--	10.32	7.97	5.98	10.19	7.95	9.61	25.28	19.32	22.16	7.35	6.35	10.23	2.49	3.27	7.01	15.42	21.44	24	42.12	30.04	25.03	6.33	7.95	8.17	4.53	7.85	4.24	16.18	15.26	20.59	30.69	26.41	23.91	8.2	6.92	11.15	Beta-amylase 1 [Gossypium australe]	-	-	-	-	-	-	-	-
Gh_D11G069800	antiquewhite4	MPC1	117.61	148.39	108.84	100.97	131.78	131.68	181.29	191.25	173.57	104.25	115.74	140.86	99.67	102.72	53.87	116.35	111.9	117.94	168.23	205.16	235.26	104.83	129.96	132.12	69.07	71.08	88.12	93.86	129.37	134.31	121.68	149.75	101.84	128.09	169.92	134.31	PREDICTED: mitochondrial pyruvate carrier 1-like [Gossypium raimondii]	-	-	-	-	-	-	GO:0006839//mitochondrial transport	-
Gh_D11G114800	antiquewhite4	ATG8I	26.88	31.7	28.24	34.18	35.7	28.15	37.87	37.77	38.24	30.49	29.72	35.6	26.64	26.69	25.68	32.22	32.92	31.5	36.62	43.43	44.28	24.8	29.31	29.01	22.71	28.64	29.79	33.57	41.53	34.98	35.25	35.92	37.85	34.28	30.98	31.4	PREDICTED: autophagy-related protein 8i [Gossypium raimondii]	Cellular Processes	Transport and catabolism	ko04136//Autophagy - other eukaryotes	K08341	GO:0015630//microtubule cytoskeleton;GO:0030659//cytoplasmic vesicle membrane	-	GO:0008104//protein localization;GO:0009072//aromatic amino acid family metabolic process;GO:0044248//cellular catabolic process;GO:0051234//establishment of localization	-
Gh_D11G154300	antiquewhite4	--	8.14	7.42	7.36	6.94	5.68	6.67	6.41	3.77	4.53	5.88	6.25	5.41	7.94	7.86	10.11	5.4	4.44	5.25	4	2.29	2.79	8.14	7.65	7.82	8.7	9.23	8.6	7.2	6.21	4.63	4.5	4.67	4.35	8.02	6.39	8.31	Protein kinase US3 [Gossypium arboreum]	-	-	-	-	-	-	-	-
Gh_D11G160800	antiquewhite4	WNK11	9	10.13	8.59	15.13	13.2	14.05	17.19	20.02	19.87	11.26	9.77	12.87	5.78	8.34	5.85	14.57	16.6	11.02	21.33	24.8	23	9.81	10.25	13.5	8.33	7.5	7.6	11.7	12.57	18.93	16.13	12.22	16.47	14.14	16.44	13.47	PREDICTED: probable serine/threonine-protein kinase WNK11 isoform X1 [Gossypium raimondii]	-	-	-	-	-	-	-	-
Gh_D11G173400	antiquewhite4	PK	39.89	39.53	37.49	39.93	42.25	35.51	49.72	48.16	47.99	37.6	37.78	39.9	30.09	31.3	28	40.72	45.78	39.29	37.31	53.39	48.55	34.35	40.95	44	34.07	31.38	31.9	36.18	40.71	49.04	43.13	41.56	37.06	43.45	42.71	38.55	PREDICTED: pyridoxal kinase isoform X1 [Gossypium raimondii]	Metabolism;Metabolism	Global and overview maps;Metabolism of cofactors and vitamins	ko01100//Metabolic pathways;ko00750//Vitamin B6 metabolism	K00868;K00868	GO:0044444//cytoplasmic part	GO:0016772//transferase activity, transferring phosphorus-containing groups;GO:0032550//purine ribonucleoside binding;GO:0043169//cation binding	GO:0006972//hyperosmotic response;GO:0008614//pyridoxine metabolic process;GO:0010053//root epidermal cell differentiation;GO:0042823//pyridoxal phosphate biosynthetic process	-
Gh_D11G174400	antiquewhite4	HERC2	8.93	8.29	8.17	7.09	8.74	8.63	8.5	6.88	5.84	8.97	9.15	9.93	10.29	9.78	9.16	7.27	7.54	8.57	7.79	5.52	4.39	9.29	8.64	7.67	8.84	9.24	8.61	8.29	8.98	7.84	7.87	8.85	7.64	8.27	8.52	7.83	PREDICTED: ultraviolet-B receptor UVR8-like [Gossypium raimondii]	-	-	-	-	-	-	-	-
Gh_D11G181300	antiquewhite4	TMK1	5.89	5.36	6.33	4.61	6.03	5.32	3.44	2.69	2.65	6.58	8.02	6.57	7.51	8.31	9.61	4.93	4.23	3.8	1.77	1.17	1.71	6.71	4.9	4.68	7.65	6.12	7.09	5.55	3.67	3.21	1.76	2.04	1.7	4.29	4.84	5.4	PREDICTED: receptor protein kinase TMK1-like [Gossypium hirsutum]	-	-	-	-	GO:0031224//intrinsic component of membrane	GO:0004674//protein serine/threonine kinase activity;GO:0032550//purine ribonucleoside binding	GO:0006464//cellular protein modification process;GO:0006796//phosphate-containing compound metabolic process;GO:0007167//enzyme linked receptor protein signaling pathway	-
Gh_D11G210700	antiquewhite4	AP2	15.12	16.43	18.27	17.37	18.37	17.71	23.9	22.12	21.23	15.55	15.32	13.57	17.38	15	14.73	14.03	14.08	14.88	19.32	20.4	19.81	14.88	16.77	14.32	16.24	17.94	17.79	16.5	17.79	16.98	21.09	20.64	20.47	16	13.96	12.49	PREDICTED: floral homeotic protein APETALA 2-like [Gossypium raimondii]	-	-	-	-	-	-	-	AP2
Gh_D11G215800	antiquewhite4	SBT1.7	15.46	12.29	15.71	8.96	12.15	10.34	8.47	11.3	9.34	12.2	13.09	12.24	16.75	18.66	18.55	10.69	9.73	10.79	9.37	5.54	5.99	14.92	11.02	13.47	15.55	15.19	13.69	13.1	12.99	10.71	11.77	12.03	11.88	12.49	15.42	14.18	PREDICTED: subtilisin-like protease SBT1.7 [Gossypium hirsutum]	-	-	-	-	GO:0005576//extracellular region;GO:0005618//cell wall	GO:0005515//protein binding;GO:0070011//peptidase activity, acting on L-amino acid peptides	GO:0003006//developmental process involved in reproduction;GO:0009892//negative regulation of metabolic process;GO:0010191//mucilage metabolic process;GO:0019538//protein metabolic process;GO:0044702//single organism reproductive process	-
Gh_D11G352400	antiquewhite4	Arf79F	11.36	13.47	12.96	20.22	17.04	15.01	19.46	17.58	18.02	15.48	14.21	13.4	12.9	11.05	12.37	16.23	17.19	17.15	15.29	18.9	15.75	14.06	13.05	11.2	13.43	12.61	11.62	12.48	14.73	17.4	12.27	12.27	14.24	11.84	14.14	15.27	PREDICTED: ADP-ribosylation factor-like [Gossypium hirsutum]	-	-	-	-	GO:0044464//cell part	GO:0032550//purine ribonucleoside binding	GO:0035556//intracellular signal transduction	-
Gh_D11G369200	antiquewhite4	MED7A	5.24	3.84	6.66	4.32	6.39	5.79	6.4	6.49	5.86	5.53	8.46	6.8	4.65	5.73	4.2	4.51	8.89	7.42	6.55	7.23	6.44	4.49	5.55	6.17	6.58	6.34	4.67	6.43	7	6.25	5.69	4.72	5.33	5.76	4.81	4.82	PREDICTED: mediator of RNA polymerase II transcription subunit 7a [Gossypium raimondii]	-	-	-	-	GO:0043234//protein complex	-	GO:0006355//regulation of transcription, DNA-templated	-
Gh_D12G006800	antiquewhite4	At3g63000	7.66	7.09	6.02	6.03	7.4	9.05	5.23	4.89	6.84	6.49	6.18	6.44	7.48	8.15	8.63	6.19	8.07	9.07	7.83	5.18	5.7	6.3	5.96	7.65	6.88	9.58	7.88	7.16	7.9	7.09	7.13	6.49	7.2	6.87	7.83	7.25	PREDICTED: NPL4-like protein 1 [Gossypium hirsutum]	Genetic Information Processing	Folding, sorting and degradation	ko04141//Protein processing in endoplasmic reticulum	K14015	-	-	-	-
Gh_D12G016200	antiquewhite4	--	17.52	13.62	9.17	11.23	15.9	8.38	22.34	18.08	19.83	9.27	12.91	12.59	4.18	7.05	11.25	12.96	11.17	18	25.2	15.58	18.79	6.33	10.61	10.78	11.31	7.6	9.95	10.74	9.88	10.47	27.25	20.63	23.53	4.83	6.65	11.1	PREDICTED: vegetative cell wall protein gp1-like [Gossypium raimondii]	-	-	-	-	-	-	-	-
Gh_D12G048700	antiquewhite4	VQ22	136.59	118.11	118.94	133.02	140.13	135.76	178.46	166.88	172.84	158.18	158.07	168.14	120.37	107.3	90.88	135.35	133.06	126.3	138.62	178.56	160.36	135.28	142.84	127.64	101.18	99.29	94.39	97.32	115.61	116.74	173.68	162.97	198.12	96.34	117.29	86.39	PREDICTED: calmodulin-binding protein 25-like [Gossypium hirsutum]	-	-	-	-	-	-	-	-
Gh_D12G065500	antiquewhite4	LPPE2	7.84	8.47	7.58	4.98	7.04	5.82	5.55	7.09	5.3	5.99	6.34	5.77	7.7	6.46	10.53	7.13	6.82	6.72	6	5.5	5.65	9.12	7.07	6.65	7.53	6.56	7.28	8.12	7.8	6.62	7.17	9.24	7.01	5.94	6.95	7.06	PREDICTED: lipid phosphate phosphatase epsilon 2, chloroplastic-like [Gossypium raimondii]	Metabolism	Glycan biosynthesis and metabolism	ko00510//N-Glycan biosynthesis	K07252	-	-	-	-
Gh_D12G072400	antiquewhite4	At2g23540	26.59	25.52	30.93	53.31	37.77	40.92	94.26	81.32	69.86	36.38	28.73	42.69	12.29	21.88	16.44	102.1	73.85	51.13	86.95	139.72	129.61	63.45	79.38	63.73	19.32	22.85	17.02	36.21	24.98	73.72	78.46	54.46	89.03	58.87	50.85	57.2	PREDICTED: GDSL esterase/lipase At2g23540-like [Gossypium hirsutum]	-	-	-	-	-	-	-	-
Gh_D12G230400	antiquewhite4	At4g18030	12.25	9.98	11.8	10.07	11.3	9.56	6.49	4.86	5.1	11.27	11.73	9.84	12.97	14.19	18.36	9.17	7.45	8.57	4.09	3.11	3.12	12.11	9.14	10.32	14.48	12.43	11.98	11.07	8.88	7.09	5.94	5.2	4.76	12.25	9.67	10.7	PREDICTED: probable methyltransferase PMT14 [Gossypium raimondii]	-	-	-	-	GO:0005618//cell wall;GO:0031090//organelle membrane;GO:0031224//intrinsic component of membrane;GO:0031984//organelle subcompartment;GO:0043231//intracellular membrane-bounded organelle	GO:0016741//transferase activity, transferring one-carbon groups	GO:0006090//pyruvate metabolic process;GO:0044085//cellular component biogenesis	-
Gh_D12G234700	antiquewhite4	HAT4	9.58	7.85	8.98	7.02	7.66	8.81	4.19	4.97	4.86	7.57	6.18	7.03	11.26	9.35	9.73	8.48	6.32	6.2	6.07	3.25	3.48	12.24	9.1	6.81	8.96	8.59	8.58	6.21	4.62	4.27	5.46	6.25	3.85	6.79	8.44	9.2	PREDICTED: homeobox-leucine zipper protein HAT4-like [Gossypium hirsutum]	-	-	-	-	GO:0043231//intracellular membrane-bounded organelle	GO:0001071//nucleic acid binding transcription factor activity;GO:0003677//DNA binding	GO:0010468//regulation of gene expression;GO:0034645//cellular macromolecule biosynthetic process	HD-ZIP
Gh_D12G243000	antiquewhite4	ACS10	5.83	5.9	6.09	5.99	4.73	5.54	8.69	8.73	10.6	5.77	5.11	6.55	3.46	4.04	3.53	8.84	9	7.01	10.22	13.6	13.01	7.87	11.87	11.18	3.37	5.15	5.11	7.46	7.6	7.1	10.76	8.34	9.21	8.79	6.88	7.3	PREDICTED: probable aminotransferase ACS10 [Gossypium raimondii]	-	-	-	-	-	GO:0008483//transaminase activity;GO:0043168//anion binding	GO:0019752//carboxylic acid metabolic process	-
Gh_D12G272300	antiquewhite4	At4g23740	5.15	7.55	7.23	5.43	5.12	4.94	3.03	3.92	3.28	5.77	5.8	4.44	5.64	5.46	6.06	7.4	6.14	5.78	4.13	4.21	4.41	8.09	6.5	5.69	4.82	5.59	5.27	6.83	5.24	4.53	4.52	4.57	4.73	5.25	4.66	5.52	PREDICTED: probable inactive receptor kinase At4g23740 isoform X1 [Gossypium raimondii]	-	-	-	-	GO:0031224//intrinsic component of membrane	GO:0016301//kinase activity;GO:0032550//purine ribonucleoside binding	GO:0006464//cellular protein modification process;GO:0006796//phosphate-containing compound metabolic process	-
Gh_D12G282300	antiquewhite4	BHLH55	9.1	7.66	6.35	6.23	6.02	7.59	3.65	4.09	4.25	7.4	7.31	6.49	6.04	8.12	8.32	6.49	7.21	7.73	4.62	3.34	3	9.15	7.21	6.99	7.7	7.79	8.44	9.27	6.36	7.65	5.99	5.02	6.04	9.62	8.05	6.46	PREDICTED: transcription factor bHLH118 [Gossypium hirsutum]	-	-	-	-	-	-	-	bHLH
Gh_D12G286100	antiquewhite4	--	9.14	8.05	6.78	8.3	8.42	8.24	7.16	7.61	5.76	11.7	8.82	8.53	10.1	10.21	10.76	5.63	4.46	4.93	4.32	3.24	3.04	9.32	5.66	8.62	9.07	11.19	13.1	3.81	4.6	4.11	4.72	3.43	5.24	7.72	9.1	7.28	hypothetical protein ES288_D12G310400v1 [Gossypium darwinii]	-	-	-	-	-	-	-	-
Gh_D13G020900	antiquewhite4	At1g30700	25.57	22.96	20.68	36.54	30.72	32.53	54.7	45.33	75.27	21.21	19.66	30.39	2.78	12.92	5.63	71.96	70.6	38.41	36.37	87.22	75.97	18.14	46.66	40.19	12.99	20.62	10.93	25.42	19.37	57.72	43.93	26.68	34.91	42.44	25.83	33.81	PREDICTED: tetrahydrocannabinolic acid synthase-like [Gossypium hirsutum]	-	-	-	-	-	GO:0000166//nucleotide binding;GO:0016616//oxidoreductase activity, acting on the CH-OH group of donors, NAD or NADP as acceptor	GO:0044710//single-organism metabolic process	-
Gh_D13G054600	antiquewhite4	--	12.6	13.38	17.51	27.34	25.3	19.42	46.4	46.73	40.16	16.1	11.17	16.54	4.1	9.59	7.14	32.04	27.53	22.01	31.67	28.4	33.31	11.79	17.44	13.16	7.36	7.29	5.24	17.45	13.17	36.67	29.03	19.34	32.66	15.85	9.71	16.64	PREDICTED: RNA-binding protein 12-like [Gossypium raimondii]	-	-	-	-	-	-	-	-
Gh_D13G117000	antiquewhite4	BON3	43.45	53.34	40.54	75.96	63.75	66.2	140.39	152.28	149.6	44.69	47.61	55.67	30.94	44.2	29.33	64.61	93.19	74.88	67.41	139.6	106.01	31.18	66.6	65.34	43.22	39.5	47.14	62.22	72.81	79.19	100.08	80.93	85.1	73.34	62.36	66.15	PREDICTED: protein BONZAI 3-like [Gossypium hirsutum]	-	-	-	-	-	-	-	-
Gh_D13G144500	antiquewhite4	CBSX3	39.55	38.82	35.79	28.68	34.81	33.21	25.71	30.18	25.17	30.02	34.47	28.48	51.32	51.33	40.36	33.43	28.28	32.63	22.7	17.18	16.75	32.58	34.68	31.1	39.18	33.67	38.51	35.35	35.56	31.46	27.62	30.54	25.33	32.61	34.77	34.14	PREDICTED: CBS domain-containing protein CBSX3, mitochondrial [Gossypium raimondii]	-	-	-	-	-	GO:0017076//purine nucleotide binding;GO:0046914//transition metal ion binding	GO:0006090//pyruvate metabolic process;GO:0006970//response to osmotic stress;GO:0006996//organelle organization;GO:0010038//response to metal ion;GO:0019725//cellular homeostasis;GO:0042044//fluid transport	-
Gh_D13G218100	antiquewhite4	SAC3	12.27	12.98	13.89	15.33	11.36	12.14	16.67	15.71	15.16	12.75	12.06	11.46	9.06	9.99	9.72	16.23	15.12	12.82	15.9	16	17.9	14.08	13.32	15.94	12.34	11.83	12	12.49	11.51	13.09	15.28	15.33	16.24	14.36	14.45	12.48	PREDICTED: phosphoinositide phosphatase SAC3-like [Gossypium raimondii]	Metabolism;Metabolism	Global and overview maps;Carbohydrate metabolism	ko01100//Metabolic pathways;ko00562//Inositol phosphate metabolism	K22913;K22913	-	GO:0016788//hydrolase activity, acting on ester bonds	GO:0006661//phosphatidylinositol biosynthetic process	-
Gh_D13G260500	antiquewhite4	H2B-3	16	12.65	17.36	12.64	13.84	14.33	11.67	8.78	12.19	12.22	14.05	8.51	14.55	17.81	26.26	16.69	12.41	10.32	5.57	3.73	5.71	19.99	12.63	17.1	18.11	19.09	18.75	8.98	7.36	7.19	2.71	3.5	4.05	15.03	11.03	15.5	PREDICTED: probable histone H2B.1 [Gossypium raimondii]	-	-	-	-	-	-	-	-
Gh_D13G260700	antiquewhite4	At2g28720	20.73	15.74	17.36	10.71	17.43	13.38	13.92	9.38	11.11	17.99	22.54	17.76	20.28	20.6	35.19	20.59	16.92	18.33	7.32	6.53	10.41	23.49	15.75	23.39	22	22.29	18.07	10.02	6.84	5.2	3.66	4.23	6.08	19.04	10.89	18.4	histone H2B [Durio zibethinus]	-	-	-	-	-	-	-	-
MSTRG.11099	antiquewhite4	--	3.41	2.4	2.12	4.82	4.74	3.59	7.55	7.1	6.45	3.35	3.31	2.73	1.19	2.35	1.89	7.42	4.82	4.65	3.34	5.79	8.07	2.64	5.38	4.98	1.56	2.71	1.7	2.26	2.25	5.28	5.09	3.86	6.92	3.47	2.74	3.77	disease resistance protein RGA2-like [Gossypium australe]	-	-	-	-	-	GO:0032550//purine ribonucleoside binding	-	-
MSTRG.1675	antiquewhite4	--	14.26	15.17	15.02	12.69	11.5	14.54	10.65	7.44	12.42	15.01	15.39	12.27	13.75	17.69	22.03	16.52	8.84	11.75	7.96	11.98	10.44	15.98	13.47	14.49	17.05	14.4	16.12	12.48	11.04	12.45	9.87	8.03	10.42	16.5	13.24	14.12	hypothetical protein F383_15357 [Gossypium arboreum]	-	-	-	-	-	-	-	-
MSTRG.20849	antiquewhite4	WRKY75	5.09	5.45	4.3	4.95	3.73	2.7	7.52	8.77	7.45	5.97	4.36	5.14	2.44	1.63	1.75	7.74	2.14	4.42	6.12	9.89	9.35	6.24	4.39	4.33	1.97	1.77	1.45	1.46	1.82	2.08	8.12	4.94	6.74	4.05	4.09	3.68	PREDICTED: probable WRKY transcription factor 75 [Gossypium hirsutum]	-	-	-	-	GO:0043231//intracellular membrane-bounded organelle	GO:0000976//transcription regulatory region sequence-specific DNA binding;GO:0001071//nucleic acid binding transcription factor activity	GO:0006357//regulation of transcription from RNA polymerase II promoter;GO:0009247//glycolipid biosynthetic process;GO:0009267//cellular response to starvation;GO:0009414//response to water deprivation;GO:0009725//response to hormone;GO:0010053//root epidermal cell differentiation;GO:0032104//regulation of response to extracellular stimulus;GO:0048528//post-embryonic root development	-
MSTRG.20881	antiquewhite4	--	5.6	6.63	3.92	4.87	4.63	6.12	4.69	5.68	6.84	6.93	5.25	4.68	7.06	5.41	6.27	6.49	4.71	4.62	5.1	4	5.37	5.2	7.29	10.21	4.94	5.99	5.23	5.22	5.28	7.27	4.8	2.98	4.67	5.96	4.92	6.52	CTP synthase [Gossypium arboreum]	-	-	-	-	-	-	-	-
MSTRG.24361	antiquewhite4	TOM20	3.59	3.94	2.95	3.13	3.22	2.42	5.61	6.91	7.16	2.67	3.63	5.3	1.23	1.83	1.54	4.87	4.72	4.75	5.94	9.37	10.3	4.23	5.79	5.66	2.01	2.7	2.15	2.26	3.29	3.96	6.01	4.82	5.01	5.08	5.73	5.01	PREDICTED: mitochondrial import receptor subunit TOM20-like [Gossypium arboreum]	-	-	-	-	GO:0019866//organelle inner membrane;GO:0031966//mitochondrial membrane;GO:0043234//protein complex;GO:0044425//membrane part	GO:0005488//binding;GO:0008320//protein transmembrane transporter activity	GO:0006605//protein targeting;GO:0006839//mitochondrial transport;GO:0019941//modification-dependent protein catabolic process;GO:0035966//response to topologically incorrect protein;GO:0043094//cellular metabolic compound salvage;GO:0043248//proteasome assembly	-
MSTRG.248	antiquewhite4	SD113	4.83	4.54	4.35	6.98	7.27	6.04	11.36	10.47	9.14	6.16	6.76	6.65	4.7	3.27	3.42	10.42	10.3	7.64	12.31	17.27	13.52	6.96	7.82	7.21	3.5	3.26	2.91	5.1	7.14	8.56	10.51	7.36	11.79	6.1	6.82	6.19	PREDICTED: G-type lectin S-receptor-like serine/threonine-protein kinase At1g11330 [Gossypium arboreum]	-	-	-	-	-	GO:0004672//protein kinase activity;GO:0005488//binding	GO:0006796//phosphate-containing compound metabolic process	-
MSTRG.27340	antiquewhite4	--	15.75	17.57	15.94	19.43	16.2	18.05	19.76	14.49	16.34	13.95	20.1	19.92	23.04	25.44	21.47	18.56	15.75	20.11	14.55	11.71	12.44	19.21	18.32	22.08	16.74	21.83	17.87	15.92	17.23	18.28	15.13	13.86	16.92	20.44	22.86	18.71	hypothetical protein ES319_A12G183700v1 [Gossypium barbadense]	-	-	-	-	-	-	-	-
MSTRG.27678	antiquewhite4	--	4.85	7.61	4.57	8.22	6.88	8.18	10.17	10.4	14.25	5.46	5.25	7.19	3.36	6.57	4.25	9.97	12.1	9.03	17.84	20.06	18.66	9.21	11.49	8.09	4.58	4.02	3.24	7.19	9.86	8.55	15.9	14.79	15.19	9.13	10.73	8.72	hypothetical protein ES332_A08G257000v1 [Gossypium tomentosum]	-	-	-	-	-	-	-	-
MSTRG.51710	antiquewhite4	ENDO1	7.59	9.61	10.4	14.12	11.45	9.13	6.44	4.56	4.12	17.43	13.26	9.01	15.49	16.1	14.14	9.45	5.67	4.79	3.38	3.39	2.49	14.49	14.07	9.75	14.88	12.37	11.71	7.82	2.77	4.11	1.92	1.52	1.71	14.3	9.84	17.53	PREDICTED: endonuclease 1-like isoform X3 [Gossypium hirsutum]	-	-	-	-	-	GO:0004520//endodeoxyribonuclease activity;GO:0004521//endoribonuclease activity;GO:0043169//cation binding;GO:0097159//organic cyclic compound binding	GO:0003006//developmental process involved in reproduction;GO:0006308//DNA catabolic process;GO:0010260//organ senescence;GO:0090501//RNA phosphodiester bond hydrolysis	-
MSTRG.60580	antiquewhite4	--	1.81	3.18	2.61	3.45	2.18	2.89	11.69	14.47	10.88	3.18	1.72	5.09	0.63	0.9	0.38	3.48	2.51	2.82	7.27	18.51	16.08	2.04	3.14	2.48	2.04	1.22	1.39	3.37	2.29	6.64	15.21	8.64	12.8	3.63	2.67	4.25	HAD-superfamily hydrolase, subfamily IA, variant 3 [Gossypium australe]	-	-	-	-	-	GO:0003824//catalytic activity	-	-
MSTRG.6878	antiquewhite4	--	10.44	11.45	8.83	9.61	10.22	11.04	8.64	7.51	7.9	8.51	10.01	9.86	12.62	13.75	10.48	7.88	10.3	14.34	8.58	7.51	6.76	9.6	9.05	10.09	10.72	13.42	11.59	11.57	13.42	12.58	8.27	7.02	7.13	9.29	13.29	8.69	glycine, alanine and asparagine-rich protein-like [Gossypium australe]	-	-	-	-	-	-	-	-

## Sheet: blue.glist
GeneID	Module	Symbol	CK-1-1	CK-1-2	CK-1-3	CK-12-1	CK-12-2	CK-12-3	CK-24-1	CK-24-2	CK-24-3	CK-6-1	CK-6-2	CK-6-3	S-1-1	S-1-2	S-1-3	S-12-1	S-12-2	S-12-3	S-24-1	S-24-2	S-24-3	S-6-1	S-6-2	S-6-3	SK-1-1	SK-1-2	SK-1-3	SK-12-1	SK-12-2	SK-12-3	SK-24-1	SK-24-2	SK-24-3	SK-6-1	SK-6-2	SK-6-3	Description	KEGG_A_class	KEGG_B_class	Pathway	K_ID	GO Component	GO Function	GO Process	TF_family
Gh_A01G000600	blue	--	9.85	7.85	9.24	8.24	11.28	8.42	10.24	7.51	6.42	7.8	8.71	8.05	9.36	9.88	13.7	8.54	8.31	10.46	6.98	6.06	7.68	7.95	7.7	10.48	13.86	13.49	6.62	12.04	6.41	7.38	8.36	5.4	8.92	12.32	7.81	11.67	PREDICTED: uncharacterized protein LOC107936949 [Gossypium hirsutum]	-	-	-	-	-	-	-	-
Gh_A01G000900	blue	--	15.71	19.97	19.27	20.1	20.62	20.18	17.53	20.22	18.46	20.81	20.92	20.25	17.14	14.92	15.41	14.99	14.17	15.94	14.13	10.23	11.16	15	13.65	16.7	16.08	14.66	16.74	16.89	19.69	17.29	16.76	18.3	16.41	14.77	18.02	15.92	PREDICTED: pinin-like [Gossypium hirsutum]	Genetic Information Processing;Genetic Information Processing	Translation;Translation	ko03013//RNA transport;ko03015//mRNA surveillance pathway	K13114;K13114	-	-	-	-
Gh_A01G001100	blue	AC101	42.96	35.65	46.78	46.69	34.44	26.22	57.35	41.8	40.23	37.12	30.16	29.53	43.85	50.05	50.09	107.66	64.81	62	66.72	104.2	84.41	86.25	81.65	66.03	65.19	56.44	55.66	31.71	37.11	58.55	87.23	59.35	112.81	66.05	63.3	80.05	PREDICTED: actin-100-like [Gossypium raimondii]	-	-	-	-	-	GO:0032550//purine ribonucleoside binding	-	-
Gh_A01G001500	blue	NAC022	4.3	5.49	5.44	3.41	6.22	6.93	6.45	6.03	7.8	9.91	11.12	9.12	6.99	7.3	6.29	2.63	5.28	5.77	7.6	7.62	8.92	11.12	6.61	3.95	5.78	3.92	6.92	4.81	7.19	5.02	4.31	5.19	5.64	2.62	5.47	4.66	PREDICTED: protein FEZ-like [Gossypium hirsutum]	-	-	-	-	-	-	-	NAC
Gh_A01G001700	blue	STY46	7.66	10.77	6.17	8.08	8.91	6.24	17.57	23.26	21.76	7.55	7.59	8.53	32.11	38.38	24.39	66.62	60.29	41.63	64.94	92.48	105.75	56.1	57.71	52.97	26.94	24.02	31.88	30.32	30.15	44.05	41.06	39.29	45.79	50.81	43.61	42.38	PREDICTED: serine/threonine-protein kinase STY46-like [Gossypium hirsutum]	-	-	-	-	-	-	-	-
Gh_A01G001900	blue	RBM39	25.74	26.87	25.39	25.39	27.24	28.11	22.71	23.97	26.43	26.26	27.49	25.69	24.94	23.08	22.47	16.35	18.63	20.85	22.19	17.44	16.94	17.25	19.35	20.12	24.33	25.96	22.91	20.32	25.64	23.33	20.14	24.05	20.71	20.66	24.75	19.05	PREDICTED: RNA-binding protein 39-like [Gossypium arboreum]	-	-	-	-	GO:0043231//intracellular membrane-bounded organelle	GO:0003676//nucleic acid binding	GO:0006396//RNA processing	-
Gh_A01G002100	blue	PIP2-8	68.83	64.84	79.51	61.4	64.34	47.39	33	41.11	35.25	60.29	77.22	51.83	93.57	86.37	72.28	25.45	23.49	26.98	13.17	9.68	8.78	39.8	30.39	30	68.51	58.3	66.48	39.77	30.6	19.42	16.85	10.6	15.53	26.88	25.17	31.84	probable aquaporin PIP2-8 [Gossypium hirsutum]	-	-	-	-	GO:0031224//intrinsic component of membrane	-	GO:0051234//establishment of localization	-
Gh_A01G002500	blue	MSI3	25.49	23.84	24.7	21.41	25.83	27.96	23.46	22.34	22.16	25.09	26.65	25.06	22	21.73	24.33	14.91	14.77	13.84	14.91	10.78	10.59	16.22	14.8	16.28	25.1	20.7	21.59	17.62	17.68	15.78	16.61	17.01	14.65	16.24	17.79	16.26	PREDICTED: WD-40 repeat-containing protein MSI3-like [Gossypium hirsutum]	-	-	-	-	-	-	-	-
Gh_A01G003400	blue	S6PDH	19.46	18.5	21.82	18.64	17.4	19.94	16.64	17.21	16.81	18.24	21.08	18.61	19.89	20.16	22.87	14.3	16.16	16.32	19.99	16.04	16.4	14.9	15.11	16.48	21.07	21.03	21.66	22.65	19.1	15.65	24.41	27.47	21.68	19.97	19.73	18.14	NADP-dependent D-sorbitol-6-phosphate dehydrogenase-like [Gossypium hirsutum]	-	-	-	-	-	GO:0016616//oxidoreductase activity, acting on the CH-OH group of donors, NAD or NADP as acceptor	GO:0044710//single-organism metabolic process	-
Gh_A01G003700	blue	SS2	6.69	4.97	6.09	6.32	5.87	4.86	6.12	4.94	4.85	6.76	6.67	5.94	5.3	6.38	7.42	7.26	6.96	8.31	6.24	8.42	7.04	6.26	5.82	7.46	7.06	6.96	6.18	7.68	7.26	6.9	7.16	3.4	5.66	5.29	5.86	7.04	PREDICTED: squalene synthase-like [Gossypium arboreum]	Metabolism;Metabolism;Metabolism;Metabolism	Global and overview maps;Global and overview maps;Lipid metabolism;Metabolism of terpenoids and polyketides	ko01100//Metabolic pathways;ko01110//Biosynthesis of secondary metabolites;ko00100//Steroid biosynthesis;ko00909//Sesquiterpenoid and triterpenoid biosynthesis	K00801;K00801;K00801;K00801	GO:0031224//intrinsic component of membrane	GO:0016740//transferase activity	GO:0006629//lipid metabolic process	-
Gh_A01G005100	blue	At1g60995	15.77	17.81	16.29	18.81	16.74	16.49	16.95	19.98	18.48	17.38	15.02	17.07	17.79	19.69	16.71	20.8	19.85	17.93	19.25	19.46	16.93	21.34	21.43	19.24	17.75	18.77	18.24	20.63	19.77	21.05	20.58	20.09	18.63	21.12	21.83	22.39	PREDICTED: membralin-like isoform X1 [Gossypium arboreum]	-	-	-	-	GO:0043231//intracellular membrane-bounded organelle	-	-	-
Gh_A01G005300	blue	TMN1	15	14.9	17.01	16.59	15.22	15.24	14.49	13.8	14.77	16.43	15.54	13.7	14.88	13.72	15.59	14.54	14.48	12.77	10.36	9.88	9.37	15.07	12.77	15.16	16.42	14	14.39	12.73	13.28	12.57	10.38	11.25	11.91	14.25	13.61	15.28	PREDICTED: transmembrane 9 superfamily member 1-like [Gossypium arboreum]	-	-	-	-	-	-	-	-
Gh_A01G005700	blue	VRN1	13.41	14.94	14.46	15.09	15.47	17.53	11.28	11.76	10.9	12.97	14.45	13.06	15	14.65	14.28	13.51	12.08	12.41	12.68	8.67	7.9	10.56	8.17	10.97	14.68	14.56	16.82	14.35	13.49	15.76	13.47	12.91	11.8	8.41	12.38	11.72	PREDICTED: B3 domain-containing transcription factor VRN1-like [Gossypium arboreum]	-	-	-	-	-	-	-	B3
Gh_A01G005900	blue	DLO1	2.46	5.15	3.47	8.88	5.46	3.64	7.34	0.78	1.85	7.51	10.85	7.41	1.08	2.36	2.48	0.2	0.48	0.61	0	0.06	0.11	1.08	0.7	0.91	1.87	1.55	1.72	0.13	0.18	0.06	0	0	0.11	0.18	0.56	0.31	PREDICTED: protein DMR6-LIKE OXYGENASE 1-like [Gossypium hirsutum]	-	-	-	-	-	-	-	-
Gh_A01G007300	blue	--	12.85	13.33	11.53	13.07	11.16	12.22	9.96	10.51	9.18	12.41	10.93	12.85	12.04	9.93	12.53	9.1	8.95	11.91	8.25	5.06	7.45	9.94	10.1	11.25	11.12	11.52	11.55	11.84	11.84	9.13	7.52	8.01	7.33	10.29	10.16	8.45	PREDICTED: EKC/KEOPS complex subunit Tprkb-like [Gossypium hirsutum]	-	-	-	-	GO:0044444//cytoplasmic part	-	-	-
Gh_A01G007700	blue	RPS16	8.88	8.86	7.62	8.48	6.7	6.76	3.93	3.44	4.01	9.74	11.91	8.36	6.83	4.64	7.9	4.61	3.1	4.59	2.71	1.95	1.98	5.05	3.27	4.46	10.63	4.74	6.99	5.01	4.21	3.41	2.59	2.38	3.68	6.3	3.91	3.8	PREDICTED: 40S ribosomal protein S16-like [Gossypium raimondii]	Genetic Information Processing	Translation	ko03010//Ribosome	K02960	GO:0030529//intracellular ribonucleoprotein complex	GO:0005198//structural molecule activity	GO:0010467//gene expression	-
Gh_A01G009400	blue	--	13.83	14.67	13.3	17.89	16.4	17.21	13.72	14.49	15.97	17.27	17.61	16.29	11.41	10.73	12.69	12.22	12.09	12.25	9.64	9.9	10.87	13.21	11.65	14.46	11.14	12.62	12.79	12.99	13.63	12.42	10.15	9.45	11.95	14.58	16.77	14.19	PREDICTED: zinc finger protein-like 1 [Gossypium hirsutum]	-	-	-	-	-	GO:0046914//transition metal ion binding	GO:0001101//response to acid chemical	-
Gh_A01G010400	blue	MRS2-3	25.5	26.92	23.64	24.7	25.16	25.08	18.73	20.51	19.81	22.9	24.53	26.11	23.24	19.71	22.93	16.91	20.1	18.61	15.51	13.44	12.96	16.19	18.12	17.84	23.61	24.06	22.72	21.85	20.06	19.32	18.61	16.05	20.81	20.49	18.65	20	PREDICTED: magnesium transporter MRS2-3-like [Gossypium hirsutum]	-	-	-	-	GO:0031224//intrinsic component of membrane	GO:0046873//metal ion transmembrane transporter activity	GO:0000302//response to reactive oxygen species;GO:0009642//response to light intensity;GO:0044763//single-organism cellular process;GO:0070838//divalent metal ion transport	-
Gh_A01G010600	blue	TOR	7.27	7.49	7.69	6.99	7.63	7.68	6.4	7.95	7.41	7.86	8.57	7.3	7.86	7.97	8.33	5.28	6.15	6.04	5.52	3.61	3.62	5	4.36	5.35	7.39	7.58	7.32	7.54	7.24	6.34	6.14	7.62	6.43	5.6	6.48	5.85	PREDICTED: LOW QUALITY PROTEIN: serine/threonine-protein kinase TOR-like [Gossypium arboreum]	Cellular Processes	Transport and catabolism	ko04136//Autophagy - other eukaryotes	K07203	GO:0043231//intracellular membrane-bounded organelle	GO:0001067//regulatory region nucleic acid binding;GO:0004672//protein kinase activity;GO:0005515//protein binding;GO:0032550//purine ribonucleoside binding;GO:0052742//phosphatidylinositol kinase activity	GO:0000904//cell morphogenesis involved in differentiation;GO:0001558//regulation of cell growth;GO:0003006//developmental process involved in reproduction;GO:0006355//regulation of transcription, DNA-templated;GO:0006364//rRNA processing;GO:0006464//cellular protein modification process;GO:0006661//phosphatidylinositol biosynthetic process;GO:0007015//actin filament organization;GO:0007059//chro…	-
Gh_A01G011200	blue	PIGU	8.72	7.36	9.14	7.89	7.76	8.67	7.8	7.74	6.72	8.73	7.8	8.58	9.72	9.03	8.83	7.13	7.65	7.91	7.42	7	7.03	6.81	7.64	7.24	8.93	8.07	7.24	9.46	8.69	7.35	7.09	6.94	7.45	7.57	7.32	7.38	PREDICTED: phosphatidylinositol glycan anchor biosynthesis class U protein-like isoform X1 [Gossypium hirsutum]	Metabolism;Metabolism	Global and overview maps;Glycan biosynthesis and metabolism	ko01100//Metabolic pathways;ko00563//Glycosylphosphatidylinositol(GPI)-anchor biosynthesis	K05293;K05293	GO:0031224//intrinsic component of membrane	-	-	-
Gh_A01G011600	blue	PHYL1.1	8.32	8.57	9.78	9.51	10.42	10.7	8.44	11.46	10.6	8.51	8.53	8.75	8.5	7.11	4.27	5.19	6.46	7.13	8.05	5.94	6.27	5.19	6.89	8.04	7.5	9.34	6.42	8.62	9.17	7.68	8.58	10.05	8.25	6.64	8.04	7.26	PREDICTED: phytolongin Phyl1.1-like isoform X1 [Gossypium hirsutum]	-	-	-	-	-	-	-	-
Gh_A01G012200	blue	--	9.09	9.16	8.77	10.26	9.46	9.22	9.45	10.43	10.16	8.46	9.25	9.29	9.88	9.73	8.1	10.11	8.79	7.16	6.27	6.29	6.19	8.57	9.86	7.34	7.78	8.09	8.11	8.77	8.45	8.43	8.23	7.62	9.68	7.14	8.57	8.81	hypothetical protein ES319_A01G012200v1 [Gossypium barbadense]	-	-	-	-	-	-	-	-
Gh_A01G014800	blue	FYPP	10.74	10.64	10.14	9.97	10.42	10.92	8.91	10.03	10.37	10.91	10.41	11.51	10.57	10.21	11.31	9.44	11.29	10.35	9.83	7.95	8.26	10.26	10.68	11.85	12.15	11.3	10.92	10.34	9.67	9.21	9.08	10.3	9.6	9.64	9.31	8.94	PREDICTED: phytochrome-associated serine/threonine-protein phosphatase [Gossypium hirsutum]	-	-	-	-	-	-	-	-
Gh_A01G014900	blue	TOM40-1	12.19	10.78	12.98	12.42	12.04	12.1	11.92	9.9	8.7	12.8	12.69	12.5	11.18	9.92	16.07	8.2	5.43	8.88	3.9	3.76	2.92	8.21	6.3	10.25	13.78	11.19	10.92	9.67	7.8	7.43	4.86	3.65	5.03	10.36	9.39	8.96	PREDICTED: mitochondrial import receptor subunit TOM40-1-like [Gossypium arboreum]	-	-	-	-	-	-	GO:0044763//single-organism cellular process	-
Gh_A01G015200	blue	At5g23290	11.73	9.88	10.07	10.88	9.5	8.5	9.26	8.34	10.63	8.62	11.72	8.48	7.88	7.41	8.37	5.19	6.19	7.5	5.08	6.19	6.63	7.39	5.61	8.07	6.63	8.17	8.8	7.72	7.07	9.71	5.36	4.28	7.68	6.09	8.03	7.28	PREDICTED: probable prefoldin subunit 5 [Gossypium hirsutum]	-	-	-	-	GO:0043234//protein complex	GO:0005515//protein binding	GO:0044267//cellular protein metabolic process	-
Gh_A01G015300	blue	DJC76	6.61	7.24	6.36	6.63	6.95	8.38	5.97	5.46	6.07	7.57	7.04	6.84	6.33	4.97	5.58	4.55	5.6	5.17	4.31	4.31	4.02	5.12	5.2	5.4	6.76	5.95	5.62	5.6	5.97	6.04	5.97	5.05	4.48	5.61	5.83	5.92	Electron transport complex rnfB [Gossypium australe]	-	-	-	-	-	-	-	-
Gh_A01G015600	blue	Os04g0620700	44.25	41.57	42.5	46.93	47.93	51.3	41.34	39.1	36.45	54.93	55.46	53.02	44.46	40.39	52.16	35.39	30.86	37.73	26.28	19.03	23.08	36.33	34.03	37.7	44.38	37.74	37.11	38.13	35.78	38.92	30.02	31.16	29.32	34.99	44.32	36.9	PREDICTED: nucleolin 1-like [Gossypium hirsutum]	-	-	-	-	-	GO:0097159//organic cyclic compound binding	-	-
Gh_A01G016400	blue	ILR3	55.92	64.75	56.37	35.72	49.53	53.83	22.08	28.97	24.38	43.54	55.25	47.46	92.03	62.11	62.04	18.07	15.48	30.22	14.92	9.1	9.64	31.77	36.05	32.49	63.61	61.93	54.99	46.3	43.97	27.7	38.97	43.99	33.95	34.31	43.57	32.44	PREDICTED: transcription factor ILR3-like [Gossypium arboreum]	-	-	-	-	-	GO:0005515//protein binding	-	bHLH
Gh_A01G017200	blue	--	12.35	7.25	9.35	10.28	13.67	9.05	10.16	8.17	7.25	11	18.47	10.13	13.64	18.42	14.85	6.25	11.54	15.56	7.2	7.2	6.85	4.79	9.31	11.82	12.61	16.5	11.92	13.08	13.26	12.23	7.07	7.87	4.41	8.97	13.03	13.12	hypothetical protein ES319_A01G016600v1 [Gossypium barbadense]	-	-	-	-	-	-	-	-
Gh_A01G017400	blue	GLCAT14A	6.3	5.61	6.52	8.28	7.96	8.11	6.53	6.89	7.2	8.4	7.93	8.34	6.72	6.94	8.55	6.06	6.68	6.34	5.82	4.2	5.58	7.32	8.13	7.27	6.42	7.75	8.25	7.86	7.95	8.1	6.35	6.1	6.44	7.44	6.76	6.56	PREDICTED: beta-glucuronosyltransferase GlcAT14A-like [Gossypium arboreum]	-	-	-	-	-	GO:0008194//UDP-glycosyltransferase activity	-	-
Gh_A01G020800	blue	RPN1A	58.43	57.38	63.9	66.67	61.78	61.91	62.76	59.89	59.28	62.94	66.1	63.08	54.67	53.79	63.91	52.93	52.3	53.69	47.53	41.24	39.85	51.81	49.15	58.34	61.09	61.38	58.53	60.89	60.93	55.02	52.11	50.31	56.11	55.99	53.25	55.72	PREDICTED: 26S proteasome non-ATPase regulatory subunit 2 homolog A [Gossypium arboreum]	Genetic Information Processing	Folding, sorting and degradation	ko03050//Proteasome	K03028	-	-	-	-
Gh_A01G021100	blue	ACX3	33.02	46.43	31.89	31.53	33.7	30.25	41.14	51.17	52.94	26.76	31.59	34.01	36.51	39.48	26.18	65.73	69.63	56.61	70.81	94.38	92.03	48.89	60.03	55.08	30.76	34.93	41.44	57.98	63.81	66.73	75.48	76.93	67.52	67.86	57.89	55.61	PREDICTED: acyl-coenzyme A oxidase 3, peroxisomal-like [Gossypium raimondii]	Metabolism;Metabolism;Metabolism;Cellular Processes;Metabolism;Metabolism;Metabolism;Metabolism;Metabolism;Metabolism	Global and overview maps;Global and overview maps;Global and overview maps;Transport and catabolism;Global and overview maps;Lipid metabolism;Lipid metabolism;Metabolism of other amino acids;Carbohydrate metabolism;Lipid metabolism	ko01100//Metabolic pathways;ko01110//Biosynthesis of secondary metabolites;ko01200//Carbon metabolism;ko04146//Peroxisome;ko01212//Fatty acid metabolism;ko00592//alpha-Linolenic acid metabolism;ko00071//Fatty acid degradation;ko00410//beta-Alanine metabolism;ko00640//Propanoate metabolism;ko01040//Biosynthesis of unsaturated fatty acids	K00232;K00232;K00232;K00232;K00232;K00232;K00232;K00232;K00232;K00232	-	-	-	-
Gh_A01G021500	blue	--	9.04	8.09	7.95	7.59	7.84	8.39	7.7	8.25	6.85	8.27	7.78	8.12	6.8	7.08	8.4	7.47	6.93	6.85	6.48	5.71	5.79	8.1	6.77	7.58	7.06	6.57	7.5	7.96	7.81	6.83	7.4	7.53	7.54	8.06	7.25	6.92	No exine formation 1 isoform 1 [Gossypium australe]	-	-	-	-	-	-	-	-
Gh_A01G021700	blue	SFH13	14.59	14.78	14.77	13.2	14.06	15.75	16.49	13.86	13.81	13.79	14.8	14.4	12.66	12.3	11.8	10.17	12.02	12.52	11	10.25	9.66	10.61	9.48	12	13.09	13	16.86	12.56	13.23	13.47	11.69	12.12	11.41	11.61	11.24	13.31	PREDICTED: random slug protein 5 [Gossypium hirsutum]	-	-	-	-	GO:0044464//cell part	-	GO:0000097//sulfur amino acid biosynthetic process;GO:0051234//establishment of localization	-
Gh_A01G021800	blue	UCR1-2	20.98	16.89	22.69	22.24	19.49	19.46	17.14	17.99	15.34	20.9	17.77	17.44	15.79	16.13	19.97	13.83	16.05	16.04	10.1	8.78	10.62	13.64	14.42	12.84	18.97	15.82	17.74	19.44	12.87	14.55	13.69	10.63	12.34	14.67	14.55	17.37	PREDICTED: cytochrome b-c1 complex subunit Rieske-4, mitochondrial-like [Gossypium hirsutum]	Metabolism;Metabolism	Global and overview maps;Energy metabolism	ko01100//Metabolic pathways;ko00190//Oxidative phosphorylation	K00411;K00411	-	-	-	-
Gh_A01G023000	blue	LRR1	20.24	23.46	19.5	15.78	17.2	24.65	13.08	9.1	8.7	18.93	21.63	20.76	14.48	12.27	24.71	7.65	8.08	12.15	2.7	1.31	2.15	9.62	11.24	9.81	16.21	17.26	17.19	11.73	13.26	14.77	6.28	9.07	7.3	6.09	12.86	12.78	PREDICTED: somatic embryogenesis receptor kinase 2-like isoform X1 [Gossypium hirsutum]	-	-	-	-	-	-	-	-
Gh_A01G023100	blue	Os09g0509200	17.45	16.21	19.1	17.17	14.68	16.76	16.39	13.54	14.8	16.79	16.3	16.91	12.56	14	13.66	14.04	15.35	18.27	13.88	10.78	10.04	14.82	14.62	15.58	14.42	13.64	14.04	19.06	18.21	18.91	17.81	15.83	16.53	14.89	16.6	17	PREDICTED: pyruvate dehydrogenase E1 component subunit beta-2, mitochondrial-like [Gossypium hirsutum]	Metabolism;Metabolism;Metabolism;Metabolism;Metabolism;Metabolism	Global and overview maps;Global and overview maps;Global and overview maps;Carbohydrate metabolism;Carbohydrate metabolism;Carbohydrate metabolism	ko01100//Metabolic pathways;ko01110//Biosynthesis of secondary metabolites;ko01200//Carbon metabolism;ko00010//Glycolysis / Gluconeogenesis;ko00620//Pyruvate metabolism;ko00020//Citrate cycle (TCA cycle)	K00162;K00162;K00162;K00162;K00162;K00162	-	GO:0004738//pyruvate dehydrogenase activity	GO:0006085//acetyl-CoA biosynthetic process;GO:0044710//single-organism metabolic process	-
Gh_A01G023200	blue	SWEET15	1.22	0.17	0.14	0.15	0.07	0	0.25	0	0.08	0.3	0	0.08	0.08	0.08	0.07	0.68	0.46	0.51	12.55	1.61	5.99	0.75	1.47	2.61	0	0.15	0	0.32	0.5	1.43	4.38	7.75	3.26	0.47	2.09	2.06	PREDICTED: bidirectional sugar transporter SWEET15-like [Gossypium hirsutum]	-	-	-	-	-	-	-	-
Gh_A01G023700	blue	PNSL5	13.05	11.25	13.64	11.22	12.93	12.85	8.59	7.06	9.14	9.76	10.43	11.93	9.18	9.87	9.14	9.43	9.49	11.3	6.37	4.79	5.09	7.07	8.6	8.43	11.03	8.75	10.7	10.81	10.16	9.02	9.14	8.96	7.97	8.61	7.1	10.65	PREDICTED: photosynthetic NDH subunit of lumenal location 5, chloroplastic-like [Gossypium hirsutum]	-	-	-	-	GO:0009534//chloroplast thylakoid;GO:0031978//plastid thylakoid lumen;GO:0042170//plastid membrane	GO:0016859//cis-trans isomerase activity;GO:0019901//protein kinase binding;GO:0033218//amide binding	GO:0000097//sulfur amino acid biosynthetic process;GO:0043623//cellular protein complex assembly;GO:0044267//cellular protein metabolic process	-
Gh_A01G023800	blue	ACR4	5.7	6.03	7.07	4.81	5.21	4.47	3.16	2.55	2.19	6.87	8.24	5.37	4.68	3.85	5.04	3.22	2.19	1.93	3.1	2.56	2.68	3.55	1.86	3.28	4.66	4	3.49	2.77	3.03	2.79	2.33	3.13	2.68	4.21	2.6	4.21	PREDICTED: ACT domain-containing protein ACR4-like [Gossypium arboreum]	-	-	-	-	-	GO:0031406//carboxylic acid binding	-	-
Gh_A01G024300	blue	FTSH2	12.56	14.9	15.82	10.15	10.42	13.3	6.55	7.14	8.23	13.09	15.46	15.21	6.29	7.55	10.17	4.02	5.08	4.83	6.19	3.79	4.62	10.27	7.71	10.62	6.89	10.46	8.13	6.05	8.83	6.55	7.22	8.11	7.82	8.83	11	11.25	ATP-dependent zinc metalloprotease FTSH 2, chloroplastic -like protein [Gossypium arboreum]	-	-	-	-	-	GO:0004175//endopeptidase activity;GO:0032550//purine ribonucleoside binding	GO:0019538//protein metabolic process	-
Gh_A01G024600	blue	CYCT1-1	11.26	11.07	11.81	15.76	11.92	15.06	15	16.64	15.29	13.3	16.94	14.86	10.14	15.05	13.61	14.69	14.87	11.38	18.61	15.05	16.21	13.93	16.56	16.59	12.75	14.46	15.35	12.01	13.98	15.03	12.82	14.12	13.59	14.21	15.82	15.74	PREDICTED: cyclin-T1-4-like [Gossypium arboreum]	-	-	-	-	-	-	-	-
Gh_A01G025300	blue	HOP	9.06	10.85	8.82	9.96	10.41	9.99	7.19	8.63	7.61	11.53	10.22	10.11	8.39	7.71	10.21	5.53	6.08	7.45	5.66	3.85	3.25	5.23	5.56	6.2	8.78	7.46	8.03	8.22	7.29	6.38	6.45	5.64	5.86	6.8	7.77	7.65	PREDICTED: stress-induced-phosphoprotein 1 [Gossypium arboreum]	-	-	-	-	-	-	GO:0000338//protein deneddylation;GO:0006886//intracellular protein transport;GO:0009639//response to red or far red light;GO:0016571//histone methylation;GO:0048580//regulation of post-embryonic development	-
Gh_A01G025600	blue	TSJT1	26.53	27.09	27.05	19.28	18.57	20.3	17.46	17.39	15.88	18.48	21.43	18.77	28.34	25.83	22.48	10.17	14.21	15.11	9.53	10.41	9.37	15.13	15.62	15.58	23.42	24.1	23.73	23.15	16.52	16.04	18.61	17.52	15.78	23.71	15.35	15.23	PREDICTED: stem-specific protein TSJT1-like [Gossypium arboreum]	-	-	-	-	-	-	-	-
Gh_A01G025700	blue	--	29.94	36.56	34.64	32.64	33.17	30.47	25.79	32.61	29.75	33.19	33.31	28.28	40.64	37.41	30.09	23.47	26.08	26.52	24.03	22.89	24.45	27.99	32.86	26.3	31.67	32.35	34.84	30.46	38.13	31.89	33.49	37.83	35.78	28.89	31.06	28.64	StAR-related lipid transfer 7, mitochondrial [Gossypium arboreum]	-	-	-	-	-	-	-	-
Gh_A01G026100	blue	ECI2	8.07	11.42	11.22	11.35	10.75	10.61	11.47	9.45	12.37	10.56	8.18	10.38	5.45	6.03	7.01	3.88	7.24	4.57	5.63	2.22	4.46	3.7	5.13	7.75	10.78	8.12	5.49	7.36	6.4	5.29	5.69	5.39	7.85	5.47	6.9	8.27	PREDICTED: enoyl-CoA delta isomerase 2, peroxisomal-like [Gossypium arboreum]	Metabolism	Lipid metabolism	ko00071//Fatty acid degradation	K07517	-	-	-	-
Gh_A01G026600	blue	RPL14B	45.94	53.8	51.84	54.13	48.62	44.72	45.66	41.49	41.48	57.04	61.01	53.8	52.66	52.26	53.57	32.53	34.01	33.79	26.77	21.14	20.83	34.35	38.06	43.75	48.75	51.41	53.54	35.58	33.93	39.69	28.29	26.1	24.43	42.52	48.9	38.69	PREDICTED: 60S ribosomal protein L14-1-like [Gossypium arboreum]	Genetic Information Processing	Translation	ko03010//Ribosome	K02875	GO:0030529//intracellular ribonucleoprotein complex	-	GO:0010467//gene expression	-
Gh_A01G026700	blue	MT1	34.59	35.37	44.9	41.1	34.04	40	27.67	33.39	27.72	25.02	28.99	26.27	33.77	31.69	31.53	23.15	20.32	18.62	15.75	16.48	18.27	16.4	12.34	13.95	32.89	29.92	30.07	20.32	19.89	24.73	17.06	13.71	19.37	19.48	19.76	25.58	uncharacterized LOC107933118 [Gossypium hirsutum]	-	-	-	-	-	-	-	-
Gh_A01G027000	blue	MT1	47.91	41.1	53.48	40.44	43.73	41.4	28.04	24.3	19.45	53.88	51.75	43.61	50.11	58.65	70.95	21.21	14.85	28.03	5.8	4.22	4.61	28.74	21.58	21.69	54.33	38.84	40.59	38.03	21.54	15.06	15.26	9.93	10.61	26.95	23.89	26.36	uncharacterized LOC107936133 [Gossypium hirsutum]	-	-	-	-	-	-	-	-
Gh_A01G027500	blue	--	20.6	23.22	22.58	16.43	19.54	20.58	13.72	13.8	14.22	19.4	22.49	17.45	25.67	22.08	20.29	10.44	12.93	13.63	12.25	10.72	9.78	11.87	13.47	14.8	20.75	21.01	21.6	16.14	16.8	14.35	18.16	16.44	16.34	15.16	15.67	15.1	RING/U-box superfamily protein [Gossypium australe]	-	-	-	-	-	-	-	-
Gh_A01G027600	blue	PBL27	5.67	5.97	5.69	7.71	7.48	6.39	8.62	6.88	6.08	5.11	6.58	7.58	4.68	6.16	6.16	6.57	7.82	8.15	7.03	8.21	9.68	7.29	7.86	7.21	5.11	5.32	5.58	7.05	7.57	7.78	8.21	7.73	7.68	7.49	7.38	7.27	PREDICTED: serine/threonine-protein kinase CDL1-like [Gossypium arboreum]	-	-	-	-	GO:0016020//membrane	GO:0004672//protein kinase activity;GO:0032550//purine ribonucleoside binding	GO:0006464//cellular protein modification process;GO:0006796//phosphate-containing compound metabolic process	-
Gh_A01G027700	blue	At3g06410	6.19	5.67	5.51	7.96	7.4	8.31	6.78	5.78	6.38	6.83	6.55	6.46	6.31	7.07	7.32	7	7.75	8.53	5.24	3.7	3.97	5.67	5.58	5.7	7.7	7.61	7.53	9.46	8.47	7.36	4.99	4.09	5.99	5.71	5.23	6.76	PREDICTED: zinc finger CCCH domain-containing protein 34-like [Gossypium arboreum]	-	-	-	-	-	-	-	C3H
Gh_A01G028600	blue	nip7	6.73	7.51	7.76	7.29	9.77	11.2	8.75	6.95	6.58	10.26	8.01	8.46	5.5	6.35	7.62	6.12	7.34	6.85	4.11	3.75	3.28	4.79	6.8	5.46	6.92	6.22	5.15	6.05	5.85	5.41	5.09	3.77	5.27	5.98	7.47	5.83	PREDICTED: 60S ribosome subunit biogenesis protein NIP7 homolog [Gossypium raimondii]	-	-	-	-	GO:0043231//intracellular membrane-bounded organelle;GO:0044444//cytoplasmic part	GO:0003676//nucleic acid binding	GO:0006605//protein targeting;GO:0022618//ribonucleoprotein complex assembly	-
Gh_A01G029200	blue	FAHD1	12.06	11.72	13.41	13.73	12.1	13.69	13.26	12.22	12.31	13.15	12.38	11.92	14.06	11.48	13.5	9.15	10.7	12.77	11.92	9.86	11.28	11.41	10.85	10.25	12.95	12.35	11.96	11.95	10.88	12	15.76	11.76	11.84	10.77	12.12	11.18	Acylpyruvase FAHD1, mitochondrial [Gossypium arboreum]	Metabolism;Metabolism	Global and overview maps;Amino acid metabolism	ko01100//Metabolic pathways;ko00350//Tyrosine metabolism	K01557;K01557	-	GO:0003824//catalytic activity	-	-
Gh_A01G030300	blue	IMPA1	12.76	11.18	11.74	13.02	13.2	14.57	10.41	12.46	11.19	13.67	14.72	15.11	10.69	10.08	11.57	8.54	10.33	10.4	8.15	6.75	5.96	9.58	8.31	9.93	12.01	12.03	10.68	12.15	12.58	11.42	11.08	8.77	9.75	10.45	11.52	10.84	PREDICTED: importin subunit alpha-2-like isoform X2 [Gossypium raimondii]	-	-	-	-	-	-	-	-
Gh_A01G030800	blue	--	10.59	12.42	11.44	15.25	12.61	16.12	11.45	11.32	12.02	11.93	12.43	13.3	10.86	10.43	9.05	7.27	8.52	10.19	7.6	8.28	8.07	7.76	9.48	9.76	11.96	11.78	9.45	9.15	7.13	10.02	9.3	9.22	7.43	11.27	10.64	9.67	PREDICTED: huntingtin-interacting protein K-like [Gossypium arboreum]	-	-	-	-	GO:0044444//cytoplasmic part	-	-	-
Gh_A01G031100	blue	At5g49510	9.57	10.51	12.35	10.76	10.17	13.57	9.76	7.73	7.83	9.94	11.32	10.68	11.54	9.67	11.19	7.44	8.84	9.13	5.77	4.98	4.69	7.84	7.17	8.52	9.8	8.64	10.27	9.21	9.83	8.88	7.03	7.1	8.28	7.82	10.77	11.54	PREDICTED: probable prefoldin subunit 3 [Gossypium arboreum]	-	-	-	-	GO:0043234//protein complex	GO:0005515//protein binding	GO:0044267//cellular protein metabolic process	-
Gh_A01G031600	blue	--	63.58	69.66	62.57	58.94	63.1	63.17	47.42	52.81	52.78	52.95	66.93	62.98	61.4	59.86	56.25	32.01	40.25	40.1	31.93	31.55	26.56	36.5	41.02	44.45	60.09	58.07	54.11	50.61	49.6	43.62	41.52	47.75	43.9	43.71	52.05	47.27	PREDICTED: prostatic spermine-binding protein [Gossypium hirsutum]	-	-	-	-	-	-	-	-
Gh_A01G032100	blue	ECT2	15.48	16.63	15.84	16.73	16.15	16.59	17.55	17.69	18.22	16.09	14.26	16.66	11.05	15.94	14.07	17.55	19.93	15.91	16.93	19.4	19.13	15.19	15.56	16.81	13.05	13.22	14.32	15.95	16.19	15.87	16.31	17.82	18.53	19.28	17.09	16.25	YTH domain-containing family protein 1 [Hibiscus syriacus]	-	-	-	-	-	-	-	-
Gh_A01G032300	blue	At3g17430	13.08	13.08	13.39	15.17	15.41	14.13	12.42	10.74	11.64	15.01	15.66	15.97	14.96	14.12	17.02	13.38	13.07	12.15	9.29	10.92	10.9	15.32	14.84	15.17	15.04	13.92	17.65	14.77	13.54	12.42	10.3	8.44	10.34	15.26	14.64	16.65	PREDICTED: probable sugar phosphate/phosphate translocator At3g17430 [Gossypium arboreum]	-	-	-	-	GO:0031224//intrinsic component of membrane	-	-	-
Gh_A01G032400	blue	PDK	42.5	54.3	38.15	45.61	44.95	42.96	54.8	64.35	60.46	41.43	41.25	41.18	43.89	43.46	32.53	78.5	83.98	60.47	77.29	100.67	114.16	62.92	74.7	72.63	39.72	42.75	49.66	62.91	61.17	68.63	62.66	66.77	68.56	87.95	79.34	76.02	PREDICTED: pyruvate dehydrogenase (acetyl-transferring) kinase, mitochondrial [Gossypium arboreum]	-	-	-	-	GO:0043231//intracellular membrane-bounded organelle	GO:0004672//protein kinase activity;GO:0004871//signal transducer activity;GO:0032550//purine ribonucleoside binding;GO:0046983//protein dimerization activity	GO:0006468//protein phosphorylation;GO:0006873//cellular ion homeostasis;GO:0030001//metal ion transport;GO:0050794//regulation of cellular process	-
Gh_A01G034800	blue	--	20.21	21.77	20.8	24.11	21.54	26.3	33.04	29.02	31.24	20.43	23.51	22.66	23.8	26.31	22.89	24.33	28.34	29.9	30.14	30.25	34.67	18.25	24.08	23.51	18.48	23.94	24.01	25.27	30.43	25.05	34.76	32.9	26.55	26.04	25.59	24.53	PREDICTED: WAS/WASL-interacting protein family member 1-like isoform X1 [Gossypium hirsutum]	-	-	-	-	-	-	-	-
Gh_A01G035200	blue	NRPB8B	35.56	42.82	45.3	43.45	42.16	46.02	38.49	32.57	33.24	41.29	39.8	41.91	29.83	27.39	31.95	28.49	35.65	36.39	27.99	19.4	18.12	25.79	29.84	32.18	31.53	33.36	33.66	40.72	36.42	34.09	31.62	29.87	29.78	36.5	31.43	34.91	PREDICTED: DNA-directed RNA polymerases II, IV and V subunit 8B-like [Gossypium hirsutum]	Genetic Information Processing	Transcription	ko03020//RNA polymerase	K03016	-	-	-	-
Gh_A01G035300	blue	SR45	34.38	28.67	32.71	28.6	33.19	34.01	29.81	30.98	28.88	31.8	33.15	30.73	29.28	25.09	30.67	21.48	23.17	23.72	21.61	16.34	18.45	22.15	22.42	22.69	32.12	25.91	29.74	27.46	25.15	25.05	23.8	24.95	24.35	19.36	25.98	21.07	PREDICTED: LOW QUALITY PROTEIN: serine/arginine-rich splicing factor SR45-like [Gossypium arboreum]	Genetic Information Processing;Genetic Information Processing	Translation;Translation	ko03013//RNA transport;ko03015//mRNA surveillance pathway	K14325;K14325	-	-	-	-
Gh_A01G035600	blue	BRG3	16.35	14.22	15.04	16.69	15.13	16.54	25.66	25.53	17.86	22.02	18.17	19.08	12.21	12.67	12.63	21.51	17.69	17.04	31.69	28.72	25.19	33.93	28.15	20.48	12.25	12.32	11.84	13.82	15.7	13.56	19.07	19.83	26.66	27.94	26.72	18.66	PREDICTED: probable BOI-related E3 ubiquitin-protein ligase 3 [Gossypium hirsutum]	-	-	-	-	-	-	-	-
Gh_A01G035700	blue	LOS1	45.07	37.19	44.93	41.8	43.24	44.14	35.39	35.23	31.33	44.96	39.76	42.48	31.2	30.99	43.2	33.73	28.99	37.81	21.74	19.07	19.31	38.57	33.27	34.99	39.08	30.24	29.79	41.81	31.23	33.2	30.78	26.89	31.51	38.02	36.66	35.73	PREDICTED: elongation factor 2 [Gossypium arboreum]	-	-	-	-	-	-	-	-
Gh_A01G035800	blue	JUB1	4.89	5.21	4.48	7.29	6.99	7.51	4.77	4.88	5.75	4.86	6.56	5.3	5.18	4.41	4.54	14.5	15.77	9.9	11.11	19.03	17.08	12.98	16.51	12.05	6.65	5.15	7.72	6.61	9.22	9	9.54	10.77	11.63	12.7	10.76	10.33	PREDICTED: transcription factor JUNGBRUNNEN 1-like [Gossypium hirsutum]	-	-	-	-	-	-	GO:0010467//gene expression;GO:0034645//cellular macromolecule biosynthetic process	NAC
Gh_A01G037000	blue	At1g61730	50.48	47.86	51.87	51.45	50.47	52.72	50.08	47.62	47	49.99	50.31	52.76	40.96	43.2	42.12	38.77	35.12	40.95	39.4	29.92	27.98	38.45	38.52	42.21	46.58	44.36	42.78	44.18	43.69	40.92	42.13	40.35	38.43	37.81	41.66	40.51	PREDICTED: mediator-associated protein 1-like [Gossypium arboreum]	-	-	-	-	-	-	-	GeBP
Gh_A01G037200	blue	--	7.05	9.72	6.91	8.02	8.28	10.04	6.55	6.05	6.4	6.54	9.47	8.25	6.55	7.8	7.88	5.51	4.66	5.68	4.89	3.99	3.61	5.57	5.36	6.18	7.21	5.78	4.94	4.53	5.45	5.99	4.47	6.61	4.77	6.49	7.86	6.68	hypothetical protein ES319_A01G037900v1 [Gossypium barbadense]	-	-	-	-	-	-	-	-
Gh_A01G037500	blue	ETR1	23.42	22.7	24.79	26.6	22.74	22.99	30.25	29.79	27.84	25.45	21.14	23.15	16.06	16.26	16.64	30.94	29.75	28.12	37.42	33.75	33.09	32.47	35.1	32.84	20.64	19.28	18.99	29.87	26.02	29.56	35.25	32.19	36.65	31.68	30.78	32.17	PREDICTED: ethylene receptor [Gossypium hirsutum]	Environmental Information Processing;Environmental Information Processing	Signal transduction;Signal transduction	ko04075//Plant hormone signal transduction;ko04016//MAPK signaling pathway - plant	K14509;K14509	GO:0031090//organelle membrane;GO:0031224//intrinsic component of membrane;GO:0043231//intracellular membrane-bounded organelle	GO:0004672//protein kinase activity;GO:0004871//signal transducer activity;GO:0005515//protein binding;GO:0032550//purine ribonucleoside binding;GO:0043169//cation binding;GO:0072328//alkene binding	GO:0001101//response to acid chemical;GO:0006468//protein phosphorylation;GO:0006725//cellular aromatic compound metabolic process;GO:0006950//response to stress;GO:0009617//response to bacterium;GO:0009720//detection of hormone stimulus;GO:0009756//carbohydrate mediated signaling;GO:0010104//regulation of ethylene-activated signaling pathway;GO:0010468//regulation of gene expression;GO:0042743//…	-
Gh_A01G037900	blue	DA2	16.21	20.69	16.96	30.55	22.18	22.55	30.33	27.22	30.4	25.07	23.68	25.03	12.27	15.31	11.85	24.11	26.74	20.54	32.8	35.8	34.62	25.38	27.21	26.58	14.3	16.78	18.16	17.35	24.01	23.85	25.37	26.96	25.38	30.62	28.06	26.45	RING/U-box superfamily protein isoform 1 [Gossypium australe]	-	-	-	-	-	GO:0043169//cation binding	-	-
Gh_A01G039300	blue	--	6.46	10.1	7.48	3.43	6.32	3.56	1.05	2.89	2.16	3.61	6.68	4.76	8.21	7.84	7.91	2.34	2.89	2	0.64	0.44	0.13	8.72	8.37	8.76	6.68	5.15	6.22	1.51	1.84	1.24	1.12	2.04	0.89	3.15	1.05	3.33	hypothetical protein ES319_A01G039800v1 [Gossypium barbadense]	-	-	-	-	-	-	-	-
Gh_A01G040400	blue	GLY3	48.18	49.44	44.22	34.37	35.7	40.48	31.71	32.27	33.96	36.5	39.2	39.11	34.29	34.43	32.23	16.54	18.84	23.41	16.3	14.9	13.53	17.09	21.59	21.8	34.28	36.32	41.96	31.64	29.24	22.97	25.48	31.69	24.99	30.62	21	24.37	PREDICTED: persulfide dioxygenase ETHE1 homolog, mitochondrial-like isoform X1 [Gossypium hirsutum]	Metabolism;Metabolism	Global and overview maps;Energy metabolism	ko01100//Metabolic pathways;ko00920//Sulfur metabolism	K17725;K17725	-	-	-	-
Gh_A01G040900	blue	CYP72A15	11.56	8.7	8.41	10.39	11.15	11.98	11.28	11.96	10.99	9.21	9.25	10.96	9.72	7.04	9.82	15.98	13.26	14.85	20.86	14.88	16.09	10.97	10.42	12.74	8.92	10.87	9.64	14.18	12.61	13.55	15.66	15.17	14.9	11.07	13.41	14.26	PREDICTED: cytochrome P450 72A15-like [Gossypium hirsutum]	-	-	-	-	-	-	-	-
Gh_A01G043200	blue	MPK19	15.85	15.47	18.82	10.3	9.7	10.23	15.36	12.42	12.62	14.55	14.06	10.64	15.19	15.98	14.8	18.82	14.89	15.83	15.47	16.86	18.09	25.74	21.84	18.54	16.18	17.41	17.88	12.56	11.89	14.17	17.57	17.85	18.14	18.64	16.85	17.58	PREDICTED: mitogen-activated protein kinase 19-like [Gossypium hirsutum]	-	-	-	-	-	-	-	-
Gh_A01G044000	blue	RHM1	27.87	26.6	26.24	24.46	23.22	22.64	18.07	18.74	17.93	25.13	25.82	24.52	37.61	34.45	41.43	23.14	19.3	21.28	15.1	15.63	14.05	31.4	24.4	20.21	34.43	32.17	31.08	24.02	19	16.34	22.93	20.34	21.53	21.63	15.25	24.02	PREDICTED: trifunctional UDP-glucose 4,6-dehydratase/UDP-4-keto-6-deoxy-D-glucose 3,5-epimerase/UDP-4-keto-L-rhamnose-reductase RHM1 [Gossypium hirsutum]	Metabolism;Metabolism	Global and overview maps;Carbohydrate metabolism	ko01100//Metabolic pathways;ko00520//Amino sugar and nucleotide sugar metabolism	K12450;K12450	-	GO:0016836//hydro-lyase activity;GO:0048037//cofactor binding	GO:0009117//nucleotide metabolic process	-
Gh_A01G044600	blue	At4g27190	1.58	1.85	1.22	2.21	1.13	1.39	2.5	3.39	3.07	1.04	1.63	1.46	1.24	2.11	1.72	6.79	7.7	3.55	4.22	6.82	8.74	3.43	3.28	4.8	0.89	1.23	1.38	2.93	3.34	4.43	3.97	2.71	3.4	3.48	3.11	2.7	PREDICTED: disease resistance protein At4g27190-like [Gossypium hirsutum]	-	-	-	-	-	-	-	-
Gh_A01G048400	blue	DIR4	18.91	16.98	16.51	10.18	15.66	15.81	5.06	5.74	4.35	14.55	18.04	15.62	4.28	3.42	4.86	5.14	11	12.79	4.1	5.06	4.6	4.7	4.96	8.31	4.1	6.77	5.74	18.65	18.28	11.23	9.06	13.88	7.85	8.98	12.11	8.18	PREDICTED: dirigent protein 4-like [Gossypium hirsutum]	-	-	-	-	-	-	-	-
Gh_A01G048500	blue	DIR15	3.5	3.28	2.75	2.7	2.51	2.23	1.41	2.03	2.19	1.19	1.77	2.58	1.21	1.42	1.15	4.05	4.22	4.49	5.39	8.82	5.3	2.07	2.46	1.68	1.06	0.77	1.19	3.01	7.01	7.68	9.92	7.58	18.55	3.72	3.41	2.62	PREDICTED: dirigent protein 15-like [Gossypium arboreum]	-	-	-	-	-	-	-	-
Gh_A01G052600	blue	--	8.26	8.02	8.22	7.82	10.22	9.77	7.78	6.59	6.58	8.78	8.25	8.82	6.6	6.77	7.34	4.69	6.03	6.91	5.47	3.52	2.33	4.94	4.5	6.58	8.41	8.41	7.5	8.46	7.49	7.75	6.45	5.83	5.53	5.17	6.7	6.25	Methylthioribose-1-phosphate isomerase [Gossypium australe]	-	-	-	-	-	-	-	-
Gh_A01G052800	blue	Rab3gap2	5.87	6.05	6.54	7.51	6.33	6.68	7.01	7.13	7.05	6.39	7.46	5.24	5.95	6.62	6.56	7.91	6.56	8.07	7.72	8.78	7.73	7.71	7.61	6.53	7.36	6.98	6.06	7.96	8.24	7.6	6.76	7.91	6.08	6.72	7.01	8.4	PREDICTED: rab3 GTPase-activating protein non-catalytic subunit-like isoform X2 [Gossypium hirsutum]	-	-	-	-	-	-	-	-
Gh_A01G054100	blue	At1g78850	183.71	257.27	143.1	254.81	223.99	175.14	346.3	476.65	408.85	238.79	160.63	221.1	157.23	205.22	145.01	1477.85	1354.19	1311.98	1703.65	2550.73	2885.43	740.99	1051.14	919.62	245.93	221.91	285.27	1153.74	1026.58	1431.29	1337.2	1363.11	1146.55	1092.86	731.26	1112.36	PREDICTED: epidermis-specific secreted glycoprotein EP1-like [Gossypium hirsutum]	-	-	-	-	-	-	-	-
Gh_A01G054400	blue	PPC16	88.49	79.2	123.29	47.93	40.4	39.91	55.34	42.3	35.3	80.65	70.07	58.27	52.42	47.9	68.36	17.74	15.29	18.82	19.95	14.72	19.22	31.01	20.83	21.23	72.11	46.93	49.96	44.9	27.23	17.33	62.99	54.85	66.11	29.05	23.43	27.5	Phosphoenolpyruvate carboxylase, housekeeping isozyme [Gossypium arboreum]	Metabolism;Metabolism;Metabolism;Metabolism	Global and overview maps;Global and overview maps;Carbohydrate metabolism;Energy metabolism	ko01100//Metabolic pathways;ko01200//Carbon metabolism;ko00620//Pyruvate metabolism;ko00710//Carbon fixation in photosynthetic organisms	K01595;K01595;K01595;K01595	-	GO:0004611//phosphoenolpyruvate carboxykinase activity	GO:0006101//citrate metabolic process	-
Gh_A01G054600	blue	UBC35	14	14.95	17.33	13.68	16.72	14.49	14.42	11.07	14.11	15.11	13.23	13.67	12.3	13.65	15.56	12.66	8.88	12.06	8.65	6.85	8.22	12.57	11.42	11.71	14.45	15.27	13.17	11.38	10.77	8.14	8.54	9.98	8.21	13.63	11.8	11.47	PREDICTED: ubiquitin-conjugating enzyme E2 36-like isoform X1 [Gossypium raimondii]	Genetic Information Processing	Folding, sorting and degradation	ko04120//Ubiquitin mediated proteolysis	K10580	-	GO:0003824//catalytic activity	-	-
Gh_A01G055500	blue	MORF8	9.51	8.98	9.51	10.24	8.97	10.9	9.09	12.05	8.62	11.13	9.19	11.77	8.27	7.35	8.29	10.58	8.16	8.95	8.94	8.49	7.06	11.47	10.28	10.68	10.85	8.34	7.49	10.67	7.81	7.32	8.51	8.06	9.29	9.47	11.67	11.52	PREDICTED: multiple organellar RNA editing factor 8, chloroplastic/mitochondrial-like [Gossypium hirsutum]	-	-	-	-	-	-	-	-
Gh_A01G055600	blue	--	13.07	12.3	8.17	6.45	13.26	8.74	11.07	9.48	9.44	9.19	17.17	12.74	6.57	7.53	8.54	5.33	6.22	5.04	3.17	4.93	2.53	2.31	4.86	8.95	7.83	7.73	6.04	4.4	8.26	6.11	3.66	6.22	4.69	4.28	5.04	5.98	hypothetical protein ES332_A01G069200v1 [Gossypium tomentosum]	-	-	-	-	-	-	-	-
Gh_A01G056300	blue	MMDH	20.58	17.54	22.09	15.91	16.85	14.8	12.98	11.35	13.09	18.5	18.44	16.88	21.55	19.45	25.69	12.64	12.36	14.23	6.23	5.78	5.55	13.2	12.18	12.05	22.31	19.73	16.8	16.25	15.34	10.96	11.21	7.43	8.67	14.49	11.96	16.63	PREDICTED: malate dehydrogenase, mitochondrial-like [Gossypium arboreum]	Metabolism;Metabolism;Metabolism;Metabolism;Metabolism;Metabolism;Metabolism;Metabolism	Global and overview maps;Global and overview maps;Global and overview maps;Amino acid metabolism;Carbohydrate metabolism;Energy metabolism;Carbohydrate metabolism;Carbohydrate metabolism	ko01100//Metabolic pathways;ko01110//Biosynthesis of secondary metabolites;ko01200//Carbon metabolism;ko00270//Cysteine and methionine metabolism;ko00620//Pyruvate metabolism;ko00710//Carbon fixation in photosynthetic organisms;ko00630//Glyoxylate and dicarboxylate metabolism;ko00020//Citrate cycle (TCA cycle)	K00026;K00026;K00026;K00026;K00026;K00026;K00026;K00026	-	GO:0016615//malate dehydrogenase activity	GO:0005975//carbohydrate metabolic process;GO:0006101//citrate metabolic process;GO:0043648//dicarboxylic acid metabolic process	-
Gh_A01G056400	blue	UBA2C	9.88	11.4	9.48	11.55	11.76	10.3	8.59	9.27	10.21	10.38	10.73	10.64	7.9	8.52	9.61	8.42	9.08	9.54	9.2	6.97	7.38	8.18	8.52	9.46	9.61	10.82	7.74	9	10.56	11.14	7.99	7.11	8.46	6.54	9.78	8.6	PREDICTED: UBP1-associated protein 2C-like [Gossypium arboreum]	Genetic Information Processing	Transcription	ko03040//Spliceosome	K12741	-	-	-	-
Gh_A01G058000	blue	BZIP34	4.96	7.53	6.75	6	5.84	4.12	2.48	1.7	1.87	8.44	9.35	5.55	3.36	3.73	3.26	3.95	2.76	2.16	1.02	1.96	0.88	5.17	3.16	3.13	2.89	1.99	2.22	3.55	2.68	1.22	0.44	0.25	0.36	2.85	2.48	2.69	PREDICTED: basic leucine zipper 61-like [Gossypium hirsutum]	-	-	-	-	-	GO:0003677//DNA binding	GO:0010468//regulation of gene expression	bZIP
Gh_A01G058100	blue	HGO	32.89	39.53	25.61	27.41	27.89	33.54	30.68	34.67	37.25	26.65	30.91	33.43	40.97	38.51	28.03	51.25	57.67	55.32	60.96	70	73.62	39.34	50.52	53.73	30.68	35.42	39.5	49.1	58.35	61.64	62.1	67.29	53.2	53.72	59.12	46.6	PREDICTED: homogentisate 1,2-dioxygenase [Gossypium arboreum]	Metabolism;Metabolism	Global and overview maps;Amino acid metabolism	ko01100//Metabolic pathways;ko00350//Tyrosine metabolism	K00451;K00451	GO:0044444//cytoplasmic part	GO:0016491//oxidoreductase activity;GO:0043169//cation binding	GO:0006558//L-phenylalanine metabolic process;GO:0006570//tyrosine metabolic process;GO:0006625//protein targeting to peroxisome;GO:0006787//porphyrin-containing compound catabolic process;GO:0009062//fatty acid catabolic process;GO:0009746//response to hexose;GO:0019336//phenol-containing compound catabolic process;GO:0034285//response to disaccharide	-
Gh_A01G058200	blue	RAB11B	10.77	10.64	10.82	12.68	14.14	11.69	10.38	10.41	9.24	11.55	10.88	10.39	11.34	14.65	12.37	14.82	17.05	14.28	12.05	13.84	14.37	14.93	15.13	18.06	12.11	13.04	13.18	15.27	14.99	15.37	10.8	12.16	11.99	16.48	15.79	14.59	PREDICTED: ras-related protein Rab11B [Gossypium raimondii]	-	-	-	-	-	GO:0003824//catalytic activity;GO:0032550//purine ribonucleoside binding	GO:0008104//protein localization;GO:0035556//intracellular signal transduction	-
Gh_A01G058600	blue	PDAP1	9.7	10.14	6.17	7.48	5.41	7.36	5.38	5.07	3.31	6.33	7.66	8.24	8.39	6.98	8.94	3.84	4.02	4.68	2.78	1.72	2.58	6.2	5.07	5.05	7.01	7.37	7.94	3.73	5.24	5.16	2.92	3.3	3.31	4.3	6.35	4.66	PREDICTED: 28 kDa heat- and acid-stable phosphoprotein-like isoform X1 [Gossypium arboreum]	-	-	-	-	-	-	-	-
Gh_A01G059300	blue	--	6.16	8.88	10.28	10.56	10.7	7.17	5.2	3.75	4.04	10.28	10.64	10.16	11.45	10.85	9	7.72	7.11	4.25	2.35	4.12	3.51	5.48	5.23	4.73	10.73	8.46	11.04	10.09	8.41	5.63	3.87	2.43	2.17	6.88	3.61	7.79	3-hydroxybutyryl-CoA dehydrogenase-like [Hibiscus syriacus]	-	-	-	-	-	-	-	-
Gh_A01G059500	blue	ANS	11.39	11.36	10.26	11.23	11.25	8.91	9.91	10.04	11.7	9.1	9.9	8.53	9.29	11.15	9.2	12.34	13.32	14.09	13.05	14.85	14.49	10.14	13.63	10.61	10.4	10.82	12.59	15.78	15.37	14.6	17.23	16.32	16.79	16.23	11.37	13.43	PREDICTED: probable 2-oxoglutarate/Fe(II)-dependent dioxygenase [Gossypium hirsutum]	-	-	-	-	-	GO:0016705//oxidoreductase activity, acting on paired donors, with incorporation or reduction of molecular oxygen;GO:0043169//cation binding	GO:0044710//single-organism metabolic process	-
Gh_A01G060200	blue	--	8.81	10.84	8.99	9.78	10.49	10.27	9.86	10.43	10.08	8.49	9.95	8.69	11.1	10.86	10.19	12.54	13.85	15.17	13.33	12.03	12.29	9.48	11.26	11.03	9.68	11.76	10.75	12.34	14.88	15.09	13.14	13.63	11.91	12.78	11.76	11.66	PREDICTED: serine/arginine repetitive matrix protein 2 [Gossypium arboreum]	-	-	-	-	-	-	-	-
Gh_A01G060300	blue	Stk24	7.96	8.02	9.19	8.41	9.92	9.4	8.34	8.14	8.84	8.64	8.57	8.08	8.07	7.56	8.18	7.04	7.72	7.43	6.88	6.56	5.87	7.12	6.38	7.46	7.67	8.22	8.24	8.58	7.8	8.07	7.17	7.94	7.64	6.78	7.74	6.74	PREDICTED: germinal center kinase 1-like isoform X1 [Gossypium hirsutum]	-	-	-	-	-	-	-	-
Gh_A01G060400	blue	RSS3	7.99	9.34	7.51	7.46	8.57	9.54	5.47	6.06	5.62	9.59	9.37	7.57	9.17	9.8	12.43	7.12	5.81	8.39	3.81	2.47	2.01	9.56	9.08	9.82	10.58	9.22	9.13	10.78	9.69	8.66	5.49	6.89	5.9	10.03	10.56	10.57	Serine/threonine-protein kinase WNK-related isoform 1 [Gossypium australe]	-	-	-	-	-	-	GO:0006796//phosphate-containing compound metabolic process	-
Gh_A01G061200	blue	hbdA	8.81	7.83	7.3	7.48	10.16	9.86	8.62	8.72	7.86	5.82	10.57	10.26	6.99	6.23	4.7	8.8	11.19	9.23	13.81	12.47	10.44	7.62	10.27	9.15	6.09	6.17	5.38	11.9	11.88	12.92	11.34	13.11	11.21	10.14	11.13	9.6	PREDICTED: 3-hydroxybutyryl-CoA dehydrogenase-like [Gossypium hirsutum]	Metabolism;Metabolism;Metabolism;Metabolism	Global and overview maps;Global and overview maps;Amino acid metabolism;Carbohydrate metabolism	ko01100//Metabolic pathways;ko01200//Carbon metabolism;ko00360//Phenylalanine metabolism;ko00650//Butanoate metabolism	K00074;K00074;K00074;K00074	GO:0042579//microbody	GO:0016614//oxidoreductase activity, acting on CH-OH group of donors;GO:0043168//anion binding;GO:0048037//cofactor binding	GO:0016192//vesicle-mediated transport;GO:0032787//monocarboxylic acid metabolic process;GO:0042221//response to chemical;GO:0043094//cellular metabolic compound salvage	-
Gh_A01G062200	blue	POPTR_0001s40980g	9.58	9.71	10.16	9.03	8.71	10.26	8.52	7.42	7.02	9.64	9.85	9.91	8.76	7.5	8.96	7	7.39	9.41	6.75	4.81	4.73	7.55	7.95	7.13	8.7	9.76	9.64	10.03	9.61	8.76	9.3	8.59	7.13	7.33	7.84	7.14	PREDICTED: probable bifunctional methylthioribulose-1-phosphate dehydratase/enolase-phosphatase E1 [Gossypium hirsutum]	Metabolism;Metabolism	Global and overview maps;Amino acid metabolism	ko01100//Metabolic pathways;ko00270//Cysteine and methionine metabolism	K16054;K16054	GO:0009532//plastid stroma	GO:0016791//phosphatase activity;GO:0016836//hydro-lyase activity;GO:0016862//intramolecular oxidoreductase activity, interconverting keto- and enol-groups;GO:0046914//transition metal ion binding	GO:0006796//phosphate-containing compound metabolic process;GO:0046500//S-adenosylmethionine metabolic process;GO:0071267//L-methionine salvage	-
Gh_A01G063500	blue	--	11.91	11.35	12.53	4.95	8.24	12.75	7.08	6.35	7.73	13.69	13.94	13.92	10.49	7.37	9.37	4.35	7.04	8.04	6.5	2.23	2.77	3.9	5.28	4.67	9.82	9.14	9.02	11.88	11.01	10.92	10.41	9.05	8.23	5.18	6.87	5.64	PREDICTED: uncharacterized protein LOC107917244 [Gossypium hirsutum]	-	-	-	-	-	-	-	-
Gh_A01G064500	blue	RMA3	61.08	68.52	55.3	95.32	93.42	80.4	103.28	122.49	118.58	62.43	65.11	76.07	110.8	125.93	89.78	83.41	117.91	78.05	107.95	165.67	172.32	79.78	95.75	89.52	108.71	102.86	120.06	79.88	71.81	84.37	83.9	92.17	81.16	91.74	78.08	71.59	PREDICTED: E3 ubiquitin-protein ligase RMA3-like [Gossypium hirsutum]	Genetic Information Processing	Folding, sorting and degradation	ko04141//Protein processing in endoplasmic reticulum	K10666	GO:0031090//organelle membrane;GO:0031224//intrinsic component of membrane;GO:0043231//intracellular membrane-bounded organelle	GO:0003824//catalytic activity;GO:0046914//transition metal ion binding	GO:0032446//protein modification by small protein conjugation	-
Gh_A01G065700	blue	CBSX5	64.77	55.12	73.35	78.93	59.06	56.04	65.97	44.42	43.95	82.21	58.24	58.91	52.05	61.97	66.87	54.2	53.52	66.65	48.22	52.97	54.1	67.45	59.36	65.4	71.41	58.4	57.94	95	82.51	65.63	65.83	51.88	61.69	81.21	69.2	90.04	PREDICTED: CBS domain-containing protein CBSX5-like [Gossypium hirsutum]	-	-	-	-	-	-	-	-
Gh_A01G065800	blue	TSJT1	69.36	61.69	50.1	62.95	66.36	71.13	58.82	54.49	76.15	48.96	50.77	57.05	54.63	61.14	46.71	69.06	75.16	86.94	90.6	82.96	94.85	54.66	64.74	67.88	46.8	70.75	55.96	68.63	88.75	95.72	88.81	100.85	85.85	67.12	81.1	61.17	PREDICTED: stem-specific protein TSJT1-like [Gossypium hirsutum]	-	-	-	-	GO:0005911//cell-cell junction;GO:0016020//membrane;GO:0043231//intracellular membrane-bounded organelle;GO:0044444//cytoplasmic part	-	GO:0009863//salicylic acid mediated signaling pathway;GO:0042743//hydrogen peroxide metabolic process	-
Gh_A01G065900	blue	--	7.89	9.11	7.86	8.86	8.37	8.46	5.72	5.43	5.29	7.97	7.3	7.96	6.25	8.78	7.97	5.4	5.42	6.97	3.21	3.13	3.37	4.64	5.68	5.18	8.24	7.84	7.5	7.62	6.2	5.39	4.14	4.15	4.82	6.68	5.45	5.86	Aluminum induced protein with YGL and LRDR motifs [Hibiscus syriacus]	-	-	-	-	-	-	-	-
Gh_A01G066500	blue	CIP7	10.18	8.86	10.33	11.36	11.28	8.42	5.19	4.15	4.2	11.45	12.88	9.06	8.19	8.93	11.23	3.49	2.73	3.24	1.77	0.79	0.95	5.21	3.88	3.54	9.05	7.24	7.9	6.1	3.86	2.64	2.64	1.95	2.31	3.79	3.27	4.91	ABC transporter D family member 2, chloroplastic [Gossypium arboreum]	-	-	-	-	-	-	-	-
Gh_A01G066800	blue	JA2L	19.99	24.61	16.46	19.42	19.2	14.15	71.81	67.46	84.08	22.99	18.92	15.73	105.28	118.58	64.02	142.98	130.12	117.3	206.73	279.89	275.61	148.41	140.52	128.49	76.81	78.27	89.39	60.85	83.93	100.44	139.01	129.78	124.06	113.54	95.88	84.24	PREDICTED: NAC domain-containing protein 72-like [Gossypium hirsutum]	-	-	-	-	GO:0043231//intracellular membrane-bounded organelle	-	GO:0010468//regulation of gene expression;GO:0034645//cellular macromolecule biosynthetic process	NAC
Gh_A01G067100	blue	TRS130	10.67	9.17	9.76	9.05	8.28	9.51	7.19	6.3	6.41	9.35	9.38	7.21	7.99	8.84	10.23	6.19	6.26	6.55	4.14	3.02	2.86	6.75	4.99	5.66	8.38	8.44	7.73	7.19	6.52	5.29	5.49	5.05	4.73	6.65	5.07	6.34	PREDICTED: trafficking protein particle complex II-specific subunit 130 homolog isoform X1 [Gossypium arboreum]	-	-	-	-	-	-	-	-
Gh_A01G067700	blue	AKR4C10	7.29	8.6	6.75	6.08	5.37	5.04	3.82	3.85	4.06	6.13	6.32	5.13	7.29	10.01	11.3	3.49	3.01	4.54	0.64	1.23	0.61	5.37	3.9	4.38	11.3	6.79	7.45	8.71	7.72	2.75	5.15	2.62	2.11	5.88	6.43	5.34	DNA-directed RNA polymerase subunit omega [Gossypium australe]	-	-	-	-	-	-	-	-
Gh_A01G068700	blue	--	17.97	18.35	26.81	26.21	25.62	21.65	26.76	23.95	18.22	26.29	26.39	23.24	16.63	16.55	20.84	16.95	17.01	17.92	14.29	10.61	11.62	17.74	15.38	16.6	18.94	19.07	14.99	20.54	17.33	18.8	15.76	13.97	13.77	16.9	24.03	18.72	chlorophyll a-b binding protein 13 [Hibiscus syriacus]	-	-	-	-	-	-	-	-
Gh_A01G069700	blue	DGK5	16.71	17.55	16.6	19.79	21.02	17.94	19.71	19.65	19.73	17.69	16.06	16	19.64	15.92	13.34	24.5	24.5	21.45	18.11	21.48	18.31	18.89	19.94	20.68	15.72	14.12	15.36	16.43	19.87	22.83	19.4	17.92	20.94	15.8	20.94	18.2	PREDICTED: diacylglycerol kinase 5-like isoform X2 [Gossypium hirsutum]	Metabolism;Metabolism;Metabolism;Metabolism;Environmental Information Processing	Global and overview maps;Global and overview maps;Lipid metabolism;Lipid metabolism;Signal transduction	ko01100//Metabolic pathways;ko01110//Biosynthesis of secondary metabolites;ko00564//Glycerophospholipid metabolism;ko00561//Glycerolipid metabolism;ko04070//Phosphatidylinositol signaling system	K00901;K00901;K00901;K00901;K00901	-	-	-	-
Gh_A01G073700	blue	RPL24	7	7.93	8.74	6.88	7.63	8.35	7.89	5.86	7.64	6.32	7.92	8.51	6.18	6.97	7.64	6.38	7.13	8.87	7.28	6.42	4.31	6.44	7.27	5.69	6.83	6.06	8.14	8.72	6.89	7.73	7.44	7.61	5.49	6.59	9.01	7.02	PREDICTED: 50S ribosomal protein L24, chloroplastic-like [Gossypium hirsutum]	Genetic Information Processing	Translation	ko03010//Ribosome	K02895	GO:0009526//plastid envelope;GO:0009532//plastid stroma;GO:0030529//intracellular ribonucleoprotein complex	GO:0003723//RNA binding;GO:0005198//structural molecule activity	GO:0006090//pyruvate metabolic process;GO:0006412//translation	-
Gh_A01G073800	blue	MTACP2	17.17	18.03	21.85	17.73	18.68	19.99	16.82	13.06	15.02	19.24	16.86	16.58	16.98	16.78	22.75	13.4	14.38	14.7	11.31	9.15	10.99	14.43	13.16	14.27	20.51	17.48	15.53	18.67	11	15.5	11.45	9.45	14.06	14.3	12.47	15.95	PREDICTED: acyl carrier protein 2, mitochondrial-like [Gossypium hirsutum]	Metabolism;Metabolism	Global and overview maps;Energy metabolism	ko01100//Metabolic pathways;ko00190//Oxidative phosphorylation	K03955;K03955	-	-	-	-
Gh_A01G073900	blue	MTACP2	17.66	14.34	13.9	12.04	13.95	13.7	14.56	12.67	13.38	15.1	12.69	14.46	15.13	13.59	17.26	8.03	9.6	9.21	6.22	4.68	5.86	6.48	8.85	9.83	13.42	14.93	14.99	12	11.08	7.82	8.68	7.48	7.37	12.46	9.33	9.89	PREDICTED: acyl carrier protein 2, mitochondrial-like isoform X2 [Gossypium raimondii]	Metabolism;Metabolism	Global and overview maps;Energy metabolism	ko01100//Metabolic pathways;ko00190//Oxidative phosphorylation	K03955;K03955	-	-	-	-
Gh_A01G074900	blue	CXXS1	8.15	6.73	7.88	7.56	7.65	5.78	5.32	10.07	7.08	8.04	14.31	7.89	12.69	10.22	9.49	12.06	12.33	12.55	9.13	10.4	23.31	12.48	12.8	13.14	12.52	13.27	11.79	8.45	12.59	15.53	8.7	9.04	17.01	10.19	24.12	14.99	PREDICTED: thioredoxin-like protein CXXS1 [Gossypium hirsutum]	-	-	-	-	GO:0044444//cytoplasmic part	GO:0015036//disulfide oxidoreductase activity	GO:0018904//ether metabolic process;GO:0019725//cellular homeostasis;GO:0044267//cellular protein metabolic process;GO:0046474//glycerophospholipid biosynthetic process	-
Gh_A01G075500	blue	ATG18F	7.12	7.37	6.59	6.75	7.51	8.33	7.85	8.53	8.24	6.33	6.6	7.64	6.85	7.19	6.06	5.7	6.51	5.96	6.69	5.6	6.47	6.25	5.43	6.23	7.32	7.23	6.56	6.91	7.09	7.76	6.58	8.02	6.54	6.63	6.86	6.99	PREDICTED: autophagy-related protein 18f-like isoform X1 [Gossypium hirsutum]	-	-	-	-	-	-	-	-
Gh_A01G076600	blue	At1g54290	36.36	37.36	40.04	39.53	43.66	48.63	35.15	35.46	35.6	41.83	39.27	40.17	36.48	37.54	36.11	31.86	37.54	40.16	29.35	24.76	26.23	30.02	37.2	34.98	36.26	36.83	35.44	43.27	41.4	42.12	31.06	32.94	32.05	38.37	36.67	36.3	PREDICTED: protein translation factor SUI1 homolog 2 [Gossypium hirsutum]	Genetic Information Processing	Translation	ko03013//RNA transport	K03113	-	-	GO:0006412//translation	-
Gh_A01G076900	blue	At1g54290	23.83	21.18	20	21.92	22.71	25.71	25.82	18.16	17.84	26.32	30.88	28.7	18.6	16.61	19.44	14.85	18.31	20.19	12.19	9.24	9.82	15.21	17.91	19.29	19.41	22.06	18.71	26.87	27.59	23.32	22.03	17.94	17.4	19.12	21.51	22.31	PREDICTED: protein translation factor SUI1 homolog 2-like [Gossypium raimondii]	Genetic Information Processing	Translation	ko03013//RNA transport	K03113	-	-	-	-
Gh_A01G078400	blue	GPT1	11.23	8.94	11.9	14.08	11.75	11.95	12.09	10.26	10.46	11.23	10.3	9.64	7.41	7.83	8.97	7.58	8.7	9.12	4.27	3.36	4.22	8	7.77	7.52	7.66	10.18	9.05	10.75	8.91	8.89	6.91	5.6	6.22	8.52	8.06	8.6	Glucose-6-phosphate/phosphate translocator 1, chloroplastic-like protein [Gossypium australe]	-	-	-	-	GO:0031224//intrinsic component of membrane	-	GO:0051234//establishment of localization	-
Gh_A01G078500	blue	spg1	20.66	17.48	16.65	22.2	22.89	23.42	25.8	23.68	24.06	22.22	22.79	23.08	22.19	21.56	19.11	37.15	37.66	33.89	39.66	40.23	42.58	26.53	31.21	31.23	16.77	18.75	18.58	33.93	30.25	33.81	29.14	33.81	33.09	26.11	32.34	28.61	Septum-promoting GTP-binding 1 [Gossypium arboreum]	-	-	-	-	GO:0044464//cell part	GO:0036094//small molecule binding	GO:0006810//transport;GO:0035556//intracellular signal transduction	-
Gh_A01G080800	blue	PLSC	8.25	8.05	10.23	10.92	8.4	9.71	10.29	6.83	8.41	12.57	11.77	11.68	6.95	6.07	6.99	5.4	8.43	7.57	4.6	6.52	4.6	5.21	4.92	6.68	9.17	10.29	9.61	8.63	9.06	7.09	8.9	7.48	7.81	6.1	8.09	8.07	PREDICTED: 1-acyl-sn-glycerol-3-phosphate acyltransferase-like [Gossypium hirsutum]	Metabolism;Metabolism;Metabolism;Metabolism	Global and overview maps;Global and overview maps;Lipid metabolism;Lipid metabolism	ko01100//Metabolic pathways;ko01110//Biosynthesis of secondary metabolites;ko00564//Glycerophospholipid metabolism;ko00561//Glycerolipid metabolism	K13509;K13509;K13509;K13509	-	GO:0016740//transferase activity	GO:0006644//phospholipid metabolic process	-
Gh_A01G081200	blue	OTU2	23.03	26.18	25.83	24.36	25.72	22.74	27.79	30.32	28.83	22.6	24.46	26.87	22.33	25.77	26.61	32.53	41	35.61	29.24	39.28	37.56	26.28	34.16	38.24	27.79	28.64	29.72	40.58	36.58	43.5	33.77	33.44	28.85	44.4	34.87	38.23	PREDICTED: ubiquitin thioesterase OTU1-like [Gossypium hirsutum]	Genetic Information Processing	Folding, sorting and degradation	ko04141//Protein processing in endoplasmic reticulum	K13719	-	GO:0016787//hydrolase activity	GO:0019538//protein metabolic process	-
Gh_A01G082300	blue	B3GALT4	17.11	15.56	19.75	16.61	16.31	12.58	13.52	11.64	11.13	16.62	17.52	13.33	15.05	19.16	20.54	9.44	9.49	11.86	6.66	4.79	4.38	8.91	8.37	10.27	19.35	16.66	18.47	15.97	12.86	10.47	10.18	7.55	9.13	13.38	10.67	14.84	PREDICTED: probable beta-1,3-galactosyltransferase 4 [Gossypium hirsutum]	-	-	-	-	GO:0031224//intrinsic component of membrane;GO:0043231//intracellular membrane-bounded organelle	GO:0016758//transferase activity, transferring hexosyl groups	GO:0006464//cellular protein modification process	-
Gh_A01G082600	blue	--	25.1	16.54	13.16	19.07	11.85	11.88	67.5	28.09	31.18	9.96	20.44	15.17	16	26.43	17.27	21.48	22.31	24.68	33.75	48.55	49.07	22.13	23.97	27.88	14.34	24.08	13.64	13.56	17.44	24.24	35.75	26.44	38.69	17.35	22.43	25.96	hypothetical protein ES332_A01G096800v1 [Gossypium tomentosum]	-	-	-	-	-	-	-	-
Gh_A01G084100	blue	APA2	101.77	115.32	109.17	99.21	102.41	110.91	78.9	81.9	85.47	103.13	105.92	107.57	103.04	90.84	92.67	62.71	75.18	84.41	66.79	43.81	42.01	66.5	71.82	81.1	96.72	96.62	99.28	104.46	102.94	84.09	81.83	86.04	76.31	91.68	85.5	87.02	PREDICTED: aspartic proteinase-like [Gossypium hirsutum]	-	-	-	-	-	GO:0016787//hydrolase activity	GO:0019538//protein metabolic process	-
Gh_A01G084200	blue	WRKY6	17.64	18.04	16.75	19.74	19.52	19.36	26.9	23.6	27.78	19.98	18.2	18.92	12.46	13.47	15.71	36.83	43.34	40.82	50.22	48.31	39.24	42.34	45.92	39.44	16.23	17.98	20.39	26.06	28.07	27.88	31.19	37.1	34.07	36.98	27.49	32.13	probable WRKY transcription factor 31 [Gossypium hirsutum]	-	-	-	-	-	-	-	WRKY
Gh_A01G085000	blue	VTC2	73.06	71.39	66.74	76.63	84.5	82.24	63.77	71.03	63.62	77.32	80.58	73.08	74.13	70.98	65.17	90.11	82.72	92.99	123.17	105.17	118.62	87.89	79.29	83.32	78.98	73.69	75.54	94.41	110.78	107.01	119.26	130.93	119.56	84.16	101.92	100.72	PREDICTED: GDP-L-galactose phosphorylase 1-like [Gossypium hirsutum]	Metabolism;Metabolism;Metabolism	Global and overview maps;Global and overview maps;Carbohydrate metabolism	ko01100//Metabolic pathways;ko01110//Biosynthesis of secondary metabolites;ko00053//Ascorbate and aldarate metabolism	K14190;K14190;K14190	-	GO:0004645//phosphorylase activity;GO:0016772//transferase activity, transferring phosphorus-containing groups	-	-
Gh_A01G085700	blue	EHD1	9.85	8.43	8.82	8.22	7.71	8.13	9.57	8.29	8.24	9.9	8.97	9.43	10.66	11.14	10.63	6.01	5.61	7.96	7.1	4.99	5.63	8.31	8.01	7.32	9.21	9.7	9.76	9.18	7.41	6.77	7.85	7.89	6.75	8.46	7.09	7.4	PREDICTED: EH domain-containing protein 1 isoform X1 [Gossypium hirsutum]	Cellular Processes	Transport and catabolism	ko04144//Endocytosis	K12483	-	-	-	-
Gh_A01G087100	blue	FIM1	21.16	23.65	20.69	17.87	18.77	22.43	26.13	28.8	30.26	18.13	21.01	21.68	26.43	31.22	22.74	27.61	29.47	25.03	38.31	34.93	27.77	28.95	28.37	26.97	24.5	25.53	31.59	27.33	35.26	29.82	32.45	32.9	32.99	34.54	29.97	28.79	PREDICTED: fimbrin-1-like [Gossypium arboreum]	-	-	-	-	-	-	-	-
Gh_A01G087400	blue	GDPDL4	8.85	6.55	8.09	6.26	7.39	6.46	3.98	4.11	3.05	7.13	6.93	6.22	8.8	8.73	10.91	3.74	2.97	4.65	2.32	1.18	1.28	5.5	4.6	3.79	8.5	7.86	6.98	6.2	4.33	2.84	2.44	1.73	1.86	3.84	2.88	4.34	PREDICTED: glycerophosphodiester phosphodiesterase GDPDL4-like [Gossypium hirsutum]	-	-	-	-	GO:0031224//intrinsic component of membrane	GO:0008081//phosphoric diester hydrolase activity	GO:0044238//primary metabolic process	-
Gh_A01G087700	blue	RPS8	21.67	21	23.12	21.36	19.82	20.48	20.85	16.85	15.54	21.9	22.84	21.35	18.12	18.85	22.83	13.7	13.86	15.06	11.56	9.93	10.03	16.28	15.98	18.3	18.27	17.63	13.61	16.82	14.2	16.06	13.52	11.85	13.76	13.37	17.28	17.39	PREDICTED: 40S ribosomal protein S8-like [Gossypium hirsutum]	Genetic Information Processing	Translation	ko03010//Ribosome	K02995	-	-	-	-
Gh_A01G088400	blue	RNP1	9.48	11.06	11.16	9.24	9.86	9.84	7.71	8.15	8.06	8.97	9.5	8.58	7.58	8.07	8.74	5.26	6.08	5.88	7.59	4.4	4.08	4.71	4.31	5.42	9.47	9.29	7.86	8.19	6.6	6.26	8.39	8.65	7.78	5.23	5.44	6.28	PREDICTED: heterogeneous nuclear ribonucleoprotein 1 isoform X1 [Gossypium arboreum]	Genetic Information Processing	Translation	ko03015//mRNA surveillance pathway	K14411	-	-	-	-
Gh_A01G091600	blue	--	11.82	12.59	13.19	10.64	11.55	12.48	8.92	9.31	8.98	10.32	10.16	9.78	9	6.34	9.25	4.92	6.65	6.94	5.42	2.97	3.41	6.07	7.14	6.85	8.57	8.22	7.14	9.67	8.44	7.48	6.58	8.19	7.36	6.48	8.04	8.42	Isopentenyl-diphosphate delta-isomerase [Gossypium australe]	-	-	-	-	-	-	-	-
Gh_A01G091700	blue	ZIP11	18.54	16.2	17.22	15.09	19.82	20.81	11.12	7.81	9.58	22.24	17.97	15.69	10.12	8.6	11.6	4.21	6.22	9.96	4.81	2	1.56	5.44	5.35	6.48	13.74	10.83	13.06	14.12	12.78	8.05	7.1	5.19	6.42	9.77	7	9.87	PREDICTED: zinc transporter 11-like isoform X1 [Gossypium hirsutum]	-	-	-	-	-	-	-	-
Gh_A01G092800	blue	FLA1	10.09	7.84	6.19	5.86	10.1	7.66	4.4	3.45	3.95	7.39	7.03	7.99	6.63	5.7	10.8	2.6	2.37	3.52	0.86	1.01	0.81	4.63	4.31	2.97	7.26	5.21	5.98	3.43	2.45	1.64	1.76	1.67	1.74	3.07	3.69	3.62	PREDICTED: fasciclin-like arabinogalactan protein 1 [Gossypium hirsutum]	-	-	-	-	GO:0031225//anchored component of membrane	-	GO:0044767//single-organism developmental process	-
Gh_A01G093800	blue	At3g07680	50.48	51.01	57.33	56.21	52.43	49.79	53.32	49.17	50.56	53.57	56.4	56.86	42.57	38.42	43.92	37.09	40.75	45.14	38.67	35.02	30.67	32.2	32.74	44.34	46.15	53.36	46.97	49.67	52.49	47.02	43.6	35.66	35.54	41.07	44.65	46.49	PREDICTED: transmembrane emp24 domain-containing protein p24beta2-like [Gossypium raimondii]	-	-	-	-	GO:0031224//intrinsic component of membrane	-	-	-
Gh_A01G093900	blue	CSLE1	30.27	23.93	31.6	50.5	39.64	35.9	48	42.71	43.44	38.3	34.27	33.89	21.6	25.31	26.69	95.44	76.65	70.33	59.7	81.05	73.27	63.89	72.07	69.25	28.4	35.79	28.23	56.54	57.47	72.06	48.08	40.61	62.05	62.09	53.92	64.92	PREDICTED: cellulose synthase-like protein E1 isoform X1 [Gossypium hirsutum]	-	-	-	-	GO:0031224//intrinsic component of membrane	GO:0016759//cellulose synthase activity	GO:0030243//cellulose metabolic process	-
Gh_A01G094500	blue	POLR1C	7.27	7.44	8.43	7.22	7.76	10.33	6.87	6.18	5.75	9.5	8.23	9.28	4.88	4.19	8.45	6.11	5.07	7.7	4.05	4.71	5.71	6.8	4.97	5.24	7.38	6.52	5.37	4.72	4.68	4.76	3.21	3.32	2.71	5.74	5.24	5.16	PREDICTED: DNA-directed RNA polymerases I and III subunit RPAC1-like [Gossypium hirsutum]	Genetic Information Processing	Transcription	ko03020//RNA polymerase	K03027	-	GO:0005515//protein binding;GO:0034062//RNA polymerase activity	GO:0034645//cellular macromolecule biosynthetic process	-
Gh_A01G094600	blue	NOP2B	11.07	8.49	11.44	13.09	13.41	13.74	10.24	9.35	8.5	15.26	12.57	13.38	7.27	5.67	9.41	7.01	6.21	8.16	4.86	4.36	3.74	7.54	6.58	6.89	8.94	7.91	7.24	7.3	7.51	7.26	5.01	4.41	6.2	6.51	8.14	7.79	PREDICTED: 25S rRNA (cytosine-C(5))-methyltransferase nop2-like [Gossypium hirsutum]	-	-	-	-	-	GO:0008168//methyltransferase activity	GO:0016072//rRNA metabolic process	-
Gh_A01G095200	blue	FPS	16.2	15.14	15.35	21.62	26.53	26.13	20.11	18.07	18.04	21.41	19.99	22.95	15.44	14.32	13.4	15.77	19.26	19.93	14.07	15.44	13.07	11.56	13.07	15.25	13.51	16.45	14.04	20.68	17.63	19.61	15.72	15.22	14.87	12.84	13.68	13.89	PREDICTED: farnesyl pyrophosphate synthase 2-like [Gossypium arboreum]	Metabolism;Metabolism;Metabolism	Global and overview maps;Global and overview maps;Metabolism of terpenoids and polyketides	ko01100//Metabolic pathways;ko01110//Biosynthesis of secondary metabolites;ko00900//Terpenoid backbone biosynthesis	K00787;K00787;K00787	-	-	-	-
Gh_A01G095500	blue	HSP90-2	45.42	47.23	52.81	45.06	45.27	43.46	39.2	35.33	35.68	60.66	59.29	48.9	18.25	19.81	29.04	24.77	25.01	31.05	22.81	13.18	12.88	22.85	19.74	23.72	32.28	25.24	26.56	30.9	35.76	26.18	24.3	25.42	27.13	21.4	28.4	27.47	PREDICTED: heat shock cognate protein 80-like [Gossypium arboreum]	Organismal Systems;Genetic Information Processing	Environmental adaptation;Folding, sorting and degradation	ko04626//Plant-pathogen interaction;ko04141//Protein processing in endoplasmic reticulum	K04079;K04079	-	-	-	-
Gh_A01G096300	blue	UKL3	6.68	6.96	7.8	8.7	9.94	8.05	8.57	9.53	7.2	9.76	9.33	8.65	10.68	9.2	6.17	10.7	10.05	9.86	10.17	12.24	15.56	8.64	9.6	13.25	8.66	7.33	9.42	8.68	11.13	11.05	7.03	8.65	7.64	12.32	14.07	9.86	PREDICTED: uridine kinase-like protein 3 [Gossypium arboreum]	Metabolism;Metabolism	Global and overview maps;Nucleotide metabolism	ko01100//Metabolic pathways;ko00240//Pyrimidine metabolism	K00876;K00876	-	GO:0019206//nucleoside kinase activity;GO:0032550//purine ribonucleoside binding	GO:0006222//UMP biosynthetic process;GO:0006241//CTP biosynthetic process	-
Gh_A01G097800	blue	At1g17220	7.2	7.49	7.61	7.23	7.33	7.77	5.78	5.34	6.47	6.46	8.4	7.4	4.69	6.47	6.57	4.83	4.86	4.81	5.5	3.83	4.65	5.36	5.56	6.29	5.83	6.32	5.87	5.9	5.76	5.59	5.14	5.04	5.22	5.81	5.29	6.15	PREDICTED: translation initiation factor IF-2, chloroplastic-like [Gossypium hirsutum]	-	-	-	-	GO:0009526//plastid envelope;GO:0009532//plastid stroma	GO:0008135//translation factor activity, RNA binding;GO:0017111//nucleoside-triphosphatase activity;GO:0032550//purine ribonucleoside binding	GO:0006090//pyruvate metabolic process;GO:0006351//transcription, DNA-templated;GO:0006412//translation;GO:0006468//protein phosphorylation;GO:0009658//chloroplast organization;GO:0009668//plastid membrane organization;GO:0043269//regulation of ion transport	-
Gh_A01G098700	blue	XERICO	18.77	16.33	12.87	16.6	14.09	14.9	13.18	10.92	14.31	24.32	24.47	23.63	23.72	20.08	20.35	34.92	27.74	36.65	36.82	40.6	40.92	38.97	45.8	34.87	21.99	27.8	25	24.28	33.48	32.16	32.73	45.89	37.03	36.88	44.76	31.62	PREDICTED: RING finger protein 150-like [Gossypium hirsutum]	-	-	-	-	-	-	-	-
Gh_A01G098800	blue	XERICO	23.98	15.61	17.78	18.53	23.56	17.4	22.85	22.68	19.37	23.16	24.84	26.28	20.79	13.95	16.73	30.24	27.34	35.06	36.07	47.84	37.35	30.54	30.61	33.45	21.36	21.4	17.11	21.94	28.29	28.51	32.99	39.74	33.59	32.86	30.99	27.55	PREDICTED: E3 ubiquitin-protein ligase RNF149-like [Gossypium hirsutum]	-	-	-	-	-	-	-	-
Gh_A01G099300	blue	At1g56130	19.86	22.08	19.23	19.4	16.96	18.46	25.86	24.04	23.66	14.12	13.23	13.23	17.88	17.28	14.69	37.63	35.69	31.9	35.21	35.72	28.93	30.98	26.66	32.28	16.4	16.07	17.22	25.81	26.59	30.95	31.42	27.82	34.2	29.34	28.08	28.06	PREDICTED: probable LRR receptor-like serine/threonine-protein kinase At1g56140 [Gossypium arboreum]	-	-	-	-	GO:0031224//intrinsic component of membrane	GO:0004672//protein kinase activity;GO:0032550//purine ribonucleoside binding	GO:0006464//cellular protein modification process;GO:0006796//phosphate-containing compound metabolic process	-
Gh_A01G099900	blue	--	19.83	19.2	20.46	20.44	22.12	21.19	18.67	19.03	18.96	21.05	22.59	22.87	20.27	18	19.68	15.28	19.16	19.27	16.54	12.79	12.49	17.93	16.03	18.49	19.03	20.04	18.35	21.76	21.58	19.33	18.66	18.83	19.71	17.72	19.3	17.44	Peptidyl-prolyl cis-trans isomerase G isoform 1 [Gossypium australe]	-	-	-	-	-	GO:0003824//catalytic activity	GO:0000723//telomere maintenance;GO:0007059//chromosome segregation;GO:0009653//anatomical structure morphogenesis;GO:0010212//response to ionizing radiation;GO:0018205//peptidyl-lysine modification;GO:0032844//regulation of homeostatic process;GO:0033043//regulation of organelle organization;GO:0045491//xylan metabolic process;GO:0070192//chromosome organization involved in meiotic cell cycle	-
Gh_A01G100200	blue	PGK3	106.95	96.07	109.83	98.44	92.05	87.3	75.52	55	62.66	117.41	104.98	101.88	57.56	53.98	83.23	26.1	31.6	33.53	27.16	17.61	16.23	32.19	28.45	38.95	83.1	76.01	61.99	46.11	38.35	33.01	39.4	39.35	36.35	40.07	37.02	38.4	phosphoglycerate kinase, cytosolic-like [Gossypium hirsutum]	Metabolism;Metabolism;Metabolism;Metabolism;Metabolism;Metabolism	Global and overview maps;Global and overview maps;Global and overview maps;Global and overview maps;Carbohydrate metabolism;Energy metabolism	ko01100//Metabolic pathways;ko01110//Biosynthesis of secondary metabolites;ko01200//Carbon metabolism;ko01230//Biosynthesis of amino acids;ko00010//Glycolysis / Gluconeogenesis;ko00710//Carbon fixation in photosynthetic organisms	K00927;K00927;K00927;K00927;K00927;K00927	GO:0005576//extracellular region;GO:0005911//cell-cell junction;GO:0009532//plastid stroma;GO:0031090//organelle membrane	GO:0016772//transferase activity, transferring phosphorus-containing groups;GO:0032550//purine ribonucleoside binding	GO:0006090//pyruvate metabolic process;GO:0006796//phosphate-containing compound metabolic process;GO:0010038//response to metal ion;GO:0033554//cellular response to stress	-
Gh_A01G100300	blue	At1g56190	7.48	6.91	8.84	6.15	5.81	7.42	5.97	5.43	5.19	7.14	6.13	6.42	7.76	6.38	7.67	3.1	3.39	5.21	4.49	2.57	2.12	4.23	3.46	3.36	7.1	7.17	5.76	5.76	4.86	4.29	4.58	6.15	4.46	4.16	4.1	4.22	PREDICTED: phosphoglycerate kinase, chloroplastic [Gossypium hirsutum]	Metabolism;Metabolism;Metabolism;Metabolism;Metabolism;Metabolism	Global and overview maps;Global and overview maps;Global and overview maps;Global and overview maps;Carbohydrate metabolism;Energy metabolism	ko01100//Metabolic pathways;ko01110//Biosynthesis of secondary metabolites;ko01200//Carbon metabolism;ko01230//Biosynthesis of amino acids;ko00010//Glycolysis / Gluconeogenesis;ko00710//Carbon fixation in photosynthetic organisms	K00927;K00927;K00927;K00927;K00927;K00927	-	-	-	-
Gh_A01G100700	blue	--	22.42	52.48	28.17	28.75	25.42	30.07	54.65	39.6	56.17	27.77	42.9	27.61	45.58	39.53	25.93	33.88	49.65	37.69	37.41	57.62	90.78	42.34	32.98	46.98	21.62	27.44	27.12	37.16	75.24	57.9	64.5	67.69	55.36	50.58	77.24	46.17	PREDICTED: uncharacterized protein LOC107917546 [Gossypium hirsutum]	-	-	-	-	-	-	-	-
Gh_A01G100800	blue	--	12.01	16.07	12.73	13.3	13.53	14.33	8.31	9.13	6.87	15.94	20.06	16.49	7.67	7.28	9.5	5.64	9.12	7.77	4.88	6.43	7.24	7.94	6.51	10.58	8.64	10.19	11.2	8.4	15.81	12.98	8.17	7.83	6.35	6.31	15.54	15.88	Vacuolar sorting-associated protein 18 [Gossypium australe]	-	-	-	-	-	-	-	-
Gh_A01G100900	blue	--	24.66	29.16	20.11	17.41	23.75	18.72	21.09	10.93	11.75	17.27	25.29	18.66	11.56	18.29	19	8.21	15.91	26.8	11.43	6.19	4.48	10.47	6.95	15.46	15.96	20.09	19.83	18.59	28.07	24.7	13.47	13.49	16.75	15.57	17.86	21.13	PREDICTED: uncharacterized protein LOC107917049 isoform X1 [Gossypium hirsutum]	-	-	-	-	-	-	-	-
Gh_A01G101400	blue	RPS19C	16.25	17.8	20.17	16.88	17.73	17.02	14.37	9.26	11.34	19.85	19.26	19.65	13.83	12.06	21.68	12.05	8.42	12.02	5.04	5.23	6.62	12.47	10.83	13	16.1	11.15	10.37	12.75	9.68	11.12	9.4	7.32	9.17	13.1	11.71	12.58	PREDICTED: 40S ribosomal protein S19-3-like [Gossypium raimondii]	Genetic Information Processing	Translation	ko03010//Ribosome	K02966	GO:0030529//intracellular ribonucleoprotein complex	-	GO:0010467//gene expression	-
Gh_A01G103200	blue	ALDH5F1	23.78	22.45	22.29	20.59	22.23	23.4	22.14	20.7	20.59	20.61	20.02	21.82	19.66	17.23	17.88	14.37	15	16.49	12.79	10.74	9.78	12.07	12.77	14.67	19.78	21.11	16.95	18.71	18.34	17.34	16.25	14.13	15.29	17.48	15.58	15.33	PREDICTED: succinate-semialdehyde dehydrogenase, mitochondrial-like [Gossypium hirsutum]	Metabolism;Metabolism;Metabolism	Global and overview maps;Amino acid metabolism;Carbohydrate metabolism	ko01100//Metabolic pathways;ko00250//Alanine, aspartate and glutamate metabolism;ko00650//Butanoate metabolism	K17761;K17761;K17761	GO:0009532//plastid stroma;GO:0044429//mitochondrial part	GO:0000166//nucleotide binding;GO:0016620//oxidoreductase activity, acting on the aldehyde or oxo group of donors, NAD or NADP as acceptor;GO:0046914//transition metal ion binding	GO:0006105//succinate metabolic process;GO:0006325//chromatin organization;GO:0006950//response to stress;GO:0009063//cellular amino acid catabolic process;GO:0009314//response to radiation	-
Gh_A01G103600	blue	ctps	6.37	4.9	6.48	10.27	8.4	6.35	7.73	6.75	7.26	6.8	6.75	6.84	5.21	5.89	5.68	17.97	13.38	12.91	17.94	18.97	18.12	13.15	16.92	15.14	5.42	4.97	5.83	7.66	10.09	11.2	12.56	13.04	12.09	12.66	12.04	10.71	PREDICTED: CTP synthase-like [Gossypium hirsutum]	Metabolism;Metabolism	Global and overview maps;Nucleotide metabolism	ko01100//Metabolic pathways;ko00240//Pyrimidine metabolism	K01937;K01937	GO:0044444//cytoplasmic part	GO:0016879//ligase activity, forming carbon-nitrogen bonds;GO:0032550//purine ribonucleoside binding	GO:0000469//cleavage involved in rRNA processing;GO:0006241//CTP biosynthetic process;GO:0009064//glutamine family amino acid metabolic process	-
Gh_A01G104000	blue	guaA	12.33	16.53	17.9	13.32	11.92	9.75	7.38	9.11	9.76	13.39	16.1	9.39	14.39	15.43	11.94	4.66	4.33	3.1	1	1.26	0.62	7.96	6.83	5.55	11.22	8.07	10.19	5.95	5.89	4.07	2.96	1.38	3.82	4.69	7.08	6.42	PREDICTED: probable GMP synthase [glutamine-hydrolyzing] [Gossypium arboreum]	Genetic Information Processing	Replication and repair	ko03410//Base excision repair	K01246	-	GO:0043733//DNA-3-methylbase glycosylase activity	GO:0006281//DNA repair;GO:0006305//DNA alkylation	-
Gh_A01G104200	blue	ALY3	21.69	23.45	19.24	20.95	25.85	24.79	24.11	24.99	21.18	22.06	24.2	22.67	19.71	20.06	21.54	18.63	18.72	18.32	17.9	15.66	16.79	17.17	20.33	20.68	18.75	23.57	21.66	21.78	22.49	22.28	19.35	21.18	19.37	18.48	22.51	17.75	PREDICTED: THO complex subunit 4D-like [Gossypium arboreum]	Genetic Information Processing;Genetic Information Processing;Genetic Information Processing	Translation;Transcription;Translation	ko03013//RNA transport;ko03040//Spliceosome;ko03015//mRNA surveillance pathway	K12881;K12881;K12881	-	GO:0097159//organic cyclic compound binding	-	-
Gh_A01G104300	blue	--	10.62	8.38	8.9	7.23	9.89	9.04	7.02	6.45	7.03	8.58	7.72	8.81	8.29	8.4	9.68	5.66	4.96	5.77	3.17	1.86	1.66	5.01	4.28	4.57	8.95	7.49	8.09	9.41	6.46	5.58	5.05	4.62	4.32	4.84	4.93	4.75	hydroxyproline-rich glycoprotein family protein [Gossypium australe]	-	-	-	-	GO:0016020//membrane	-	-	-
Gh_A01G104700	blue	--	25.42	20.13	27.44	26.1	22.19	16.56	41.2	35.54	40.11	26.51	23.29	24.76	15.01	21.34	16.53	40.1	35.48	24.49	32.55	63.7	78.58	36.6	47.14	32.08	19.53	20.24	16.82	20.15	21.17	24.78	26.22	22.46	29.23	27.5	23.05	22.98	zinc-binding family protein [Hibiscus syriacus]	-	-	-	-	-	-	-	-
Gh_A01G104900	blue	CDC2D	20.4	17.79	19.75	10.44	13.85	14.97	9.64	11.9	10.69	16.87	13.67	14.62	18.95	19.26	23.52	4.36	2.93	5.55	1.35	1.67	0.34	7.49	4.21	5.7	22.86	18.81	18.59	7.67	3.29	3.56	4	2.97	3.91	6.07	4.66	6.81	PREDICTED: cell division control protein 2 homolog D-like [Gossypium hirsutum]	-	-	-	-	-	GO:0004674//protein serine/threonine kinase activity;GO:0032550//purine ribonucleoside binding	GO:0006464//cellular protein modification process;GO:0006796//phosphate-containing compound metabolic process	-
Gh_A01G105000	blue	ARID5	16.71	16.42	16.67	15.74	16.02	17.65	14.45	13.96	13.47	14.2	16.53	15.61	14.21	15.92	14.37	14.05	13.52	16.94	13.14	12.65	13.62	13.2	11.32	14.23	15.67	16.06	14.84	17.47	15.57	14.2	14.4	15.56	15.09	12.53	15.43	12.82	PREDICTED: AT-rich interactive domain-containing protein 5-like isoform X1 [Gossypium arboreum]	-	-	-	-	-	-	-	-
Gh_A01G105500	blue	IDM3	23.74	24.33	19.66	18.73	24.14	22.78	22.6	20.38	21.91	23.25	22.05	20.08	24.83	20.83	23.22	16.49	16.93	21.34	15.12	18.79	19.92	19.68	17.45	18.19	23.9	21.92	22.94	22.19	18.24	21.75	19.45	19.89	20.1	17.86	18.25	20.71	PREDICTED: increased DNA methylation 3-like [Gossypium hirsutum]	-	-	-	-	-	-	-	-
Gh_A01G105700	blue	MSSP2	6.78	8.59	8.67	7.39	8.58	6.4	4.67	6.1	5.79	7.82	8.33	5.94	8.42	8.36	6.89	4.47	4.64	2.77	3.54	2.54	2.25	6.31	4.48	4.12	5.62	5.35	5.5	3.32	3.48	2.96	3.61	3.74	2.84	3.16	5.64	3.87	PREDICTED: monosaccharide-sensing protein 2 [Gossypium arboreum]	-	-	-	-	GO:0031224//intrinsic component of membrane	GO:0016628//oxidoreductase activity, acting on the CH-CH group of donors, NAD or NADP as acceptor;GO:0022857//transmembrane transporter activity	GO:0044710//single-organism metabolic process;GO:0044763//single-organism cellular process;GO:0044765//single-organism transport	-
Gh_A01G106300	blue	--	26.49	22.66	27.31	25.04	24.18	21.04	20.45	16.22	17.89	26.55	27.25	22.61	26.85	26.73	29.94	13.39	14.25	18.85	10.02	7.14	4.94	13.65	10.57	15.76	26.75	24.89	26.08	21.74	12.77	13.15	15.73	13.06	12.73	18.7	10.8	17.56	Inhibitory regulator IRA1 [Gossypium australe]	-	-	-	-	GO:0009528//plastid inner membrane;GO:0044434//chloroplast part	-	GO:0000097//sulfur amino acid biosynthetic process	-
Gh_A01G106800	blue	sel	8.14	9.26	11.21	10.07	8.38	6.64	7.28	5.69	7.27	7.98	10.93	8.03	6.13	5.95	10.02	3.54	4.65	5.33	4.56	4.4	3.3	5.4	3.53	5.34	7.51	6.93	5.77	6.69	5.62	6.58	4.76	3.55	2.81	5.3	5.18	6.3	PREDICTED: protein canopy-1 [Gossypium arboreum]	-	-	-	-	-	-	GO:0009814//defense response, incompatible interaction;GO:0033554//cellular response to stress	-
Gh_A01G106900	blue	At5g42350	8.82	7.33	8.95	7.89	9.46	9.98	8	7.64	7.18	8.81	8.43	7.94	9.12	7.6	9.62	5.38	5.74	7.47	5.36	3.84	4.01	6.08	5.81	6.9	8.72	8.07	8.15	8.71	8.82	6.52	7.67	6.2	7.09	5.62	6.04	6.13	PREDICTED: F-box/kelch-repeat protein At5g42350-like [Gossypium hirsutum]	-	-	-	-	-	-	-	-
Gh_A01G107000	blue	PUB44	13.79	14.49	14	13.08	14.81	14.98	14.07	14.64	15.84	14.94	14.16	15.09	14.35	14.25	14.61	11.62	13.82	11.55	12.34	10.49	10.99	12.08	11.31	10.69	14.25	13.65	14.47	13.66	14.38	13.48	13.36	12.71	12.94	11.5	11.61	12.47	PREDICTED: U-box domain-containing protein 44-like [Gossypium hirsutum]	-	-	-	-	-	GO:0003824//catalytic activity	GO:0032446//protein modification by small protein conjugation	-
Gh_A01G107100	blue	--	6.65	7.86	8.98	5.47	9.71	7.91	7.72	5.02	5.49	6.99	6.67	7.72	7.36	6.46	7.9	5.7	6.61	6.95	5.14	5.41	4.1	5.41	5.32	6.67	9.38	7.21	7.76	8.76	8.2	6.44	8.42	7.72	6.5	5.54	7.06	8.18	PREDICTED: coiled-coil domain-containing protein 115-like isoform X1 [Gossypium hirsutum]	-	-	-	-	-	-	-	-
Gh_A01G107700	blue	HMGB2	151.23	163.86	149.42	165.32	186.82	191.45	111.47	127.86	115.25	165.1	172.51	166.66	127.81	119.61	112.24	71.79	74.48	87.67	61.85	51.25	52.03	93.33	101.86	119.94	107.83	106.6	106.43	101.19	97.03	106.55	73.24	87.78	71.32	103.24	128.92	117.98	PREDICTED: high mobility group B protein 3-like [Gossypium hirsutum]	-	-	-	-	-	-	-	-
Gh_A01G108500	blue	CAT1	57.51	62.64	56.5	49.29	54.23	61.1	50.72	56.82	57.95	53.25	58.73	60.64	51.8	51.51	42.75	70.31	72.23	72.04	98.97	87.15	88.26	71.04	79.79	70.94	54.46	48.34	55.04	74.21	81.44	75.47	77.65	96.1	80.31	74.87	76.01	75.85	catalase isozyme 1-like [Gossypium hirsutum]	Metabolism;Metabolism;Metabolism;Environmental Information Processing;Cellular Processes;Metabolism;Metabolism	Global and overview maps;Global and overview maps;Global and overview maps;Signal transduction;Transport and catabolism;Carbohydrate metabolism;Amino acid metabolism	ko01100//Metabolic pathways;ko01110//Biosynthesis of secondary metabolites;ko01200//Carbon metabolism;ko04016//MAPK signaling pathway - plant;ko04146//Peroxisome;ko00630//Glyoxylate and dicarboxylate metabolism;ko00380//Tryptophan metabolism	K03781;K03781;K03781;K03781;K03781;K03781;K03781	GO:0005840//ribosome;GO:0009526//plastid envelope;GO:0030312//external encapsulating structure;GO:0042579//microbody	GO:0003824//catalytic activity;GO:0016209//antioxidant activity;GO:0046906//tetrapyrrole binding;GO:0046914//transition metal ion binding	GO:0006950//response to stress;GO:0042743//hydrogen peroxide metabolic process;GO:0044710//single-organism metabolic process	-
Gh_A01G108900	blue	SMD3B	20.6	22.36	24.8	18.37	22.51	21.1	14.69	14.8	18.2	21.42	25.43	22.22	19	21.94	27.1	10.56	10.42	18.1	12.23	7.42	9.48	12.43	11.01	17.5	22.88	19.28	17.55	20.69	16.21	17.34	15.47	13.8	12.22	14.71	18.15	19.23	PREDICTED: small nuclear ribonucleoprotein Sm D3 [Gossypium raimondii]	Genetic Information Processing	Transcription	ko03040//Spliceosome	K11088	GO:0032991//macromolecular complex	-	-	-
Gh_A01G109500	blue	Tsr1	9.89	9.28	9.66	10.77	10.86	12.02	10.24	10.49	9.75	10.47	10.35	10.35	9.45	9.01	9.07	8.15	8.43	9.61	7.63	5.6	5.71	8.44	7.52	8.18	9.21	9.01	8.65	8.48	9.25	9.16	8.33	8.39	8.74	8.42	10.61	7.96	PREDICTED: pre-rRNA-processing protein TSR1 homolog isoform X1 [Gossypium arboreum]	-	-	-	-	-	-	-	-
Gh_A01G110100	blue	--	7.88	6.94	8.55	5.91	7.89	7.89	7.52	6.97	7.21	9.36	7.04	5.86	5.54	6.01	7.88	7.51	7.34	7.32	5.74	4.09	4.12	5.52	4.81	5.95	7.33	5.89	5.93	8.84	10.08	7.59	6.1	6.98	6.75	6.2	5.27	7.51	pre-rRNA-processing protein TSR1-like protein isoform X1 [Hibiscus syriacus]	-	-	-	-	GO:0009532//plastid stroma	-	GO:0043623//cellular protein complex assembly	-
Gh_A01G110400	blue	--	7.76	6.73	6.86	8.17	8.53	6.71	12.48	10.69	12.22	7.31	6.5	7.74	9.83	8.85	9.27	26.7	20.06	19.13	23.55	28.71	26.55	25.85	26.06	21.74	10.43	14.12	10.2	11.35	14.58	17.26	19.74	17.42	24.76	19.96	17.88	18.57	transmembrane protein [Gossypium australe]	-	-	-	-	-	-	-	-
Gh_A01G110800	blue	FTSH	33.46	38.11	38.17	33.51	29.96	28.65	17.52	16.61	20.04	36.59	36.78	37.38	11.25	19.15	23.81	16.29	18.67	17.84	17.43	10.2	10.31	40.83	28.89	31.86	18.78	23.11	22.28	17.44	21.3	18.22	17.89	25.74	23.86	27.18	26.86	30.91	ATP-dependent zinc metalloprotease FTSH, chloroplastic [Gossypium arboreum]	-	-	-	-	-	GO:0004175//endopeptidase activity;GO:0032550//purine ribonucleoside binding	GO:0019538//protein metabolic process	-
Gh_A01G111300	blue	At1g76200	33.88	33.31	31.67	31.52	31.95	35.36	25.88	23	30.9	31.01	34.97	33.02	27.33	29.1	35.82	21.82	23.9	22.73	20.52	17.15	17.42	19.79	19.62	28.98	27.62	32.47	24.78	28.57	30.65	28.27	25.7	25.8	16.96	23.5	25.59	25.16	PREDICTED: NADH dehydrogenase [ubiquinone] 1 beta subcomplex subunit 2-like [Gossypium hirsutum]	-	-	-	-	GO:0019866//organelle inner membrane;GO:0044455//mitochondrial membrane part	-	GO:0044710//single-organism metabolic process	-
Gh_A01G111800	blue	At5g42250	13.1	15.36	17.01	12.73	12.3	11.96	9.1	6.74	8.2	12.34	12.4	12.74	12.83	11.07	13.91	3.95	4.47	5.89	4.57	3.27	3.39	3.53	4.29	5.97	13.1	11.66	12.93	8.3	7.87	6.15	6.37	7.16	6.21	5.43	7.75	6.12	PREDICTED: alcohol dehydrogenase-like 7 [Gossypium hirsutum]	Metabolism;Metabolism;Metabolism;Metabolism;Metabolism;Metabolism	Global and overview maps;Global and overview maps;Global and overview maps;Carbohydrate metabolism;Lipid metabolism;Amino acid metabolism	ko01100//Metabolic pathways;ko01110//Biosynthesis of secondary metabolites;ko01200//Carbon metabolism;ko00010//Glycolysis / Gluconeogenesis;ko00071//Fatty acid degradation;ko00350//Tyrosine metabolism	K00121;K00121;K00121;K00121;K00121;K00121	GO:0044424//intracellular part	GO:0016616//oxidoreductase activity, acting on the CH-OH group of donors, NAD or NADP as acceptor;GO:0043169//cation binding	GO:0044710//single-organism metabolic process	-
Gh_A01G113300	blue	REFA1	163.83	138.28	159.79	152.43	155.43	155.95	137.5	130.49	111.37	161.13	149.89	154.89	114.29	114.04	158.26	111.83	106.44	125.21	85.96	74.24	84.12	109.02	110.81	105.99	149.54	107.5	108.55	127.64	105.42	113.06	105.58	85.93	101.77	109.01	109.14	114.23	elongation factor 1-alpha-like [Gossypium hirsutum]	Genetic Information Processing	Translation	ko03013//RNA transport	K03231	-	-	-	-
Gh_A01G113400	blue	--	27.35	27.73	27.82	27.71	29.75	26.72	26.67	24.3	28.48	29.49	30.77	27.14	27.68	26.17	28.99	15.36	15.13	18.06	16.77	13.18	13.08	17.81	19.44	17.62	25.56	24.04	23.11	19.87	19.86	18.17	20.22	20.68	18.5	19.88	23.02	18.29	PREDICTED: ribonuclease P protein subunit p25-like protein isoform X1 [Gossypium hirsutum]	-	-	-	-	-	-	-	-
Gh_A01G116800	blue	ARF5	6.29	5.88	5.72	6.12	7.15	10.11	6.36	6.79	7.68	4.31	4.97	4.61	6	6.26	6.56	17.22	14.5	14.55	10.59	12.69	13.57	6.59	6.72	7.11	4.88	6.27	5.95	16.16	14.39	11.79	9.44	10.57	10.04	4.41	4.85	5.27	PREDICTED: auxin response factor 5-like isoform X1 [Gossypium hirsutum]	Environmental Information Processing	Signal transduction	ko04075//Plant hormone signal transduction	K14486	-	-	-	ARF
Gh_A01G116900	blue	--	6.97	7.46	7.84	7.58	8.43	7.09	5.44	4.61	3.46	7.96	9.02	8.7	5.21	6.14	8.98	4.59	5.82	5.33	4.1	2.94	2.13	5.16	5.07	4.9	6.61	5.38	5.19	7.87	7.02	5.36	5.16	4.16	3.28	5.75	5.05	5.33	S-adenosyl-L-methionine-dependent methyltransferases superfamily protein [Theobroma cacao]	-	-	-	-	-	GO:0003824//catalytic activity	GO:0008152//metabolic process	-
Gh_A01G117300	blue	BPC6	7.83	8.05	7.12	5.75	6.79	6.08	6.72	5.92	6.1	6.87	6.46	6.66	3.65	4.15	5.11	4.31	3.44	5.4	4.08	3.52	3.06	2.85	5.08	4.3	5.71	4.98	5.59	6.56	5.59	6.54	5.02	7.46	4.37	5.55	5.13	5.49	PREDICTED: protein BASIC PENTACYSTEINE6-like isoform X1 [Gossypium hirsutum]	-	-	-	-	-	-	-	BBR-BPC
Gh_A01G117600	blue	Mcrs1	7.52	6.89	7.56	7.37	6.44	7.73	7.55	7.71	7.23	7.26	7.29	6.84	8.61	8.45	7.79	6.21	5.92	6.52	5.8	5.49	4.99	6.96	6.64	6.77	8.08	8.7	7.11	7.02	6.82	6.15	6.86	6.61	6.53	5.93	7.13	7.2	Microspherule protein 1 [Gossypium australe]	-	-	-	-	-	-	-	-
Gh_A01G118100	blue	--	14.82	16.66	15.38	17.65	16.11	16.72	14.81	14.6	14.49	15.15	15.08	15.7	17.31	16.43	16.01	13.13	12.75	11.96	12.99	9.91	10.03	13.47	14.22	12.12	17.44	16.3	18.44	16.03	12.76	14.41	13.42	14.03	12.59	15.7	12.48	11.88	PREDICTED: transcription initiation factor IIF subunit beta-like [Gossypium arboreum]	Genetic Information Processing	Transcription	ko03022//Basal transcription factors	K03139	GO:0044451//nucleoplasm part	GO:0008135//translation factor activity, RNA binding;GO:0032550//purine ribonucleoside binding;GO:0042623//ATPase activity, coupled	GO:0006352//DNA-templated transcription, initiation;GO:0006412//translation;GO:0008380//RNA splicing	-
Gh_A01G118200	blue	WAT1	10.26	7.41	11.02	7.64	9.56	8.73	4.73	4.46	4.07	7.99	6.11	6.56	8.31	8.23	10.91	1.81	1.7	1.91	0.21	0.11	0.46	3.49	1.37	2.9	10.86	7.39	8.87	1.77	0.71	0.96	1.5	1.19	1.14	2.54	1.75	2.99	PREDICTED: protein WALLS ARE THIN 1-like [Gossypium arboreum]	-	-	-	-	GO:0031224//intrinsic component of membrane	GO:0005215//transporter activity	GO:0044763//single-organism cellular process	-
Gh_A01G118300	blue	v1g247787	5.48	5.53	5.51	4.09	4.25	6.2	5.83	3.14	6.46	5.12	5.33	5.73	5.63	6.22	5.18	6.47	5.13	6.51	7.08	5.58	6.04	4.78	4.58	6.59	4.91	7.45	4.84	5.4	5.88	6.48	5.85	4.87	4.45	5.17	8.19	6.24	PREDICTED: glucose-induced degradation protein 8 homolog [Gossypium hirsutum]	-	-	-	-	-	-	-	-
Gh_A01G119200	blue	PAF2	30.4	30.83	33.34	28.82	31.28	37.47	26.45	25.41	25.73	29.02	28.39	32.13	26.62	26.13	30.26	18.15	20.07	23.39	18.6	12.94	10.99	17.03	18.62	20.42	30.36	26.99	29.87	29.69	28.74	23.82	24.35	25.56	24.16	22.5	20.12	23.58	Proteasome subunit alpha type-1-A -like protein [Gossypium arboreum]	Genetic Information Processing	Folding, sorting and degradation	ko03050//Proteasome	K02725	-	-	-	-
Gh_A01G119300	blue	GAMMACA1	24.22	24.67	29.77	24.63	22.18	23.55	21.58	21.58	18.51	24.41	24.14	24.85	21.92	24.17	28.1	17.52	17.53	19.08	14.35	12.24	13.23	18.38	16.12	18.56	23.93	25.58	23.24	25.98	21.76	18.67	19.86	18.49	16.91	21.09	16.72	20.16	PREDICTED: gamma carbonic anhydrase 1, mitochondrial-like [Gossypium hirsutum]	-	-	-	-	GO:0009536//plastid;GO:0030964//NADH dehydrogenase complex;GO:0044455//mitochondrial membrane part	GO:0003824//catalytic activity;GO:0005515//protein binding;GO:0043169//cation binding	GO:0005982//starch metabolic process;GO:0009900//dehiscence;GO:0031323//regulation of cellular metabolic process;GO:0043094//cellular metabolic compound salvage;GO:0051260//protein homooligomerization	-
Gh_A01G119400	blue	TP7	116.33	111.26	155.4	184.52	152.22	124.37	87.52	52.14	49.36	153.54	155.07	126.86	90.35	92.27	98.61	36.58	51.75	71.45	33.44	24.4	33.58	40.24	32.44	42.81	113.86	81.41	97.71	95.48	74.41	46.07	39.88	29.04	32.37	52.69	48.43	63.98	PREDICTED: isoflavone reductase-like protein [Gossypium hirsutum]	-	-	-	-	-	-	-	-
Gh_A01G120400	blue	rpmA	7.77	9.84	11.02	9.87	7.4	9.75	5.97	5.52	5.69	10.21	9.69	9.56	7.27	8.66	10.03	4.9	6.6	8.79	4.13	2.82	2.68	6.79	5.33	8.59	6.89	7.66	7.12	8.1	6.24	5.22	4.25	5.2	3.67	7.61	7.18	6.73	PREDICTED: 50S ribosomal protein L27-like [Gossypium hirsutum]	Genetic Information Processing	Translation	ko03010//Ribosome	K02899	GO:0030529//intracellular ribonucleoprotein complex	-	GO:0010467//gene expression	-
Gh_A01G120600	blue	TYW1	7.92	6.74	7.87	7.42	8.51	8.53	6.21	6.49	6.02	6.33	7.01	7.32	6.16	7.16	8.55	8.29	7.79	7.12	5.94	5.38	5.69	8.24	6.91	7.66	6.48	6.39	5.67	8.35	7.67	6.92	5.63	5.18	8.27	6.41	7.08	7.44	PREDICTED: S-adenosyl-L-methionine-dependent tRNA 4-demethylwyosine synthase-like [Gossypium hirsutum]	-	-	-	-	GO:0043231//intracellular membrane-bounded organelle	GO:0003824//catalytic activity;GO:0032553//ribonucleotide binding;GO:0046914//transition metal ion binding;GO:0051536//iron-sulfur cluster binding	GO:0006399//tRNA metabolic process;GO:0044710//single-organism metabolic process	-
Gh_A01G120800	blue	PGIC1	35.17	34.34	40.21	36.86	34.01	38.45	33.35	31.33	34.14	37.74	34.69	37.92	32.86	28.89	33.3	22.83	22.76	23.69	16.74	15.83	13.13	22.17	23.06	24.87	34.09	36.41	33.8	33.11	24.61	24.95	25.03	23.34	22.06	28.34	25.85	26.52	PREDICTED: glucose-6-phosphate isomerase, cytosolic [Gossypium hirsutum]	Metabolism;Metabolism;Metabolism;Metabolism;Metabolism;Metabolism;Metabolism	Global and overview maps;Global and overview maps;Global and overview maps;Carbohydrate metabolism;Carbohydrate metabolism;Carbohydrate metabolism;Carbohydrate metabolism	ko01100//Metabolic pathways;ko01110//Biosynthesis of secondary metabolites;ko01200//Carbon metabolism;ko00500//Starch and sucrose metabolism;ko00010//Glycolysis / Gluconeogenesis;ko00520//Amino sugar and nucleotide sugar metabolism;ko00030//Pentose phosphate pathway	K01810;K01810;K01810;K01810;K01810;K01810;K01810	GO:0044444//cytoplasmic part	GO:0003824//catalytic activity	GO:0006006//glucose metabolic process;GO:0006090//pyruvate metabolic process;GO:0009411//response to UV;GO:0009812//flavonoid metabolic process;GO:0034285//response to disaccharide;GO:0050832//defense response to fungus	-
Gh_A01G123400	blue	--	10.37	10.02	9.6	7.79	7.93	12.71	9.78	7.27	6.08	7.2	8.41	8.75	6.99	11.64	9.86	10.53	10.84	11.55	10.25	10.38	12.69	9.88	12.85	11.84	8.12	10.13	11.18	11.32	11.29	16.17	14.01	9.67	10.29	7.73	8.01	9.33	PREDICTED: uncharacterized protein LOC107917395 [Gossypium hirsutum]	-	-	-	-	-	-	-	-
Gh_A01G123500	blue	--	11.96	12.44	8.85	7.91	10.5	10.05	11.67	11.21	13.67	8.52	12.81	9.66	7.19	14.92	12.99	11.89	10.5	16.11	11	13.38	13.62	11.74	8.03	11.99	10.11	10.12	13.46	11.88	12.24	13.72	14.28	13.18	13.14	9.77	9.77	10.66	PREDICTED: uncharacterized protein LOC107917090 [Gossypium hirsutum]	-	-	-	-	-	-	GO:0044763//single-organism cellular process;GO:0050896//response to stimulus	-
Gh_A01G124500	blue	TIC22	7.17	6.62	7.02	6.69	7.1	7.95	6.67	6.43	5.85	8.18	7.58	8.7	7.61	6.55	7.44	7.14	6.72	8.02	5.22	4.83	5.98	6.38	5.23	6.79	7.67	6.95	7.18	7.6	8.12	7.32	5.9	6.27	7.89	6.91	7.85	7.21	PREDICTED: protein TIC 22, chloroplastic-like isoform X1 [Gossypium hirsutum]	-	-	-	-	-	-	-	-
Gh_A01G125900	blue	At1g65240	20.65	18.99	20.65	19.81	19.24	20.77	20.08	18.97	20.14	19.69	19.02	19.25	22.32	19.56	18.87	16.68	17.32	17.75	15.83	14.47	14.81	15.41	17.72	16.25	19.08	19.51	21.58	20.17	21.19	19.31	21.18	19.71	19.02	18.89	16.2	17.77	PREDICTED: protein ASPARTIC PROTEASE IN GUARD CELL 1-like [Gossypium hirsutum]	-	-	-	-	GO:0031984//organelle subcompartment;GO:0043231//intracellular membrane-bounded organelle	GO:0016787//hydrolase activity	GO:0019538//protein metabolic process	-
Gh_A01G126900	blue	--	23.23	18.76	21.66	26.73	27.13	27.5	14.7	15.72	12.26	25.09	22.86	22.05	14.28	17.17	19.45	12.17	11.49	20.69	6.56	3.18	2.77	10.91	7.56	10.5	17.84	15.46	15.37	25.24	13.65	10.77	10.13	6.41	13.24	9.49	7.48	13.53	LRR-family protein [Theobroma cacao]	-	-	-	-	-	-	-	-
Gh_A01G127600	blue	PAB2	48.11	55.15	48.47	46.16	44.89	46.75	51.12	55.17	54.73	44.09	47.65	46.38	44.06	46.07	41.68	56.82	58.71	55.05	59.4	57.41	57.78	45.04	49.95	51.38	46.71	47.41	45.43	54.11	62.51	57.94	60.66	62.95	63.3	52.53	54.4	53.39	PREDICTED: polyadenylate-binding protein 2-like [Gossypium hirsutum]	Genetic Information Processing;Genetic Information Processing;Genetic Information Processing	Translation;Translation;Folding, sorting and degradation	ko03013//RNA transport;ko03015//mRNA surveillance pathway;ko03018//RNA degradation	K13126;K13126;K13126	GO:0044424//intracellular part	GO:0003676//nucleic acid binding	-	-
Gh_A01G128700	blue	--	32.58	26.51	31.78	45.72	50.81	46.27	67.04	57.19	58.05	50.87	47.54	52.12	35.87	36.65	37.72	61.92	66.05	65.45	66.97	85.67	81.59	64.34	81.59	75.44	38.59	46.85	53.51	50.81	53.53	58.36	52.39	51.15	44.1	80.97	71.97	70.23	Calcium-transporting ATPase 3 family protein [Hibiscus syriacus]	-	-	-	-	-	-	-	-
Gh_A01G129800	blue	HEXO3	5.02	6.66	6.48	8.28	6.41	6.64	3.03	3.86	3.04	5.83	6.58	5.69	4.99	6.22	6.73	4.75	4.22	3.79	2.63	1.12	1.08	4.14	3.81	3.52	5.61	5.14	5.63	4.13	3.55	4.07	2.08	1.75	2.2	3.06	3.26	4.06	PREDICTED: beta-hexosaminidase 3-like isoform X1 [Gossypium hirsutum]	Metabolism;Metabolism;Metabolism;Metabolism;Metabolism;Metabolism;Metabolism	Global and overview maps;Carbohydrate metabolism;Glycan biosynthesis and metabolism;Glycan biosynthesis and metabolism;Glycan biosynthesis and metabolism;Glycan biosynthesis and metabolism;Glycan biosynthesis and metabolism	ko01100//Metabolic pathways;ko00520//Amino sugar and nucleotide sugar metabolism;ko00513//Various types of N-glycan biosynthesis;ko00531//Glycosaminoglycan degradation;ko00511//Other glycan degradation;ko00603//Glycosphingolipid biosynthesis - globo and isoglobo series;ko00604//Glycosphingolipid biosynthesis - ganglio series	K12373;K12373;K12373;K12373;K12373;K12373;K12373	GO:0005618//cell wall;GO:0016020//membrane	GO:0015929//hexosaminidase activity	GO:0044238//primary metabolic process	-
Gh_A01G130000	blue	purH	9.36	7.7	9.42	7.08	9.45	8.55	6.32	5.54	4.34	9.6	7.43	9.44	7.38	7.95	11	4.7	4.71	5.43	3.9	2.16	2.46	4.98	4.25	4.54	10.24	7.18	6.58	6.07	5.22	5.45	4.19	4.32	3.99	4.75	4.66	4.94	PREDICTED: bifunctional purine biosynthesis protein PurH-like isoform X1 [Gossypium hirsutum]	Metabolism;Metabolism;Metabolism;Metabolism	Global and overview maps;Global and overview maps;Nucleotide metabolism;Metabolism of cofactors and vitamins	ko01100//Metabolic pathways;ko01110//Biosynthesis of secondary metabolites;ko00230//Purine metabolism;ko00670//One carbon pool by folate	K00602;K00602;K00602;K00602	-	-	-	-
Gh_A01G131600	blue	AAP6	8.95	4.79	7.06	5.3	7.13	7.59	1.41	1.67	2.09	6.2	6.97	6.48	4.83	3.96	9.65	0.62	0.32	0.85	0.08	0.07	0.13	1.33	1.81	0.96	9.02	5.98	5.43	1.82	0.36	0.04	0.25	0.21	0.18	1.91	1.88	1.35	PREDICTED: amino acid permease 6-like [Gossypium hirsutum]	-	-	-	-	GO:0031224//intrinsic component of membrane	GO:0015171//amino acid transmembrane transporter activity;GO:0015291//secondary active transmembrane transporter activity	GO:0006812//cation transport;GO:0006865//amino acid transport;GO:0015740//C4-dicarboxylate transport;GO:0044763//single-organism cellular process	-
Gh_A01G132800	blue	At5g64460	10.51	12.28	13	12	14.47	12.93	8.08	6.8	6.77	15.13	15	13.15	8.27	8.38	9.06	7.02	7.31	8.62	4.42	4.7	4.86	7.29	8.57	8.52	7.81	9.23	8.1	8.58	13.5	8.63	5.92	7.74	6.3	8.57	9.51	8.74	PREDICTED: phosphoglycerate mutase-like protein 1 [Gossypium arboreum]	-	-	-	-	-	-	-	-
Gh_A01G134700	blue	--	6.54	6.58	5.46	5.35	4.03	4.12	9.58	6.42	10.55	4.64	6.2	8.78	6.66	6.08	3.13	5.13	5.37	6.4	3.72	9.93	10.09	7.68	7.24	6.06	4.3	8.08	6.52	4.72	4.58	5.63	6.33	5.8	5.92	6.32	4.89	4.51	Homeodomain-like superfamily protein isoform 1 [Hibiscus syriacus]	-	-	-	-	-	-	-	-
Gh_A01G135400	blue	ULP2B	9.44	9.34	8.11	8.44	8.95	9.06	7.71	8.07	9.06	8.24	8.79	8.59	9.1	9.32	8.08	5.9	7.6	6.96	7.86	6.2	5.21	6.7	6.66	6.39	8.37	9.42	9.05	8.44	9.27	7.5	7.93	8.33	7.56	7.19	7.75	7.36	PREDICTED: probable ubiquitin-like-specific protease 2B isoform X1 [Gossypium hirsutum]	-	-	-	-	-	-	-	-
Gh_A01G136000	blue	APSR1	9.42	10.78	9.92	11.73	11.66	11.57	11.14	10.62	10.58	10.26	9.63	8.79	9.18	9.34	10.81	5.41	5.4	7.05	5.97	3.1	3.41	3.44	4.97	4.91	9.59	10.53	9.62	9.75	7.67	7.05	8.02	7.52	7.48	6.26	5.58	6.16	DUF632 domain-containing protein/DUF630 domain-containing protein [Gossypium australe]	-	-	-	-	-	-	-	-
Gh_A01G136400	blue	--	68.26	52.92	62.23	46.03	48.55	50.2	49.79	38.82	36.12	54.17	50.13	43.87	50.94	45.04	60.48	32.55	35.65	51.43	33.02	17.34	19.51	37.63	28.12	37.05	61.84	41.21	53.32	66.02	40.67	31.31	36.87	29.99	34.95	37.5	27.95	47.06	PREDICTED: classical arabinogalactan protein 4-like [Gossypium arboreum]	-	-	-	-	-	-	-	-
Gh_A01G137500	blue	UBI11	31.78	31.44	30.89	30.05	29.25	29.38	30	26.32	30.62	31.99	35.52	31.97	35.15	36.65	36.2	18.84	20.43	22.32	22.85	17.55	17.21	21.09	21.09	22.26	34.56	37.99	37.02	26.35	22.94	19.63	25.51	24.78	19.97	23.77	24.52	25.53	PREDICTED: polyubiquitin-like [Gossypium hirsutum]	-	-	-	-	-	-	-	-
Gh_A01G137800	blue	PXM16	51.24	50.63	54.68	60.38	50.41	57.64	62.94	63.8	65	52.21	52.95	54.03	55.63	53.04	49.78	47.22	45.19	43.39	33.97	30.53	28.1	35.94	35.96	35.23	48.62	55.55	58.18	39.74	45.76	46.69	37.57	31.19	36.1	35.22	37.94	36.02	PREDICTED: insulin-degrading enzyme-like 1, peroxisomal isoform X1 [Gossypium arboreum]	-	-	-	-	-	-	-	-
Gh_A01G137900	blue	PXM16	19.03	18.39	18.69	16.57	17.54	19.73	16.93	18.03	15.42	17.32	19.96	18.62	20.61	21.1	20.23	12.8	13.08	14.53	11.84	9.03	8.41	12.53	12.99	13.16	19.75	19.49	19.25	16.58	13.49	14.95	14.07	14.77	14.12	13.52	12.49	12.74	PREDICTED: insulin-degrading enzyme-like 1, peroxisomal isoform X1 [Gossypium arboreum]	-	-	-	-	-	-	-	-
Gh_A01G138000	blue	--	13.65	12.44	9.87	16.23	12.39	10.11	13.33	14.9	13.69	12.13	15.48	12.33	13.74	15.15	16.72	13.37	14	11.26	9.38	8.82	8.99	11.85	9.12	12.57	18.51	18.19	16.73	13.26	11.39	10.86	11.41	9.87	8.74	9.86	8.91	12.41	PREDICTED: glycoprotein gp100-like [Gossypium hirsutum]	-	-	-	-	-	-	-	-
Gh_A01G138900	blue	CUL1	7.59	8.25	7.06	7.02	8.5	7.98	6.82	6.12	5.87	8.82	9.51	8.58	7.87	5.68	4.47	4.55	5.33	7.27	6.4	4.11	4.65	4.52	3.99	6.59	6.84	7.47	6.14	5.56	7.07	7.2	4.72	6.39	4.63	5.27	6.9	5.68	PREDICTED: cullin-1-like [Gossypium hirsutum]	-	-	-	-	-	-	-	-
Gh_A01G139500	blue	RPS15AA	75.07	78.17	73.44	70.46	74.69	67.6	67.92	55.06	54.48	79.17	81.77	73.89	70.52	78.71	84.31	42.98	35.59	50.08	29.89	27.58	24.58	52.7	47.59	55.21	76.11	66.03	66.3	52.96	47.32	48.48	41.55	38.34	40.91	53.7	62.9	57.38	40S ribosomal protein S15a-1 [Jatropha curcas]	Genetic Information Processing	Translation	ko03010//Ribosome	K02957	-	-	-	-
Gh_A01G139600	blue	--	12.7	15.33	13.06	15.52	16.38	15.29	16.5	17.86	17.41	14.98	14.64	16.21	11.79	13.22	12.85	14.33	15.85	16.8	17.94	16.59	15.38	12.97	14.83	13.76	12.04	14.81	13.45	14.24	17.12	16.43	18.21	17.3	16.07	17.47	16.34	15.92	enhancer of polycomb-like transcription factor protein [Gossypium australe]	-	-	-	-	-	-	-	-
Gh_A01G139700	blue	INVE	9.73	10.31	9.66	10.35	10.14	9.67	13.13	13.5	12.54	10.13	10.47	11.48	8.32	7.62	8.56	11.99	12.22	10.11	18.13	18.84	20.23	14.18	13.9	14.6	7.72	10.15	10.05	11.59	12.41	14.11	13.66	16.56	13.52	14.9	13.71	12.46	PREDICTED: neutral/alkaline invertase 3, chloroplastic-like isoform X1 [Gossypium hirsutum]	-	-	-	-	-	GO:0004553//hydrolase activity, hydrolyzing O-glycosyl compounds	-	-
Gh_A01G140400	blue	MTM1	4.97	6.51	5.32	5.74	5.92	5.43	6.59	6.51	6.42	5.64	5.55	5.56	5.71	5.32	5.14	5.92	7.38	6.07	7.35	8.23	8.35	6.42	6.9	6.91	5.56	4.98	5.43	6.9	6.61	7.57	7.62	8.26	6.33	6.34	6.51	7.48	PREDICTED: phosphatidylinositol-3-phosphatase myotubularin-1-like isoform X1 [Gossypium hirsutum]	Metabolism;Metabolism;Environmental Information Processing	Global and overview maps;Carbohydrate metabolism;Signal transduction	ko01100//Metabolic pathways;ko00562//Inositol phosphate metabolism;ko04070//Phosphatidylinositol signaling system	K18081;K18081;K18081	-	-	-	-
Gh_A01G140600	blue	PHF1	12.5	13.85	13.92	14.76	14.74	17.91	14.35	14.51	11.82	15.04	13.84	15.16	14.82	14.5	16.67	10.61	13.55	13.44	9.76	9.14	10.65	12.19	9.26	12.37	16.08	15.25	17.44	18.54	15.22	12.93	13.37	12.75	10.93	14.09	11.95	14.24	PREDICTED: SEC12-like protein 1 [Gossypium hirsutum]	Genetic Information Processing	Folding, sorting and degradation	ko04141//Protein processing in endoplasmic reticulum	K14003	GO:0031090//organelle membrane;GO:0031224//intrinsic component of membrane	-	GO:0006605//protein targeting;GO:0006865//amino acid transport;GO:0015672//monovalent inorganic cation transport;GO:0015698//inorganic anion transport;GO:0015748//organophosphate ester transport;GO:0016482//cytoplasmic transport;GO:0043067//regulation of programmed cell death;GO:0051049//regulation of transport	-
Gh_A01G141000	blue	HB2	10.43	7.63	10.21	21.02	19.99	16.19	5.45	3.09	3.09	19.02	19.52	17.94	5.15	7.61	9.08	2.82	3.67	3.82	0.53	0	0.57	3.25	3.06	3.85	7.1	4.56	6.53	10.1	6.31	3.78	2.74	1.61	1.29	7.64	7.49	8.96	PREDICTED: non-symbiotic hemoglobin 2-like [Gossypium hirsutum]	-	-	-	-	-	GO:0046906//tetrapyrrole binding;GO:0046914//transition metal ion binding	GO:0015669//gas transport	-
Gh_A01G141800	blue	At3g52300	96.78	97.75	112.23	100.42	96.9	97.35	99.62	91.08	88.35	110.04	97.76	100.73	98.54	102.35	111.11	72.28	76.39	84.73	62.96	55.41	58.56	68.85	70.59	79.71	112.76	101.06	106.01	99.08	82.7	75.63	83.78	62.96	75.35	91.87	72.98	95.09	PREDICTED: ATP synthase subunit d, mitochondrial-like [Gossypium hirsutum]	Metabolism;Metabolism	Global and overview maps;Energy metabolism	ko01100//Metabolic pathways;ko00190//Oxidative phosphorylation	K02138;K02138	-	-	-	-
Gh_A01G142500	blue	PP2A	18.26	20.77	20.79	18.63	17.68	16.58	16.66	16.78	17.6	18.79	18.37	18.29	16.99	16	16.4	11.78	12.07	12.45	13.8	9.2	10.22	12.16	13.16	12.7	18	16.56	18.32	14.54	12.78	14	15.77	15.5	14.39	13.62	12.61	13.8	PREDICTED: serine/threonine-protein phosphatase PP2A catalytic subunit-like [Gossypium hirsutum]	Genetic Information Processing;Cellular Processes	Translation;Transport and catabolism	ko03015//mRNA surveillance pathway;ko04136//Autophagy - other eukaryotes	K04382;K04382	-	GO:0003824//catalytic activity	GO:0006796//phosphate-containing compound metabolic process	-
Gh_A01G143200	blue	At2g41900	14.11	13.5	12.45	11.05	11.88	14.1	11.34	11.23	10.39	10.75	11.18	10.91	9.42	11.1	10.6	10.43	10.18	10.27	11.15	7.8	6.66	10.75	9.97	10.3	9.52	9.03	9.83	12.43	9.96	10.06	11.63	11.98	12.29	9.56	10.39	11.25	PREDICTED: zinc finger CCCH domain-containing protein 30-like [Gossypium hirsutum]	-	-	-	-	-	-	-	C3H
Gh_A01G143700	blue	--	19.43	19.45	17.02	19.5	15.11	9.83	6.8	6.19	9.64	22.15	21.38	17.29	10.64	13.27	22.25	12.75	8.49	10.67	4.34	4.39	4.9	20.99	18.89	20.28	19.04	18.04	15.39	15.2	8.65	10.78	8.15	6.79	5.04	20.65	12.07	26.98	No apical meristem (NAM) protein [Corchorus olitorius]	-	-	-	-	-	-	-	-
Gh_A01G143800	blue	--	67.17	60.59	67.73	66.6	70.1	46.5	39.18	22.35	34.74	86.16	89.56	65.64	112.65	97.35	115.86	61.25	49.91	59.2	34.16	61.44	74.86	75.61	84.46	83.49	93.7	97.17	90.16	47.81	41.89	36.37	32.62	26.57	20.97	59.22	37.8	75.25	hypothetical protein ES319_A01G138300v1 [Gossypium barbadense]	-	-	-	-	-	-	-	-
Gh_A01G144000	blue	--	31.39	37.21	36.86	31.81	26.51	17.01	15.96	5.63	6.48	43.51	65.08	29.91	23	22.38	30.39	6.74	3.38	11.64	4.77	2.72	4.57	10.49	11.05	17.51	27.69	19.06	22.01	21.56	15.49	6.24	5.53	4.9	2.89	12.03	11.66	21.73	hypothetical protein ES319_A01G138500v1 [Gossypium barbadense]	-	-	-	-	-	-	-	-
Gh_A01G145000	blue	MYOB7	6.68	6.17	6.12	8.13	10.72	8.37	10.03	9.37	10.09	7.93	8.04	9.3	8.23	8.09	6.38	10.15	10.19	9.11	8.93	9.89	10.88	10.32	10.34	12.06	7.01	8.63	8.01	7.33	10.87	11.08	9.05	10.82	8.22	11.65	12.59	9.71	PREDICTED: myosin-binding protein 7-like isoform X2 [Gossypium arboreum]	-	-	-	-	-	-	-	-
Gh_A01G145100	blue	RPS5	77.61	67.55	76.39	72.79	74	83	65.04	62.48	63.27	80.39	75.99	74.31	67.5	67.14	86.6	59.7	58.07	69.95	51.89	34.74	32.42	58.68	49.69	62.47	79.89	65.12	69.85	71.32	56.01	60.54	55.6	48.62	55.84	59.33	65.87	60.7	PREDICTED: 40S ribosomal protein S5 [Gossypium arboreum]	Genetic Information Processing	Translation	ko03010//Ribosome	K02989	-	-	-	-
Gh_A01G148000	blue	--	8.63	8.49	9.71	8.46	9.31	9.35	6.96	7.86	7.41	9.58	9.26	9.06	7.59	8.67	9.07	5.8	6.53	5.91	5.51	4.62	5.28	7.3	6.33	6.8	7.83	8.26	8.48	8.04	7.59	6.48	7.84	6.64	7.43	8.11	6.81	8.01	PREDICTED: TBCC domain-containing protein 1-like [Gossypium hirsutum]	-	-	-	-	-	GO:0008092//cytoskeletal protein binding	GO:0006996//organelle organization	-
Gh_A01G148100	blue	RPL6	36.83	34.05	39.77	37.67	40.31	37.18	30.98	27.81	28.72	40.81	33.79	31.76	25.91	27.32	40.75	27.3	23.27	32.35	17.08	15.88	15.66	25.99	27.2	30.06	37.29	26.2	28.22	27	23.19	27.04	22.38	20.54	22.18	26.28	28.55	29.01	PREDICTED: 60S ribosomal protein L6-1-like [Gossypium hirsutum]	Genetic Information Processing	Translation	ko03010//Ribosome	K02934	-	-	-	-
Gh_A01G148700	blue	RPS14C	68.47	62.53	62.17	62.56	61.17	63.18	52.07	38.06	43.62	76.91	72.15	67.36	53.17	63.34	78.52	38.39	31.18	41.12	26.09	23.46	21.22	36.09	35.45	46.86	70.07	60.8	52.86	47.75	37.05	39.51	33.09	28.57	33.43	45.2	43.71	50.69	PREDICTED: 40S ribosomal protein S14-3 [Gossypium raimondii]	Genetic Information Processing	Translation	ko03010//Ribosome	K02955	GO:0030529//intracellular ribonucleoprotein complex	-	GO:0010467//gene expression	-
Gh_A01G149000	blue	RPS14C	0	3.65	9.99	4.16	11.36	11.98	2.35	4.94	7.4	7.19	8.47	7.51	7	3.33	13.36	0.32	8.01	8.76	6.49	0	3.09	8.37	0	0	11.02	2.78	13.75	7.51	7.92	5.46	3.11	5.67	3.46	11.63	3.3	0.3	PREDICTED: 40S ribosomal protein S14-3 [Gossypium raimondii]	Genetic Information Processing	Translation	ko03010//Ribosome	K02955	GO:0030529//intracellular ribonucleoprotein complex	-	GO:0010467//gene expression	-
Gh_A01G149500	blue	--	9.98	7.88	9.22	7.87	9.52	7.51	7.02	6.67	5.72	8.08	8.89	9.16	8.19	8.07	8.83	5.82	5.68	7.45	4.88	4.44	4.32	6.39	6.37	7.28	8.1	8.17	7.46	8.58	9.56	6.36	6.85	5.69	6.85	5.75	6.45	8.43	Alpha/beta-Hydrolases superfamily protein [Gossypium australe]	-	-	-	-	-	GO:0003824//catalytic activity	-	-
Gh_A01G151000	blue	--	18.37	17.61	18.4	15.18	16.71	16.34	15.03	11.59	11.9	17.02	14.76	15.06	10.79	11.4	14.26	12.01	9.9	14.05	9.37	8.79	9.39	10.25	10.67	11.42	16.13	13.57	12.83	13.57	14.16	14.13	12.06	12.19	10.2	11.57	12.72	11.99	PREDICTED: protein LSM12 homolog [Gossypium hirsutum]	-	-	-	-	-	-	-	-
Gh_A01G151300	blue	At2g36630	4.44	4.7	3.33	5.6	5.08	4.55	5.83	6.12	5.76	6.12	4.96	4.77	5.16	4.94	4.42	43.36	32.68	30.43	35.6	46.03	49.4	31.2	36.18	31.03	4.83	5.29	4.47	21	21.06	27.58	21.11	21.73	26	29.52	21.53	29.9	Sulfite exporter TauE/SafE family protein isoform 1 [Gossypium australe]	-	-	-	-	-	-	-	-
Gh_A01G151400	blue	AHL1	6.55	8.18	8.03	9.05	7.86	8.79	7.65	7.47	8.9	7.41	8.36	6.97	7.33	6.45	8.22	6.54	6.22	7.04	5.03	5.1	4.4	6.65	6.83	6.64	6.06	7.38	6.46	8.43	8.35	6.18	7.67	7.57	6.36	5.72	5.77	8.68	PREDICTED: AT-hook motif nuclear-localized protein 1-like [Gossypium hirsutum]	-	-	-	-	-	-	-	-
Gh_A01G151700	blue	--	7.89	7.13	8.15	7.57	6.2	6.81	6.02	5.32	5.11	7.33	7.89	7.06	5.76	6.64	6.51	4.37	4.96	6.06	4.36	3.49	3.45	5.8	5.08	5.33	5.99	5.37	7.13	7.4	7.15	7.03	5.15	3.67	3.51	4.89	6.59	5.61	hypothetical protein ES319_A01G145900v1 [Gossypium barbadense]	-	-	-	-	-	-	-	-
Gh_A01G153000	blue	CDC48	46.93	45.26	48.88	57.7	55.85	54.07	47.24	45.1	44.54	51.33	56.82	53.89	40.91	39.14	44.58	42.2	43.9	42.2	35.29	31.22	29.55	43.18	40.02	46.25	46.21	47.03	44.17	47.49	46.76	42.77	39.99	35.52	38.96	42.99	41.23	47.94	Cell division cycle 48 [Gossypium arboreum]	Genetic Information Processing	Folding, sorting and degradation	ko04141//Protein processing in endoplasmic reticulum	K13525	-	-	-	-
Gh_A01G154200	blue	--	15.58	30.42	26.2	17.16	13.38	9.81	8.05	7.69	6.53	19.4	25.58	13.14	14.24	11.55	12.87	2.53	5.85	6.46	0.68	1.65	2.88	2.14	1.84	4.08	14.67	13.39	13.41	14.05	12.89	7.82	19.16	20.66	18.25	8.39	4.6	7.56	DUF569 domain-containing protein [Gossypium australe]	-	-	-	-	-	-	-	-
Gh_A01G154300	blue	At1g60070	27.12	26.95	28	27.02	25.54	28.12	26.02	27.35	25.8	26.69	30.1	26.53	25.89	25.93	27.58	23.61	24.01	25.19	21.6	18.06	18.07	25.07	24.55	23.14	26.13	27.45	26.12	27.87	29.16	23.75	24.21	24.88	24.74	24.72	26.02	24.57	PREDICTED: AP-1 complex subunit gamma-2-like isoform X1 [Gossypium hirsutum]	-	-	-	-	GO:0030119//AP-type membrane coat adaptor complex	GO:0022892//substrate-specific transporter activity	GO:0015031//protein transport	-
Gh_A01G154800	blue	At5g05010	37.66	38.74	41.84	40.9	38.25	40.29	39.17	37.8	35.61	42.96	39.51	42.51	39.3	39.31	39.81	29.52	33.77	32.1	27.24	24.95	23.31	31.43	32.85	34.11	39.19	38.64	36.71	39.17	35.49	34.8	31.44	30.56	30.29	35.01	37.05	35	PREDICTED: coatomer subunit delta-like [Gossypium hirsutum]	-	-	-	-	GO:0005911//cell-cell junction;GO:0030119//AP-type membrane coat adaptor complex;GO:0030120//vesicle coat;GO:0030660//Golgi-associated vesicle membrane	-	GO:0006498//N-terminal protein lipidation;GO:0015031//protein transport;GO:0048193//Golgi vesicle transport	-
Gh_A01G157800	blue	--	9.82	9.25	9.16	7.67	9.51	10.17	7.1	7.21	7.43	8.8	8.78	7.57	8.76	8.16	6.97	5.29	6.01	7.71	5.44	4.51	4.82	5.36	5.34	5.75	8.65	8.28	8.13	8.13	8.44	7.21	5.65	8.15	6.03	5.96	8.09	6.45	PREDICTED: tetratricopeptide repeat protein 38-like isoform X1 [Gossypium hirsutum]	-	-	-	-	-	-	-	-
Gh_A01G159500	blue	TMN2	25.1	24.47	25.53	23.44	25.79	24.6	19.96	20.22	21.23	26.02	23.9	22.89	23.12	24.71	27.27	20.43	19.62	21.16	14.6	12.85	12.82	20.85	22.3	23.17	25.67	25.15	24.58	22.6	22.71	19.69	16.5	16.53	16.35	20.37	20.88	20.64	PREDICTED: transmembrane 9 superfamily member 2-like [Gossypium arboreum]	-	-	-	-	-	-	-	-
Gh_A01G160100	blue	GAD	15.07	16.07	19.77	17.62	15.78	16.3	27.6	28.97	26.5	20.33	16.18	19.38	8.29	10.96	10.12	38.52	25.63	25.85	36.33	51.1	49.93	25.58	24.17	17.67	12.23	13.46	12.81	13.33	15	18.99	27.77	22.07	35.67	18.59	13.68	18.25	PREDICTED: glutamate decarboxylase-like [Gossypium hirsutum]	Metabolism;Metabolism;Metabolism;Metabolism;Metabolism;Metabolism	Global and overview maps;Global and overview maps;Amino acid metabolism;Metabolism of other amino acids;Carbohydrate metabolism;Metabolism of other amino acids	ko01100//Metabolic pathways;ko01110//Biosynthesis of secondary metabolites;ko00250//Alanine, aspartate and glutamate metabolism;ko00410//beta-Alanine metabolism;ko00650//Butanoate metabolism;ko00430//Taurine and hypotaurine metabolism	K01580;K01580;K01580;K01580;K01580;K01580	-	GO:0005515//protein binding;GO:0016831//carboxy-lyase activity;GO:0043168//anion binding	GO:0006605//protein targeting;GO:0006873//cellular ion homeostasis;GO:0006970//response to osmotic stress;GO:0009064//glutamine family amino acid metabolic process;GO:0009746//response to hexose;GO:0009891//positive regulation of biosynthetic process;GO:0010038//response to metal ion;GO:0030001//metal ion transport;GO:0042044//fluid transport;GO:0043067//regulation of programmed cell death	-
Gh_A01G161800	blue	MLP146	7.15	6.93	8.58	4.05	2.52	3.09	5.98	4.25	3.9	4.72	3.72	4.59	4.64	5.27	5.8	1.2	0.2	2.35	0.22	0	0.27	1.66	1.04	1.23	9.13	8.34	5.69	2.27	2.08	0.82	0.76	0.61	1.69	1.81	1.66	2.74	PREDICTED: kirola-like [Gossypium hirsutum]	-	-	-	-	-	-	-	-
Gh_A01G162100	blue	PAHX	24.22	25.2	26.87	22.9	23.64	25.52	21.57	18.78	22.2	23.33	23.2	21.33	23.06	23.04	24.29	15.91	21.02	22.06	19.69	15.72	13.4	16.76	15.86	18.4	25.58	26.7	24.99	25.19	26.61	22.85	20.15	24	23.17	20.93	21.36	22.67	PREDICTED: phytanoyl-CoA dioxygenase [Gossypium hirsutum]	Cellular Processes	Transport and catabolism	ko04146//Peroxisome	K00477	GO:0016020//membrane	GO:0016706//oxidoreductase activity, acting on paired donors, with incorporation or reduction of molecular oxygen, 2-oxoglutarate as one donor, and incorporation of one atom each of oxygen into both donors	GO:0044710//single-organism metabolic process	-
Gh_A01G166600	blue	PUX2	5.52	4.12	4.28	4.84	5.56	4.63	6.84	6.34	8.59	5.68	5.26	6.11	6.35	7.6	5.84	6.84	6.27	6.16	7.02	8.81	9.15	6.94	7.08	5.92	5.56	5.97	5.04	4.82	5.12	6.44	5.46	5.42	6.5	6.68	5.54	6.81	PREDICTED: plant UBX domain-containing protein 2-like [Gossypium arboreum]	Genetic Information Processing	Folding, sorting and degradation	ko04141//Protein processing in endoplasmic reticulum	K14011	-	-	-	-
Gh_A01G167600	blue	VAC14	24.22	25.37	22.96	26.58	24.84	25.66	25.55	29.15	29.82	24.66	26.59	26.29	26.78	26.04	24.58	22.9	21.76	21.13	25.35	23.56	23.14	22.15	24.21	23.59	26.93	24.08	25.81	24.17	27.44	27.52	26	27.73	26.69	22.57	26.48	22.93	PREDICTED: protein VAC14 homolog [Gossypium hirsutum]	-	-	-	-	-	-	-	-
Gh_A01G167700	blue	RIE1	13.55	12.4	11.6	11.58	10.73	12.55	9.3	10.71	9.97	11.12	12	11.64	11.14	11.39	10.68	8.47	9.45	9.76	9.06	5.63	7.37	6.38	8.11	7.8	9.37	12.22	9.55	10.63	11.32	11.16	11.09	10.42	9.42	8.21	8.35	9.2	PREDICTED: E3 ubiquitin protein ligase RIE1-like [Gossypium arboreum]	-	-	-	-	-	GO:0043169//cation binding	-	-
Gh_A01G168100	blue	MAP70.2	6.12	6.6	5.62	5.89	6.52	6.5	3.94	4.29	4.54	7.11	7.18	5.78	6.51	7.66	8.58	3.56	4.34	4.55	2.55	2.1	1.83	5.19	4.2	4.79	6.89	6.55	7.67	6.05	5.45	3.3	3.55	3.08	3.43	4.72	4.57	5.61	PREDICTED: microtubule-associated protein 70-2-like [Gossypium hirsutum]	-	-	-	-	-	GO:0015631//tubulin binding	-	-
Gh_A01G168200	blue	DRP1C	9.24	10.91	11.08	8.3	7.75	7.29	5.76	6.39	6.22	10.84	9.85	9.6	9.49	10.9	11.94	5.93	4.34	4.76	2.77	1.68	1.89	7.61	6.19	6.72	10.68	9.22	9.36	7.62	5.06	3.36	3.81	3.47	3.73	6.54	5.9	7.18	PREDICTED: dynamin-related protein 1C-like [Gossypium hirsutum]	-	-	-	-	GO:0005911//cell-cell junction;GO:0015630//microtubule cytoskeleton;GO:0016020//membrane;GO:0044444//cytoplasmic part	GO:0017111//nucleoside-triphosphatase activity;GO:0032550//purine ribonucleoside binding	GO:0007005//mitochondrion organization;GO:0009555//pollen development;GO:0019321//pentose metabolic process;GO:0044763//single-organism cellular process	-
Gh_A01G169100	blue	--	10.72	9.26	9.71	7.92	7.89	8.26	8.21	7.18	8.06	9.5	9.61	8.93	7.82	7.11	8.58	6.44	6.68	7.47	5.57	4.04	4.43	8.08	5.75	7.08	8.92	9.06	8.67	9.88	8.44	8.23	8.56	8.3	9.43	8.76	8.7	8.44	Remorin family protein isoform 1 [Gossypium australe]	-	-	-	-	-	-	-	-
Gh_A01G169400	blue	At2g02160	19.95	20.1	21.65	21.04	20.84	20.59	21.28	20.66	21.46	20.76	20.75	20.78	19.58	22.51	21.85	24.75	21.88	21.07	21.01	21.42	21.06	23.14	21.08	21.29	21.69	21.39	20.72	22.04	21.4	22.38	20.63	22.68	21.72	22.97	21.67	22.43	PREDICTED: zinc finger CCCH domain-containing protein 17-like [Gossypium hirsutum]	-	-	-	-	-	-	-	C3H
Gh_A01G169700	blue	MLP28	234.37	144.43	156.37	91.7	196.11	154.2	114.18	79.96	52.83	137.93	145.37	145.08	131.21	88.89	221.35	95.66	66.52	225.94	84.11	40.91	64.75	137.72	96.71	152.31	149.3	190.57	161.94	144.19	73.53	80.79	107.65	90.52	85.19	99.5	103.66	156.41	PREDICTED: MLP-like protein 43 [Gossypium raimondii]	-	-	-	-	-	-	GO:0050896//response to stimulus	-
Gh_A01G170100	blue	--	34.47	33.26	38.43	41.84	29.69	24.32	39.32	31.16	31.28	42.28	41.52	31.69	25.95	32.09	32.02	25.76	15.58	23.62	23.89	29.17	37.31	31.48	25.17	24.14	35.39	35.86	18.94	25.9	20.9	17.3	23.1	15.01	21.61	27.18	22.24	31.7	senescence-associated protein [Gossypium australe]	-	-	-	-	-	-	-	-
Gh_A01G170300	blue	GAIPB	21.25	21.84	21.7	15.23	15.57	15.26	11.31	12.92	12.72	16.6	16.98	15.55	19.03	19.97	19.55	11.39	10.87	11.2	10.21	11.14	11.98	13.7	17.23	14.38	19.88	17.31	22.15	13.35	13.08	12.43	13.13	13.81	13.67	17.37	15.24	15.05	DELLA protein GAI [Gossypium barbadense]	Environmental Information Processing	Signal transduction	ko04075//Plant hormone signal transduction	K14494	GO:0043231//intracellular membrane-bounded organelle	-	GO:0010468//regulation of gene expression;GO:0034645//cellular macromolecule biosynthetic process	GRAS
Gh_A01G170400	blue	PIN3	4.76	4.15	4.7	3.22	4.29	5.76	3.9	3.84	3.05	2.98	3.14	3.98	3.93	5	5.85	5.12	5.62	6.72	8.46	5.26	5.37	7.18	6.01	6.23	3.84	4.33	5.21	5.17	6.76	6.59	6.56	8.02	5.97	5.23	6.43	5.94	PREDICTED: auxin efflux carrier component 3-like isoform X2 [Gossypium hirsutum]	-	-	-	-	-	-	-	-
Gh_A01G171000	blue	QPT	11.07	10.99	10.76	9.95	10.85	9.3	9.55	9.6	10.05	8.76	9.89	12.79	11.45	8.87	11.56	6.7	7.33	8.42	7.62	5.53	5.31	8.92	7.07	8	9.94	9.95	9.42	10.62	8.62	9.49	9.43	11.69	9.86	9.47	9.02	7.58	PREDICTED: nicotinate-nucleotide pyrophosphorylase [carboxylating], chloroplastic [Gossypium arboreum]	Metabolism;Metabolism	Global and overview maps;Metabolism of cofactors and vitamins	ko01100//Metabolic pathways;ko00760//Nicotinate and nicotinamide metabolism	K00767;K00767	GO:0009536//plastid	GO:0016763//transferase activity, transferring pentosyl groups	GO:0019359//nicotinamide nucleotide biosynthetic process	-
Gh_A01G171300	blue	PUB10	10.52	10.34	12.33	10.19	7.62	8.13	4.81	4.23	4.53	12.37	13.66	8.82	12.76	11.89	12.21	4.59	2.86	3.34	1.99	3.21	3.05	6.05	5.4	4.26	10.81	11.33	10.03	5.42	3.27	2.64	2.68	1.8	3.27	4.66	3.13	4.87	PREDICTED: U-box domain-containing protein 11-like [Gossypium arboreum]	-	-	-	-	-	GO:0003824//catalytic activity	GO:0032446//protein modification by small protein conjugation	-
Gh_A01G171600	blue	GLCAT14A	7.17	5.73	7.46	7.16	7.32	8.54	8.59	6.41	6.78	8.72	7.39	6.38	6.22	7.77	8.35	6.83	7.35	9.64	7.33	6.53	4	5.96	5.4	5.33	8.32	8.9	7.88	9.45	8.13	6.49	7.42	7.84	6.36	6.75	5.99	6.86	PREDICTED: beta-glucuronosyltransferase GlcAT14A-like isoform X2 [Gossypium hirsutum]	-	-	-	-	-	-	-	-
Gh_A01G171900	blue	RPI2	9.81	7.29	8.38	7.45	8.84	7.71	14.18	15.03	11.86	7.61	7.66	10.85	7.94	7.8	10.06	9.08	7.85	8.05	15.52	22.34	20.02	10.53	11.83	12.51	7.94	11.08	9.34	6.16	5.14	8.43	14.82	14.37	13.52	9.57	11.26	8.22	PREDICTED: probable ribose-5-phosphate isomerase 2 [Gossypium hirsutum]	Metabolism;Metabolism;Metabolism;Metabolism;Metabolism;Metabolism	Global and overview maps;Global and overview maps;Global and overview maps;Global and overview maps;Energy metabolism;Carbohydrate metabolism	ko01100//Metabolic pathways;ko01110//Biosynthesis of secondary metabolites;ko01200//Carbon metabolism;ko01230//Biosynthesis of amino acids;ko00710//Carbon fixation in photosynthetic organisms;ko00030//Pentose phosphate pathway	K01807;K01807;K01807;K01807;K01807;K01807	-	GO:0003824//catalytic activity	GO:0019682//glyceraldehyde-3-phosphate metabolic process	-
Gh_A01G172100	blue	DPL1	17.77	21.54	19.81	22.37	22.1	22.84	25.77	25.77	26.13	22.91	22.31	23.43	19.02	19.69	18.43	31.88	34.05	31.47	30.78	45.13	42.8	21.01	27.69	24.97	21.71	20.09	21.71	31.39	30.58	30.85	28.39	30.99	28.94	24.21	20.93	25.4	PREDICTED: sphingosine-1-phosphate lyase-like [Gossypium hirsutum]	Metabolism;Metabolism	Global and overview maps;Lipid metabolism	ko01100//Metabolic pathways;ko00600//Sphingolipid metabolism	K01634;K01634	-	-	-	-
Gh_A01G172200	blue	WRKY75	2.73	2.18	1.68	4.89	4.38	3.81	4.32	6.3	4.46	3.69	5.6	5.71	2.26	3.37	1.43	4.61	3.13	5.38	4.92	8.28	7.51	4.28	4.49	7.1	1.53	1.87	2.57	2.87	3.55	2.97	5.55	6.27	6.56	4.14	7.94	3.24	PREDICTED: probable WRKY transcription factor 75 [Gossypium hirsutum]	-	-	-	-	-	-	-	WRKY
Gh_A01G172600	blue	NTF2B	58.61	55.86	58.54	60.21	55.91	57.29	58.33	51.12	53.19	60.09	53.07	54.01	57.7	51.59	55.18	36.82	44.4	51.36	36.07	28.47	24.25	36.78	38.25	44.76	55.75	50.39	53.1	58.18	48.64	48.11	51.45	41.97	42.82	46.11	44.44	44.25	PREDICTED: nuclear transport factor 2-like [Gossypium hirsutum]	-	-	-	-	-	-	-	-
Gh_A01G173700	blue	At1g67480	82.05	89.5	66.07	52.93	70.55	79.1	67.18	92.62	85.11	64.83	75.62	75.79	91.77	83.12	69.9	70.04	70.19	62.81	124.89	117.27	137.2	83.9	77.19	66.07	64.53	71.23	77.34	50.87	82.81	67.74	101.37	113.28	103.05	65.73	92.79	61.84	PREDICTED: F-box/kelch-repeat protein At1g67480-like [Gossypium hirsutum]	-	-	-	-	-	-	-	-
Gh_A01G173900	blue	RPL17B	65.7	74.75	71.53	68.28	69.72	74.65	58.89	53.07	49.19	74.43	71.7	66.99	67.26	64.71	90.75	50.43	38.71	48.44	25.92	26.95	26.41	46.95	53.38	50.87	70.87	62.44	60.99	50.53	43.9	45.29	43.43	33.68	37.5	49.9	55.45	51.36	PREDICTED: 60S ribosomal protein L17-2-like [Gossypium hirsutum]	Genetic Information Processing	Translation	ko03010//Ribosome	K02880	GO:0044391//ribosomal subunit	-	GO:0010467//gene expression	-
Gh_A01G174900	blue	CXE16	11.96	13.64	12.24	16.36	15.48	10.92	24.34	18.22	22.42	12.82	13.39	11.93	13.21	16.67	11	15.49	15.16	12.49	15.57	25.58	21.99	14.26	17.19	17.03	12.17	14.48	12.77	10.65	11.89	12.64	17	12.3	18.3	18.75	16.3	15.37	PREDICTED: probable carboxylesterase 11 [Gossypium hirsutum]	-	-	-	-	-	GO:0003824//catalytic activity	GO:0006812//cation transport	-
Gh_A01G175600	blue	CCT5	27.26	22.66	25.79	21.4	23.71	26.96	20.93	20.52	18.81	23.85	25.04	25.19	22.36	21.58	27.3	15	15.93	17.64	11.96	8.36	7.19	14.39	14.26	15.91	24.7	21.69	19.75	21.92	19.19	17.02	15.73	14.66	16.01	15.82	17.84	16	PREDICTED: T-complex protein 1 subunit epsilon [Gossypium hirsutum]	-	-	-	-	GO:0005911//cell-cell junction;GO:0016020//membrane;GO:0044444//cytoplasmic part	GO:0005515//protein binding;GO:0032550//purine ribonucleoside binding	GO:0016072//rRNA metabolic process;GO:0044267//cellular protein metabolic process	-
Gh_A01G176400	blue	JGB	6.06	3.09	2.18	3.09	7.81	8.04	2.15	2.73	3.65	3.15	6.04	6.78	2.91	1.95	1.42	0.85	2.07	2.11	1.78	1.76	2.13	1.18	1.07	1.46	1.92	1.96	1.31	1.45	1.33	2.98	1.58	3.31	2.17	0.59	2.2	1.14	PREDICTED: uncharacterized WD repeat-containing protein alr3466-like [Gossypium hirsutum]	-	-	-	-	-	-	GO:0009725//response to hormone;GO:0015833//peptide transport	-
Gh_A01G178600	blue	RPL27AC	43.45	35.53	40.82	36.6	44.55	33.69	39.3	27.65	29.51	37.96	44.84	40.17	30.18	33.55	45.7	26.75	26.19	28.55	19.61	19.38	22.6	25.02	24.56	33.11	31.64	31.25	25.41	26.43	25.4	28.73	29.13	18.72	20.26	29.86	31.61	34.55	PREDICTED: 60S ribosomal protein L27a-3 [Gossypium raimondii]	Genetic Information Processing	Translation	ko03010//Ribosome	K02900	GO:0030529//intracellular ribonucleoprotein complex	-	GO:0010467//gene expression	-
Gh_A01G179700	blue	PBE2	56.28	55.01	61.24	60.17	58.84	61.44	47.74	50.05	52.78	56.53	55.02	62.72	46.98	49.43	53.49	39.77	42.81	47.19	33.5	28.02	25.79	38.48	38.98	41.04	51.34	53.26	54.59	54.08	47.46	48.24	41.3	37.67	39.48	47.44	42.87	48.6	PREDICTED: proteasome subunit beta type-5-like [Gossypium hirsutum]	Genetic Information Processing	Folding, sorting and degradation	ko03050//Proteasome	K02737	GO:0043231//intracellular membrane-bounded organelle;GO:0043234//protein complex	GO:0004175//endopeptidase activity	GO:0006508//proteolysis	-
Gh_A01G181200	blue	ARF	48.73	40.59	44.66	57.44	49.35	49.4	50.01	45.25	46.54	52.79	47.36	47.1	37.38	39.36	43.87	37.46	40.09	46.35	44.21	30.52	27.59	41.28	39.52	42.61	47.17	46.62	39.82	42.6	37.71	40.99	34.64	31.87	32.9	46.49	43.55	41.08	PREDICTED: ADP-ribosylation factor 2-like [Gossypium raimondii]	Cellular Processes	Transport and catabolism	ko04144//Endocytosis	K07937	-	-	-	-
Gh_A01G181600	blue	rbm48	8.42	6.75	5.53	5.59	6.96	5.65	5.9	4.85	4.63	5.93	7.64	6.85	7.9	5.32	6.47	3.97	5.73	4.43	2.98	2.23	3.42	4.84	3.6	5.89	7	6.21	6.9	5.21	6.34	5.41	4.41	6.08	3.86	5.9	6.18	6.37	PREDICTED: RNA-binding protein 48-like [Gossypium hirsutum]	-	-	-	-	-	GO:0097159//organic cyclic compound binding	-	-
Gh_A01G181800	blue	BRG1	12.17	13.7	11.76	10.52	10.01	13.61	9.84	12.06	10.48	12.02	12.73	14.55	11.63	9.39	11.46	8.22	9.02	10.83	10.67	7.72	8.4	7.5	9.51	9.58	12.38	11.01	10.01	10.39	10.66	12.17	11.02	9.1	11.69	11.34	11.54	9.84	PREDICTED: BOI-related E3 ubiquitin-protein ligase 1-like [Gossypium hirsutum]	-	-	-	-	-	GO:0043169//cation binding	-	-
Gh_A01G182600	blue	ctdspl2b	9.22	10.27	8.67	9.21	10.54	10.07	9.14	10.22	9.69	9.4	9.43	10.63	10.89	8.04	9.49	7.4	7.27	7.54	7.84	6.52	7.89	6.9	7.95	7.31	8.64	8.33	8.4	8.88	8.71	9.23	9.31	10.34	9.43	9.54	8.11	6.91	PREDICTED: CTD small phosphatase-like protein 2 [Gossypium hirsutum]	-	-	-	-	GO:0043231//intracellular membrane-bounded organelle;GO:0098687//chromosomal region	GO:0004722//protein serine/threonine phosphatase activity	GO:0006464//cellular protein modification process;GO:0044248//cellular catabolic process	-
Gh_A01G182900	blue	KdelR	21.21	21.81	19.84	22.4	20.96	24.43	17.53	18.78	20.23	19.29	22.53	22.01	19.39	18.9	18.91	17.51	18.01	20.3	14.8	12.81	12.79	16.79	16.59	17.33	17.58	17.68	20.5	21.14	21.41	18.69	15.83	16.88	16.53	16.58	20.14	18.45	ER lumen protein retaining receptor [Corchorus capsularis]	-	-	-	-	GO:0031224//intrinsic component of membrane	GO:0005048//signal sequence binding	-	-
Gh_A01G183200	blue	TPIP1	24.66	25.28	25.03	21.04	24.3	25.57	19.19	18.31	19.33	22.46	24.62	21.6	22.09	20.43	24.29	13.85	16.62	19.24	16.74	9.68	9.87	15.18	18.42	18.77	24.36	23.5	21.49	23.6	20.47	17.24	19.3	19.93	17.65	18.88	16.76	19.7	PREDICTED: triosephosphate isomerase, chloroplastic-like isoform X1 [Gossypium hirsutum]	Metabolism;Metabolism;Metabolism;Metabolism;Metabolism;Metabolism;Metabolism;Metabolism	Global and overview maps;Global and overview maps;Global and overview maps;Global and overview maps;Carbohydrate metabolism;Energy metabolism;Carbohydrate metabolism;Carbohydrate metabolism	ko01100//Metabolic pathways;ko01110//Biosynthesis of secondary metabolites;ko01200//Carbon metabolism;ko01230//Biosynthesis of amino acids;ko00010//Glycolysis / Gluconeogenesis;ko00710//Carbon fixation in photosynthetic organisms;ko00562//Inositol phosphate metabolism;ko00051//Fructose and mannose metabolism	K01803;K01803;K01803;K01803;K01803;K01803;K01803;K01803	-	-	-	-
Gh_A01G185500	blue	CSP4	8.86	3.56	6.36	6	4.48	5.38	3.78	3.92	2.65	3.32	4.3	4.39	5.41	5.89	6.74	2.66	2.73	3.18	3.22	2.14	1.66	1.3	1.88	3.26	5.82	6.04	3.72	1.91	2.96	4.23	2	3.45	3.77	2.37	3.16	3.88	PREDICTED: glycine-rich protein 2-like [Gossypium hirsutum]	-	-	-	-	-	-	-	-
Gh_A01G186500	blue	--	20.67	20.74	20.58	20.5	19.12	20.14	19.99	19.39	19.49	20.43	20.25	19.42	18.95	19.01	18.33	13.06	17.36	20.21	17.89	16	17.37	18.71	16.7	17.86	19.16	20.69	19.97	22.33	20.51	21.17	17.94	17.37	17.37	19.56	17.13	20.37	PREDICTED: CTL-like protein DDB_G0288717 [Gossypium hirsutum]	-	-	-	-	GO:0031224//intrinsic component of membrane	-	-	-
Gh_A01G187800	blue	ARAC3	19.27	17.79	20.28	22.91	25.39	22.02	17.79	14.49	17.88	24.37	25.54	20.97	24.28	25.21	27.87	16.5	18.89	20.62	16.7	13.72	11.3	23.08	23.48	21.12	20.92	24.14	23.44	25.54	19.95	22.38	18.2	14.89	13.26	20.31	27.03	24.33	PREDICTED: rac-like GTP-binding protein ARAC3 [Gossypium raimondii]	Cellular Processes	Transport and catabolism	ko04145//Phagosome	K04392	GO:0044464//cell part	GO:0032550//purine ribonucleoside binding	GO:0035556//intracellular signal transduction	-
Gh_A01G188300	blue	PERK1	27.35	26.79	30.02	17.62	19.43	19.25	17.67	20.15	16.82	20.33	24.32	20.38	21.23	23.65	26.17	10.17	9.37	11.05	10.5	6.44	6.4	18.76	17.28	18.74	25.75	21.2	26.28	14.62	14.98	14.19	14.02	13.81	16.54	21.89	21.67	21.43	PREDICTED: probable receptor-like protein kinase At5g18500 isoform X1 [Gossypium hirsutum]	-	-	-	-	-	-	-	-
Gh_A01G188700	blue	PIS2	7.88	9.77	10.67	13.53	10.38	9.91	11.26	8.9	9.97	10.6	10.83	11.85	8.93	8.39	9.13	3.43	3.96	6.27	5.04	3.45	5.66	6.25	5.6	7.15	7.66	9.39	11.49	7.33	6.51	5.55	2.9	3.67	5.93	6.66	5.82	7.12	PREDICTED: probable CDP-diacylglycerol--inositol 3-phosphatidyltransferase 2 [Gossypium hirsutum]	Metabolism;Metabolism;Metabolism;Environmental Information Processing	Global and overview maps;Lipid metabolism;Carbohydrate metabolism;Signal transduction	ko01100//Metabolic pathways;ko00564//Glycerophospholipid metabolism;ko00562//Inositol phosphate metabolism;ko04070//Phosphatidylinositol signaling system	K00999;K00999;K00999;K00999	-	GO:0016772//transferase activity, transferring phosphorus-containing groups	-	-
Gh_A01G188800	blue	--	8.58	8.29	8.14	7.48	8.06	9.67	6.61	6.48	6.58	7.88	6.36	7.46	7.19	6.35	7.95	5.9	7.3	8.08	5.53	4.65	4.74	6.15	4.72	5.31	6.88	7.47	7.1	8.04	7.61	7.27	7.17	6.48	7.75	5.17	6.06	5.34	Glycerate dehydrogenase isoform 1 [Hibiscus syriacus]	-	-	-	-	GO:0031224//intrinsic component of membrane	GO:0043169//cation binding	GO:0015675//nickel cation transport	-
Gh_A01G189200	blue	PIP2-8	153.63	133.75	127.83	85.91	119.12	118.73	76.34	106.14	97.03	125.52	153.17	126.6	177.09	150.21	130.18	76.84	85.56	112.4	144.57	78.55	88.81	102.56	104.55	123.75	132.15	120.84	129.79	124.21	122.52	130.03	115.82	165.39	108.47	106.99	155.72	113.52	probable aquaporin PIP2-8 [Gossypium hirsutum]	-	-	-	-	GO:0031224//intrinsic component of membrane	-	GO:0051234//establishment of localization	-
Gh_A01G189500	blue	21D7	49.51	44.36	51.19	50.2	45.29	50.2	49.77	44.73	46.84	48.65	47.24	48.98	41.48	42.39	46.51	34.35	37.02	40.49	34.71	27.21	23.3	33.96	35.51	37.48	45.33	44.25	45.34	44.8	41.36	38.41	38.88	34.9	37.88	40.69	36.93	39.27	PREDICTED: probable 26S proteasome non-ATPase regulatory subunit 3 [Gossypium hirsutum]	Genetic Information Processing	Folding, sorting and degradation	ko03050//Proteasome	K03033	-	-	GO:0009894//regulation of catabolic process	-
Gh_A01G190200	blue	DNAJC17	12.92	13.89	10.97	13.24	13.3	15.43	16.48	14.63	16.42	12.58	14.48	13.63	14.6	14.15	13.71	10.18	15.29	13.84	12.51	12.75	14.45	12.75	12.39	12.31	12.11	15.78	13.24	12.85	19.07	14.27	14.2	16.66	18.24	13.98	16.77	15.27	PREDICTED: dnaJ homolog subfamily C member 17-like [Gossypium hirsutum]	-	-	-	-	-	-	-	-
Gh_A01G190400	blue	IREG2	15.23	18.48	15.8	14.12	15.73	17.31	17.08	16.24	17.9	14.02	14.16	14.69	12.05	11.74	10.79	15.38	20.06	18.54	18.53	20.27	17.86	12.66	14.57	19.66	13.91	12.06	13.39	18.87	22.8	20.94	17.96	17.07	17.52	19.1	16.04	19.22	PREDICTED: solute carrier family 40 member 2-like [Gossypium hirsutum]	-	-	-	-	GO:0031224//intrinsic component of membrane	-	GO:0006826//iron ion transport	-
Gh_A01G190500	blue	TRN1	12.68	12.38	12.73	12.75	15.01	13.04	11.78	12.74	14.58	14.14	13.94	14.42	12.78	12.28	13.55	11.02	11.69	10.57	9.71	8.64	8.53	11.04	11.8	12.54	13.08	13.89	11.82	12.19	14.13	12.57	10.71	11.17	11.32	11.67	12.7	12.25	PREDICTED: transportin-1-like [Gossypium hirsutum]	-	-	-	-	-	-	-	-
Gh_A01G191100	blue	STY46	26.75	26.64	23.06	33.07	36.93	28.69	43.23	57.14	55.81	36.51	30.28	34.04	61.46	69.74	48.55	106.78	85.18	71.62	110.92	141.28	166.46	100.67	98.95	93.43	53.95	61.05	64.71	54.08	62.66	73.99	72.34	69.15	79.19	98.18	79.34	70.12	PREDICTED: serine/threonine-protein kinase STY46 [Gossypium arboreum]	-	-	-	-	GO:0044444//cytoplasmic part	GO:0004672//protein kinase activity;GO:0031406//carboxylic acid binding;GO:0032550//purine ribonucleoside binding	GO:0006464//cellular protein modification process;GO:0006796//phosphate-containing compound metabolic process;GO:0009657//plastid organization;GO:0030036//actin cytoskeleton organization	-
Gh_A01G191200	blue	GGR	14.35	14.49	15.88	12.34	13.46	16.6	11.14	11.83	10.91	14.64	15.7	13.85	13.05	11.33	12.16	12.71	12.93	15.01	9.99	8.36	9.93	14.39	15.06	12.31	11.88	11.59	12.26	13.93	14.05	15.03	14.41	15	13.39	14.31	14.13	14.64	PREDICTED: heterodimeric geranylgeranyl pyrophosphate synthase small subunit, chloroplastic-like [Gossypium hirsutum]	Metabolism;Metabolism;Metabolism	Global and overview maps;Global and overview maps;Metabolism of terpenoids and polyketides	ko01100//Metabolic pathways;ko01110//Biosynthesis of secondary metabolites;ko00900//Terpenoid backbone biosynthesis	K13789;K13789;K13789	GO:0009536//plastid	GO:0016628//oxidoreductase activity, acting on the CH-CH group of donors, NAD or NADP as acceptor;GO:0043169//cation binding	GO:0044710//single-organism metabolic process	-
Gh_A01G195400	blue	COQ3	8.71	9.56	8.33	10.37	10.13	9.38	7.89	7.91	8.75	8.3	9.25	8.2	8.06	8.81	8.68	6.43	7.08	6.17	6.86	6.13	5.97	6.34	5.92	7.38	8.63	7.16	7.83	7.31	7.32	7.15	6.95	9.91	7.2	6.21	7.33	8.52	PREDICTED: ubiquinone biosynthesis O-methyltransferase, mitochondrial [Gossypium arboreum]	-	-	-	-	GO:0031967//organelle envelope;GO:0044429//mitochondrial part	GO:0010420//polyprenyldihydroxybenzoate methyltransferase activity;GO:0030580//quinone cofactor methyltransferase activity	GO:0000097//sulfur amino acid biosynthetic process;GO:0006089//lactate metabolic process;GO:0006743//ubiquinone metabolic process	-
Gh_A01G196400	blue	NPC1	14.7	15.92	15.69	13.2	14.86	15.25	10.55	13.02	12.47	13.49	13.42	14.28	15.05	14.34	13.33	8.81	11.7	9.96	10.16	7.81	6.73	7.05	8.43	8.47	12.38	13.4	13.71	12.73	13.99	11.71	10.56	13.2	10.93	8.5	10.02	9.73	PREDICTED: Niemann-Pick C1 protein-like [Gossypium hirsutum]	-	-	-	-	GO:0031224//intrinsic component of membrane	GO:0004888//transmembrane signaling receptor activity	GO:0015918//sterol transport	-
Gh_A01G196800	blue	TULP10	16.12	16.68	17.72	24.51	21.92	22.04	18.7	19.7	19.45	22.5	20.5	23.46	15.48	14.32	12.8	16.89	17.7	16.8	11.16	14.95	12.44	16.91	21.24	17.67	14.36	14.23	14.55	15.76	15.86	17.51	13.08	12.83	13.17	16.31	18.07	17.18	PREDICTED: tubby-like F-box protein 8 [Gossypium arboreum]	-	-	-	-	GO:0016020//membrane;GO:0043231//intracellular membrane-bounded organelle;GO:0044444//cytoplasmic part	-	GO:0006865//amino acid transport;GO:0010468//regulation of gene expression;GO:0016482//cytoplasmic transport;GO:0032412//regulation of ion transmembrane transporter activity;GO:0032446//protein modification by small protein conjugation;GO:0051707//response to other organism	-
Gh_A01G197000	blue	AC101	69.26	72.47	73.19	73.27	71.05	68.54	66.06	71.52	67.67	67.31	65.31	70.22	59.35	57.95	58.53	49.22	54.3	54.89	44.6	42.51	48.16	49.3	52.02	53.83	60.53	62.46	56.06	63.14	60.42	66.37	56.98	56.43	55.76	63.51	61.01	58.58	PREDICTED: actin-100-like [Gossypium raimondii]	-	-	-	-	-	GO:0032550//purine ribonucleoside binding	-	-
Gh_A01G197300	blue	WRKY9	4.57	5.07	5.15	5	4.73	4.78	5.1	5.97	5.84	4.68	4.62	5.72	3.5	3.09	2.5	5.17	6.66	6.17	7.77	10.25	10.45	5.39	6.69	6	3.92	3.62	3.94	8.39	7.3	7.47	6.7	6.87	7.77	6.45	6.48	5.64	PREDICTED: probable WRKY transcription factor 9 [Gossypium hirsutum]	-	-	-	-	-	-	GO:0009987//cellular process;GO:0044699//single-organism process;GO:0050896//response to stimulus	WRKY
Gh_A01G197800	blue	rplQ	13.85	12.74	15.85	15.82	15	14.42	13.01	13.49	11.12	17.84	16.81	16.21	12.43	11.85	15.56	9.69	11.67	12.54	8.76	6.21	7.21	11.61	11.47	13.61	14.21	13.59	12.11	12.25	11.73	10.76	9.34	7.41	8.42	10.68	12.87	13.15	PREDICTED: 50S ribosomal protein L17-like [Gossypium hirsutum]	Genetic Information Processing	Translation	ko03010//Ribosome	K02879	-	-	-	-
Gh_A01G197900	blue	MRTO4	10.94	10.36	12.14	12.99	12.29	11.36	13.47	9.51	8.71	13.63	11.32	10.89	8.41	7.37	13.99	10.98	6.54	10.68	9.13	8.29	9.82	9.86	10.15	9.84	12.35	8.91	9.37	8.08	7.39	9.05	7.76	6.02	8.54	9.45	8.68	10.79	mRNA turnover 4 [Gossypium arboreum]	-	-	-	-	GO:0005840//ribosome	-	GO:0022613//ribonucleoprotein complex biogenesis	-
Gh_A01G198100	blue	tmem87a	10.14	8.31	10.24	8.47	8.76	8.65	6.99	5.42	5.67	9.28	10.2	8.13	12.91	12.76	14.58	5.46	4.85	5.51	2.18	2.72	1.67	8.69	7.02	7.17	12.31	11.62	9.85	7.56	5.59	4.19	3.49	2.9	3.57	5.6	6	7.52	PREDICTED: transmembrane protein 87B-like [Gossypium hirsutum]	-	-	-	-	GO:0031224//intrinsic component of membrane;GO:0043231//intracellular membrane-bounded organelle	-	GO:0006637//acyl-CoA metabolic process;GO:0016129//phytosteroid biosynthetic process	-
Gh_A01G198600	blue	ARPN	19.46	13.51	14.82	10.66	19.45	20.16	14.81	11.87	10.88	14.66	17.38	14.34	14.7	15.17	17.46	8.22	5.02	12.23	8.24	3.57	3.67	14.99	13.22	14.49	14.76	13.84	15.39	12.38	10.7	9.09	13.04	11.16	11.43	10.81	11.55	11.68	Basic blue [Gossypium arboreum]	-	-	-	-	-	-	-	-
Gh_A01G199000	blue	--	5.96	7.21	6.47	7.53	7.27	6.7	7.88	9.14	7.12	6.85	6.13	7.29	6.04	5.51	5.58	7.37	8.25	5.94	7.91	9.86	9.51	9.68	9.51	7.95	5.41	6.42	6.58	6.51	7.55	8.16	7.86	7.13	8.78	8.77	8.24	8.69	DUF639 domain-containing protein [Gossypium australe]	-	-	-	-	-	-	-	-
Gh_A01G200600	blue	--	28.1	31.5	38.29	26.11	22.33	22.33	20.55	14.38	19.93	26.41	30.32	24.6	23.06	21.49	24.15	23.05	27.95	31.34	20.32	12.08	9.9	20.96	25.15	21.76	24.1	30.31	21.65	40.46	27.6	19.8	28.06	28.47	24.09	23.17	16.86	25.06	PREDICTED: organ-specific protein P4-like [Gossypium hirsutum]	-	-	-	-	-	-	-	-
Gh_A01G201500	blue	At5g27470	18.55	14.26	17.88	19.25	17.13	18.47	14.99	14.66	14.88	19.98	16.47	18.72	12.32	14.11	19.09	12.63	12.05	14.87	11.52	8.34	9.51	11.66	13.44	15.16	17.42	15.5	15.88	17.78	13.87	14.57	14.12	13.71	13.39	12.94	14.83	14.15	PREDICTED: serine--tRNA ligase-like [Gossypium hirsutum]	Genetic Information Processing	Translation	ko00970//Aminoacyl-tRNA biosynthesis	K01875	GO:0044444//cytoplasmic part	GO:0004812//aminoacyl-tRNA ligase activity;GO:0032550//purine ribonucleoside binding	GO:0006006//glucose metabolic process;GO:0006090//pyruvate metabolic process;GO:0006418//tRNA aminoacylation for protein translation;GO:0006498//N-terminal protein lipidation;GO:0006970//response to osmotic stress;GO:0009117//nucleotide metabolic process	-
Gh_A01G202300	blue	BCAT6	0.8	0.86	0.85	3.2	1.94	2.15	3.24	2.98	2.98	1.16	0.87	1.04	0.78	1.03	0.56	7.06	5.48	6.45	5.02	6.88	11.26	4.27	4.42	2.46	0.58	1.11	0.62	2.91	4.16	6.85	6.19	2.44	5.44	3.55	3.98	2.82	PREDICTED: branched-chain-amino-acid aminotransferase 6-like isoform X5 [Gossypium raimondii]	Metabolism;Metabolism;Metabolism;Metabolism;Metabolism;Metabolism;Metabolism;Metabolism;Metabolism	Global and overview maps;Global and overview maps;Global and overview maps;Amino acid metabolism;Global and overview maps;Amino acid metabolism;Metabolism of cofactors and vitamins;Amino acid metabolism;Biosynthesis of other secondary metabolites	ko01100//Metabolic pathways;ko01110//Biosynthesis of secondary metabolites;ko01230//Biosynthesis of amino acids;ko00270//Cysteine and methionine metabolism;ko01210//2-Oxocarboxylic acid metabolism;ko00280//Valine, leucine and isoleucine degradation;ko00770//Pantothenate and CoA biosynthesis;ko00290//Valine, leucine and isoleucine biosynthesis;ko00966//Glucosinolate biosynthesis	K00826;K00826;K00826;K00826;K00826;K00826;K00826;K00826;K00826	-	-	-	-
Gh_A01G204400	blue	YY1	8.26	10.7	8.84	9.74	9.4	10.09	8.59	9.09	8.89	8.93	11.03	7.89	8.14	7.67	9.18	6.85	7.25	10.59	7.83	6.59	6.46	7.15	7.17	8.53	8.37	8.68	9.2	9.36	9.32	8.09	7.46	9.1	6.64	7.89	9.08	8.65	PREDICTED: uncharacterized zinc finger protein At4g06634-like [Gossypium hirsutum]	-	-	-	-	-	GO:0003677//DNA binding;GO:0043169//cation binding	-	C2H2
Gh_A01G204700	blue	At1g34470	7.79	6.68	9.37	8.56	8.42	8.97	7.95	7.63	6.03	9.26	8.69	6.99	6.8	7.4	8.15	8.22	9.88	7.86	5.42	6.2	8.12	6.04	7.83	7.51	6.41	6.91	7.66	9.64	7.55	7.64	7.76	8.3	7.44	6.57	7.36	8.31	PREDICTED: probable magnesium transporter NIPA3 [Gossypium hirsutum]	-	-	-	-	-	-	-	-
Gh_A01G207300	blue	At4g24290	9.85	9.08	11.94	10.94	9.81	9.88	9.08	10.56	8.83	10.05	9.54	9.84	8.59	8.81	9.77	7.47	6.55	7.16	5.93	5.05	5.96	7.64	8.24	6.86	9.36	8.74	8.5	8.19	8.17	7.7	8.43	7.71	8.48	7.81	7.29	7.26	PREDICTED: MACPF domain-containing protein At4g24290-like [Gossypium hirsutum]	-	-	-	-	-	-	-	-
Gh_A01G207400	blue	At4g24290	10.08	10.19	8.81	11.45	11.52	12.5	15.12	15	14.3	10.09	11.7	11.52	18.09	14.29	10.1	18.55	16.43	16	18.63	23.75	20.67	16.71	16.05	14.48	12.51	11.77	11.95	13.69	14.84	15.07	18.92	16.17	15.5	13.71	16.28	13.87	PREDICTED: MACPF domain-containing protein At4g24290-like isoform X1 [Gossypium hirsutum]	-	-	-	-	-	-	-	-
Gh_A01G207900	blue	ASK10	15.51	16.09	14.46	13.33	17.32	14.88	11.07	11.42	10.32	16.08	16.49	16.03	15.95	13.49	13.19	9.04	10.77	12.45	8.8	6.42	5.67	9.89	10.66	11.16	13.85	12.61	14	16.11	15.5	12.28	12.13	13.65	12.01	11.23	11.76	11.15	PREDICTED: shaggy-related protein kinase kappa [Gossypium raimondii]	-	-	-	-	-	GO:0004672//protein kinase activity;GO:0032550//purine ribonucleoside binding	GO:0006464//cellular protein modification process;GO:0006796//phosphate-containing compound metabolic process	-
Gh_A01G209400	blue	BXL7	5.99	4.51	6.68	3.54	4.86	3.51	2.87	2.15	2.45	5.13	4.84	4.44	5.71	5.71	8.76	3.24	1.95	4.08	0.63	0.9	0.81	3.98	1.9	3.07	7.33	6.56	4.93	5.22	2.7	1.28	2.11	0.73	1.93	3.29	2.25	3.93	PREDICTED: probable beta-D-xylosidase 7 [Gossypium hirsutum]	-	-	-	-	-	GO:0003824//catalytic activity	GO:0044238//primary metabolic process	-
Gh_A01G209500	blue	--	7.42	9.5	9.33	8.75	8.66	9.03	5.41	5.24	6.16	8.37	9.04	9.61	4.43	5.32	6.41	4.4	5.58	6.52	4.38	3.17	2.93	5.42	4.96	5.8	7.53	7.29	8.76	8.01	9.24	8.15	5.03	5.37	5.58	6.11	7.68	7.23	PREDICTED: metallophosphoesterase 1-like isoform X1 [Gossypium hirsutum]	-	-	-	-	-	-	-	-
Gh_A01G209800	blue	ACC1	9.54	7.34	9.35	11.76	9.4	8.97	11.17	10.3	10.01	10.01	10.07	9.81	5.63	6.79	9.24	13.95	12.42	9.13	10.88	10.41	9.78	11.66	12.67	13.65	6.63	6.26	4.89	8.26	7.25	10.21	10.73	10.72	12.41	9.77	9.84	9.5	PREDICTED: acetyl-CoA carboxylase 1-like [Gossypium hirsutum]	Metabolism;Metabolism;Metabolism;Metabolism;Metabolism;Metabolism;Metabolism	Global and overview maps;Global and overview maps;Carbohydrate metabolism;Global and overview maps;Lipid metabolism;Carbohydrate metabolism;Biosynthesis of other secondary metabolites	ko01100//Metabolic pathways;ko01110//Biosynthesis of secondary metabolites;ko00620//Pyruvate metabolism;ko01212//Fatty acid metabolism;ko00061//Fatty acid biosynthesis;ko00640//Propanoate metabolism;ko00254//Aflatoxin biosynthesis	K11262;K11262;K11262;K11262;K11262;K11262;K11262	-	GO:0016421//CoA carboxylase activity;GO:0016879//ligase activity, forming carbon-nitrogen bonds;GO:0032550//purine ribonucleoside binding;GO:0043169//cation binding	GO:0006631//fatty acid metabolic process	-
Gh_A01G210300	blue	dnaJ	5.23	5.22	3.7	5	8.94	4.14	4.67	6.8	7.48	6.76	6.89	6.71	7.02	5.92	5.84	7.84	7.29	6.18	8.53	7.12	11.94	6.11	8.06	8.34	4.77	6.61	5.1	7.3	8.95	9.13	9.17	7.87	6.23	8.34	9.76	9.09	PREDICTED: uncharacterized J domain-containing protein C4H3.01-like [Gossypium hirsutum]	-	-	-	-	-	-	-	-
Gh_A01G211600	blue	Acy1	13.42	11.07	13.42	8.85	14.1	10.11	8.27	6.39	6.19	11.79	12.07	11.38	11.47	12.06	12.65	5.78	5.78	7.62	3.99	2.98	2.09	6.51	5.15	6.58	11.06	9.75	10.69	12.39	9.08	6.98	8.14	6.46	6.18	7.36	6.64	7.31	PREDICTED: aminoacylase-1 [Gossypium arboreum]	Metabolism;Metabolism;Metabolism;Metabolism;Metabolism	Global and overview maps;Global and overview maps;Global and overview maps;Global and overview maps;Amino acid metabolism	ko01100//Metabolic pathways;ko01110//Biosynthesis of secondary metabolites;ko01230//Biosynthesis of amino acids;ko01210//2-Oxocarboxylic acid metabolism;ko00220//Arginine biosynthesis	K14677;K14677;K14677;K14677;K14677	GO:0044424//intracellular part	GO:0003824//catalytic activity;GO:0043169//cation binding	GO:0019752//carboxylic acid metabolic process	-
Gh_A01G211800	blue	At4g08300	42.41	56.62	52.34	30.44	37.2	40.77	21.01	34.95	35.62	52.97	44.82	55.08	22.51	16.83	13.54	12.93	21.16	21.69	17.74	12.78	9.75	25.35	25.7	30.97	15.52	12.57	11.62	24.07	21.9	28.56	11.41	20.08	12.31	36.21	63.84	36.87	PREDICTED: WAT1-related protein At4g08300-like [Gossypium hirsutum]	-	-	-	-	-	-	-	-
Gh_A01G213200	blue	L2HGDH	6.55	6.77	6.6	7.38	8.04	8.72	5.29	6.16	5.24	6.57	7.29	7.45	5.83	5.07	5.23	5.3	5.43	6.08	5	3.05	2.63	4.41	4.1	4.93	5.51	6.13	5.44	7.8	7.72	7.42	5.58	6.62	5.36	5.32	6.51	5.16	PREDICTED: L-2-hydroxyglutarate dehydrogenase, mitochondrial-like [Gossypium hirsutum]	Metabolism;Metabolism	Global and overview maps;Carbohydrate metabolism	ko01100//Metabolic pathways;ko00650//Butanoate metabolism	K00109;K00109	-	-	GO:0044710//single-organism metabolic process	-
Gh_A01G215900	blue	Os02g0194200	11.91	10.37	11.67	10.43	12.04	12.62	8.21	7.16	8.6	11.08	12.86	11.12	8.43	7.96	10.19	8	8.48	9.69	5.89	5.73	6.2	8.79	7.98	8.39	11.17	7.74	8.14	11.26	9.56	9.6	8.32	8.25	9.2	8.47	9.37	8.3	PREDICTED: zinc finger CCCH domain-containing protein 14-like [Gossypium raimondii]	-	-	-	-	-	-	-	C3H
Gh_A01G216100	blue	OEP163	45.5	44.23	50.92	41.62	45.49	41.64	37.42	30.09	30.1	40.37	45.56	36.08	39.23	38.98	47.41	24.57	29.09	30.37	24.54	18.27	17.76	26.83	28.07	30.79	44.24	37.62	37.42	38.59	34.82	31.47	30.57	25.01	24.6	36.6	31.36	34.61	PREDICTED: outer envelope pore protein 16-3, chloroplastic/mitochondrial-like [Gossypium hirsutum]	-	-	-	-	GO:0009527//plastid outer membrane;GO:0016021//integral component of membrane;GO:0019866//organelle inner membrane;GO:0044455//mitochondrial membrane part	GO:0022829//wide pore channel activity;GO:0046983//protein dimerization activity	GO:0019941//modification-dependent protein catabolic process;GO:0035966//response to topologically incorrect protein;GO:0043094//cellular metabolic compound salvage;GO:0043248//proteasome assembly;GO:0044763//single-organism cellular process;GO:0044765//single-organism transport	-
Gh_A01G216200	blue	--	6.3	7.49	6.15	7.11	6.72	8.11	5.37	5.91	4.97	5.01	5.41	6.92	5.11	4.96	6.74	4.46	4.54	5.75	4.03	2.86	2.02	3.16	3.89	4.48	5.5	4.13	5.48	6.36	4.77	5.76	5.67	3.56	4.24	4.49	6.14	4.42	KS1 protein-like [Gossypium australe]	-	-	-	-	-	-	-	-
Gh_A01G216900	blue	At1g15480	11	7.69	8.95	8.96	11.49	11.46	8.39	8.46	7.11	11.25	10.77	11.43	7.98	7.77	11.33	6.67	5.64	8.54	5.64	4.01	4.38	6.04	5.16	6.27	9.52	8.33	7.63	9.81	7.66	7.37	5.27	5.46	5.06	5.97	6.43	7.24	PREDICTED: pentatricopeptide repeat-containing protein At1g80270, mitochondrial-like [Gossypium hirsutum]	-	-	-	-	-	-	-	-
Gh_A01G217200	blue	--	9.56	9.25	8.93	10.73	8.45	8.43	9.38	10.77	7.36	8.14	10.8	7.76	9.71	10.96	7.05	10.69	8.97	14.24	10.07	12.02	10.63	7.78	7.75	7.87	8.72	9.28	9.23	11.58	8.08	9.91	11.48	11.38	11.36	8.58	9.34	9.47	PREDICTED: 50S ribosomal protein 5, chloroplastic [Gossypium raimondii]	-	-	-	-	GO:0009526//plastid envelope;GO:0030529//intracellular ribonucleoprotein complex;GO:0044434//chloroplast part	-	GO:0006412//translation	-
Gh_A01G218200	blue	--	39.32	47.11	45.36	33.5	33.36	36.44	31.97	32.87	33.13	38.59	38.15	39.37	46.18	43.34	42.36	27.78	34.1	32.41	31.83	27.43	23.39	27.27	26.92	32.25	42.9	42.38	48.23	35.09	40.51	31.93	34.4	36.52	33.08	32.62	35.16	30.99	PREDICTED: calcium-binding and coiled-coil domain-containing protein 2-like isoform X2 [Gossypium hirsutum]	-	-	-	-	-	-	-	-
Gh_A01G218400	blue	--	30.34	41.86	39.65	15.22	18.11	25.41	15.27	11.09	11.71	27.08	26.83	27.08	24.16	20.03	25.7	6.53	11.69	14.65	10.55	6.51	7.42	9.59	8.16	11.85	29.61	23.33	24.95	36.62	30.84	15.54	33.67	34.98	30.4	19.23	16.6	19.97	hypothetical protein E1A91_A01G209800v1 [Gossypium mustelinum]	-	-	-	-	-	-	-	-
Gh_A01G218700	blue	SFGH	21.22	18.64	20.13	17.39	15.53	19.51	14.2	13.06	13.5	21.22	17.49	16.89	20.99	16.35	20.25	10.51	10.97	12.6	9.59	6.83	7.05	11.2	13.61	15.04	19.86	21.24	18.51	15.75	13.32	12.34	12.44	13.7	14.91	14.39	13.79	15.49	S-formylglutathione hydrolase [Gossypium hirsutum]	-	-	-	-	GO:0005576//extracellular region	GO:0016790//thiolester hydrolase activity	GO:0044282//small molecule catabolic process	-
Gh_A01G219000	blue	SSL2	1	1.42	0.55	0.66	1.05	0.88	1.72	2.31	1.79	1.32	0.8	1.38	8.7	5.26	4.92	7.05	7.18	4.02	6.7	8.56	12.63	3.64	3.56	2.22	4.41	3.96	3.49	4.83	3.26	3.39	4.45	5.65	5.03	3.9	2.58	3.08	PREDICTED: protein STRICTOSIDINE SYNTHASE-LIKE 2-like [Gossypium hirsutum]	-	-	-	-	-	-	-	-
Gh_A01G219200	blue	--	9.1	9	8.81	8.23	8.4	9.47	6.35	7.8	7.33	9.57	8.88	8.07	8.4	8.24	9.29	6.49	6.51	6.55	7.1	5.61	5.48	6.56	6.86	7.7	9.02	8.55	8.36	7.73	7.58	7.31	6.94	7.75	7.89	6.36	7.07	7.03	PREDICTED: TBCC domain-containing protein 1-like [Gossypium hirsutum]	-	-	-	-	-	GO:0008092//cytoskeletal protein binding	GO:0006996//organelle organization	-
Gh_A01G219500	blue	RPL6	95.45	83.31	96.68	88.03	87.89	91.66	85.99	67.67	69.22	91.78	93.15	94.05	76.64	76.56	108.71	62.51	55.16	66.46	38.14	36.14	33.25	62.85	56.89	65.77	93.6	79.53	74.53	79.36	55.92	65.84	51.94	42.1	49.87	65.74	54.31	64.86	PREDICTED: 60S ribosomal protein L6-1-like [Gossypium hirsutum]	Genetic Information Processing	Translation	ko03010//Ribosome	K02934	-	-	-	-
Gh_A01G220300	blue	SAP8	37.53	38.71	40.88	39.88	44.35	46.71	30.88	36.16	34.14	35.1	36.87	39.87	30.72	26.53	27.54	29.63	34.12	36.68	28.82	22.24	23.34	22.35	23.5	26.35	32.06	32.94	29.8	36.64	38.3	39.53	29.98	31.47	27.23	28.04	32.69	32.72	PREDICTED: zinc finger A20 and AN1 domain-containing stress-associated protein 8-like [Gossypium hirsutum]	-	-	-	-	-	GO:0046914//transition metal ion binding	-	-
Gh_A01G221000	blue	LST8	11.79	10.22	11.27	11.11	10.95	10.87	9.56	9.53	7.24	12.03	10.51	11.73	10.43	9.32	9.35	6.33	7	10.22	6.34	5.33	4.17	7.09	7.74	7.54	10.64	12.15	10.17	9.87	10.7	9.71	8.68	8.56	8.82	7.32	9.67	6.43	PREDICTED: protein LST8 homolog isoform X4 [Gossypium raimondii]	Cellular Processes	Transport and catabolism	ko04136//Autophagy - other eukaryotes	K08266	-	-	-	-
Gh_A01G221800	blue	--	17.01	17.05	18.36	22.59	16.59	13.81	15.63	14.7	15.73	18.12	17.69	18.4	13.84	15.45	15.44	11.09	9.07	15.36	6.3	8.26	9.83	10.75	14.22	16.63	18	16.25	18.28	11.97	10.59	13.85	8.82	8.56	11.42	16.37	12.5	14.8	Nucleolar 12 [Gossypium australe]	-	-	-	-	-	-	-	-
Gh_A01G221900	blue	VLN2	12.29	11.92	13.12	13.7	13.95	12.94	12.04	11.48	12.33	12.91	14.11	13.81	13.34	12.48	14.36	11.29	10.64	9.76	9.62	7.4	6.84	12.73	11.12	11.19	12.21	12.06	11.46	12.43	13.26	9.82	10.64	9.77	9.62	12.11	12.36	12.18	PREDICTED: villin-3-like [Gossypium hirsutum]	-	-	-	-	-	GO:0003779//actin binding	GO:0006996//organelle organization;GO:0022607//cellular component assembly	-
Gh_A01G222900	blue	frr	6.95	6.18	6.14	6.48	8.47	7.74	5.47	4.05	4.98	9.63	7.21	7.08	4.84	4.98	8.56	3.75	3.47	5.27	1.92	1.82	2.43	3.89	3.48	5.28	6.87	4.87	4.58	4.94	4.78	4.26	2.2	2.05	2.34	5.75	6.44	7.04	PREDICTED: ribosome-recycling factor [Gossypium arboreum]	-	-	-	-	-	-	GO:0006605//protein targeting;GO:0010467//gene expression;GO:0016094//polyprenol biosynthetic process	-
Gh_A01G223000	blue	RPL21A	75.61	72.8	73.22	64.02	66.14	74.17	65.07	60.84	56.69	78.5	72.66	79.53	63.47	60.75	90.67	57.59	48.14	55.41	38.4	33.91	27.3	47.58	45.54	52.03	81.36	60.68	60.87	62.04	47.6	49.38	47.27	38.68	41.07	57.36	53.03	53.17	PREDICTED: 60S ribosomal protein L21-1 [Gossypium raimondii]	Genetic Information Processing	Translation	ko03010//Ribosome	K02889	GO:0030529//intracellular ribonucleoprotein complex	-	GO:0010467//gene expression	-
Gh_A01G223100	blue	CCR4-1	10.16	9.19	8.5	8.95	8.99	9.3	7.51	8.81	8.91	9.34	9.65	8.13	9.31	8.6	8.97	8.93	10.38	7.62	9.86	7.18	8.19	8.97	9.24	7.14	9.36	8.77	10.03	8.39	8.33	8.91	7.42	9.49	9.47	8.05	7.77	8.12	PREDICTED: carbon catabolite repressor protein 4 homolog 1-like [Gossypium arboreum]	Genetic Information Processing	Folding, sorting and degradation	ko03018//RNA degradation	K12603	-	-	-	-
Gh_A01G223300	blue	PP2A4	30.45	31.51	30.35	30.97	31.2	29.51	27.74	29.96	27.83	30.48	29.48	29.82	32.26	34.31	32.91	20.62	26.26	25.43	23.69	20.81	21.2	25.1	24.07	27.88	29.79	28.8	30.69	30.1	29.76	25.91	28.54	31	25.98	26.52	28.18	26.56	PREDICTED: serine/threonine-protein phosphatase PP2A-3 catalytic subunit isoform X1 [Gossypium raimondii]	Genetic Information Processing;Cellular Processes	Translation;Transport and catabolism	ko03015//mRNA surveillance pathway;ko04136//Autophagy - other eukaryotes	K04382;K04382	GO:0008287//protein serine/threonine phosphatase complex;GO:0043231//intracellular membrane-bounded organelle;GO:0043232//intracellular non-membrane-bounded organelle;GO:0044444//cytoplasmic part	GO:0004721//phosphoprotein phosphatase activity;GO:0043169//cation binding	GO:0006464//cellular protein modification process;GO:0006796//phosphate-containing compound metabolic process	-
Gh_A01G223700	blue	UBP12	14.54	15.99	16.21	15.34	15.92	16.93	14.63	15.51	14.38	16.15	18.17	16.66	15.67	15.46	15.91	10.83	13.89	12.98	10.38	8.3	7.63	10.91	10.37	11.52	13.5	15.02	16.46	15.12	15.38	13.76	12.37	13.52	12.28	11.18	13.33	11.78	PREDICTED: ubiquitin carboxyl-terminal hydrolase 12 [Gossypium arboreum]	-	-	-	-	-	-	-	-
Gh_A01G224100	blue	MYOB7	5.16	5.31	4.47	6.63	6.66	6.74	9.68	8.69	10.87	5.76	5.6	6.37	6.77	5.77	5.34	7.12	8.2	6.83	7.64	9.51	10.38	7.31	8.32	7.84	6.29	5.71	7.28	7.69	7.14	8.3	7.86	8.08	7.19	8.74	7.68	8.39	PREDICTED: myosin-binding protein 7 [Gossypium hirsutum]	-	-	-	-	-	-	-	-
Gh_A01G224600	blue	WDL4	8.11	7.8	8.22	7.41	6.61	6.34	4.1	3.56	4.25	9.18	9.13	7.19	9.52	7.8	7.19	1.89	2.14	2.26	2.67	1.31	1.39	2.93	2.73	3.02	7.01	6.06	6.22	3.74	3.11	3.46	2.76	4.53	2.37	2.46	2.89	2.33	PREDICTED: protein WVD2-like 4 isoform X1 [Gossypium hirsutum]	-	-	-	-	-	-	-	-
Gh_A01G224900	blue	rplV	8.01	9.9	9.48	8.94	7.57	9.89	7.67	6.73	5.33	8.91	8.23	7.65	8.18	6.75	8.74	6.64	7.23	6.39	5.83	4.19	4.4	9.45	7.72	9.36	8.56	7.48	5.56	7.96	6.71	8.8	6.42	5.85	4.77	6.11	7.42	7.73	PREDICTED: 50S ribosomal protein L22, chloroplastic-like [Gossypium hirsutum]	Genetic Information Processing	Translation	ko03010//Ribosome	K02890	GO:0044391//ribosomal subunit	-	GO:0010467//gene expression	-
Gh_A01G225100	blue	--	16.65	16.24	15.6	13.95	11.08	15.94	14.04	12.26	13.36	14.56	16.94	15.15	14.02	14.54	15.76	9.32	11.44	11.57	10.18	8.78	8.21	8.63	9.47	11.72	14.38	13.96	15.57	12.78	15.67	9.65	12.63	10.63	11.77	10.48	15.01	13.22	RING/U-box superfamily protein [Hibiscus syriacus]	-	-	-	-	-	-	-	-
Gh_A01G225400	blue	NFYA10	14.15	12	11.32	4.26	7.43	10.38	8.73	7.05	7.94	9.51	11.29	11.31	6.14	7.73	8.92	4.51	4.35	8.46	8.4	5.8	3.49	5.52	6.38	9	7.32	7.95	6.28	6.98	7.45	5.34	7.41	10.13	7.21	7.27	10.75	6.68	PREDICTED: nuclear transcription factor Y subunit A-10-like [Gossypium hirsutum]	-	-	-	-	-	-	GO:0010468//regulation of gene expression	NF-YA
Gh_A01G226300	blue	BLH1	31.53	30.59	31.18	28.12	31.99	34.58	34.63	34.27	34.67	31.1	28.31	30.72	21.64	22.97	23.57	35.49	41.88	41.27	53.28	34.91	35.79	37.98	34.48	42.29	22.21	27.69	26.73	36.8	43.79	45.28	45.15	45	45.68	35.91	46.81	39.07	PREDICTED: BEL1-like homeodomain protein 1 [Gossypium arboreum]	-	-	-	-	GO:0043231//intracellular membrane-bounded organelle	GO:0001071//nucleic acid binding transcription factor activity;GO:0003677//DNA binding;GO:0046983//protein dimerization activity	GO:0000097//sulfur amino acid biosynthetic process;GO:0000160//phosphorelay signal transduction system;GO:0000741//karyogamy;GO:0006605//protein targeting;GO:0006970//response to osmotic stress;GO:0009725//response to hormone;GO:0009863//salicylic acid mediated signaling pathway;GO:0009891//positive regulation of biosynthetic process;GO:0010218//response to far red light;GO:0010468//regulation of…	TALE
Gh_A01G226600	blue	nsa2	22.54	22.96	25.16	24.53	23.95	23.46	26.54	29.25	27.35	27.93	25.51	23.82	24.35	23	27.34	19.79	16.71	22.14	15.61	14.72	15.31	22.11	19.86	21.99	25.17	22.85	20.43	18.99	17.75	19.16	19.73	19.14	22.01	20.7	23.31	22.54	PREDICTED: ribosome biogenesis protein NSA2 homolog [Gossypium hirsutum]	-	-	-	-	GO:0030529//intracellular ribonucleoprotein complex	-	GO:0010467//gene expression	-
Gh_A01G227300	blue	NHL1	9.87	8.38	8.02	10.85	12.67	12.52	9.66	10.03	9.3	12.6	9.23	8.37	7.72	11.87	9.2	14.66	16.62	22.98	22.28	23.08	23.94	13.08	13.54	14.24	9.07	9.75	8.04	20.49	16.82	20.95	11.63	15.52	15.25	13.53	15.1	16.42	PREDICTED: protein YLS9-like [Gossypium hirsutum]	-	-	-	-	-	-	-	-
Gh_A01G228300	blue	UEV1D	58.49	59.27	62.07	57.67	61.91	60.65	54.27	48.77	65.52	61.28	62.84	59.04	56.67	60	58.41	45.18	47.25	54.48	45.36	38.58	41.05	43.83	48.87	53.72	55.3	56.75	56.48	61.7	61.29	54.62	49.86	53.33	50.04	61.16	54.27	54.98	PREDICTED: ubiquitin-conjugating enzyme E2 variant 1D [Gossypium raimondii]	-	-	-	-	-	-	-	-
Gh_A01G228900	blue	Os04g0179200	20.26	12.91	22.53	33.75	26.12	27.32	29.75	24.13	2.09	23.04	31.18	4.32	11.61	7.41	19.75	99.75	76.62	88.94	141.34	131.15	101.51	51.48	68.97	61.43	8.57	14.15	19.23	80.18	103.62	99.29	83.77	96.31	151.51	55.14	57.2	31.95	PREDICTED: secoisolariciresinol dehydrogenase-like [Gossypium hirsutum]	-	-	-	-	-	-	-	-
Gh_A01G229000	blue	Os04g0179200	57.23	63.11	46.52	72.81	76.35	64.42	50.19	35.21	60.61	44.05	58.88	76.72	28.94	51.67	41.21	209.63	270.78	334.44	450.31	444.84	385.04	118.69	112.06	181.33	49.63	47.69	45.99	207.2	304.97	312.22	310.96	311.54	329.98	134.97	224.58	198.85	PREDICTED: secoisolariciresinol dehydrogenase-like [Gossypium hirsutum]	-	-	-	-	-	-	-	-
Gh_A01G230400	blue	CYP18-2	12.97	14.3	12.73	11.08	12.69	12.1	11.54	9.16	8.4	13.39	12.24	11.56	10.73	10.58	14.97	10.91	11.26	10.33	8.44	6.28	6.7	11.42	9.46	11.35	13.56	10.94	11.71	12.46	11.96	11.02	10.06	9.89	9.14	11.25	11.5	11.85	PREDICTED: peptidyl-prolyl cis-trans isomerase CYP18-2-like [Gossypium hirsutum]	Genetic Information Processing	Transcription	ko03040//Spliceosome	K12733	GO:0044444//cytoplasmic part	GO:0016859//cis-trans isomerase activity	GO:0044267//cellular protein metabolic process	-
Gh_A01G231700	blue	LIF2	14.52	15.7	16.93	14.64	15.13	13.74	15.82	15.7	15.08	14.56	15.67	16.78	19.01	17.1	16.55	18.37	15.93	16.07	16.96	16.7	17.23	17.03	15.86	16.73	18.21	15.94	17.44	18.61	18.21	18.13	22.19	20.86	23.37	17.25	16.87	17.16	PREDICTED: heterogeneous nuclear ribonucleoprotein R-like [Gossypium hirsutum]	-	-	-	-	-	GO:0097159//organic cyclic compound binding	-	-
Gh_A01G232400	blue	QCR9	11.67	11.8	13.14	15.13	14.44	11.26	12.3	9.19	7.1	14.91	13.52	10.68	10.47	11.56	14.25	8.08	7.54	9.63	8.77	6.91	6.37	5.44	7.57	11.68	11.96	11.11	11.14	11.63	9.76	9.2	6.01	7.31	7.5	10.36	10.15	10.48	PREDICTED: cytochrome b-c1 complex subunit 9-like [Gossypium raimondii]	Metabolism;Metabolism	Global and overview maps;Energy metabolism	ko01100//Metabolic pathways;ko00190//Oxidative phosphorylation	K00419;K00419	GO:0019866//organelle inner membrane;GO:0044455//mitochondrial membrane part	-	GO:0022904//respiratory electron transport chain;GO:0043094//cellular metabolic compound salvage	-
Gh_A01G233100	blue	YIPF7	23.83	26.91	21.93	24.27	23.18	25.77	29.29	30.16	32.07	22.79	22.32	23.49	24.08	23.77	25.15	28.97	29.71	24.92	25.74	30.51	32.53	26.11	28.73	28.55	25.84	25.1	27.95	26.88	25.19	27.59	30.69	28.71	29.1	25.59	28.49	27.12	PREDICTED: protein YIPF5 homolog [Gossypium hirsutum]	-	-	-	-	-	-	-	-
Gh_A01G233800	blue	--	11.38	11.48	9.29	12.92	12.19	11.85	9.67	10.52	9.21	14.38	14.64	13.42	8.46	9.79	10.79	5.74	7.38	6.93	5.46	5.23	5.61	7.87	7.17	8.12	10.86	9.23	7.83	6.74	8.02	7.76	6.42	4.41	7.25	7.38	8.48	7.82	hypothetical protein E1A91_A01G224700v1 [Gossypium mustelinum]	-	-	-	-	-	-	-	-
Gh_A01G233900	blue	RPP2B	34.99	33.65	41.6	41.57	39.9	38.93	34.66	23.33	28.72	45.57	39.09	41.03	27.83	28.67	46.21	22.16	22.81	24.84	10.97	14.02	11.46	25.82	22.06	24.48	38.12	30.39	31.5	26.26	15.4	18.39	14.82	15.12	17.55	25.02	20.14	25.83	60S acidic ribosomal protein P2A-like [Gossypium australe]	Genetic Information Processing	Translation	ko03010//Ribosome	K02943	GO:0030529//intracellular ribonucleoprotein complex	-	GO:0034645//cellular macromolecule biosynthetic process	-
Gh_A01G234200	blue	--	29.36	30.36	23.81	30.16	32.52	29.54	28.3	26.88	24.75	29.22	31.76	31.94	28.79	25.9	24.81	22.51	24.9	26	22.26	19.1	16.41	22.18	24.6	30.32	25.13	28.19	26.23	26.02	29.56	31.21	26.82	24.26	21	26.02	28.69	26.95	PREDICTED: PH domain-containing protein DDB_G0275795-like isoform X1 [Gossypium hirsutum]	-	-	-	-	-	-	-	-
Gh_A01G235200	blue	--	1.75	5.1	2.58	3.03	2.3	1.49	0	0.95	0.73	2	8.67	2.58	4.63	4.6	2.94	1.47	0.89	2.91	0.53	0.42	2	4.13	3.84	4.16	2.53	1.97	2.37	4.64	4.67	2.87	5.45	4.36	6.38	2.25	5.99	4.56	phytosulfokines 6-like [Gossypium australe]	-	-	-	-	-	-	-	-
Gh_A01G235300	blue	At3g23620	17.57	20.8	21.06	20.39	19.85	21.27	15.54	14.51	13.16	23.88	19.15	20.09	15.64	13.34	15.76	10.33	12.72	15.05	12.44	7.96	10.19	13.64	13.91	14.2	14.53	11.82	13.38	13.86	15.71	16.07	14.95	14.21	17.36	15.55	18.63	16.13	PREDICTED: ribosome production factor 2 homolog [Gossypium hirsutum]	-	-	-	-	GO:0043231//intracellular membrane-bounded organelle;GO:0043232//intracellular non-membrane-bounded organelle	-	-	-
Gh_A01G235500	blue	HDT3	24.43	27.5	21.64	25.36	24.88	25.62	22.97	21.1	23.52	25.42	23.8	24.1	22.17	20.41	23.44	16.24	20.07	19.69	16.79	15.62	13.15	19.86	21.4	19.03	20.62	22.04	21.28	23.45	21.53	20.7	21.05	20.33	20.15	24.91	21.75	22.05	PREDICTED: histone deacetylase HDT1-like isoform X1 [Gossypium hirsutum]	-	-	-	-	-	-	-	C2H2
Gh_A01G235700	blue	ENO2	192.14	165.14	199.83	195.23	174.69	178.79	162.02	134.28	126.76	205.66	185.14	183.46	125.74	126.98	188.84	100.93	107.62	131.02	93.7	70.11	64.06	110.5	96.77	117.86	171.68	146.36	137.3	148.69	109.8	105.31	120.58	93.54	108.57	121.17	115.37	124.66	PREDICTED: enolase [Gossypium raimondii]	Metabolism;Metabolism;Metabolism;Metabolism;Metabolism;Genetic Information Processing	Global and overview maps;Global and overview maps;Global and overview maps;Global and overview maps;Carbohydrate metabolism;Folding, sorting and degradation	ko01100//Metabolic pathways;ko01110//Biosynthesis of secondary metabolites;ko01200//Carbon metabolism;ko01230//Biosynthesis of amino acids;ko00010//Glycolysis / Gluconeogenesis;ko03018//RNA degradation	K01689;K01689;K01689;K01689;K01689;K01689	-	GO:0016836//hydro-lyase activity;GO:0046872//metal ion binding	GO:0006090//pyruvate metabolic process	-
Gh_A01G235800	blue	PRXIIE	17.76	14.94	16	19.08	16.67	13.8	11.53	7.54	8.87	18.71	19.51	17.44	9.78	10.45	15.37	7.59	7.67	9.36	3.93	4.24	3.97	8.35	5.79	7.63	13.33	11	10.53	13.86	10.61	9.59	6.42	5.49	7.24	10.6	6.96	8.95	PREDICTED: peroxiredoxin-2E, chloroplastic [Gossypium arboreum]	-	-	-	-	-	GO:0003824//catalytic activity;GO:0016209//antioxidant activity	GO:0044710//single-organism metabolic process	-
Gh_A01G236000	blue	CSLA9	6.86	8.1	9.22	8.72	7.08	5.03	4.48	1.93	1.94	10.11	9.77	7.5	7.24	7	8.61	4.48	3.04	3.2	1.26	1.57	0.67	8.93	5.75	5.33	5.7	5.7	5.33	2.54	1.52	0.79	1.1	0.74	0.75	3.35	2.28	3.8	PREDICTED: glucomannan 4-beta-mannosyltransferase 9 [Gossypium arboreum]	-	-	-	-	GO:0031090//organelle membrane;GO:0031224//intrinsic component of membrane;GO:0043231//intracellular membrane-bounded organelle	GO:0019187//beta-1,4-mannosyltransferase activity	GO:0006970//response to osmotic stress;GO:0006996//organelle organization;GO:0009292//genetic transfer;GO:0009755//hormone-mediated signaling pathway;GO:0044085//cellular component biogenesis;GO:0051707//response to other organism;GO:0070085//glycosylation;GO:0070838//divalent metal ion transport	-
Gh_A01G236200	blue	PXC1	11.27	7.02	10.07	7.31	11.5	10.32	5.2	6.26	4.23	8.87	7.58	8.24	6.11	5.89	11.23	2.09	2.66	4.18	1.95	0.64	0.52	3.24	2.87	3.51	8.81	6.32	7.89	6.07	3.64	2.69	3.91	2.94	3.32	3.15	2.42	3.28	PREDICTED: leucine-rich repeat receptor-like protein kinase PXC1 [Gossypium hirsutum]	-	-	-	-	GO:0031224//intrinsic component of membrane	GO:0016772//transferase activity, transferring phosphorus-containing groups;GO:0032550//purine ribonucleoside binding	GO:0006464//cellular protein modification process;GO:0006796//phosphate-containing compound metabolic process	-
Gh_A01G236300	blue	OsI_35105	40.68	37.79	42.16	46.33	42.19	42.87	39.71	35.97	35.21	41.96	40.91	41.88	36.66	36.29	44.85	23.84	30.75	33.94	22.79	17.54	15.79	30.17	28.21	29.75	43.66	42.97	36.93	41.85	34.57	32.28	30.46	23.23	29.19	36.91	30.58	35.67	PREDICTED: pyruvate kinase 1, cytosolic isoform X1 [Gossypium hirsutum]	Metabolism;Metabolism;Metabolism;Metabolism;Metabolism;Metabolism;Metabolism	Global and overview maps;Global and overview maps;Global and overview maps;Global and overview maps;Carbohydrate metabolism;Nucleotide metabolism;Carbohydrate metabolism	ko01100//Metabolic pathways;ko01110//Biosynthesis of secondary metabolites;ko01200//Carbon metabolism;ko01230//Biosynthesis of amino acids;ko00010//Glycolysis / Gluconeogenesis;ko00230//Purine metabolism;ko00620//Pyruvate metabolism	K00873;K00873;K00873;K00873;K00873;K00873;K00873	-	-	-	-
Gh_A01G236400	blue	OsI_35105	23.04	24.07	25.84	24.26	23.29	24.51	19.04	17.19	19.75	25.9	24.92	25.17	19.54	20.48	25.09	14.02	17.37	18.66	13.77	12.37	9.61	17.78	15.96	17.16	21.79	21.25	20.64	19.29	18.17	17.66	16.49	15.15	15.33	16.92	18.12	19.02	PREDICTED: pyruvate kinase 1, cytosolic isoform X2 [Gossypium hirsutum]	Metabolism;Metabolism;Metabolism;Metabolism;Metabolism;Metabolism;Metabolism	Global and overview maps;Global and overview maps;Global and overview maps;Global and overview maps;Carbohydrate metabolism;Nucleotide metabolism;Carbohydrate metabolism	ko01100//Metabolic pathways;ko01110//Biosynthesis of secondary metabolites;ko01200//Carbon metabolism;ko01230//Biosynthesis of amino acids;ko00010//Glycolysis / Gluconeogenesis;ko00230//Purine metabolism;ko00620//Pyruvate metabolism	K00873;K00873;K00873;K00873;K00873;K00873;K00873	-	-	-	-
Gh_A01G236900	blue	RPL24	71.41	67.53	75.72	70.9	63.36	66.3	64.49	55.35	52.54	71.5	76.45	59.88	66.72	70.99	79.99	54.05	50.52	54.42	43.54	37.21	38	52.62	48.97	54.74	79.94	57.55	58.31	60.98	51.75	52.85	54.44	46.72	44.84	48.52	54.69	54.26	PREDICTED: 60S ribosomal protein L24 [Gossypium raimondii]	Genetic Information Processing	Translation	ko03010//Ribosome	K02896	-	-	-	-
Gh_A01G237000	blue	dsk1	7.71	7.93	6.52	6.22	7.31	6.77	8.64	10.64	11.65	7.41	7.69	8.95	14.81	12.71	9.38	13.64	11.72	9.38	18.68	20.34	23.51	12.78	13.59	11.94	9.46	10.23	10.15	9.6	12.47	11.15	12.03	15.42	13.28	12.49	14.19	11.44	PREDICTED: protein kinase dsk1 [Gossypium arboreum]	-	-	-	-	-	-	-	-
Gh_A01G237400	blue	PURA2	6.38	6.01	6.29	6.06	6.75	6.65	6	4.73	5.65	8.87	7.06	8.45	5.47	5.69	6.62	4.02	3.79	4.33	3.18	2.07	2.15	5.1	3.32	3.65	6.84	5.2	4.89	5.42	3.45	4.43	3.2	3.13	3.18	4.77	4.27	5.15	PREDICTED: adenylosuccinate synthetase 2, chloroplastic [Gossypium arboreum]	Metabolism;Metabolism;Metabolism	Global and overview maps;Nucleotide metabolism;Amino acid metabolism	ko01100//Metabolic pathways;ko00230//Purine metabolism;ko00250//Alanine, aspartate and glutamate metabolism	K01939;K01939;K01939	-	-	-	-
Gh_A01G237700	blue	UPL7	7.79	9.58	9.06	9.12	8.84	8.45	8.96	9.4	10.71	8.88	10.97	8.76	10.12	10.68	7.93	8.08	9.39	6.44	8.55	7.29	6.74	7.43	7.27	8.55	8.23	9.21	10.12	8.05	9.79	8.69	8.01	8.38	7.36	8.93	9.47	8.08	PREDICTED: E3 ubiquitin-protein ligase UPL7 isoform X1 [Gossypium arboreum]	Genetic Information Processing	Folding, sorting and degradation	ko04120//Ubiquitin mediated proteolysis	K10588	-	GO:0003824//catalytic activity	GO:0032446//protein modification by small protein conjugation	-
Gh_A01G238100	blue	--	14.8	12.93	11.46	8.88	14.85	12.65	8.99	6.72	8.66	11.38	9.45	8.75	13.97	14.76	12.75	8.27	4.14	8.25	5.91	4.71	3.85	9.94	7.88	9.77	10.93	11.26	8.1	11.38	7.74	8.31	9.93	6.6	7.01	5.57	9.59	6.87	hypothetical protein ES319_A01G224500v1 [Gossypium barbadense]	-	-	-	-	-	-	-	-
Gh_A01G238200	blue	Chd4	8.25	8.26	8.43	8.47	9.37	10.13	7.53	7.38	7.64	9.44	9.91	9.56	8.98	9.42	8.17	6.46	6.75	7.65	5.55	4.87	4.16	6.8	5.82	7.16	8.43	8.46	7.75	7.86	8.69	7.54	7.21	8.33	6.51	6.8	7.65	6.81	hypothetical protein E1A91_A01G229200v1 [Gossypium mustelinum]	-	-	-	-	-	-	-	-
Gh_A01G238300	blue	CHD4	7.1	7.47	7.39	5.49	6.82	7.06	5.59	6.65	5.37	6.99	8.16	7.46	7.17	7.06	7.95	4.81	5.98	5.83	3.27	3.11	3.14	4.97	5.21	5.28	6.37	6.91	6.35	7.19	5.96	6.93	4.72	5.68	5.12	5.18	6.43	6.07	hypothetical protein E1A91_A01G229300v1 [Gossypium mustelinum]	-	-	-	-	-	-	-	-
Gh_A01G238500	blue	--	9	10.42	11.75	10.56	11	11.31	11.76	6.2	10.53	10.97	10.38	10.72	11	9.04	10.82	9.08	7.7	11.22	7.55	7.7	7.21	7.63	9.93	12.56	13.2	10.71	9.48	9.31	8.44	10.28	8.37	8.9	9.65	9.26	7.8	10.3	PREDICTED: tankyrase [Gossypium arboreum]	-	-	-	-	-	-	-	-
Gh_A01G238700	blue	TIP1-1	4.69	4.85	7.49	5.41	4.5	3.62	5.99	3.54	3.79	8.83	5.44	6.5	3.91	4.9	6.9	1.02	1.65	2.36	1.1	0.65	1.45	1.73	1.13	1.73	4.06	4.19	4.34	4.18	3.44	1.65	3.09	2.05	1.35	2.63	2.37	3.23	aquaporin TIP1-1-like [Gossypium hirsutum]	-	-	-	-	GO:0031224//intrinsic component of membrane	-	GO:0051234//establishment of localization	-
Gh_A01G239800	blue	znf593	16.99	17.55	16.09	16.05	16.49	15.03	16.63	15.32	13.69	16.7	15.87	17.13	14.89	16.77	16.76	14.97	14.05	14.63	14.03	10.58	14.71	14.34	16.66	15.81	16.27	13.3	11.28	15.6	13.87	15.71	14.27	15.59	14.35	16.28	17.05	13.27	PREDICTED: zinc finger protein 593-like [Gossypium hirsutum]	-	-	-	-	-	GO:0046914//transition metal ion binding	-	-
Gh_A01G240500	blue	--	15.4	14.38	14.84	12.76	13.74	14.73	13.63	13.39	11.89	14.75	14.76	16.6	15.71	15.7	13.53	8.48	10.01	11.77	10.63	7.05	6.42	9.64	7.2	9.99	14.84	12.42	16.09	15.76	15.57	13.49	16.57	15.35	13.67	12.4	13.23	11.67	Telomere repeat-binding 4 -like protein [Gossypium arboreum]	-	-	-	-	-	-	-	MYB_related
Gh_A01G240700	blue	PAL	23.61	23.04	25.47	31.29	28.69	31.56	26.69	24.79	17.65	34.18	33.55	27.04	16.19	22.23	25.06	19.88	13.54	13.39	8.75	11.04	10.21	29.09	20.09	20.3	21.78	22.7	16.17	15.63	7.45	12.79	13.23	9.18	13.71	22.57	16.59	27.79	phenylalanine ammonia-lyase-like [Gossypium hirsutum]	Metabolism;Metabolism;Metabolism;Metabolism	Global and overview maps;Global and overview maps;Biosynthesis of other secondary metabolites;Amino acid metabolism	ko01100//Metabolic pathways;ko01110//Biosynthesis of secondary metabolites;ko00940//Phenylpropanoid biosynthesis;ko00360//Phenylalanine metabolism	K10775;K10775;K10775;K10775	GO:0044424//intracellular part	GO:0016841//ammonia-lyase activity	GO:0006558//L-phenylalanine metabolic process;GO:0009699//phenylpropanoid biosynthetic process	-
Gh_A01G241300	blue	--	22.65	23.54	25.01	20.36	19.18	23.27	22.15	19.42	21.78	24.29	22.12	24.16	20.9	20.87	22.68	14.45	19.15	21.67	20.16	12.21	14.36	17.2	18.59	19.12	22.24	19.92	22.47	25.32	20.37	17.95	25	19.53	19.15	23.67	17.93	20.21	Methyltransferase type 11 [Gossypium australe]	-	-	-	-	-	-	-	-
Gh_A01G241600	blue	SYP71	13.44	13.69	15.14	13.06	15.22	13.71	11.31	11.19	9.13	12.78	14.1	12.22	13.71	14.08	15.89	5.47	6.79	8.83	5.46	4.82	4.05	8.34	8.35	8.48	15.1	13.14	12.92	11.44	11.39	8.82	8.9	7.2	8.94	10.42	12.32	9.65	PREDICTED: syntaxin-71-like [Gossypium hirsutum]	Genetic Information Processing	Folding, sorting and degradation	ko04130//SNARE interactions in vesicular transport	K08506	GO:0005911//cell-cell junction;GO:0031224//intrinsic component of membrane;GO:0043231//intracellular membrane-bounded organelle	GO:0022892//substrate-specific transporter activity	GO:0006605//protein targeting;GO:0061024//membrane organization	-
Gh_A01G242100	blue	S1FA	7.63	8.66	5.71	7.53	9.48	6.54	5.47	2.21	6.45	4.66	9.13	5.45	5.88	6.1	8.44	4.27	6.44	7.04	2.62	1.95	4.87	3.42	5.7	5.97	9.1	7.38	3.5	5.65	7.78	7.13	3.39	2.13	2.78	4.45	5.04	8.74	PREDICTED: DNA-binding protein S1FA-like [Gossypium arboreum]	-	-	-	-	GO:0043231//intracellular membrane-bounded organelle	-	GO:0010468//regulation of gene expression	S1Fa-like
Gh_A01G242200	blue	CNR8	66.88	67.25	67.34	66.06	69.67	69.2	59.92	68.37	68.61	72.22	71.1	73.82	57.64	57.15	57.21	39.32	46.83	44.35	40.49	46.81	44.94	43.76	61.22	50.48	56.73	63.41	64.39	55.52	56.14	50.81	53.64	50.13	51.97	62.43	62.04	56.86	PREDICTED: cell number regulator 8-like [Gossypium arboreum]	-	-	-	-	-	-	GO:0010243//response to organonitrogen compound;GO:0046942//carboxylic acid transport	-
Gh_A01G242400	blue	REFA1	439.6	370.97	457.78	406.6	404.68	442.25	389.7	361.36	330.5	457.35	417.54	431.58	326.7	313.5	395.03	276.01	280.9	315.91	241.49	201.72	201.52	286.33	277.21	291.72	385.24	327.09	319.97	388.2	295.06	313.88	314.25	263.42	310.95	307.71	297.88	301.43	PREDICTED: elongation factor 1-alpha-like isoform X1 [Gossypium raimondii]	Genetic Information Processing	Translation	ko03013//RNA transport	K03231	-	-	-	-
Gh_A01G242500	blue	IQD1	7.84	6.12	7.25	11.03	10.69	6.89	3.86	3.9	4.45	7.62	9.32	6.21	10	10.13	8.07	5.73	5.49	4.28	2.97	2.75	4.01	5.34	4.76	4.53	8.31	6.21	9.51	5.05	4.39	3.04	2.4	1.1	2.79	4.93	3.47	4.62	PREDICTED: protein IQ-DOMAIN 1-like [Gossypium arboreum]	-	-	-	-	-	-	-	-
Gh_A01G242900	blue	RPS23	71.7	59.72	73.31	72.4	74.23	67.8	70.57	55.05	51.57	88.51	71.73	72.75	63.47	55.4	84.55	47.1	47.08	58.73	33.67	25.98	28.33	43.47	43.2	56.43	80.37	57.86	57.06	61.93	45.52	48.52	40.11	33.41	39.35	50.59	55.55	54.43	PREDICTED: 40S ribosomal protein S23 [Gossypium raimondii]	Genetic Information Processing	Translation	ko03010//Ribosome	K02973	GO:0030529//intracellular ribonucleoprotein complex	-	GO:0010467//gene expression	-
Gh_A01G243700	blue	RPL4	43.46	34.52	40.14	39.69	40.97	40.3	35.83	32.61	31.11	47.17	40.97	41.69	32.78	32.72	44.23	30.84	27.23	32.96	20.59	19.04	19.1	31.3	26.07	30.11	39.07	36.59	32.62	34.32	27.34	27.36	27.15	22.91	28.25	28.1	28.08	29.21	PREDICTED: 60S ribosomal protein L4 [Gossypium arboreum]	Genetic Information Processing	Translation	ko03010//Ribosome	K02930	-	-	-	-
Gh_A01G243900	blue	PBL7	23.29	24	22.73	22.79	25.44	22.27	24.04	23.44	24.61	24.65	22.06	26.07	23.8	19.82	17.6	22.79	21.94	25.01	20.93	22.19	19.86	20.84	19.51	20.08	21.29	22.97	22	20.74	22.19	23.73	22.63	22.41	19.22	19.48	20.72	18.72	PREDICTED: serine/threonine-protein kinase CDL1-like [Gossypium hirsutum]	-	-	-	-	-	-	-	-
Gh_A01G244100	blue	--	25.74	26.63	28.48	31.21	23.82	23.99	34.84	34.86	35	20.95	25.55	23.92	27.73	26.95	23.13	25.75	29.84	22.66	26.52	35.85	35.92	29.28	27.42	27.24	26.19	24.88	25.45	25.71	23.32	30.06	33.42	27.16	28.28	31.62	27.9	30.32	valine--trna ligase [Gossypium arboreum]	-	-	-	-	-	-	-	-
Gh_A01G245800	blue	RABE1C	57.21	75.49	62.79	64.9	61.08	67.23	58.81	65.02	65.26	57.21	59.26	62.49	54.33	54.94	54.08	60.58	62.24	58.98	53.14	54.8	51.32	56.3	67.25	61.42	57.4	61.71	58.84	64.62	62.53	62.91	57.24	62.06	57.48	63.78	66.51	63.65	PREDICTED: ras-related protein RABE1c-like [Gossypium raimondii]	Cellular Processes	Transport and catabolism	ko04144//Endocytosis	K07901	GO:0016020//membrane;GO:0043231//intracellular membrane-bounded organelle;GO:0044444//cytoplasmic part	GO:0032550//purine ribonucleoside binding	GO:0008104//protein localization;GO:0035556//intracellular signal transduction;GO:0051234//establishment of localization	-
Gh_A01G246200	blue	MtrDRAFT_AC149210g4v1	55.81	54.04	53.53	48.25	48.42	53.27	37.3	43.27	39.37	53.72	61.1	50.7	45.03	50.34	63.51	53.65	44.57	42.92	35.08	32.15	35.88	59.67	48.38	53.71	50.24	46.24	47.4	43.53	43.77	39.26	34.35	37.25	34.4	54.6	43.77	43.74	PREDICTED: histone H2A-like [Gossypium raimondii]	-	-	-	-	GO:0043231//intracellular membrane-bounded organelle;GO:0043232//intracellular non-membrane-bounded organelle	GO:0003676//nucleic acid binding;GO:0046983//protein dimerization activity	-	-
Gh_A01G246700	blue	ADF2	76.92	71.77	71.86	59.54	70.21	71.41	66.13	57.21	56.6	71.05	72.42	64.69	58.86	68.76	59.51	50.95	47.85	61.39	52.54	44.87	53.83	54.66	62.66	75.24	69.35	64.41	60.34	54.03	60.44	70.81	57.28	61.19	53.18	75.23	70.49	92.36	PREDICTED: actin-depolymerizing factor 2-like isoform X2 [Gossypium hirsutum]	-	-	-	-	GO:0005856//cytoskeleton	-	GO:0008154//actin polymerization or depolymerization	-
Gh_A01G247000	blue	AGD7	36.95	33.17	35.53	30.63	30.03	29.47	28.88	25.07	27.58	33.08	35.31	30.96	36.28	37.45	43	23.01	24.25	28.82	26.13	22.47	19.09	36.25	31.35	32.61	36.37	37.34	35.37	28.6	28.27	25.8	30.29	33.12	29.9	31.15	32.88	32.31	PREDICTED: ADP-ribosylation factor GTPase-activating protein AGD7-like [Gossypium arboreum]	Cellular Processes	Transport and catabolism	ko04144//Endocytosis	K12492	-	-	-	-
Gh_A01G247500	blue	At3g53970	48.27	51.44	48.23	56.63	48.82	48.1	50.96	42.87	50.04	51.94	54.75	51.49	45.08	42.2	48.95	18.2	22.15	26.26	18.74	17.22	16.06	20.99	24.34	26.49	45.94	54.65	49.77	33.25	38.09	30.79	26.14	23.29	25.21	33.11	27.6	30.28	PREDICTED: probable proteasome inhibitor [Gossypium hirsutum]	Genetic Information Processing	Folding, sorting and degradation	ko03050//Proteasome	K06700	-	-	-	-
Gh_A01G249000	blue	MED8	9.49	9.2	9.53	9.59	9.74	11.15	9.55	10.15	9.35	9.75	9.87	9.01	10.67	9.89	11.02	8.53	10.56	10.16	8.97	7.7	9.39	9.78	8.56	8.39	9.53	9.87	10.21	11.62	10.58	11.18	9.12	9.2	10.85	9.63	9.24	8.93	PREDICTED: mediator of RNA polymerase II transcription subunit 8-like [Gossypium hirsutum]	-	-	-	-	-	-	-	-
Gh_A01G250400	blue	--	11.2	11.13	9.4	11.66	11.93	12.17	20.47	20.92	18.27	10.09	11.5	11.48	18.15	16.4	14.68	14.98	15.37	12.1	14.98	18.13	15.89	12.71	14.24	14.3	17.99	16.54	15.61	10.99	11.71	12.93	13.63	14.6	13.41	14.16	17.08	12.35	HSP20-like chaperones superfamily protein [Gossypium australe]	-	-	-	-	-	-	-	-
Gh_A01G250600	blue	HSC-2	98.86	79.36	102.22	97.97	87.37	86.59	106.37	89.28	82.68	117.55	111.32	99.14	83.2	83.15	100.16	82.06	63.31	79.4	82.76	65.43	60.57	85.87	61.61	63.35	101.99	84.92	80.7	63.05	74.91	61.43	84.52	68.91	83.97	55.79	65.91	66.63	heat shock cognate 70 kDa protein 2 [Gossypium hirsutum]	Genetic Information Processing;Cellular Processes;Genetic Information Processing	Folding, sorting and degradation;Transport and catabolism;Transcription	ko04141//Protein processing in endoplasmic reticulum;ko04144//Endocytosis;ko03040//Spliceosome	K03283;K03283;K03283	-	GO:0016628//oxidoreductase activity, acting on the CH-CH group of donors, NAD or NADP as acceptor;GO:0032550//purine ribonucleoside binding	GO:0044710//single-organism metabolic process	-
Gh_A01G251200	blue	--	43.26	41.39	40.84	74.42	70.66	65.81	99.91	89.04	88.6	61.82	45.85	59.69	59.5	58.14	55.79	112.99	87.33	74.38	110.18	146.35	164.19	86.09	106.57	64.56	58.4	54.14	55.27	56.22	53.87	55.93	82.87	69.31	105.61	66.8	52.42	76.03	ATP-dependent RNA helicase dbp6 [Gossypium australe]	-	-	-	-	-	-	-	-
Gh_A01G251400	blue	--	3.79	4.39	4.65	5.35	4.13	5.48	3.35	3.01	3.16	4.61	3.54	4.08	8.86	5.88	9.26	2.91	3.94	3.25	1.68	1.16	1.73	3.49	3.04	2.03	8.91	5.62	10.44	4.94	4.73	4.2	2.44	1.18	2.12	3.38	3.02	5.29	ATP-dependent RNA helicase dbp6 [Gossypium arboreum]	-	-	-	-	-	-	-	-
Gh_A01G251600	blue	RPL35AC	12.68	10.72	10.56	10.62	10.06	4.9	6.59	7.69	7.3	14.1	14.53	13.4	7.31	8.73	16.7	4.15	3.98	8.08	3.6	1.96	5.23	5.53	7.22	7.87	11.4	7.31	4.95	6.32	3.83	5.08	5.66	4.12	4.44	5.88	8.53	7.53	60S ribosomal protein L35a-1 [Gossypium australe]	Genetic Information Processing	Translation	ko03010//Ribosome	K02917	GO:0030529//intracellular ribonucleoprotein complex	-	GO:0010467//gene expression	-
Gh_A01G252400	blue	NCER2	6.12	4.68	5.26	5.5	5.93	5.78	4.88	4.04	4.72	6.48	5.18	6.47	5.27	4.15	6.8	4.18	4.33	5.23	3.84	1.98	1.58	4.33	4.43	4.25	4.57	4.8	4.79	8.23	6.85	5.16	5.14	5.16	4.39	5.83	4.21	5.14	PREDICTED: neutral ceramidase [Gossypium arboreum]	Metabolism;Metabolism	Global and overview maps;Lipid metabolism	ko01100//Metabolic pathways;ko00600//Sphingolipid metabolism	K12349;K12349	-	-	-	-
Gh_A01G253800	blue	RPN8A	89.56	85.34	93.37	96.41	91.05	86.98	93	84.78	84.05	96.09	93.61	97.31	83.06	80.35	90.61	67.01	75	79.81	66.27	57.66	55.58	63.78	70.35	72.11	96.28	85.86	86.94	89.03	85.17	79.19	77.77	69.29	75.86	81.58	81.11	84.28	PREDICTED: 26S proteasome non-ATPase regulatory subunit 7 homolog A [Gossypium hirsutum]	Genetic Information Processing	Folding, sorting and degradation	ko03050//Proteasome	K03038	-	-	-	-
Gh_A01G254000	blue	LAX2	17.19	12.61	13.28	11.37	13.61	13.31	10.3	10.42	11.03	10.34	10.51	11.14	11.8	10.05	14.47	7.5	7.9	9.97	7.62	5.52	4.8	6.42	6.33	10.03	13.48	11.75	11.51	10.91	7.71	8.6	10.67	9.33	10.38	5.59	6.52	7.49	PREDICTED: auxin transporter-like protein 2 [Gossypium hirsutum]	Environmental Information Processing	Signal transduction	ko04075//Plant hormone signal transduction	K13946	-	-	-	-
Gh_A01G254400	blue	RANBP1B	30.97	29.56	33.29	28.42	29.36	31.47	21.46	18.72	17.35	38.11	38.11	30.12	21.61	21.64	27.96	10.45	12.57	17.25	7.24	4.41	3.99	9.13	8.86	10.29	26.54	23.07	22.72	23.74	16.9	14.28	13.48	10.18	13.4	11.82	12.08	12.9	PREDICTED: ran-binding protein 1 homolog b-like [Gossypium hirsutum]	-	-	-	-	-	-	-	-
Gh_A01G254500	blue	EBP1	24.21	19.44	22.22	21.45	23.96	23.62	16.46	19.07	17.77	26.12	25.21	24.18	16.71	17.23	23.28	16.73	16.05	17.27	14.17	9.68	9.69	17.62	15.74	17.58	21.35	17.33	17.22	21.56	20.78	18.6	14.62	12.61	16.09	18.99	20.05	18.92	PREDICTED: ERBB-3 BINDING PROTEIN 1-like isoform X1 [Gossypium hirsutum]	-	-	-	-	GO:0016020//membrane;GO:0043232//intracellular non-membrane-bounded organelle	GO:0008237//metallopeptidase activity;GO:0008238//exopeptidase activity	GO:0000338//protein deneddylation;GO:0006163//purine nucleotide metabolic process;GO:0006221//pyrimidine nucleotide biosynthetic process;GO:0006886//intracellular protein transport;GO:0009639//response to red or far red light	-
Gh_A01G255000	blue	DNAJB4	16.96	17.35	18.82	18.86	17.42	17.55	18.23	17.57	17.67	17.35	17.13	18.34	17.13	18.12	17.73	15.54	15.32	16.56	11.18	13.67	15.03	15.77	16.2	15.01	19.58	19.74	18.73	15.55	16.73	17.4	15.14	15.43	13.39	16.57	13.02	16.96	PREDICTED: dnaJ homolog subfamily B member 13-like [Gossypium hirsutum]	-	-	-	-	-	-	-	-
Gh_A01G255700	blue	HMGB2	27.49	30.59	25	25.09	29.49	30.1	31.52	29.86	32.63	29.58	31.22	28.45	23.91	19.35	20.2	13.48	19.61	19.15	16.57	14.26	13.61	15.44	17.36	22.38	23.95	26.04	25.85	21.58	25.63	25.44	20.22	19.81	21.41	23.02	23.47	21.23	PREDICTED: high mobility group B protein 1-like [Gossypium hirsutum]	-	-	-	-	-	-	-	-
Gh_A01G256600	blue	BAG4	13.89	14	14.53	14.23	11.14	13.39	15.7	16.44	14.73	15.01	13.55	14.2	11.94	12.25	13.81	14.68	13.79	14.4	16.58	16.47	14.01	14.71	13.68	13.81	16.33	12.83	13.85	13.36	13.15	13.43	18.74	17.81	18.34	15.92	15.59	15.79	PREDICTED: BAG family molecular chaperone regulator 4-like isoform X1 [Gossypium hirsutum]	-	-	-	-	-	-	-	-
Gh_A01G256900	blue	KAN2	7.47	8.8	7.21	5.67	5.12	5.24	6.58	5.54	5.14	6.16	7.2	7.64	6.76	7.4	6.58	5.67	6.43	7.03	5.04	5.33	4.32	6.33	8.38	4.91	7.06	7.88	9.12	7.72	7.91	7.94	7.1	8.79	7.32	6.58	7.64	6.19	PREDICTED: probable transcription factor RL9 [Gossypium hirsutum]	-	-	-	-	-	-	-	G2-like
Gh_A01G257000	blue	ETO1	8.79	8.66	9.19	8.46	9.04	8.63	9.27	11.45	11.92	8.71	8.94	8.72	11.21	10.94	9.99	9.42	11.17	11.14	11.46	11.19	11.65	9.51	9.5	9.22	10.38	10.35	11.37	10.58	11.31	10.32	12.16	12.9	11.18	9.85	9.61	10.61	PREDICTED: ethylene-overproduction protein 1-like [Gossypium hirsutum]	-	-	-	-	-	GO:0005515//protein binding	GO:0000160//phosphorelay signal transduction system;GO:0006511//ubiquitin-dependent protein catabolic process;GO:0009267//cellular response to starvation;GO:0009756//carbohydrate mediated signaling;GO:0009793//embryo development ending in seed dormancy;GO:0031326//regulation of cellular biosynthetic process;GO:0032446//protein modification by small protein conjugation;GO:0048528//post-embryonic r…	-
Gh_A01G257400	blue	RPS4	39.37	37.28	43.18	34.84	37.9	37.63	33.79	32.6	30.22	41.31	37.28	41.16	30.94	32.74	46.88	25.88	27.18	34.38	19.54	16.99	14.54	29.84	26.72	30.31	39.48	32.62	28.51	32.08	24	26.92	27.4	21.55	25.69	31.69	29.5	29.24	PREDICTED: 40S ribosomal protein S4-like [Gossypium hirsutum]	Genetic Information Processing	Translation	ko03010//Ribosome	K02987	GO:0030529//intracellular ribonucleoprotein complex	GO:0003723//RNA binding;GO:0005198//structural molecule activity	GO:0010467//gene expression	-
Gh_A01G258000	blue	PRA1B4	22.42	17.92	26.07	21.67	18.74	19.09	22.04	20.99	24	22.28	19.66	19.2	17.63	21.97	21.74	14.53	16.48	12.11	13.01	14.85	15.8	17.91	17.43	15.51	21.73	22.14	16.59	17.05	13.39	14.07	16.06	13.99	15.06	14.9	13.99	17.39	PREDICTED: PRA1 family protein B4-like [Gossypium hirsutum]	-	-	-	-	GO:0031090//organelle membrane;GO:0031224//intrinsic component of membrane;GO:0031984//organelle subcompartment;GO:0043231//intracellular membrane-bounded organelle;GO:0044444//cytoplasmic part	-	GO:0006810//transport	-
Gh_A01G258100	blue	--	106.47	87.48	98.34	92.39	97.49	114.45	89.34	91.61	87.23	93.47	82.96	97.89	87.71	81.17	104.65	66.52	73.59	78.25	61.08	47.13	44.63	65.63	64.62	71.56	98.52	87.64	91.46	106.35	75.78	74.23	90.14	79.65	73.25	81.06	65.2	72.18	PREDICTED: macrophage migration inhibitory factor homolog isoform X2 [Gossypium raimondii]	Metabolism;Metabolism;Metabolism	Global and overview maps;Amino acid metabolism;Amino acid metabolism	ko01100//Metabolic pathways;ko00350//Tyrosine metabolism;ko00360//Phenylalanine metabolism	K07253;K07253;K07253	-	-	-	-
Gh_A01G258300	blue	ARALYDRAFT_321547	10.74	12.14	11.85	12.2	14.49	12.79	9.48	9.42	10.39	12.95	14.37	12.69	10.89	8.66	10.63	5	8.17	7.98	5.94	6.45	8.48	6.6	8.08	7.94	10.05	10.29	10.11	9.72	9.56	10.94	7.6	8.79	8.31	9.96	8.26	9.97	PREDICTED: CASP-like protein 4B1 [Gossypium hirsutum]	-	-	-	-	-	-	-	-
Gh_A02G000400	blue	--	20.91	21.72	22.58	22.53	24.55	22.86	18.09	18.11	18.3	23.37	24.91	24.26	20.57	18.22	19.4	16.54	16.85	18.56	15.61	12.89	13.65	14.83	16.32	16.91	18.48	19.31	20.29	20.13	20.26	18.32	14.86	17.05	14.66	18.36	17.73	17.43	Emp24/gp25L/p24 family/GOLD family protein [Corchorus capsularis]	-	-	-	-	GO:0031224//intrinsic component of membrane	-	GO:0006464//cellular protein modification process	-
Gh_A02G000700	blue	PBL8	16.69	16.12	16.5	15.04	15.22	17.02	11.79	12.27	11.75	17.12	17.74	15.88	15.32	13.17	13.57	11.13	11.78	12.99	12.44	7.67	6.49	12.34	10.91	11.89	16.19	14.12	14.59	14.61	14.65	13.58	13.29	14.35	13.27	13.34	14.22	12.66	PREDICTED: serine/threonine-protein kinase At5g01020-like [Gossypium hirsutum]	-	-	-	-	GO:0016020//membrane	GO:0004672//protein kinase activity;GO:0032550//purine ribonucleoside binding	GO:0000097//sulfur amino acid biosynthetic process;GO:0006464//cellular protein modification process;GO:0006796//phosphate-containing compound metabolic process;GO:0008104//protein localization;GO:0008380//RNA splicing	-
Gh_A02G001600	blue	RER3	13.18	12.69	14.19	13.01	13.72	12.22	11.68	10.06	9.03	12.94	15.8	11.6	9.25	9.27	10.4	5.36	6.51	10.09	7.51	4.37	3.37	8.09	6.72	7.35	10.24	7.23	8.1	12.46	9.39	9.38	9.5	7.28	8.53	7.39	8.61	9.99	PREDICTED: protein RETICULATA-RELATED 3, chloroplastic-like [Gossypium hirsutum]	-	-	-	-	-	-	-	-
Gh_A02G001900	blue	At1g06840	55.41	65.51	52.5	51.59	58.96	58.05	62.25	66.46	65.46	49.87	53.45	58.35	54.63	58.23	46.32	89.59	90.95	78.68	106.48	130.06	132.88	92.54	111.94	86.58	53.95	54.81	62.13	60.18	75.37	63.37	90.92	90.82	87.76	79.51	71.52	65.73	PREDICTED: probable LRR receptor-like serine/threonine-protein kinase At1g06840 [Gossypium arboreum]	-	-	-	-	GO:0031224//intrinsic component of membrane	GO:0004672//protein kinase activity;GO:0032550//purine ribonucleoside binding	GO:0006464//cellular protein modification process;GO:0006796//phosphate-containing compound metabolic process	-
Gh_A02G002500	blue	UBC28	218.4	264.39	222.78	227.62	248.05	265.96	226.9	249.39	242.58	230.78	246.62	250.31	235.04	225.24	186.02	169.44	193	187.81	214.07	190.64	194.29	189.36	221.99	207.31	230.67	212.35	221.42	209.6	255.09	233.34	222.09	266.61	212.39	201.9	252.03	219.96	PREDICTED: ubiquitin-conjugating enzyme E2 28 [Gossypium raimondii]	Genetic Information Processing;Genetic Information Processing	Folding, sorting and degradation;Folding, sorting and degradation	ko04141//Protein processing in endoplasmic reticulum;ko04120//Ubiquitin mediated proteolysis	K06689;K06689	-	-	-	-
Gh_A02G003100	blue	WRKY70	6.77	5.35	5.58	12.16	11.52	9.11	17.73	15.44	16.07	8.88	4.6	6.79	11.55	11.88	11.01	18.17	14.95	15.42	9.33	12.77	8.56	11.56	11.32	12.44	11.08	12.92	11.03	10.81	13.58	16.03	16.75	12.97	16.83	10.17	11.35	14.8	WRKY transcription factor 5 [Gossypium hirsutum]	-	-	-	-	-	-	-	WRKY
Gh_A02G003200	blue	FAX3	10.63	10.51	11.43	11.61	12.74	12.34	8.66	7.85	9.07	9.15	11.02	10.93	8.75	8.11	10.13	6.78	8.33	9.01	6.25	5.53	4.08	9.5	8.6	9.14	9.38	7.86	6.76	10.78	7.39	9.78	7.96	7.49	6.66	7.72	8.7	9.55	PREDICTED: protein FATTY ACID EXPORT 3, chloroplastic-like isoform X1 [Gossypium hirsutum]	-	-	-	-	GO:0009528//plastid inner membrane;GO:0031224//intrinsic component of membrane	-	-	-
Gh_A02G004000	blue	CAD1	9.88	9.76	10.89	12.2	11.09	13.25	9.88	11.04	11.28	10.71	10.41	10.02	9.94	10.01	9.66	8.66	12.02	9.17	8.1	6.25	7.46	8.95	7.82	10.06	9	10.31	9.44	9.88	10.92	10.34	8.6	7.41	8.27	9.35	10.07	9.82	PREDICTED: MACPF domain-containing protein CAD1-like [Gossypium hirsutum]	-	-	-	-	-	-	-	-
Gh_A02G004100	blue	STY13	23.97	29.87	26.18	23.28	27.91	30.53	23.59	26.64	25.39	24.24	25.37	27.51	22.82	20.52	19.21	15.91	17.06	18.01	17.87	15.66	13.6	17.08	16.42	19.82	18.78	20.86	21.04	19.05	24.09	25.94	21.06	21.29	19.31	19.84	23.09	20.12	PREDICTED: serine/threonine-protein kinase HT1-like isoform X1 [Gossypium hirsutum]	-	-	-	-	-	GO:0004672//protein kinase activity;GO:0032550//purine ribonucleoside binding	GO:0006464//cellular protein modification process;GO:0006796//phosphate-containing compound metabolic process	-
Gh_A02G004200	blue	--	12.48	12.4	11.04	13.59	12.76	12.89	15.86	18.52	18.46	11.98	12.26	13.07	14.81	14.24	12.6	13.08	13.65	10.42	14.65	15.2	14.31	12.69	13.04	12.7	13.11	14.18	12.85	11.87	13.47	14.53	15.46	16	14.26	12.83	14.02	13.74	Poly (A) RNA polymerase cid14 [Gossypium arboreum]	-	-	-	-	-	-	-	-
Gh_A02G004900	blue	CIPK2	44.4	47.34	46.34	48.63	47.64	48.58	35.99	41.14	42.58	47.4	48.88	46.87	30.44	31.54	30.97	30.13	34.17	31.19	29.3	25.39	26.09	34.78	33.48	37.48	33.94	33.46	31.45	33.37	33.94	34.76	23.76	25.77	25.82	36.83	41.07	37.71	PREDICTED: CBL-interacting protein kinase 2-like [Gossypium hirsutum]	-	-	-	-	-	GO:0004672//protein kinase activity;GO:0032550//purine ribonucleoside binding	GO:0006464//cellular protein modification process;GO:0006796//phosphate-containing compound metabolic process;GO:0009787//regulation of abscisic acid-activated signaling pathway	-
Gh_A02G005000	blue	RPS28	43.05	36.19	44.03	46.13	44.91	36.08	35.23	28.69	31.66	47.22	44.72	40.65	35.66	32.65	51.26	22.39	28.82	33.37	17.58	15.04	14.25	28.1	28.05	36.68	43.09	36.63	30.31	31.85	29.01	28.71	20.49	24.93	20.14	32.59	31.72	32.56	40S ribosomal S28 [Gossypium arboreum]	Genetic Information Processing	Translation	ko03010//Ribosome	K02979	GO:0030529//intracellular ribonucleoprotein complex	-	GO:0010467//gene expression	-
Gh_A02G005900	blue	TOL6	47.61	47.49	44.53	48.17	49.76	56.63	57.24	62.61	62.64	49.46	56.63	52.93	62.34	61.3	50.48	57.22	60.28	57.57	68.27	68.42	72.87	55.53	52.56	54.79	52.14	55.52	56.51	58.94	65.6	65.57	61.54	63.29	63.28	55.28	63.44	51.33	PREDICTED: target of Myb protein 1-like [Gossypium hirsutum]	-	-	-	-	-	-	-	-
Gh_A02G006700	blue	DBR	16.39	14.65	18.53	20.86	20.52	20.32	13.31	9.75	11.6	19.04	16.52	17.59	14.1	12.09	18.86	13.02	13.4	17.69	4.26	3.9	3.94	8.9	9.95	13.24	16.28	13.31	13.66	21.72	18.48	14.34	9.2	7.75	7.22	11.03	11.17	12.66	PREDICTED: 2-alkenal reductase (NADP(+)-dependent)-like [Gossypium hirsutum]	-	-	-	-	-	GO:0003824//catalytic activity	GO:0044710//single-organism metabolic process	-
Gh_A02G007200	blue	CWC25	12.85	11.15	12.36	11.69	11.82	11.11	14.84	13.02	12.83	11.4	10.66	11.97	11.29	14.21	13.92	13.98	11.83	12.07	13.52	14.99	15.25	12.93	13.54	12.39	12.86	12.69	12.92	11.42	11	12.61	15.58	12.1	14.8	14.02	10.52	11.73	PREDICTED: pre-mRNA-splicing factor CWC25 homolog [Gossypium hirsutum]	-	-	-	-	-	-	-	-
Gh_A02G007500	blue	LSM6B	12.66	18.97	18.37	18.25	19.17	13.91	15.91	14.79	14.07	19.11	15.44	18.41	13.25	13.96	14.66	13.41	13.13	11.42	10.74	8.47	7.18	11.88	13.67	13.74	14.03	15.36	14.05	13.17	13.44	14.26	12.13	10.56	10.36	15.26	11.42	14.22	PREDICTED: sm-like protein LSM36B [Gossypium raimondii]	Genetic Information Processing;Genetic Information Processing	Transcription;Folding, sorting and degradation	ko03040//Spliceosome;ko03018//RNA degradation	K12625;K12625	-	-	-	-
Gh_A02G007700	blue	--	15.94	11.16	12.88	6.53	9.04	9.87	4.92	3.94	4.55	13.87	11.83	10.41	8.21	7.1	12.88	2.25	3.85	5.01	1.58	0.38	0.29	3.57	2.65	4.56	11.07	8.22	5.67	7.2	2.85	3.55	3.55	1.8	2.07	5.93	2.64	5.33	transmembrane protein [Gossypium australe]	-	-	-	-	-	-	-	-
Gh_A02G007900	blue	HSP70-6	20.95	21.15	20.6	17.01	21.55	23.71	16.29	16.9	15.78	19.63	19.9	18.97	18.39	18.54	21.03	15.18	16.15	17.59	12.89	8.28	9.66	14.55	11.34	12.99	19.92	19.51	17.66	19.73	20.96	19.19	16.5	16.96	15.21	11.68	14.88	13.47	PREDICTED: heat shock 70 kDa protein 6, chloroplastic-like [Gossypium hirsutum]	Genetic Information Processing;Cellular Processes;Genetic Information Processing	Folding, sorting and degradation;Transport and catabolism;Transcription	ko04141//Protein processing in endoplasmic reticulum;ko04144//Endocytosis;ko03040//Spliceosome	K03283;K03283;K03283	-	GO:0005515//protein binding;GO:0032550//purine ribonucleoside binding	GO:0044267//cellular protein metabolic process	-
Gh_A02G008200	blue	yju2	21	18.79	21.65	20.6	18.25	22.08	20.88	22.47	20.81	21.72	21.86	21.29	18.73	19.63	18.85	26.43	21.43	21.12	25.18	25.71	22.2	20.67	23.87	19.78	18.86	19.03	23.34	21	22.04	21.39	23.88	26.18	21.09	22.29	23.43	22.78	PREDICTED: coiled-coil domain-containing protein 94 homolog [Gossypium hirsutum]	-	-	-	-	-	-	-	-
Gh_A02G011000	blue	SPBC4B4.04	10.84	8.82	12.36	10.88	10.7	10.67	8.42	9.97	8.26	12.18	10.56	10.6	10.19	9.19	13.04	6.19	6.49	8.14	4.87	4.03	3.67	7.82	6.68	7.19	12.01	10.06	9.44	10.17	7.88	7.25	6.37	6.42	6.56	8.75	8.13	8.28	Eukaryotic translation initiation factor 2A [Gossypium arboreum]	-	-	-	-	GO:0016020//membrane	-	GO:0006412//translation	-
Gh_A02G011400	blue	PGM1	39.23	31.81	34.2	39.53	34.82	36	37.29	34.42	32.16	38.1	38.6	34.17	25	26.32	34.79	36.47	33.99	32.79	25.77	27.52	30.47	32.28	29.5	31.63	32.46	28.95	26.03	32.3	27.11	31.65	24.82	21.83	29.09	30.14	32.56	35.47	PREDICTED: 2,3-bisphosphoglycerate-independent phosphoglycerate mutase-like [Gossypium hirsutum]	Metabolism;Metabolism;Metabolism;Metabolism;Metabolism;Metabolism	Global and overview maps;Global and overview maps;Global and overview maps;Global and overview maps;Carbohydrate metabolism;Amino acid metabolism	ko01100//Metabolic pathways;ko01110//Biosynthesis of secondary metabolites;ko01200//Carbon metabolism;ko01230//Biosynthesis of amino acids;ko00010//Glycolysis / Gluconeogenesis;ko00260//Glycine, serine and threonine metabolism	K15633;K15633;K15633;K15633;K15633;K15633	GO:0044424//intracellular part	GO:0016868//intramolecular transferase activity, phosphotransferases;GO:0046914//transition metal ion binding	GO:0006006//glucose metabolic process	-
Gh_A02G013000	blue	GLX2-4	9.11	7.81	8.92	9.58	8.86	8.67	8.11	7.78	7.83	8.23	6.85	7.43	6.93	8.49	10.53	7.63	6.91	7.6	8.03	4.87	5.61	7.26	7.04	6.72	10.11	9.29	10.03	8.83	5.96	7.3	6.87	6.16	5.5	8.57	7.51	7.81	PREDICTED: probable hydroxyacylglutathione hydrolase 2, chloroplastic [Gossypium hirsutum]	Metabolism;Metabolism	Global and overview maps;Carbohydrate metabolism	ko01100//Metabolic pathways;ko00620//Pyruvate metabolism	K01069;K01069	-	GO:0003824//catalytic activity;GO:0046914//transition metal ion binding	GO:0006749//glutathione metabolic process	-
Gh_A02G013100	blue	3BETAHSD/D3	10.75	12.12	12.09	10.95	11.68	12.6	8.36	8.81	10.73	9.86	11.5	11.28	9.35	8.83	9.53	6.05	9.31	8.78	6.5	7.14	6.4	7.01	7.26	8.03	8.05	10.42	9.84	10.04	11.02	10.02	8.7	9.94	9.07	6.93	8.34	9.28	PREDICTED: 3beta-hydroxysteroid-dehydrogenase/decarboxylase-like isoform X1 [Gossypium hirsutum]	Metabolism;Metabolism;Metabolism	Global and overview maps;Global and overview maps;Lipid metabolism	ko01100//Metabolic pathways;ko01110//Biosynthesis of secondary metabolites;ko00100//Steroid biosynthesis	K23558;K23558;K23558	-	-	-	-
Gh_A02G013400	blue	POSF21	7.85	8.11	7.75	6.95	7.23	7.39	6.32	6.7	8.61	7.75	8.71	6.86	5.78	5.99	6.55	5.84	6.49	6.79	6.04	4.85	4.83	6.44	7.81	5.91	6.27	6.64	6.44	6.26	6.96	6.14	5.56	6.51	6.52	5.74	6.43	6.06	PREDICTED: probable transcription factor PosF21 [Gossypium arboreum]	-	-	-	-	-	GO:0003677//DNA binding	GO:0010468//regulation of gene expression	bZIP
Gh_A02G013900	blue	CPL4	10.23	9.85	9.88	10.15	10.25	8.57	10.77	10.31	9.73	8.59	10.84	9.75	10.17	9.24	8.71	8.51	9	9.2	9.1	8.68	8.85	10.23	9.82	10.22	9.69	9.28	9.71	8.76	10.44	9.23	8.82	9.38	8.81	9.24	11.28	8.66	PREDICTED: RNA polymerase II C-terminal domain phosphatase-like 4 [Gossypium hirsutum]	-	-	-	-	GO:0043231//intracellular membrane-bounded organelle	GO:0003676//nucleic acid binding;GO:0003824//catalytic activity;GO:0005515//protein binding;GO:0043169//cation binding	GO:0006796//phosphate-containing compound metabolic process;GO:0010468//regulation of gene expression;GO:0034645//cellular macromolecule biosynthetic process	-
Gh_A02G014000	blue	yif1b-a	13.88	11.88	11.2	17.54	16.25	13.98	13.66	14.81	15.16	14.87	16.72	14.52	14.26	12.73	13.2	15.2	12.27	12.51	13.72	11.17	10.73	15.65	16.35	13.14	12.64	13.47	14.88	11.56	11.41	12.1	13.46	10.26	11.57	14.37	13.02	12.38	PREDICTED: protein YIF1B-A-like [Gossypium hirsutum]	-	-	-	-	-	-	-	-
Gh_A02G014400	blue	osgep	10.16	9.71	11.13	8.33	10.35	11.38	8.69	10.02	8.53	11.51	10.83	9.18	7.65	8.14	11.04	7.48	7.86	6.55	6.67	6.18	5.47	7.76	8.04	8.55	10.08	7.9	8.71	9.15	7.99	7.88	6.89	7.52	9.33	7.85	9.51	8.47	PREDICTED: probable tRNA N6-adenosine threonylcarbamoyltransferase [Gossypium hirsutum]	-	-	-	-	-	-	-	-
Gh_A02G015900	blue	--	197.44	193.71	283.72	264.49	231.14	160.06	160.16	131.43	129.88	229.7	214.05	183.7	261.85	269.21	231.88	82.91	83.58	101.45	38.41	36.84	38.49	103.93	80.33	90.19	213.61	168.75	202.03	162.38	128.25	78.01	63.33	60.07	57.96	83.24	67.47	119.72	hypothetical protein F383_24765 [Gossypium arboreum]	-	-	-	-	-	-	-	-
Gh_A02G017200	blue	SLC35F2	11.32	13	13.1	16.62	16.39	14.57	12.96	13.28	11.67	11.5	10.44	10.81	9.32	10.96	11.84	23.52	21.74	22.44	16.59	18.13	18.16	15.18	14.26	12.53	12.7	10.47	10.95	21.84	18.16	18.52	15.68	13.71	17.44	14.87	14.02	14.93	PREDICTED: solute carrier family 35 member F1-like [Gossypium hirsutum]	-	-	-	-	-	-	-	-
Gh_A02G018400	blue	At2g31440	13.53	10.41	11.23	9.05	10.07	11.87	9.32	10.03	9.77	9.11	10.31	9.89	9.2	10.09	12.41	9.19	10.04	10.8	9.48	8.37	8.97	9.06	9.42	9.82	10.82	9.99	10.21	11.45	11.4	11.72	10.96	11.52	11.61	11.08	9.26	10.13	PREDICTED: gamma-secretase subunit APH1-like [Gossypium hirsutum]	-	-	-	-	-	-	GO:0006508//proteolysis;GO:0007166//cell surface receptor signaling pathway;GO:0009893//positive regulation of metabolic process	-
Gh_A02G018800	blue	GDI1	12.69	12.64	15.57	12.99	17.14	17.11	9.04	10.52	12.33	14.23	14.93	14.01	14.12	13.24	12.31	5.02	4.48	5.17	1.55	0.83	0.96	10.33	10.06	7.39	13.34	13.06	11.56	7.5	6.51	6.22	4.02	3.74	2.8	8.81	9.75	11.35	PREDICTED: rho GDP-dissociation inhibitor 1-like [Gossypium hirsutum]	-	-	-	-	GO:0044424//intracellular part	-	GO:0019222//regulation of metabolic process	-
Gh_A02G019000	blue	RH21	19.4	17.01	19.52	20.35	18.9	17.54	18.3	18.8	18.49	19.97	19	18.31	16.09	16.65	17.36	14.82	16.26	15.52	14.02	14.97	13.42	17.31	15.18	18.18	17.47	16.3	17.47	18.19	16.8	16.09	16.03	16.37	16.09	16.83	17.14	17.05	PREDICTED: DEAD-box ATP-dependent RNA helicase 21-like [Gossypium hirsutum]	Genetic Information Processing	Transcription	ko03040//Spliceosome	K12858	GO:0043231//intracellular membrane-bounded organelle	GO:0003676//nucleic acid binding;GO:0032550//purine ribonucleoside binding;GO:0042623//ATPase activity, coupled	GO:0006396//RNA processing;GO:0006464//cellular protein modification process	-
Gh_A02G019900	blue	BHLH62	16.12	18.62	18.63	16.18	17.45	14.93	14.53	11.44	11.41	19.05	18.19	16.63	13.21	14.96	17.02	12.11	8.65	12.56	12.46	15.17	18.06	19.07	16.25	13.3	13.16	12.13	14.4	13.05	10.19	8.26	13.04	7.69	10.75	13.06	11.98	13.67	PREDICTED: transcription factor bHLH62-like [Gossypium hirsutum]	-	-	-	-	-	-	-	bHLH
Gh_A02G020900	blue	CBDAS3	47.59	47.24	43.78	66.74	57.44	50.47	69.12	59.35	64.39	51.12	44.88	56.6	39.09	42.15	44.34	83.82	78.31	61.6	68.9	91.03	88.97	88.38	104.03	95.14	51.69	54.87	57.98	43.43	42.68	60.83	58.42	49.78	62.46	85.79	69.02	70.83	PREDICTED: cannabidiolic acid synthase-like 2 [Gossypium hirsutum]	-	-	-	-	-	-	-	-
Gh_A02G021400	blue	--	1.19	2.43	0.96	1.58	1.95	0.87	2.07	1.55	1.91	1.35	1.25	1.72	0.84	0.3	0.91	5.99	6.5	4.86	11.91	12.46	5.96	1.49	2.66	1.13	2	0.95	1.75	3.2	3.14	4.84	5.26	5.99	7.24	2.58	1.23	3.1	PREDICTED: uncharacterized protein LOC107927373 [Gossypium hirsutum]	-	-	-	-	-	-	-	-
Gh_A02G021900	blue	XTH16	52.3	42.34	41.41	75.34	74.51	83.21	26.23	30.23	26.11	95.3	80.85	78.86	34.1	30.13	24.55	25.68	31.6	45.3	8.07	5.45	6.3	14.19	15.95	17.47	31.03	25.95	22.8	71.14	42.64	37.12	12.71	11.92	12.14	19.56	29.51	26.64	PREDICTED: xyloglucan endotransglucosylase/hydrolase 2-like [Gossypium hirsutum]	-	-	-	-	GO:0005576//extracellular region;GO:0030312//external encapsulating structure	GO:0016758//transferase activity, transferring hexosyl groups;GO:0016787//hydrolase activity	GO:0044042//glucan metabolic process;GO:0045229//external encapsulating structure organization	-
Gh_A02G022900	blue	SBP1	4.73	4.89	3.69	3.6	5.36	4.37	5.67	12.16	7.48	7.4	5.94	5.61	10.15	12.14	5.75	17.47	15.44	12.48	15.23	17.37	22.73	18.16	21.03	21.82	5.39	6.46	8.29	9.34	17.16	17.63	13.36	14.56	23.02	20.84	23.14	21.82	PREDICTED: selenium-binding protein 1-like [Gossypium arboreum]	Metabolism;Metabolism	Global and overview maps;Energy metabolism	ko01100//Metabolic pathways;ko00920//Sulfur metabolism	K17285;K17285	-	-	-	-
Gh_A02G023900	blue	RBG2	8.87	4.44	6.8	6.92	9.85	8.58	6.46	6.84	4.44	13.27	8.99	12.27	7.12	5.76	10.14	4.17	4.2	5.54	1.96	2.19	3.92	5.78	4.32	5.43	8.17	9.35	5.06	8.02	3.98	4.14	3.76	1.95	4.69	5.89	7.42	6.7	PREDICTED: glycine-rich RNA-binding protein 2, mitochondrial-like [Gossypium hirsutum]	-	-	-	-	-	GO:0097159//organic cyclic compound binding	-	-
Gh_A02G024100	blue	ATJ20	8.42	8.84	7.56	9.33	8.61	10.78	12.62	9.79	10.4	10.1	8.37	8.63	7.75	8.12	6.43	7.62	10.92	8.17	10.64	11.32	14.79	8.61	8.86	10.38	7.61	8.43	7.06	8.98	9.28	9.04	9.2	9.47	8.6	9.65	9.43	9.15	PREDICTED: chaperone protein dnaJ 20, chloroplastic-like [Gossypium hirsutum]	-	-	-	-	GO:0009536//plastid	-	GO:0006787//porphyrin-containing compound catabolic process	-
Gh_A02G024200	blue	--	13.04	14.36	13.09	13.46	12.99	14.11	12.3	13.39	13.38	12.91	14.65	12.65	12.86	14.33	12.87	11.47	12.7	11.23	10.75	9	9.01	11	10.2	11.44	13.3	13.73	12.83	13.16	14.27	13.81	12.52	12.02	11.44	10.44	13.62	12.11	PREDICTED: serine/arginine repetitive matrix protein 2-like [Gossypium hirsutum]	-	-	-	-	-	-	-	-
Gh_A02G028100	blue	CYP72A67	34.61	37.28	29.04	24.89	31.49	28.56	17.03	26.53	20.78	29.72	37.67	36.4	40.51	25.09	24.12	18.14	20.07	20.89	26.42	29.08	30.54	20.29	18.81	18.37	28.81	26.48	29.34	21.05	28.97	30.24	28.73	29.68	25.7	22.07	30.21	26.16	PREDICTED: cytochrome P450 CYP749A22-like isoform X1 [Gossypium hirsutum]	Metabolism;Metabolism;Metabolism	Global and overview maps;Lipid metabolism;Lipid metabolism	ko01100//Metabolic pathways;ko00071//Fatty acid degradation;ko00590//Arachidonic acid metabolism	K07425;K07425;K07425	-	-	-	-
Gh_A02G028300	blue	CYP72A67	73.09	77.69	74.39	83.99	87.73	81.1	98.09	95.82	98.8	73.17	66.93	74.94	67.88	79.11	63.04	120.94	123.3	108.63	114.81	143.82	128.53	106.22	122.43	114.33	70.63	84.31	80.48	87.64	100.7	106.97	101.2	96.82	107.74	111.26	98.44	98.65	PREDICTED: cytochrome P450 CYP749A22-like isoform X1 [Gossypium hirsutum]	Metabolism	Metabolism of terpenoids and polyketides	ko00905//Brassinosteroid biosynthesis	K15639	-	-	-	-
Gh_A02G029500	blue	CYP72A67	4.74	7.46	8.73	7.85	6.43	6.67	4.58	4.63	4.31	9.58	11.99	6.04	10.65	6.1	7.35	8.25	8.05	9.94	4.73	4.97	6.2	7.78	7.86	6.52	7.26	8.22	7.12	13.53	8.99	6.82	7.52	6.46	7.01	6.98	4.93	7.49	PREDICTED: cytochrome P450 CYP749A22-like isoform X2 [Gossypium hirsutum]	-	-	-	-	-	-	-	-
Gh_A02G029900	blue	PHL2	5.76	7.25	8.4	6.62	5.83	5.1	4.76	5.5	6.49	7.02	6.22	5.56	7.6	9.79	7.84	4.48	3.8	3.7	1.76	2.56	2.02	7.41	5.09	4.94	8.08	5.04	7.25	7.04	8.55	6	7.36	7.59	6.42	6.2	8.72	6.99	PREDICTED: myb family transcription factor APL-like [Gossypium hirsutum]	-	-	-	-	-	-	-	G2-like
Gh_A02G030200	blue	RPN2B	16.18	14.64	17.5	18.4	16.68	18.03	17.06	15.78	14.65	16.6	17.06	16.42	12.65	13.51	16.04	13.21	13.83	14.61	10.84	9.83	9.18	14.93	13.36	13.39	15.44	14.74	14.53	15.61	14.08	13.23	13.23	13.39	13.89	14.63	15.28	14.52	PREDICTED: 26S proteasome non-ATPase regulatory subunit 1 homolog A-like [Gossypium hirsutum]	Genetic Information Processing	Folding, sorting and degradation	ko03050//Proteasome	K03032	-	-	GO:0009894//regulation of catabolic process	-
Gh_A02G031300	blue	CHS1	9.49	8.54	7.34	11.09	11.14	11.44	9.45	4.58	3.76	10.52	10.62	9.14	6.17	5.22	11.52	4.02	3.28	6.59	2.48	2.63	1.83	4.3	2.51	3.86	8.23	7.91	4.67	5.97	2.1	2.47	3.64	1.56	2.14	4.32	1.75	3.9	PREDICTED: chalcone synthase 1-like [Gossypium hirsutum]	Metabolism;Metabolism;Organismal Systems;Metabolism	Global and overview maps;Global and overview maps;Environmental adaptation;Biosynthesis of other secondary metabolites	ko01100//Metabolic pathways;ko01110//Biosynthesis of secondary metabolites;ko04712//Circadian rhythm - plant;ko00941//Flavonoid biosynthesis	K00660;K00660;K00660;K00660	-	GO:0016746//transferase activity, transferring acyl groups	GO:0008152//metabolic process	-
Gh_A02G031800	blue	BPM2	28.86	30.93	26.76	26.04	26.08	29.39	27.38	28.29	28.44	26.53	29.67	27.47	30.79	30.8	25.23	32.18	28.61	28.41	29.12	32.87	33.53	26.82	25.78	27.31	27.93	28.24	29.86	29.07	30.18	31.63	32.99	32.33	32.28	26.51	25.07	26.9	PREDICTED: BTB/POZ and MATH domain-containing protein 2-like [Gossypium hirsutum]	-	-	-	-	-	-	-	-
Gh_A02G031900	blue	GS2	22.04	18.99	20.9	13.6	17.3	15.39	10.53	9.37	7.42	15.41	17.58	14.26	22.51	22.5	26.56	5.09	6	5.34	2.54	2.35	2.05	11.8	8.91	9.33	24.73	23.49	17.94	11.11	6.77	4.78	6.2	5.63	6.9	10.91	7.03	9.57	PREDICTED: glutamine synthetase leaf isozyme, chloroplastic-like [Gossypium hirsutum]	Metabolism;Metabolism;Metabolism;Metabolism;Metabolism;Metabolism	Global and overview maps;Global and overview maps;Carbohydrate metabolism;Amino acid metabolism;Amino acid metabolism;Energy metabolism	ko01100//Metabolic pathways;ko01230//Biosynthesis of amino acids;ko00630//Glyoxylate and dicarboxylate metabolism;ko00250//Alanine, aspartate and glutamate metabolism;ko00220//Arginine biosynthesis;ko00910//Nitrogen metabolism	K01915;K01915;K01915;K01915;K01915;K01915	GO:0005576//extracellular region;GO:0005840//ribosome;GO:0009526//plastid envelope;GO:0009532//plastid stroma;GO:0044434//chloroplast part	GO:0016211//ammonia ligase activity;GO:0032550//purine ribonucleoside binding	GO:0000097//sulfur amino acid biosynthetic process;GO:0006090//pyruvate metabolic process;GO:0006536//glutamate metabolic process;GO:0006541//glutamine metabolic process;GO:0006739//NADP metabolic process;GO:0006970//response to osmotic stress;GO:0006996//organelle organization;GO:0009639//response to red or far red light;GO:0009642//response to light intensity;GO:0009746//response to hexose;GO:0…	-
Gh_A02G032200	blue	BLI	8.3	7.5	8.57	9.08	9.14	7.8	9.28	9.35	9.95	9.19	9.32	9.13	8.1	9.31	9.93	7.85	9.66	8.48	9.69	8.81	9.39	9.54	8.93	8.32	8.44	9.72	8.85	9.5	9.31	9.23	9.37	9.46	9.74	8.83	8.33	9.52	PREDICTED: FK506-binding protein 5-like isoform X1 [Gossypium hirsutum]	-	-	-	-	-	-	-	-
Gh_A02G033400	blue	GSTU7	36.86	43.51	43.53	102.04	67.53	57.24	128.81	86.17	97.81	51.51	43.58	46.58	18.15	32.72	32.21	154.84	113.47	85.14	99.95	164.13	190.18	123.76	153.74	127.17	35.79	53.11	37.16	44.01	43.04	78.05	75.97	48.19	92.58	105.81	86.5	119.4	PREDICTED: glutathione S-transferase U7-like [Gossypium hirsutum]	Metabolism;Metabolism	Global and overview maps;Metabolism of other amino acids	ko01100//Metabolic pathways;ko00480//Glutathione metabolism	K00799;K00799	-	-	-	-
Gh_A02G034400	blue	GLCAT14A	6.64	5.91	7.84	7.74	7.44	6.35	7.77	7.68	8.85	6.95	7.7	7.47	5.42	6.05	6.53	8.08	7.79	6.91	6.42	8.13	7.9	7.62	8.47	9.14	7.36	7.04	6.66	6.72	6.85	5.96	6.01	4.86	6.91	6.66	6.54	7.22	Xylosyltransferase 1 [Gossypium arboreum]	-	-	-	-	-	GO:0008194//UDP-glycosyltransferase activity	GO:0006637//acyl-CoA metabolic process;GO:0016129//phytosteroid biosynthetic process	-
Gh_A02G035200	blue	Cmbl	9.55	7.9	8.23	11.47	13.9	11.37	7.51	8.96	7.87	9.85	10.8	10.16	7.22	7.63	9.08	6.89	9.32	9.31	5.38	5.46	5.85	8.12	7.23	8.76	10.17	6.7	7.57	10.63	12.23	12.06	8.64	7.77	7.98	10.34	9.41	9.58	PREDICTED: endo-1,3;1,4-beta-D-glucanase-like [Gossypium arboreum]	-	-	-	-	-	-	-	-
Gh_A02G036000	blue	NFYC3	40.92	36.56	39.01	26.84	31.48	35.68	28.55	33.92	30.3	35.11	31.57	35.73	41.59	37.48	33.12	20.82	27.2	27.27	24.98	17.06	15.75	23.09	25.14	26.72	38.25	37.2	38.05	35.12	33.32	31.08	35.43	39.92	34.45	28.88	31.36	26.39	PREDICTED: nuclear transcription factor Y subunit C-3-like [Gossypium hirsutum]	-	-	-	-	GO:0090575//RNA polymerase II transcription factor complex	GO:0003677//DNA binding;GO:0046983//protein dimerization activity	GO:0010468//regulation of gene expression	NF-YC
Gh_A02G036400	blue	PNC1	8.86	8.17	11	11.16	11.68	10.92	6.83	6.78	6.48	10.26	11.94	9.3	7.19	8.2	8.87	5.18	5.41	7.3	3.94	3.53	3.47	4.98	5.33	6.29	8.53	7.83	9.54	9.07	8.63	7.24	5.7	4.01	5.2	6.46	6.7	7.43	PREDICTED: peroxisomal adenine nucleotide carrier 1-like [Gossypium hirsutum]	-	-	-	-	GO:0031224//intrinsic component of membrane	-	-	-
Gh_A02G036500	blue	KAPP	5.63	7.08	6.41	6.87	7.44	8.03	5.7	8.07	7.86	6.29	5.87	7.31	7.01	6.87	6.39	10.07	8.94	8.51	9.86	10.53	10.79	7.24	8.18	7.78	7.53	7.31	6.58	6.57	8.52	7.99	7.1	7.89	6.95	6.75	8.39	6.76	PREDICTED: protein phosphatase 2C 70-like isoform X1 [Gossypium hirsutum]	-	-	-	-	-	-	-	-
Gh_A02G036600	blue	ARIA	11.6	12.52	11.43	11.43	11.87	10.19	10.62	11.98	12.69	11.19	12.64	11.25	10.89	11.54	11.19	11.75	12.6	11.77	11.04	12.48	10.5	12.43	10	10.79	10.25	11.54	9.49	12.03	12.31	12.67	11.65	14.19	12.93	12.07	11.56	10.63	PREDICTED: ARM REPEAT PROTEIN INTERACTING WITH ABF2-like [Gossypium arboreum]	-	-	-	-	-	-	-	-
Gh_A02G036700	blue	KMS1	13.79	13.98	13.99	14.63	12.08	16.46	18.16	18.29	18.62	16.32	15.3	15.68	12.86	15.52	13.04	18.65	19.87	19.18	17	22.98	23.18	15.12	16.6	17.63	15.79	15.03	15.7	23.51	20.23	22.59	21.98	20.63	16.56	22.14	17.73	23.2	PREDICTED: vacuole membrane protein KMS1-like [Gossypium hirsutum]	-	-	-	-	-	-	-	-
Gh_A02G036800	blue	slr0305	6.36	5.95	5.2	6.57	6.85	8.18	7.67	9.84	9.7	6.77	6.97	6.58	9.67	8.53	7.3	8.92	10.12	9.82	9.11	11.31	10.51	8.69	8.3	9.13	6.56	7.34	6.52	8.69	9.3	12.87	9.15	8.9	9.36	8	8.22	8.01	PREDICTED: TVP38/TMEM64 family membrane protein slr0305 [Gossypium arboreum]	-	-	-	-	-	-	-	-
Gh_A02G037100	blue	psaD	7.63	7.02	5.84	3.92	5.2	6.93	4.83	10.05	6.28	4.18	6.02	6.82	10.67	8.46	5.49	9.52	9.1	8.62	15.16	15.72	18.45	8.71	12.23	9.53	6.28	7.47	8.2	8.68	9.68	12.54	10.43	12.62	12.21	12.3	10.19	7.91	PREDICTED: photosystem I reaction center subunit II, chloroplastic-like [Gossypium arboreum]	Metabolism;Metabolism	Global and overview maps;Energy metabolism	ko01100//Metabolic pathways;ko00195//Photosynthesis	K02692;K02692	GO:0043234//protein complex	-	GO:0044237//cellular metabolic process	-
Gh_A02G038900	blue	PBD1	54.2	51.38	61.02	57.49	56.9	54.54	62.17	49.74	49.21	54.4	56.83	52.18	47.08	47.14	52.29	36.6	41.27	43.61	39.12	33.05	32.78	35.91	38.22	42.79	56.75	52.87	56.44	52.8	46.89	47.29	41.92	39.75	42.45	51.66	41.34	51.07	Proteasome subunit beta type-2-A -like protein [Gossypium arboreum]	Genetic Information Processing	Folding, sorting and degradation	ko03050//Proteasome	K02734	GO:0043231//intracellular membrane-bounded organelle;GO:0043234//protein complex	GO:0004175//endopeptidase activity	GO:0006508//proteolysis	-
Gh_A02G039300	blue	--	1.02	1.13	0.85	0.72	2.65	2.56	3.14	3.34	4.86	0.5	0.7	1.08	0.59	1.02	1.26	4.75	7.18	3.96	6.68	10.29	11.56	3.67	6.21	5.02	0.4	1.24	0.43	3.4	4.13	5.12	2.63	5.36	7.98	5.03	3.44	4.87	PREDICTED: non-specific lipid-transfer protein-like protein At2g13820 [Gossypium arboreum]	-	-	-	-	-	-	-	-
Gh_A02G040200	blue	GSVIVT00020038001	27.36	23	26.83	27.14	28.05	28.71	21.63	19.89	18.96	33.39	28.64	29.03	22.68	20.45	34.38	15.27	14.47	18.29	11.91	9.57	7.99	21.27	15.46	17.82	28.63	21.94	21.71	21.8	14.46	16.36	11.75	11.37	14.04	19.59	18.8	19.42	PREDICTED: 40S ribosomal protein S3a-like [Gossypium raimondii]	Genetic Information Processing	Translation	ko03010//Ribosome	K02984	GO:0015935//small ribosomal subunit	-	GO:0010467//gene expression	-
Gh_A02G041100	blue	--	9.88	8.39	10.05	10.93	12.16	11.36	6.42	7.89	5.81	9.99	12.02	9.69	10.33	10.44	8.31	5.26	5.1	6.89	3.14	1	1.2	6.64	5.39	6.04	9.42	7.29	9.76	8.15	6.66	6.1	3.93	3.07	3.58	6.12	6.02	7.65	PREDICTED: histone acetyltransferase KAT6B isoform X1 [Gossypium arboreum]	-	-	-	-	-	-	-	-
Gh_A02G041800	blue	IAA14	38.61	32.09	36.34	29.83	33.89	28.76	19.48	23.18	21.5	39.32	36.23	37.53	30.61	35.34	35.7	14.49	19.9	14.06	9.45	6.97	5.79	23.95	23.33	21.23	35.14	32.02	36.03	13.11	14.2	14.87	8.51	10.12	9.46	20.47	21.04	19.28	PREDICTED: auxin-responsive protein IAA14-like [Gossypium arboreum]	Environmental Information Processing	Signal transduction	ko04075//Plant hormone signal transduction	K14484	-	GO:0005515//protein binding	GO:0009755//hormone-mediated signaling pathway;GO:0010468//regulation of gene expression;GO:0034645//cellular macromolecule biosynthetic process	-
Gh_A02G042100	blue	RPS15A	53.76	52.59	55.92	52.56	55.34	60.42	50.64	49.48	46.2	63.33	54.36	57.87	41.65	39.23	56.37	38.58	35.39	43.27	33.68	31.03	27.03	41.21	37.4	40.97	56.08	41.17	38.33	47.25	36.31	38.91	36.01	37.76	38.34	43.05	46.43	45.1	PREDICTED: 40S ribosomal protein S15-4 [Gossypium raimondii]	Genetic Information Processing	Translation	ko03010//Ribosome	K02958	-	-	-	-
Gh_A02G042400	blue	--	10.88	10.57	8.88	12.07	13.42	10.28	13.06	12.72	10.57	11.54	9.17	10.71	11.84	10.16	16.11	7.96	7.75	10.05	8.12	9.05	6.32	8.64	10.85	11.3	11.1	10.45	9.73	9.61	10.09	8.99	11.38	8.57	9.01	8.79	9.42	13.48	PREDICTED: uncharacterized protein LOC107940163 [Gossypium hirsutum]	-	-	-	-	-	-	-	-
Gh_A02G044300	blue	--	21.62	21.31	22.26	22.39	21.05	22.63	22.95	18.84	16.54	23.93	21.4	21.81	16.23	16.48	20.71	13.78	13.81	18.86	12.26	10.33	8.92	15.6	18.61	19.03	16.59	19.69	18.74	18.57	14.4	13.84	13.48	12	10.94	19.43	20.6	20.94	1-aminocyclopropane-1-carboxylate oxidase-like protein 1-like [Gossypium australe]	-	-	-	-	-	-	-	-
Gh_A02G044400	blue	At1g06620	24.18	18.33	14.4	20.51	21.59	21.8	24.44	19.09	19.74	25.7	28.72	26.41	19.61	19.22	20.37	39.41	28.71	34.44	39.7	44.11	59.27	37.82	41.12	39.75	16.64	25.05	17.03	22.92	26.09	23.47	32.51	35.15	30.95	39.04	34.59	31.83	PREDICTED: 1-aminocyclopropane-1-carboxylate oxidase homolog 1-like [Gossypium hirsutum]	-	-	-	-	-	GO:0016705//oxidoreductase activity, acting on paired donors, with incorporation or reduction of molecular oxygen;GO:0043169//cation binding	GO:0044710//single-organism metabolic process	-
Gh_A02G044800	blue	At1g06620	6.36	8.07	5.83	3.66	5.11	4.93	5.01	5.04	6.5	4.92	7.15	4.69	5.77	5.5	4.38	3.8	6.16	5.42	7.84	7.65	9.92	4.49	5.73	5.04	4.5	3.63	4.71	4.05	5.91	7.24	6.55	9.44	10.39	7.17	6.24	6.73	PREDICTED: 1-aminocyclopropane-1-carboxylate oxidase homolog [Gossypium hirsutum]	-	-	-	-	-	-	-	-
Gh_A02G044900	blue	At1g06620	2.12	4.11	2.84	1.94	1.2	3.45	2.58	1.66	2.6	1.61	2.08	3.39	1.7	2.72	0.99	5.44	5.69	5.91	4.36	4.65	9.35	2.1	5.47	3.35	1.31	1.8	1.5	3.81	5.1	3.51	5.57	3.31	6.1	4.82	3.14	4.88	PREDICTED: 1-aminocyclopropane-1-carboxylate oxidase homolog 1-like [Gossypium hirsutum]	-	-	-	-	-	GO:0016705//oxidoreductase activity, acting on paired donors, with incorporation or reduction of molecular oxygen;GO:0043169//cation binding	GO:0044710//single-organism metabolic process	-
Gh_A02G045600	blue	--	60.25	15.25	26.26	23.72	48.54	25.67	21.38	8.32	5.92	28.79	13.42	26.66	25.23	8.08	71.7	40.96	14.1	64.83	25.84	8.67	19.11	65.77	25.61	43.54	15.26	25.76	39.9	42.03	19.15	19.32	24.94	18.38	29.34	18.19	15.97	18.29	proline-rich protein precursor [Gossypium hirsutum]	-	-	-	-	-	-	-	-
Gh_A02G045700	blue	--	59.13	25.22	38.31	37.84	46.88	43.56	38.52	12.76	14.77	45.83	27.63	47.25	43.87	24.16	72.62	48.22	36.54	71.23	35.2	13.21	21.62	49.61	26.74	64.55	33.4	45.23	50.68	71.79	52.55	39.73	50.92	47.07	53.67	30.18	27.28	36.92	PREDICTED: repetitive proline-rich cell wall protein 1-like [Gossypium arboreum]	-	-	-	-	-	-	-	-
Gh_A02G046000	blue	--	24.91	6.95	10.66	14.16	10.65	15.26	14.82	6.92	8.05	11	11.37	13.56	16.34	6.79	29.06	10.1	8.88	16.56	13.03	3.31	15.06	18.65	7.12	25.7	4.86	19.85	19.33	9.29	3.95	9.98	13.13	13.34	26.42	4.05	8.99	10.81	PREDICTED: LOW QUALITY PROTEIN: repetitive proline-rich cell wall protein 1-like [Gossypium raimondii]	-	-	-	-	-	-	-	-
Gh_A02G046400	blue	MD1	93.25	89.93	96.93	76.97	78.39	78.43	66.1	60.88	57.97	86.74	81.78	78.13	75.71	75.12	99.85	47.85	48.7	59.97	34.9	28.05	23.6	50.52	46.73	51.36	87.98	73.57	71.96	80.17	59.24	46.67	63.1	52.63	54.93	57.64	46.56	58.49	malate dehydrogenase [Gossypium hirsutum]	Metabolism;Metabolism;Metabolism;Metabolism;Metabolism;Metabolism;Metabolism;Metabolism	Global and overview maps;Global and overview maps;Global and overview maps;Amino acid metabolism;Carbohydrate metabolism;Energy metabolism;Carbohydrate metabolism;Carbohydrate metabolism	ko01100//Metabolic pathways;ko01110//Biosynthesis of secondary metabolites;ko01200//Carbon metabolism;ko00270//Cysteine and methionine metabolism;ko00620//Pyruvate metabolism;ko00710//Carbon fixation in photosynthetic organisms;ko00630//Glyoxylate and dicarboxylate metabolism;ko00020//Citrate cycle (TCA cycle)	K00025;K00025;K00025;K00025;K00025;K00025;K00025;K00025	-	GO:0016615//malate dehydrogenase activity	GO:0005975//carbohydrate metabolic process;GO:0006101//citrate metabolic process;GO:0043648//dicarboxylic acid metabolic process	-
Gh_A02G046700	blue	At1g04430	8.18	5.6	7.39	6.42	7.42	6.04	5.45	3.67	4.48	6.47	7.19	6.67	10.1	8.38	10.5	3.13	2.58	4.57	1.49	1.65	1.77	4.41	3.12	4.43	10.43	9.04	9.47	6.05	3.48	2.43	1.99	1.68	1.99	3.68	3.14	3.51	PREDICTED: probable methyltransferase PMT3 [Gossypium hirsutum]	-	-	-	-	-	GO:0003824//catalytic activity	GO:0008152//metabolic process	-
Gh_A02G047100	blue	RPL14B	68.27	55.13	68.77	67.44	67.11	70.44	62.16	44.31	46.62	71.27	67.54	59.44	52.37	52.99	79.6	46.6	41.77	58.21	31.17	25.5	25.95	44.58	46.84	57.85	62.73	49.79	54.02	46.47	41.18	48.79	36.69	25.81	33	50.95	55.63	58.14	PREDICTED: 60S ribosomal protein L14-1-like [Gossypium raimondii]	Genetic Information Processing	Translation	ko03010//Ribosome	K02875	GO:0030529//intracellular ribonucleoprotein complex	-	GO:0010467//gene expression	-
Gh_A02G047500	blue	PHO1	14.17	15.49	16.28	5.93	7.82	8.18	9.6	6.98	9.11	16.78	17.67	19.2	19.27	12.63	12.89	6.02	5.36	7.03	8.83	7.79	5.89	12.58	11.83	14.54	13.2	11.98	13.21	7.45	7.13	7.56	10.45	9.02	10.75	9.69	11.66	12.74	Phosphate transporter PHO1 -like protein [Gossypium arboreum]	-	-	-	-	-	-	-	-
Gh_A02G047800	blue	RPL28	7.84	10.44	7.86	8.18	8.16	9.65	9.7	7.68	7.18	9.58	8.22	7.57	11.34	8.53	9.68	7.26	4.87	7.82	7.74	4.7	4.3	6.69	5.34	8.51	11.06	8.74	8.87	9.65	7.73	9.17	7.16	8.94	7.77	7.97	6.94	7.35	PREDICTED: 50S ribosomal protein L28, chloroplastic-like [Gossypium hirsutum]	Genetic Information Processing	Translation	ko03010//Ribosome	K02902	GO:0030529//intracellular ribonucleoprotein complex	-	GO:0010467//gene expression	-
Gh_A02G047900	blue	MORF6	23.18	17.71	22.82	22.65	21.74	21.42	20.18	15.83	17.19	20.96	21.41	21.78	23.1	22.75	24.96	19.06	20.37	23.99	18.31	14.46	12.2	17.99	19.06	21.84	20.06	20.78	20.65	27.78	24.17	21.5	19.68	17.15	19.66	20.49	20.86	19.71	PREDICTED: multiple organellar RNA editing factor 2, chloroplastic-like [Gossypium hirsutum]	-	-	-	-	GO:0009536//plastid	-	GO:0000478//endonucleolytic cleavage involved in rRNA processing;GO:0006355//regulation of transcription, DNA-templated;GO:0009658//chloroplast organization;GO:0009668//plastid membrane organization;GO:0009887//organ morphogenesis;GO:0031399//regulation of protein modification process;GO:0043623//cellular protein complex assembly;GO:0048869//cellular developmental process	-
Gh_A02G048400	blue	RNP1	30.8	36.4	29.17	27.62	32.06	31.11	30.02	33.43	30.3	31.24	33.87	30.4	31.18	31.6	29.64	27.01	25.99	27.18	24.53	21.93	24.16	29.09	27.69	28.69	27.34	30.59	26.49	28.75	30.3	31.14	28.68	32.02	30.97	25.94	32.62	28.75	PREDICTED: heterogeneous nuclear ribonucleoprotein 1-like [Gossypium arboreum]	Genetic Information Processing	Translation	ko03015//mRNA surveillance pathway	K14411	-	GO:0097159//organic cyclic compound binding	-	-
Gh_A02G048700	blue	RNP1	20.86	19.44	18.98	17.97	18.14	17.45	18.73	15.72	16.37	19.57	21.08	19.74	17.46	17.76	19.39	13.8	14.52	14.58	14.27	10.21	11.49	17.31	14.46	15.39	18.84	16.9	15.24	16.73	16.27	17.17	14.81	15.92	16.71	15.49	17.58	16.1	PREDICTED: heterogeneous nuclear ribonucleoprotein 1-like [Gossypium hirsutum]	Genetic Information Processing	Translation	ko03015//mRNA surveillance pathway	K14411	-	GO:0097159//organic cyclic compound binding	-	-
Gh_A02G048900	blue	Os10g0467600	32.41	31.67	32.17	34.59	34.29	34.62	33.56	30.44	31.13	35.9	33.83	32.25	28.33	25.04	28.46	25.64	26.56	26.15	18.26	13.66	16.34	24.26	22.19	28.5	29.94	26.01	29.04	24.92	24.34	26.82	19.9	19.21	18.7	24.81	27.71	31.87	PREDICTED: eukaryotic translation initiation factor-like [Gossypium arboreum]	Genetic Information Processing	Translation	ko03013//RNA transport	K03259	GO:0034518//RNA cap binding complex;GO:0043231//intracellular membrane-bounded organelle;GO:0044444//cytoplasmic part	GO:0008135//translation factor activity, RNA binding	GO:0002698//negative regulation of immune effector process;GO:0006412//translation;GO:0010608//posttranscriptional regulation of gene expression;GO:0051707//response to other organism	-
Gh_A02G049000	blue	RPL23A	78.39	68.81	83.89	69.55	80.71	81.61	63.28	63.68	57.13	74.32	78.28	82.79	74.07	72.06	101.41	51.47	45.95	59.44	38.25	31.22	30.2	48.74	44.82	56.72	88.59	68.32	63.09	63.91	46.73	58.19	44.83	35.84	41.59	59.35	55.92	59.93	PREDICTED: 60S ribosomal protein L23-like [Gossypium arboreum]	Genetic Information Processing	Translation	ko03010//Ribosome	K02894	GO:0030529//intracellular ribonucleoprotein complex	-	GO:0010467//gene expression	-
Gh_A02G049300	blue	PRP19	10.92	8.24	10.24	10.93	10.7	10.01	10.16	11	10.49	11.51	12.39	11.53	8.32	7.99	9.45	7.62	9.97	8.01	7.82	5.91	6.42	8.2	8.85	8.63	8.73	10.36	8.14	11.49	11.19	8.99	9.46	9.31	9	9.09	9.23	10.26	PREDICTED: pre-mRNA-processing factor 19-like [Gossypium hirsutum]	Genetic Information Processing;Genetic Information Processing	Transcription;Folding, sorting and degradation	ko03040//Spliceosome;ko04120//Ubiquitin mediated proteolysis	K10599;K10599	-	GO:0003824//catalytic activity	GO:0032446//protein modification by small protein conjugation	-
Gh_A02G049600	blue	--	36.96	43.14	38.3	44.47	43.33	37.01	53.44	56.47	58.15	38.15	37.28	43.23	52.18	57.69	50.75	63.09	58.39	50.87	55.02	71.51	68.77	58.85	61.31	60.92	52.42	48.92	52	46.62	54.09	53.52	59.32	55.97	55.56	56.18	48.92	56.5	atp-dependent rna helicase dbp-7 [Gossypium arboreum]	-	-	-	-	-	-	-	-
Gh_A02G050900	blue	AMT1-1	29.88	28.09	33.05	39.29	31.3	30.72	25.7	19.79	20.76	37.54	40.44	31.33	15.32	21.51	27.98	30.48	27.52	28.39	19.3	21.21	23.31	34.18	31.4	27.59	22.83	26.74	21.69	24.4	21.45	24.27	19.88	20.77	25.52	22.73	17.71	21.68	PREDICTED: ammonium transporter 1 member 1-like [Gossypium arboreum]	-	-	-	-	GO:0031224//intrinsic component of membrane	GO:0015077//monovalent inorganic cation transmembrane transporter activity	GO:0015696//ammonium transport	-
Gh_A02G051300	blue	LFG5	9.49	10.52	7.85	8.01	10.67	10.61	7.73	7.76	10.21	9.31	10.36	11.35	16.19	11.97	11.57	18.18	15.08	12.16	14.41	19.6	23.26	11.62	12.53	11.8	11.86	10.98	11.83	9.8	9.71	11.61	10.08	10.61	11.84	10.18	12.32	10.84	PREDICTED: BI1-like protein [Gossypium hirsutum]	-	-	-	-	GO:0031224//intrinsic component of membrane	-	GO:0006605//protein targeting;GO:0016192//vesicle-mediated transport	-
Gh_A02G052100	blue	At5g18840	5.21	4.62	3.41	9.68	14.11	5.6	3.62	5.76	4.89	9.98	12.72	11.65	3.93	5.52	3.49	14.68	12.54	14.18	8.47	15.06	15.69	9.69	12.64	15.72	7.34	4.83	7.72	9.5	10.07	16.65	5.86	6.23	7.69	16.08	19.36	14.6	PREDICTED: sugar transporter ERD6-like 16 [Gossypium arboreum]	-	-	-	-	GO:0031224//intrinsic component of membrane	GO:0022857//transmembrane transporter activity	GO:0044763//single-organism cellular process;GO:0044765//single-organism transport	-
Gh_A02G053500	blue	faeA	35.47	38.63	37.35	40.1	42.31	38.76	42.72	45.18	53.61	36.91	39	42.97	34	31.5	26.32	43.43	49.88	40.14	49.02	59.04	61.49	38.29	45.25	44.96	32.04	32.91	38.65	46.4	46.73	48.65	52.91	53.06	44.85	49.48	44.38	42.25	PREDICTED: lipase-like [Gossypium hirsutum]	-	-	-	-	-	GO:0003824//catalytic activity	-	-
Gh_A02G055100	blue	SNF4	4.72	4.98	3.94	6.33	4.94	6.25	4.64	4.05	4.94	4.32	4.96	4.28	7.13	5.78	7.49	10.1	7.74	7.21	6.31	8.67	7.45	7.32	9.11	7.08	5.2	6	6.73	7.02	7.72	6.17	5.09	6.96	5.23	6.21	7.11	7.06	PREDICTED: sucrose nonfermenting 4-like protein isoform X1 [Gossypium hirsutum]	-	-	-	-	-	-	-	-
Gh_A02G055300	blue	CUL1	17.03	19.44	18.99	23.21	19.49	20.32	24.91	22.77	24.32	20.05	17.59	17.43	15.26	15.82	14.61	28.92	23.76	22.48	27.22	29.71	30.3	25.33	26.17	28.21	14.77	22.05	18.72	16.67	18.5	24.25	22.06	22.1	25.18	21.41	26.55	24.63	PREDICTED: cullin-1-like [Gossypium hirsutum]	-	-	-	-	GO:0000151//ubiquitin ligase complex	GO:0044389//ubiquitin-like protein ligase binding	-	-
Gh_A02G056000	blue	--	9.18	10.72	8.94	8.69	8.83	6.97	10.35	6.63	9.11	10.78	8.94	10.89	8.55	8.22	11.16	5.64	5.33	7.6	6.97	5.45	6.26	8.42	9.08	8.91	8.81	10.36	9.61	9.56	8.34	8.04	8.04	8.31	5.9	6.96	7.15	6.54	PREDICTED: heat shock factor-binding protein 1-like [Gossypium arboreum]	-	-	-	-	GO:0043231//intracellular membrane-bounded organelle;GO:0044444//cytoplasmic part	GO:0005515//protein binding	GO:0009791//post-embryonic development;GO:0010286//heat acclimation	-
Gh_A02G056400	blue	TCTP	410.7	470.92	437.65	444.39	465.29	462.06	385.26	421.13	407.32	443.99	453.66	433.05	470.46	444.84	434.83	331.94	338.91	354.55	319.32	296.61	289.32	377.65	385.73	378.83	437.08	427.04	419.01	393.85	422.93	405.24	385.35	383.18	362.26	385.39	444	391.69	PREDICTED: translationally-controlled tumor protein homolog [Gossypium hirsutum]	-	-	-	-	GO:0044424//intracellular part	-	-	-
Gh_A02G056600	blue	PRL2	20.74	20.62	19.87	18.18	22.93	23.22	18.86	23.26	19.82	20.71	21.33	22.81	21.52	20.2	20.49	16.43	17.27	17.03	16.36	13.01	15.35	17.55	17.2	15.25	19.72	19.83	16.6	17.61	21.42	20.41	18.46	20.45	18.74	17.67	21.38	17.27	PREDICTED: protein pleiotropic regulatory locus 1-like [Gossypium hirsutum]	Genetic Information Processing	Transcription	ko03040//Spliceosome	K12862	-	-	-	-
Gh_A02G056900	blue	dlc-1	10.4	10.58	13.43	14.5	13.69	16.81	12.84	11.26	11.3	12.13	10.79	11.05	9.35	8.17	9.41	7.16	8.36	9.91	5.83	8.14	6.03	6.14	8.03	7.38	9.92	12.06	10.5	11.13	10.1	9.19	7.48	6.63	7.95	8.9	8.85	9.35	PREDICTED: dynein light chain 1, cytoplasmic-like [Gossypium hirsutum]	-	-	-	-	-	-	-	-
Gh_A02G057700	blue	IBR3	35.47	41.63	34.27	37.03	41.19	41.63	39.33	45.12	50.78	31.29	32.76	36.24	31.43	35.9	28	49.57	60.81	52.36	54.93	61.52	62.11	36.45	43.42	45.71	33.76	35.08	35.71	48.65	61.67	56.6	50.33	57.61	45.4	45.92	46.32	41.74	PREDICTED: probable acyl-CoA dehydrogenase IBR3 isoform X1 [Gossypium hirsutum]	Metabolism;Metabolism;Metabolism;Metabolism;Metabolism	Global and overview maps;Global and overview maps;Global and overview maps;Lipid metabolism;Amino acid metabolism	ko01100//Metabolic pathways;ko01110//Biosynthesis of secondary metabolites;ko01212//Fatty acid metabolism;ko00071//Fatty acid degradation;ko00280//Valine, leucine and isoleucine degradation	K00249;K00249;K00249;K00249;K00249	-	GO:0000166//nucleotide binding;GO:0016491//oxidoreductase activity;GO:0016740//transferase activity	GO:0009608//response to symbiont;GO:0044710//single-organism metabolic process;GO:0048588//developmental cell growth	-
Gh_A02G057900	blue	RPL19B	85.77	78.69	85.62	78.84	79.09	81.37	72.39	63.88	61.76	98	90.99	83.77	64.29	60.91	90.32	58.65	54.89	76.49	45.53	35.34	30.1	55.3	48.79	61.88	84.01	67.33	69.18	72.93	61.43	67.02	59.72	57.28	56.12	63.9	65.91	61.23	PREDICTED: 60S ribosomal protein L19-1-like [Gossypium hirsutum]	Genetic Information Processing	Translation	ko03010//Ribosome	K02885	GO:0030529//intracellular ribonucleoprotein complex	-	GO:0010467//gene expression	-
Gh_A02G058300	blue	--	26.54	26.77	28.41	30.93	25.97	24.44	28.05	24.02	23.22	28.96	28.35	27.11	22.72	23.56	29.74	30.35	27.8	29.59	27.85	29.21	33.11	27.64	29.08	28.29	30.57	24.47	26.13	30.12	24.2	24.86	28.38	23.28	33.3	28.51	26.27	30.66	PREDICTED: eukaryotic translation initiation factor 3 subunit J-like [Gossypium hirsutum]	Genetic Information Processing	Translation	ko03013//RNA transport	K03245	GO:0043234//protein complex;GO:0070993//translation preinitiation complex	GO:0008135//translation factor activity, RNA binding	GO:0006417//regulation of translation	-
Gh_A02G059600	blue	Fra	1.27	0.56	0.23	1.38	0.61	0.58	0.55	0.14	1.27	0.5	0	0.41	0.13	0.13	0.12	8.13	3.22	3.52	3.93	7.07	4.29	0.91	0.95	2.18	0	0.13	0.25	5.38	0.47	1.78	0.74	1.47	1.04	2.49	0.96	2.25	Major allergen Pru ar 1 [Gossypium arboreum]	-	-	-	-	-	-	-	-
Gh_A02G060400	blue	IMPA1	33.44	30.9	31.73	32.83	33.36	32.32	31.16	29.11	29.51	33.85	33.69	31.67	30.91	31.87	32.84	26.75	27.8	31.52	23.14	22	21.44	28.83	27.82	29.9	28.91	30.49	31.77	32.62	31.33	29.83	27.17	24.08	27.24	27.87	30.69	31.92	PREDICTED: importin subunit alpha-2-like [Gossypium hirsutum]	-	-	-	-	GO:0044424//intracellular part	GO:0022892//substrate-specific transporter activity	GO:0006886//intracellular protein transport	-
Gh_A02G060600	blue	AAE7	28.39	30.24	30.49	30.08	33.95	33.41	35.06	36.19	38.77	33.08	32.06	33.17	30.3	27.86	26.47	37.54	40.49	36.34	32.7	36.71	31.75	30.59	34.47	36.22	28.57	25.33	33.19	40.52	39.53	39.52	42.17	35.52	43.76	38.81	35.18	39.57	PREDICTED: acetate/butyrate--CoA ligase AAE7, peroxisomal-like [Gossypium hirsutum]	Metabolism;Metabolism;Metabolism;Metabolism;Metabolism;Metabolism;Metabolism	Global and overview maps;Global and overview maps;Global and overview maps;Carbohydrate metabolism;Carbohydrate metabolism;Carbohydrate metabolism;Carbohydrate metabolism	ko01100//Metabolic pathways;ko01110//Biosynthesis of secondary metabolites;ko01200//Carbon metabolism;ko00010//Glycolysis / Gluconeogenesis;ko00620//Pyruvate metabolism;ko00630//Glyoxylate and dicarboxylate metabolism;ko00650//Butanoate metabolism	K01913;K01913;K01913;K01913;K01913;K01913;K01913	GO:0042579//microbody	GO:0016405//CoA-ligase activity;GO:0016878//acid-thiol ligase activity	GO:0044262//cellular carbohydrate metabolic process;GO:0046459//short-chain fatty acid metabolic process	-
Gh_A02G060800	blue	CAMTA5	16.37	16.27	20.2	16.02	12.31	12.23	17.47	20.64	18.97	16.14	15.37	14.28	13.61	15.2	13.18	11.08	10.48	10.65	7.75	8.96	8.44	10.25	10.6	11.51	13.43	16.16	14.39	10.81	10.15	11.89	11.74	10.97	11.38	13.58	13.36	12.02	PREDICTED: calmodulin-binding transcription activator 5-like isoform X1 [Gossypium arboreum]	-	-	-	-	-	-	-	CAMTA
Gh_A02G060900	blue	SAR1A	11.47	16.84	20.45	16.92	15.1	12.77	14.09	14.2	15.53	13.82	15.08	15.09	15.83	13.98	13.34	9.85	11.73	13.6	10.17	6.86	14.08	6.71	7.51	12	15.15	11.97	18.34	16.06	14.06	16.04	9.78	13.13	8.67	8.84	16.03	11.65	PREDICTED: GTP-binding protein SAR1A-like [Gossypium hirsutum]	Genetic Information Processing	Folding, sorting and degradation	ko04141//Protein processing in endoplasmic reticulum	K07953	GO:0043231//intracellular membrane-bounded organelle	GO:0032550//purine ribonucleoside binding	GO:0015031//protein transport	-
Gh_A02G061000	blue	RPL29B	89.12	92.72	94.13	96.92	96.32	87.99	81.19	64.97	72.03	98.77	103.04	96.35	79.31	93.04	111.87	53.63	52.5	76.36	48.02	47.69	42.76	60.16	63.69	76.45	82.78	89.53	78.78	69.28	71.13	68.83	62.34	52.14	47.89	76.79	80.35	69.46	PREDICTED: 60S ribosomal protein L29-2-like [Gossypium hirsutum]	Genetic Information Processing	Translation	ko03010//Ribosome	K02905	GO:0030529//intracellular ribonucleoprotein complex	-	GO:0010467//gene expression	-
Gh_A02G062400	blue	SIS8	4.27	4.07	3.84	3.4	3.24	3.91	4.05	3.79	3.97	3.47	5.03	3.77	4.99	4.86	4.21	4.46	5.84	5.52	7.36	4.95	4.9	6.2	6.4	6.04	4.35	4.64	4.2	6.14	6.85	5.81	7.58	8.83	6.92	5.9	6.64	4.71	PREDICTED: serine/threonine-protein kinase PAK 3-like isoform X1 [Gossypium hirsutum]	-	-	-	-	-	-	-	-
Gh_A02G063000	blue	BHLH148	12.34	17.34	16.73	15.37	14.3	16.99	19.58	18.52	17.22	16.08	15.9	13.8	22.58	20.14	17.77	19.5	19.35	21.12	22.72	23.42	24.74	25.77	23.59	19.77	20.03	22.28	17.49	22.07	18.01	17.87	21.18	24.45	26.44	24.6	19.93	20.84	PREDICTED: transcription factor bHLH148-like isoform X1 [Gossypium hirsutum]	-	-	-	-	-	GO:0005515//protein binding	-	-
Gh_A02G063800	blue	--	10.43	9.3	9.26	10.46	10.07	11.77	10.87	10.29	9.59	10.57	9.67	10.49	10.82	10.32	10.34	12.18	13.28	10.56	9.65	9.78	10.34	12.12	12.32	10.39	9.64	9.82	9.96	10.44	11.12	11.48	11.63	10.42	10.85	9.39	9.3	8.32	Trigalactosyldiacylglycerol 1 isoform 3 [Gossypium australe]	-	-	-	-	-	-	-	-
Gh_A02G063900	blue	emc6	44.8	51.38	45.55	41.12	45.95	50.67	43.87	42.47	39.8	45.98	47.66	39.56	46.34	41.99	42.28	35.02	37.68	36.29	31.22	24.81	24.13	33.25	37.82	40.94	42.14	41.64	41.98	35.99	41.4	39.75	34.23	35.74	32.88	39.35	41.34	38.64	PREDICTED: ER membrane protein complex subunit 6-like isoform X2 [Gossypium raimondii]	-	-	-	-	GO:0031224//intrinsic component of membrane;GO:0043231//intracellular membrane-bounded organelle;GO:0043234//protein complex	-	GO:0016192//vesicle-mediated transport;GO:0030243//cellulose metabolic process	-
Gh_A02G064400	blue	CFDP1	11.92	12.56	10.5	12.74	10.93	11.01	9.68	10.69	9.96	10.09	10.94	11.66	9.79	9.1	9.94	8.82	8.32	8.52	7.8	7.14	7.93	7.95	9.58	10.54	9.32	11.61	9.74	9.47	10.94	10.4	9.45	9.15	9.3	10.16	11.47	11.96	PREDICTED: craniofacial development protein 1-like [Gossypium hirsutum]	-	-	-	-	-	-	-	-
Gh_A02G064500	blue	LPD1	87.34	83.46	88.52	94.32	82.63	79.95	88.97	78.57	79.02	87.08	80.98	85.39	70.91	71.97	77.13	72.01	80.79	76.16	67.01	63.98	56.99	67.23	73.5	75.12	85.14	77.64	76.85	94.19	77.61	79.57	89.58	71.35	83.61	83.6	68.61	82.57	dihydrolipoyl dehydrogenase 1, mitochondrial [Gossypium hirsutum]	Metabolism;Metabolism;Metabolism;Metabolism;Metabolism;Metabolism;Metabolism;Metabolism;Metabolism;Metabolism;Metabolism;Metabolism	Global and overview maps;Global and overview maps;Global and overview maps;Carbohydrate metabolism;Carbohydrate metabolism;Carbohydrate metabolism;Amino acid metabolism;Carbohydrate metabolism;Amino acid metabolism;Amino acid metabolism;Carbohydrate metabolism;Amino acid metabolism	ko01100//Metabolic pathways;ko01110//Biosynthesis of secondary metabolites;ko01200//Carbon metabolism;ko00010//Glycolysis / Gluconeogenesis;ko00620//Pyruvate metabolism;ko00630//Glyoxylate and dicarboxylate metabolism;ko00260//Glycine, serine and threonine metabolism;ko00020//Citrate cycle (TCA cycle);ko00380//Tryptophan metabolism;ko00280//Valine, leucine and isoleucine degradation;ko00640//Prop…	K00382;K00382;K00382;K00382;K00382;K00382;K00382;K00382;K00382;K00382;K00382;K00382	-	GO:0000166//nucleotide binding;GO:0016651//oxidoreductase activity, acting on NAD(P)H;GO:0016723//oxidoreductase activity, oxidizing metal ions, NAD or NADP as acceptor;GO:0046914//transition metal ion binding	GO:0019725//cellular homeostasis;GO:0044710//single-organism metabolic process;GO:0061687//detoxification of inorganic compound	-
Gh_A02G065400	blue	BOR1	5.89	6.77	7.76	6.07	6.51	5.06	5.13	4.78	4.92	6.34	6.41	5.96	9.49	10.81	9.55	3.17	2.8	3.42	1.1	2.36	1.43	4.18	4.26	3.62	10.14	7.9	9.04	5.04	4.19	2.36	2.45	2.18	2.3	3.52	4.47	5.15	PREDICTED: boron transporter 1-like [Gossypium hirsutum]	-	-	-	-	GO:0031224//intrinsic component of membrane	GO:0008509//anion transmembrane transporter activity	GO:0006820//anion transport	-
Gh_A02G065700	blue	DRM3	7.36	7.12	6.73	8	7.72	8.95	4.64	6.56	5.48	6.38	8.01	8.42	7.04	6.45	6.22	5.55	5.24	6.42	5.15	3.01	3.28	5.6	4.79	5.62	6.25	6.39	5.96	7.22	6.66	8.05	5.4	6	5.1	5.19	6.21	6.36	PREDICTED: DNA (cytosine-5)-methyltransferase DRM1-like [Gossypium hirsutum]	-	-	-	-	-	GO:0016741//transferase activity, transferring one-carbon groups	GO:0008152//metabolic process	-
Gh_A02G066500	blue	ATG8I	5.35	3.26	3.93	5.64	5.76	8.42	4.65	2.45	3.65	4.48	5.77	3.9	3.65	3.12	7.62	4.46	4.91	5.17	4.35	2.32	2.05	5.13	3.69	5.16	4.17	5.03	5.79	3.48	7.22	5.66	3.2	1.81	2.52	5.52	7.35	8.25	PREDICTED: autophagy-related protein 8i-like isoform X1 [Gossypium hirsutum]	Cellular Processes	Transport and catabolism	ko04136//Autophagy - other eukaryotes	K08341	-	-	-	-
Gh_A02G067300	blue	NPSN13	12.27	17.75	17.46	16.64	17.27	16.42	13.29	12.46	12.1	18.06	15.36	17.31	16.58	17.98	19.61	9.2	9.72	10.67	12.85	7.38	9.23	12.05	11.21	11.69	16.65	17.93	17.34	15.54	13.73	13.66	11.83	9.77	10.71	14.1	11.38	12.96	PREDICTED: novel plant SNARE 13 [Gossypium hirsutum]	-	-	-	-	-	-	-	-
Gh_A02G068300	blue	GCR1	8.67	9.73	9.51	9.97	12.2	10.29	8.78	8.69	9.57	11.37	10.36	10.62	10.67	10.08	11.03	8.12	6.58	8.28	6.04	5.51	6.26	8.63	8.58	6.6	9.47	10.49	9.51	9.16	8.43	8.57	7.14	6.75	6.89	7.44	8.19	8.24	PREDICTED: G-protein coupled receptor 1 isoform X2 [Gossypium arboreum]	-	-	-	-	GO:0005887//integral component of plasma membrane;GO:0031090//organelle membrane;GO:0043231//intracellular membrane-bounded organelle	GO:0004888//transmembrane signaling receptor activity	GO:0006558//L-phenylalanine metabolic process;GO:0006570//tyrosine metabolic process;GO:0007166//cell surface receptor signaling pathway;GO:0009637//response to blue light;GO:0009787//regulation of abscisic acid-activated signaling pathway;GO:0009937//regulation of gibberellic acid mediated signaling pathway;GO:0010162//seed dormancy process;GO:0010863//positive regulation of phospholipase C acti…	-
Gh_A02G070300	blue	--	6.65	6.2	6.77	5.06	4.81	6.54	2.91	1.62	1.96	12.01	7.9	9.99	5.62	4.75	8.48	2.72	1.98	4.13	3.09	1.88	2.38	6.11	1.89	5.98	7.55	6.25	8.16	9.76	5.53	2.44	2.09	2.73	2.97	5.66	4.57	5.24	PREDICTED: snakin-2-like [Gossypium hirsutum]	-	-	-	-	-	-	-	-
Gh_A02G073900	blue	RPS18A	69.3	64.47	78.13	71.94	69.11	70.29	64.29	59.56	55.07	82.68	75.9	70.46	64.96	61.41	95.6	53.87	46.49	60.96	42.92	38.38	34.12	54.74	54.41	63.58	79.41	68.74	65.86	65.66	47.7	51.94	53.49	40.66	48.6	63.75	52.88	59.08	PREDICTED: 40S ribosomal protein S18 [Theobroma cacao]	Genetic Information Processing	Translation	ko03010//Ribosome	K02964	GO:0030529//intracellular ribonucleoprotein complex	GO:0003676//nucleic acid binding;GO:0005198//structural molecule activity	GO:0010467//gene expression	-
Gh_A02G074900	blue	ERF110	3.49	4.04	2.02	4.94	4.64	5.36	5.15	5.42	5.48	3.33	3.17	4.66	1.49	2.77	1.73	11.8	9.76	10.91	12.8	16.31	13.47	8.66	10.53	11.28	2.67	3.17	3.22	7.34	11.01	10.16	12.49	10.4	12.5	9.34	9.73	10.16	PREDICTED: ethylene-responsive transcription factor ERF110-like [Gossypium arboreum]	-	-	-	-	-	-	GO:0006351//transcription, DNA-templated;GO:0050794//regulation of cellular process	ERF
Gh_A02G075000	blue	At1g43190	22.95	23.78	22.04	21.07	22.41	24.51	18.34	18.76	21.23	22.62	21.29	22.53	21.75	21.43	21.88	17.87	17.27	19.13	15.71	14.74	13	19.22	19.48	17.85	23.58	23.3	22.76	21.01	19.03	19.74	18.47	19.93	18.37	18.16	20.57	21.4	PREDICTED: polypyrimidine tract-binding protein homolog 3 [Gossypium arboreum]	-	-	-	-	GO:0036464//cytoplasmic ribonucleoprotein granule;GO:0043231//intracellular membrane-bounded organelle	GO:0003676//nucleic acid binding	GO:0006396//RNA processing;GO:0010468//regulation of gene expression	-
Gh_A02G075800	blue	SEC5A	14.79	17.27	17.35	18.28	17.54	17.41	15.77	16.04	15.96	17.97	18.78	17.43	15.87	17.17	18.65	14.85	15.05	13.87	12.83	12.08	10.16	13.68	13.39	13.78	17.38	17.53	16.99	15.45	15.76	13.92	13.39	12.82	14.46	14.65	13.74	13.8	PREDICTED: exocyst complex component SEC5A-like isoform X1 [Gossypium hirsutum]	-	-	-	-	-	-	GO:0006892//post-Golgi vesicle-mediated transport	-
Gh_A02G077000	blue	Z-ISO	10.1	10.59	9.85	9.55	11.21	9.9	7.32	9.73	8.71	9.83	9.58	9.79	10.77	11.62	11.28	7.73	9.07	11.8	7.27	6.47	6.58	8.6	10.45	8.85	9.67	11.81	12.29	15.31	12.39	12.06	13.18	13.67	12.11	10.39	10.19	10.82	PREDICTED: 15-cis-zeta-carotene isomerase, chloroplastic-like [Gossypium hirsutum]	Metabolism;Metabolism;Metabolism	Global and overview maps;Global and overview maps;Metabolism of terpenoids and polyketides	ko01100//Metabolic pathways;ko01110//Biosynthesis of secondary metabolites;ko00906//Carotenoid biosynthesis	K15744;K15744;K15744	GO:0031224//intrinsic component of membrane;GO:0042170//plastid membrane	GO:0016859//cis-trans isomerase activity	GO:0016119//carotene metabolic process	-
Gh_A02G078100	blue	ADH1	187.28	150.85	158.1	174	132.02	140.63	85.79	78.26	107.02	128.38	131.12	147	59.3	70.55	86.02	21.75	53.22	35.97	8.16	16.99	21.36	8.77	16.49	32.28	106.18	148.98	91.43	49.16	47.91	54.71	27.59	22.99	21.92	38.57	28.67	28.42	PREDICTED: alcohol dehydrogenase class-P-like [Gossypium arboreum]	Metabolism;Metabolism;Metabolism;Metabolism;Metabolism;Metabolism	Global and overview maps;Global and overview maps;Carbohydrate metabolism;Lipid metabolism;Lipid metabolism;Amino acid metabolism	ko01100//Metabolic pathways;ko01110//Biosynthesis of secondary metabolites;ko00010//Glycolysis / Gluconeogenesis;ko00592//alpha-Linolenic acid metabolism;ko00071//Fatty acid degradation;ko00350//Tyrosine metabolism	K18857;K18857;K18857;K18857;K18857;K18857	-	-	-	-
Gh_A02G078800	blue	Supt5h	6.39	8.54	7.53	7.48	7.68	7.93	6.62	7.36	6.82	7.63	8.49	7.33	7.18	7.51	9.25	7.91	7.38	7.35	7.66	6.19	7.26	7.74	6.85	6.97	7.25	7.37	8.06	7.58	8.14	7.41	8.06	7.76	7.69	8.57	7.56	7.67	Global transcription factor group A2 isoform 1 [Theobroma cacao]	-	-	-	-	GO:0030529//intracellular ribonucleoprotein complex;GO:0043231//intracellular membrane-bounded organelle	-	GO:0006355//regulation of transcription, DNA-templated	-
Gh_A02G079700	blue	SEU	20.82	19.83	20.08	16.81	19.26	20.24	14.72	18.29	16.83	18.1	19.24	18.04	19.36	19.01	18.68	12.43	13.98	15.75	15.92	11.1	10.13	10.91	10.7	12.29	19.23	18.41	17.7	18.46	17.47	15.24	18.17	20.66	18.5	13.64	14.53	12.83	PREDICTED: transcriptional corepressor SEUSS-like [Gossypium hirsutum]	-	-	-	-	GO:0043231//intracellular membrane-bounded organelle	GO:0046983//protein dimerization activity	GO:0010468//regulation of gene expression;GO:0034645//cellular macromolecule biosynthetic process;GO:0042743//hydrogen peroxide metabolic process;GO:0048438//floral whorl development;GO:0048580//regulation of post-embryonic development;GO:0048869//cellular developmental process	-
Gh_A02G080200	blue	SCL1	15.53	12.4	12.86	12.9	12.97	14.63	25.52	30.19	29.66	13.57	14.09	13.41	24.73	23.15	20.87	17.64	17.11	21.18	23.46	24.07	23.35	15.34	13.96	13.55	17.94	22.89	18.05	18.33	18.29	15.73	22.96	23.14	20.55	12.61	12.98	13.51	PREDICTED: scarecrow-like protein 1 isoform X1 [Gossypium hirsutum]	-	-	-	-	-	-	-	GRAS
Gh_A02G081600	blue	RABC1	35.66	42.52	43.48	40.14	39.41	47.39	38.88	33.3	38.14	41.94	43.5	38.52	36.59	33.91	35.8	20.33	24.3	28.16	17.89	13.71	11.28	21.34	21.77	22.83	37.32	42.36	43.59	33.63	31.61	27.48	23.52	23.09	21.29	26.18	27.16	23.07	PREDICTED: ras-related protein RABC1-like isoform X1 [Gossypium hirsutum]	-	-	-	-	-	GO:0032550//purine ribonucleoside binding	GO:0008104//protein localization;GO:0035556//intracellular signal transduction	-
Gh_A02G082000	blue	ACR3	21.76	25.39	22.95	16.3	18.29	19.22	7.68	9.94	9.86	23.39	24.56	23.87	17.7	14.3	14.25	8.46	10.46	11.7	10.29	5.47	5.97	14.76	11.99	14.28	13.81	14.56	14.9	12.12	12.49	12.42	8.53	13.72	9.35	12.35	17.12	13.4	PREDICTED: ACT domain-containing protein ACR3-like isoform X1 [Gossypium hirsutum]	-	-	-	-	-	GO:0031406//carboxylic acid binding	GO:0000097//sulfur amino acid biosynthetic process;GO:0006089//lactate metabolic process	-
Gh_A02G083300	blue	WAK2	1.93	1.3	1.38	3.03	2.08	3.38	5.32	3.75	4.86	3.58	2.12	2.11	1.95	2.41	3.28	6.94	5.49	4.97	4.84	7.31	6.7	8.04	8.26	6.64	2.03	4.16	3.62	2.71	2.29	3.48	2.51	2.32	3.84	5.78	4.37	7.93	wall-associated receptor kinase 5-like [Gossypium australe]	-	-	-	-	-	-	-	-
Gh_A02G084400	blue	ASHH2	11.67	11.71	12.29	14.5	12.21	12.06	14.19	15.6	17.11	12.58	12.85	11.47	10.83	12.59	12.42	16.01	16.85	13.98	12.9	12.25	11.51	13.36	11.18	13.37	11.74	12.49	11.68	13.35	14.37	12.91	12.28	13.56	13.21	14.13	12.72	12.26	PREDICTED: histone-lysine N-methyltransferase ASHH2-like isoform X1 [Gossypium hirsutum]	-	-	-	-	-	-	-	-
Gh_A02G085800	blue	--	74.55	79.03	65.89	57.76	65.49	79.12	60.69	62.45	66.84	58.32	64.19	72.25	53.25	53.32	44.45	36.37	46.57	41.43	71.98	53.94	53.87	52.31	53.39	49.99	41.45	50.32	47.94	39.49	62.65	47.12	59.43	64.06	66.12	55.95	61.57	44.05	DPP6 N-terminal domain-like protein [Theobroma cacao]	-	-	-	-	-	-	-	-
Gh_A02G086100	blue	PBC1	86.97	83.52	96.36	99.27	94.79	81.92	86.04	69.9	77.12	87.2	94.98	88.4	80.12	82.94	85.52	61.23	69.29	68.4	59.05	53.06	55.44	63.98	67.19	77.05	88.25	89.94	82.21	81.47	75.56	71.87	64.8	54.62	62.02	73.7	71.79	76.39	PREDICTED: proteasome subunit beta type-3-A-like [Gossypium raimondii]	Genetic Information Processing	Folding, sorting and degradation	ko03050//Proteasome	K02735	GO:0043231//intracellular membrane-bounded organelle;GO:0043234//protein complex	GO:0004175//endopeptidase activity	GO:0006508//proteolysis	-
Gh_A02G086300	blue	NAC002	33.09	35.13	31.22	35.48	34.36	28.84	51.08	50.24	50.37	33.31	28.06	31.34	57.78	62.83	40.77	43.65	53.32	40.13	67.18	83.4	67.88	46.58	51.24	46.8	52.26	48.29	48.33	32.84	48.32	41.87	63.67	50.94	60.58	51.06	47.36	45.14	NAC domain-containing protein 2-like [Gossypium hirsutum]	-	-	-	-	GO:0043231//intracellular membrane-bounded organelle	GO:0001071//nucleic acid binding transcription factor activity	GO:0009404//toxin metabolic process;GO:0010468//regulation of gene expression;GO:0014070//response to organic cyclic compound;GO:0034645//cellular macromolecule biosynthetic process	NAC
Gh_A02G086600	blue	ASP1	32.46	32.12	33.9	40.86	36.19	37.23	41.03	33.49	38.13	37.32	32.89	37.01	48.79	47.1	50.69	30.44	32.65	30.38	23.16	24.86	24.69	28.05	34.41	28.71	46.5	50.89	47.26	25.93	25.74	27.32	23.96	22.06	22.36	25.98	21.98	26.26	PREDICTED: aspartic proteinase Asp1-like isoform X1 [Gossypium hirsutum]	-	-	-	-	-	-	-	-
Gh_A02G087900	blue	UDP-GALT1	11.7	10.99	10.34	11.62	10.94	12.28	11.86	13.04	11.94	11.04	11.07	10.19	8.13	8.39	8.83	14.12	12.5	14.13	14.56	15.65	13.6	11.4	11.93	11.07	8.68	9.81	9.06	9.84	9.19	11.41	14.68	11.73	17.26	11.06	12.61	11.1	PREDICTED: UDP-galactose transporter 1 [Gossypium hirsutum]	-	-	-	-	GO:0031224//intrinsic component of membrane;GO:0043231//intracellular membrane-bounded organelle	GO:0008514//organic anion transmembrane transporter activity;GO:0015165//pyrimidine nucleotide-sugar transmembrane transporter activity;GO:0036080//purine nucleotide-sugar transmembrane transporter activity	GO:0015785//UDP-galactose transport;GO:0015851//nucleobase transport;GO:0036079//purine nucleotide-sugar transport	-
Gh_A02G088600	blue	--	17.3	18.36	15.53	19.7	16.35	18.26	22.95	16.63	20.95	17.6	15.17	15.26	17.61	19.96	23.08	22.17	19.58	21.5	18.69	21.47	22.86	20.3	20.49	20.24	19.65	25.19	21.82	23.48	20.51	24.58	24.7	20.24	20.2	23.05	18.43	22.55	PREDICTED: selenoprotein K-like [Gossypium hirsutum]	-	-	-	-	-	-	GO:0000302//response to reactive oxygen species;GO:0006952//defense response;GO:0007165//signal transduction;GO:0009642//response to light intensity;GO:0033554//cellular response to stress	-
Gh_A02G088800	blue	At1g77710	60.82	73.47	65.97	70.5	63.38	59.23	54.65	60.25	70.1	58.07	63.32	65.85	65.08	58.74	52.61	38.69	40.1	43.17	36.42	44.77	39.76	43.31	47.53	47.48	61.4	65.39	63.59	51.57	51.73	47.68	43.43	45.36	43.48	54.45	44.07	48.44	PREDICTED: ubiquitin-fold modifier 1-like [Gossypium hirsutum]	-	-	-	-	-	-	-	-
Gh_A02G089100	blue	RPS13	8.68	7.27	7.33	8.19	8.88	7.22	6.04	6.2	9.15	8.06	8.11	7.12	6.93	7.8	7.74	6.1	5.43	7.54	5.16	5.38	4.12	6.65	8.72	6.92	6.32	7.58	6.45	7.12	7.97	7.28	8.37	6.24	6.82	5.6	7.27	8.68	PREDICTED: 30S ribosomal protein S13, chloroplastic-like [Gossypium hirsutum]	Genetic Information Processing	Translation	ko03010//Ribosome	K02952	GO:0009526//plastid envelope;GO:0009532//plastid stroma;GO:0030529//intracellular ribonucleoprotein complex	GO:0003723//RNA binding;GO:0005198//structural molecule activity	GO:0006090//pyruvate metabolic process;GO:0009767//photosynthetic electron transport chain;GO:0010467//gene expression;GO:0031399//regulation of protein modification process;GO:0032774//RNA biosynthetic process	-
Gh_A02G089600	blue	tmem50	13.88	21.79	18.2	20.17	18	19.03	18.08	17.22	15.5	17.37	18.4	18.77	19.61	18.4	18.21	11.94	16.64	17.64	13.53	10.87	14.9	14.04	14.87	14.67	18.76	18.21	18.46	18	17.96	16.86	16.27	16.54	14.74	17.4	14.8	17.3	PREDICTED: transmembrane protein 50 homolog [Gossypium hirsutum]	-	-	-	-	-	-	-	-
Gh_A02G089700	blue	SHM7	15.76	15.12	14.98	19.55	15.23	17.27	16.61	14.35	15.16	15.63	17.83	18.76	12.53	14.73	13.91	11.28	12.57	10.95	12.34	13.89	13.23	12.69	12.99	13.22	15.74	14.96	15.28	10.88	12.39	13.19	14.6	13.8	13.36	10.98	12.68	11.48	PREDICTED: serine hydroxymethyltransferase 7-like isoform X1 [Gossypium hirsutum]	Metabolism;Metabolism;Metabolism;Metabolism;Metabolism;Metabolism;Metabolism;Metabolism	Global and overview maps;Global and overview maps;Global and overview maps;Global and overview maps;Carbohydrate metabolism;Amino acid metabolism;Metabolism of other amino acids;Metabolism of cofactors and vitamins	ko01100//Metabolic pathways;ko01110//Biosynthesis of secondary metabolites;ko01200//Carbon metabolism;ko01230//Biosynthesis of amino acids;ko00630//Glyoxylate and dicarboxylate metabolism;ko00260//Glycine, serine and threonine metabolism;ko00460//Cyanoamino acid metabolism;ko00670//One carbon pool by folate	K00600;K00600;K00600;K00600;K00600;K00600;K00600;K00600	-	GO:0016742//hydroxymethyl-, formyl- and related transferase activity;GO:0043168//anion binding	GO:0006730//one-carbon metabolic process;GO:0009069//serine family amino acid metabolic process	-
Gh_A02G090000	blue	TGA3	9.36	8.54	7.84	3.91	3.82	5.56	3.04	3.03	3.96	8.95	10.32	10.53	7.07	4.29	6	1.55	2.68	2.82	3.1	0.91	1.82	8.16	5.08	6.65	5.56	6.66	5.66	5.36	4.19	3.78	3.25	4.52	3.62	7.25	11.02	5.24	PREDICTED: transcription factor TGA3-like isoform X1 [Gossypium hirsutum]	Environmental Information Processing	Signal transduction	ko04075//Plant hormone signal transduction	K14431	-	-	-	bZIP
Gh_A02G090100	blue	--	9.39	9.88	8.26	8.67	9.52	10.58	7.53	8.92	7.77	8.81	10.01	9.26	7.06	8.23	6.35	6.74	8.74	8.12	8.3	7.65	5.99	6.93	7.69	7.05	6.86	9.37	8.13	8.42	8.97	8.23	8.15	8.05	8.06	7.69	8.34	7.34	UV radiation resistance protein/autophagy-related protein 14 [Gossypium australe]	-	-	-	-	-	-	GO:0009059//macromolecule biosynthetic process;GO:0010506//regulation of autophagy	-
Gh_A02G090800	blue	DFC	80.23	66.75	71.62	64.55	73.3	67.14	47.37	37.72	33.98	82.62	83.95	65.03	90.89	86.81	102.49	42.75	37.33	57.54	20.12	16.51	15.66	50.35	41.56	48.21	87.78	68.5	74.53	66.31	44.73	32.75	31.37	24.25	25.21	46.58	38.83	52.2	PREDICTED: protein DOWNSTREAM OF FLC-like [Gossypium hirsutum]	-	-	-	-	-	-	GO:0000097//sulfur amino acid biosynthetic process	-
Gh_A02G091100	blue	ECHIA	153.12	206.3	147.29	127.34	149.26	148.07	157.35	188.72	194.25	132.78	151.13	154.05	216.92	219.16	156.28	217.41	245.55	223.38	265.55	313.82	333.66	194.56	235.67	230.54	181.35	182.76	209.89	240.2	259.64	263.27	275.55	297.47	253.14	263.52	236.48	239.72	PREDICTED: probable enoyl-CoA hydratase 1, peroxisomal [Gossypium arboreum]	Metabolism;Metabolism;Metabolism;Metabolism;Metabolism;Metabolism;Metabolism;Metabolism;Metabolism;Metabolism;Metabolism;Metabolism	Global and overview maps;Global and overview maps;Global and overview maps;Lipid metabolism;Metabolism of other amino acids;Amino acid metabolism;Amino acid metabolism;Carbohydrate metabolism;Amino acid metabolism;Carbohydrate metabolism;Amino acid metabolism;Metabolism of terpenoids and polyketides	ko01100//Metabolic pathways;ko01110//Biosynthesis of secondary metabolites;ko01212//Fatty acid metabolism;ko00071//Fatty acid degradation;ko00410//beta-Alanine metabolism;ko00380//Tryptophan metabolism;ko00280//Valine, leucine and isoleucine degradation;ko00640//Propanoate metabolism;ko00360//Phenylalanine metabolism;ko00650//Butanoate metabolism;ko00310//Lysine degradation;ko00903//Limonene and …	K01692;K01692;K01692;K01692;K01692;K01692;K01692;K01692;K01692;K01692;K01692;K01692	GO:0042579//microbody	GO:0003824//catalytic activity	GO:0009062//fatty acid catabolic process	-
Gh_A02G091700	blue	SAPK1	52.19	63.94	51.04	33.67	45.09	47.7	31.81	33.22	36.78	36.62	46.14	45.25	47.84	42.13	31.47	19.86	22.46	25.38	33.78	30.72	28.5	26.56	27.44	30.5	39.51	43.5	42.55	28.88	34.05	29.65	32.82	46.09	32.01	32.93	39.94	32.51	PREDICTED: serine/threonine-protein kinase SAPK2-like isoform X1 [Gossypium raimondii]	Environmental Information Processing;Environmental Information Processing	Signal transduction;Signal transduction	ko04075//Plant hormone signal transduction;ko04016//MAPK signaling pathway - plant	K14498;K14498	-	-	-	-
Gh_A02G093900	blue	AED3	10.2	5.84	7.7	3.34	8.41	6.06	4.61	5.5	2.73	4.91	5.85	6.74	7.81	6.78	11.72	3.09	1.38	5.03	2.49	0.36	0.82	3.27	2.75	2.72	6.95	5.1	6.29	3.12	1.64	2.44	3.05	1.54	1.05	1.69	2.71	1.44	PREDICTED: aspartyl protease AED3-like [Gossypium arboreum]	-	-	-	-	GO:0005576//extracellular region;GO:0005618//cell wall	GO:0004175//endopeptidase activity	GO:0019538//protein metabolic process	-
Gh_A02G094800	blue	BCHB	7.4	6.96	7.54	6.78	7.22	7.39	6.66	8.35	8.08	6.84	7.63	7.28	7.28	7.63	7.76	5.65	6.23	5.67	5.8	3.55	2.92	5.05	4.06	5.61	6.84	7.14	6.72	6.58	7.25	5.84	5.92	6.93	5.85	5.58	6.13	5.58	PREDICTED: BEACH domain-containing protein B-like [Gossypium arboreum]	-	-	-	-	-	-	-	-
Gh_A02G095000	blue	SHM2	18.75	13.41	18.45	15.97	17.75	17.11	11.65	9.26	8.6	17.63	16.49	16.58	15.37	13.96	19	11.12	9.82	13.28	6.61	4.5	5.61	12.16	10.18	12.24	17.75	16.03	14.31	14.99	10.16	8.96	7.59	7.06	7.35	12.62	9.79	11.75	PREDICTED: serine hydroxymethyltransferase 2, mitochondrial-like [Gossypium arboreum]	Metabolism;Metabolism;Metabolism;Metabolism;Metabolism;Metabolism;Metabolism;Metabolism	Global and overview maps;Global and overview maps;Global and overview maps;Global and overview maps;Carbohydrate metabolism;Amino acid metabolism;Metabolism of other amino acids;Metabolism of cofactors and vitamins	ko01100//Metabolic pathways;ko01110//Biosynthesis of secondary metabolites;ko01200//Carbon metabolism;ko01230//Biosynthesis of amino acids;ko00630//Glyoxylate and dicarboxylate metabolism;ko00260//Glycine, serine and threonine metabolism;ko00460//Cyanoamino acid metabolism;ko00670//One carbon pool by folate	K00600;K00600;K00600;K00600;K00600;K00600;K00600;K00600	-	GO:0016742//hydroxymethyl-, formyl- and related transferase activity;GO:0043168//anion binding	GO:0006730//one-carbon metabolic process;GO:0009069//serine family amino acid metabolic process	-
Gh_A02G095100	blue	IRX9H	7.35	7.38	8.12	7.73	7.34	7.93	7.14	6.92	7.55	7.17	8.35	8.06	7.04	8.33	7.2	6.46	6.89	6.2	6.71	6.21	6.03	6.07	6.25	6.91	7.97	7.35	7.85	7.31	6.51	6.36	6.06	6.97	6.71	7.47	6.56	5.7	PREDICTED: probable beta-1,4-xylosyltransferase IRX9H [Gossypium hirsutum]	-	-	-	-	-	-	-	-
Gh_A02G095500	blue	TUBA	6.36	5.21	10.44	6.2	6.82	5.55	4.76	4.72	3.52	6.02	7.27	4.68	9.82	8.52	10.69	1.66	2.11	1.87	1.86	1.25	1.25	3.46	3.22	3.22	12.63	10.62	9.58	3.96	2.08	2.65	2.79	2.7	2.03	3.96	3.61	4.14	PREDICTED: tubulin alpha-1 chain isoform X1 [Gossypium hirsutum]	Cellular Processes	Transport and catabolism	ko04145//Phagosome	K07374	GO:0015630//microtubule cytoskeleton;GO:0032991//macromolecular complex	GO:0005198//structural molecule activity;GO:0017111//nucleoside-triphosphatase activity;GO:0032550//purine ribonucleoside binding	GO:0043623//cellular protein complex assembly;GO:0044763//single-organism cellular process	-
Gh_A02G095700	blue	LPL1	5.01	6.01	5.43	10.58	9.57	8.58	8.71	6.86	7.25	6.89	5.98	6.12	9.23	10.18	9.71	13.35	17.11	14.97	12.76	12.41	11.92	10.39	8.6	10.7	9.39	11.24	9.05	11.1	12.49	11.31	11.78	9.57	13.74	10.89	13.64	12.27	protein FAM135B-like protein [Gossypium australe]	-	-	-	-	-	GO:0003824//catalytic activity	-	-
Gh_A02G096700	blue	--	12.12	9.5	9.85	9.29	13.5	12.66	4.95	5.91	4.06	9.08	14.05	11.88	7.15	4.29	10.92	3.63	5.61	9.26	2.51	0.8	2	5.16	6.92	8.12	5.34	7.33	6.17	12.06	5.82	6.45	4.27	4.71	3.43	6.35	6.8	6.86	PREDICTED: uncharacterized protein LOC105797286 [Gossypium raimondii]	-	-	-	-	-	-	-	-
Gh_A02G097100	blue	--	5.85	6.8	6.98	6.6	7.11	5.85	5.93	6.44	6.72	5.17	6.63	6.28	8.93	11.09	7.98	6.64	5.58	4.35	4.41	4.09	4.71	4.95	3.53	4.86	6.97	8.83	7.86	4.88	5.94	5.54	2.88	4.33	4.89	3.54	6.17	5.02	reverse transcriptase [Gossypium australe]	-	-	-	-	-	-	-	-
Gh_A02G098300	blue	CYTB5-E	19.7	18.8	14.58	20.01	22.67	19.26	14.51	10.04	9.15	18.4	18.27	15.33	12.67	10.12	18.13	5.87	5.76	8.29	3.05	2.47	3.4	5.9	4.55	5.05	13.27	16	9.17	7.42	4.2	3.57	4.58	5.39	3.31	7.67	6.95	7.67	PREDICTED: cytochrome b5-like [Gossypium hirsutum]	-	-	-	-	-	GO:0043169//cation binding	-	-
Gh_A02G099300	blue	NRPD1	7.25	8.04	7.68	6.39	6.43	6.76	4.35	4.59	4.93	6.56	7.96	5.16	6.86	5.1	7.75	3.27	4.67	6.29	3.81	3.62	2.33	4.34	3.6	5.77	7.51	6.57	6.21	6.22	5.21	6.13	5.86	4.98	5.6	6.87	4.39	5.91	PREDICTED: protein DCL, chloroplastic-like [Gossypium hirsutum]	-	-	-	-	GO:0009536//plastid	GO:0048037//cofactor binding	GO:0009414//response to water deprivation;GO:1901564//organonitrogen compound metabolic process	-
Gh_A02G099500	blue	PAB2	7.78	8.49	8.04	7.51	7.85	7.34	7.11	6.21	6.27	7.93	7.87	8.65	7.05	5.96	6.93	4.85	5.71	5.87	5.29	4.05	3.15	5.19	4.51	5.15	6.97	6.82	6.33	6.81	7.15	5.15	6.36	6.35	6.84	5.15	6.52	5.19	PREDICTED: polyadenylate-binding protein 2-like [Gossypium raimondii]	Genetic Information Processing;Genetic Information Processing;Genetic Information Processing	Translation;Translation;Folding, sorting and degradation	ko03013//RNA transport;ko03015//mRNA surveillance pathway;ko03018//RNA degradation	K13126;K13126;K13126	GO:0044424//intracellular part	GO:0003676//nucleic acid binding	-	-
Gh_A02G099900	blue	COG4	12.46	12.79	13.13	13.93	12.99	11.59	13.21	13.34	12.29	13.56	12.74	12.18	12.68	14.36	13.44	12.67	11.56	10.56	12.11	10.82	10.49	13.51	12.83	11.18	15.15	14.63	15.26	13.99	10.91	11.36	10.57	11.88	11.22	11.78	11	12.8	PREDICTED: conserved oligomeric Golgi complex subunit 4-like [Gossypium hirsutum]	-	-	-	-	GO:0043231//intracellular membrane-bounded organelle;GO:0044444//cytoplasmic part	-	GO:0008104//protein localization;GO:0016192//vesicle-mediated transport	-
Gh_A02G100000	blue	MNS1	15.1	15.96	15.37	16.11	16.91	17.08	15.47	14.79	15.86	16.22	17.16	14.17	14.92	15.93	14.05	11.35	11.79	13.37	11.21	8.78	8.06	11.03	10.95	11.54	12.48	15.15	13.12	12.92	12.63	12	11.99	13.16	11.98	11.74	12.45	11.97	PREDICTED: mannosyl-oligosaccharide 1,2-alpha-mannosidase MNS1-like isoform X1 [Gossypium hirsutum]	Metabolism;Genetic Information Processing;Metabolism;Metabolism	Global and overview maps;Folding, sorting and degradation;Glycan biosynthesis and metabolism;Glycan biosynthesis and metabolism	ko01100//Metabolic pathways;ko04141//Protein processing in endoplasmic reticulum;ko00510//N-Glycan biosynthesis;ko00513//Various types of N-glycan biosynthesis	K01230;K01230;K01230;K01230	-	GO:0016787//hydrolase activity;GO:0046872//metal ion binding	-	-
Gh_A02G101000	blue	scw1	17	20.25	15.86	13.51	17.64	18.58	14.63	15.7	16.8	16.95	18.31	14.96	18.92	17.27	16.28	12.16	13.71	14.67	13.36	10.65	10.58	14.7	13.77	11.91	13.86	16.24	14.45	15.36	17.58	15.21	15.99	17.15	12.93	13.93	17.19	12.79	PREDICTED: U1 small nuclear ribonucleoprotein A-like [Gossypium hirsutum]	-	-	-	-	-	-	-	-
Gh_A02G101700	blue	ACPD	92.77	71.42	86.91	51.62	64.27	68.48	40.98	43.28	37.56	71.95	69.12	74.59	58.97	57.52	75.15	29.5	34.24	51.83	40.95	23.42	25.05	32.27	28.41	36.29	64.32	54.44	58.92	57.21	51.24	41.9	53.82	56.92	53.15	42.69	39.92	42.51	PREDICTED: stearoyl-[acyl-carrier-protein] 9-desaturase, chloroplastic-like [Gossypium arboreum]	Metabolism;Metabolism;Metabolism;Metabolism	Global and overview maps;Global and overview maps;Lipid metabolism;Lipid metabolism	ko01100//Metabolic pathways;ko01212//Fatty acid metabolism;ko00061//Fatty acid biosynthesis;ko01040//Biosynthesis of unsaturated fatty acids	K03921;K03921;K03921;K03921	GO:0009536//plastid	GO:0016717//oxidoreductase activity, acting on paired donors, with oxidation of a pair of donors resulting in the reduction of molecular oxygen to two molecules of water	GO:0006631//fatty acid metabolic process	-
Gh_A02G102000	blue	RPS4	16.45	14.69	18.18	14.25	16.24	17.54	12.27	13.31	11.99	20.23	17.66	16.95	14.87	18.77	23.1	7.46	8.19	12.49	7.13	6.77	6.29	11.84	8.75	9.88	17.81	15.94	14.26	10.63	9.04	11.44	8.27	6.85	6.82	12.78	11.38	11.01	PREDICTED: 40S ribosomal protein S4-like [Gossypium hirsutum]	Genetic Information Processing	Translation	ko03010//Ribosome	K02987	GO:0030529//intracellular ribonucleoprotein complex	GO:0003723//RNA binding;GO:0005198//structural molecule activity	GO:0010467//gene expression	-
Gh_A02G102400	blue	At3g11710	14.46	13.2	16.79	12.92	15.45	14.68	12.22	12.68	11.92	14.09	15.09	14.59	14.35	12.37	15.37	10.83	10.23	11.42	7.43	6.12	7.41	11.78	10.74	11.86	14.97	14.39	13.53	11.16	11.14	12.03	8.84	7.83	8.42	10.87	12.83	10.07	PREDICTED: lysine--tRNA ligase, cytoplasmic-like [Gossypium hirsutum]	Genetic Information Processing	Translation	ko00970//Aminoacyl-tRNA biosynthesis	K04567	GO:0005911//cell-cell junction;GO:0044444//cytoplasmic part	GO:0004812//aminoacyl-tRNA ligase activity;GO:0032550//purine ribonucleoside binding	GO:0000338//protein deneddylation;GO:0006418//tRNA aminoacylation for protein translation;GO:0009117//nucleotide metabolic process;GO:0009639//response to red or far red light	-
Gh_A02G103600	blue	PGM1	76.57	78.6	85.93	77.2	67.4	72.2	61.24	52.11	50.45	80.19	73.35	69.26	56.81	57.55	77.81	43.33	48.49	51.39	33.88	31.06	29.22	43.21	42.48	50.26	75.93	63.95	61.58	73.59	52.9	48.41	61.87	52.81	58.17	53.1	43.93	58.86	PREDICTED: 2,3-bisphosphoglycerate-independent phosphoglycerate mutase-like [Gossypium hirsutum]	Metabolism;Metabolism;Metabolism;Metabolism;Metabolism;Metabolism	Global and overview maps;Global and overview maps;Global and overview maps;Global and overview maps;Carbohydrate metabolism;Amino acid metabolism	ko01100//Metabolic pathways;ko01110//Biosynthesis of secondary metabolites;ko01200//Carbon metabolism;ko01230//Biosynthesis of amino acids;ko00010//Glycolysis / Gluconeogenesis;ko00260//Glycine, serine and threonine metabolism	K15633;K15633;K15633;K15633;K15633;K15633	GO:0044424//intracellular part	GO:0016868//intramolecular transferase activity, phosphotransferases;GO:0046914//transition metal ion binding	GO:0006006//glucose metabolic process	-
Gh_A02G104200	blue	TRAPPC2	24.95	23.67	22.07	23.24	22.31	22.64	18.89	16	17.91	21.17	24.79	23.8	23.85	21.39	25.19	17.4	17.41	23.03	16.49	11.24	13.17	16.63	16.26	16.32	22.85	22.97	24.57	22.22	22.83	21.52	17.96	18.44	18.45	19.97	20.57	20	PREDICTED: trafficking protein particle complex subunit 2-like [Gossypium hirsutum]	-	-	-	-	GO:0044464//cell part	-	GO:0016482//cytoplasmic transport	-
Gh_A02G104300	blue	NLP8	6.36	6.58	6.71	7.61	7.32	8.27	7.47	7	7.43	6.11	6.66	6.95	6.12	6.64	6.86	6.02	6.32	6.23	5.71	5.18	4.83	5.64	5.95	6.43	6.23	6.74	6.05	7.72	8.07	7.24	6.1	6.26	6.57	7.32	6.89	6.87	PREDICTED: protein NLP8-like [Gossypium hirsutum]	-	-	-	-	-	-	-	Nin-like
Gh_A02G105300	blue	PSI2	3.98	3.8	5.05	5.89	4.7	5.33	7.61	7.25	5.2	5.22	3.9	4.62	2.44	2.79	2	8.27	7.18	7.54	7.24	9.4	9.4	4.75	4.71	5.36	3.39	2.9	3.02	4.6	5.73	6.59	5.71	5.32	5.4	4.04	4.14	4.53	PREDICTED: uncharacterized protein LOC107950990 isoform X1 [Gossypium hirsutum]	-	-	-	-	-	-	-	-
Gh_A02G105900	blue	SYT2	12.77	9.53	9.46	10.35	12.96	11.9	10.43	10.3	8.2	11.84	13.44	12.64	17.81	18.28	18.91	7.75	6.26	8.71	6.22	3.41	3.54	9.36	8.3	9.13	17.34	18.81	18.16	9.3	7.18	8.3	6.55	6.57	6.05	7.65	8.21	8.22	PREDICTED: synaptotagmin-2-like isoform X1 [Gossypium hirsutum]	-	-	-	-	GO:0031224//intrinsic component of membrane;GO:0043231//intracellular membrane-bounded organelle	GO:0043169//cation binding	GO:0015031//protein transport	-
Gh_A02G107400	blue	DPMS1	11.3	10.66	10.36	12.28	12.67	12.73	10.67	9.03	10.68	10.48	11.95	12.15	7.59	7.76	10.13	5.68	8.96	9.15	7.74	5.11	4.13	6.19	6.82	7.61	8.99	9.68	9.11	10	9.4	7.97	6.95	7.99	7.58	10.05	9.52	8.47	PREDICTED: dolichol-phosphate mannosyltransferase subunit 1-like [Gossypium hirsutum]	Metabolism;Metabolism	Global and overview maps;Glycan biosynthesis and metabolism	ko01100//Metabolic pathways;ko00510//N-Glycan biosynthesis	K00721;K00721	GO:0031501//mannosyltransferase complex	GO:0016740//transferase activity	GO:0016192//vesicle-mediated transport;GO:0030243//cellulose metabolic process;GO:0070085//glycosylation;GO:1901698//response to nitrogen compound	-
Gh_A02G107700	blue	SMD3B	7.99	9.58	9.09	7.34	9.33	6.94	4.53	6.22	5.98	8.3	9.51	7.47	9.15	8.64	9.97	4.79	4.52	4.63	3.51	3.29	2.29	5.92	4.46	5.54	8.33	7.81	7.22	6.1	5.26	5.56	4.56	5.16	3.38	5.07	4.97	5.03	PREDICTED: small nuclear ribonucleoprotein SmD3b-like [Gossypium hirsutum]	Genetic Information Processing	Transcription	ko03040//Spliceosome	K11088	GO:0032991//macromolecular complex	-	-	-
Gh_A02G107900	blue	PIX13	8.87	9.24	8.14	7.39	7.41	8.22	14.14	8.62	11.17	9.8	10	10.56	8.21	9.98	9.08	11	12.52	11.2	11.71	15.35	15.19	11.32	10.77	10.48	8.76	8.48	7.88	9.06	11.48	9.88	11.68	11.06	10.56	8.89	6.6	9.51	PREDICTED: probable serine/threonine-protein kinase NAK isoform X1 [Gossypium hirsutum]	-	-	-	-	-	GO:0004672//protein kinase activity;GO:0032550//purine ribonucleoside binding	GO:0006464//cellular protein modification process;GO:0006605//protein targeting;GO:0006796//phosphate-containing compound metabolic process;GO:0009617//response to bacterium;GO:0009891//positive regulation of biosynthetic process;GO:0043067//regulation of programmed cell death	-
Gh_A02G108100	blue	BRPF3	4	4.55	4.69	5.89	4.74	4.95	5.85	5.84	6.57	4.45	4.66	5.45	5.58	5.95	5.05	8.3	6.6	6.98	7.82	9.43	10.64	6.66	8.77	6.08	6.05	5.75	5.93	6.96	7.19	6.36	7.72	6.92	6.62	6.31	5.51	6.43	Bromodomain and PHD finger-containing 3 [Gossypium arboreum]	-	-	-	-	-	-	-	-
Gh_A02G108300	blue	HMGB2	138.01	158.99	145.51	157.07	174.03	171.6	116	123.58	124.4	166.49	169.23	163.07	126.03	126.31	132.06	69.44	83.64	85.55	64.05	54.5	49.7	94.19	98.26	99.35	117.27	131.74	112.1	95.23	94.63	106.02	71.62	82.62	68.8	102.49	123.73	115.19	PREDICTED: high mobility group B protein 3-like isoform X1 [Gossypium hirsutum]	-	-	-	-	-	-	-	-
Gh_A02G108400	blue	PP2C27	11.39	11.96	10.56	12.9	11.49	10.19	11.08	12.84	10.61	11.31	10.93	11.45	13.92	11.15	12.3	11.33	11.41	10.8	13.1	14.41	13.57	12.48	13.09	10.86	12.88	13.54	12.31	12.52	14.16	12.31	13.45	14.54	13.59	13.11	11.66	11.56	PREDICTED: probable protein phosphatase 2C 27 [Gossypium hirsutum]	-	-	-	-	GO:0043231//intracellular membrane-bounded organelle	GO:0004721//phosphoprotein phosphatase activity;GO:0043169//cation binding	GO:0006464//cellular protein modification process;GO:0010243//response to organonitrogen compound;GO:0061392//regulation of transcription from RNA polymerase II promoter in response to osmotic stress	-
Gh_A02G108500	blue	--	15.72	17.6	16.12	19.47	17.71	13.91	12.4	11.47	15.49	19.32	16.47	16.11	12.75	12.52	13.47	11.37	8.07	10.84	9.73	5.83	9.07	9.96	11.2	12.68	11.76	13.07	14.38	12.02	12.17	13.51	6.21	8.42	9.39	14.5	13.18	11.45	Localized to the inner membrane of the chloroplast [Theobroma cacao]	-	-	-	-	GO:0009528//plastid inner membrane;GO:0044434//chloroplast part	-	GO:0000097//sulfur amino acid biosynthetic process	-
Gh_A02G108600	blue	OST1A	10.48	10.25	11.77	10.67	11.7	11.95	8.81	8.22	7.46	11.59	10.25	10.01	9.39	8.54	10.98	7.3	7.45	10.28	5.82	3.78	3.88	7.3	6.74	6.57	9.56	7.78	7.73	10.11	9.07	8.29	7.39	6.67	6.37	7.9	6.78	8.23	PREDICTED: dolichyl-diphosphooligosaccharide--protein glycosyltransferase subunit 1A-like [Gossypium hirsutum]	Metabolism;Genetic Information Processing;Metabolism;Metabolism	Global and overview maps;Folding, sorting and degradation;Glycan biosynthesis and metabolism;Glycan biosynthesis and metabolism	ko01100//Metabolic pathways;ko04141//Protein processing in endoplasmic reticulum;ko00510//N-Glycan biosynthesis;ko00513//Various types of N-glycan biosynthesis	K12666;K12666;K12666;K12666	GO:0031090//organelle membrane;GO:0031224//intrinsic component of membrane;GO:0043231//intracellular membrane-bounded organelle	GO:0004576//oligosaccharyl transferase activity	GO:0000097//sulfur amino acid biosynthetic process;GO:0006498//N-terminal protein lipidation;GO:0030243//cellulose metabolic process	-
Gh_A02G109000	blue	PFP-ALPHA	16.56	10.81	13.51	14.04	13.31	14.23	9	6.8	7.13	13.56	11.9	11.28	11.11	10.6	16.43	6.67	6.05	8.23	4.01	3	3.43	7.88	6.53	7.1	12.37	13.26	11.4	8.08	6.45	6.99	5.56	3.74	4.53	8.08	7.47	7.81	PREDICTED: pyrophosphate--fructose 6-phosphate 1-phosphotransferase subunit alpha [Gossypium hirsutum]	Metabolism;Metabolism;Metabolism;Metabolism;Metabolism	Global and overview maps;Global and overview maps;Carbohydrate metabolism;Carbohydrate metabolism;Carbohydrate metabolism	ko01100//Metabolic pathways;ko01110//Biosynthesis of secondary metabolites;ko00010//Glycolysis / Gluconeogenesis;ko00030//Pentose phosphate pathway;ko00051//Fructose and mannose metabolism	K00895;K00895;K00895;K00895;K00895	-	GO:0008443//phosphofructokinase activity;GO:0032550//purine ribonucleoside binding	GO:0006090//pyruvate metabolic process;GO:0016310//phosphorylation	-
Gh_A02G109400	blue	POPTRDRAFT_831870	13.61	12.7	13.96	13.4	14.1	15.49	10.6	11.95	12.1	14.73	15.11	14.56	13.1	13.92	14.89	9.55	9.09	11.05	7.15	5.3	5.5	10.51	10.16	10.12	14.14	13.66	11.76	11.95	10.27	10.31	9.18	9	7.99	10.18	12.45	10.7	PREDICTED: biotin carboxylase 1, chloroplastic-like isoform X1 [Gossypium hirsutum]	Metabolism;Metabolism;Metabolism;Metabolism;Metabolism;Metabolism;Metabolism	Global and overview maps;Global and overview maps;Global and overview maps;Carbohydrate metabolism;Global and overview maps;Lipid metabolism;Carbohydrate metabolism	ko01100//Metabolic pathways;ko01110//Biosynthesis of secondary metabolites;ko01200//Carbon metabolism;ko00620//Pyruvate metabolism;ko01212//Fatty acid metabolism;ko00061//Fatty acid biosynthesis;ko00640//Propanoate metabolism	K01961;K01961;K01961;K01961;K01961;K01961;K01961	-	GO:0016879//ligase activity, forming carbon-nitrogen bonds;GO:0032550//purine ribonucleoside binding;GO:0043169//cation binding	-	-
Gh_A02G110800	blue	HTR4	26.05	25.27	26.82	26.89	24.34	26.92	20.43	21.04	22.8	24.43	25.99	25.42	22.34	21.88	24.88	27.06	19.73	20.64	12.36	16.45	18.37	26.99	26.79	22.84	21.76	23.44	22.63	20.29	16.16	17.76	17.22	17.35	18.41	20.89	17.92	22.32	histone H3.3 isoform X1 [Cucurbita maxima]	-	-	-	-	-	-	-	-
Gh_A02G111200	blue	At1g30630	19.97	22.1	24.33	21.7	24.87	23.64	18.34	18.3	17.89	22.54	20.91	21.55	23.04	22.02	23.62	13.34	14.72	18.06	11.45	9.76	8.84	17.52	17.07	17.68	23.64	22.8	22.29	21.73	14.87	13.78	13.94	12.09	13.93	17.03	18.01	19.35	PREDICTED: coatomer subunit epsilon-1-like [Gossypium hirsutum]	-	-	-	-	-	-	GO:0048193//Golgi vesicle transport	-
Gh_A02G112200	blue	At1g33170	9.04	6.67	7.32	6.56	7.94	8.75	7.15	6.21	6.92	6.81	7.39	7.71	8.01	6.26	7.82	6.09	5.42	8.21	6.12	2.88	4.29	6.73	5.61	5.37	7.35	7.33	6.66	8.16	6.19	7.48	5.92	5.32	6.29	5.44	5.85	5.77	PREDICTED: probable methyltransferase PMT18 [Gossypium hirsutum]	-	-	-	-	-	GO:0003824//catalytic activity	GO:0008152//metabolic process	-
Gh_A02G112300	blue	RPL9	25.99	20.56	28.58	21.74	24.1	22.13	20.57	15.44	15.43	29.1	25.41	21.39	24.8	23.3	35.98	13.47	13.38	15.03	8.61	6.38	6.96	14.97	13.35	15.42	24.23	19.17	17.57	16.84	13.57	12.56	13.96	10.02	9.36	14.89	12.74	16.05	PREDICTED: 60S ribosomal protein L9-like [Gossypium hirsutum]	Genetic Information Processing	Translation	ko03010//Ribosome	K02940	GO:0030529//intracellular ribonucleoprotein complex	GO:0003723//RNA binding	GO:0010467//gene expression	-
Gh_A02G113200	blue	MTP1	10.07	7.78	7.79	13.48	12.28	11.56	13.76	11.79	11.66	10.93	7.84	8.83	12.95	12.22	9.81	22.27	15.45	16.86	17.8	22.83	19.59	21.18	16.86	16.92	9.81	11.9	11.17	10.84	12.12	16.61	18.76	15.75	20.44	16.58	18.89	16.68	PREDICTED: metal tolerance protein 1-like [Gossypium hirsutum]	-	-	-	-	GO:0005774//vacuolar membrane;GO:0031224//intrinsic component of membrane	GO:0015075//ion transmembrane transporter activity	GO:0000041//transition metal ion transport;GO:0001101//response to acid chemical;GO:0009267//cellular response to starvation;GO:0010043//response to zinc ion;GO:0015698//inorganic anion transport;GO:0098754//detoxification	-
Gh_A02G114300	blue	--	89.16	96.78	95.77	91.56	94.93	108.1	58.48	60.19	62.62	97.54	107.39	99.82	51.14	49.19	46.21	42.73	58.36	55.15	33.86	30.13	23.62	43.62	45.82	60.38	53.29	56.17	57.7	60.16	68.91	66.64	41.82	42.84	45.71	52.31	73.42	64.11	PREDICTED: uncharacterized protein LOC107951193 isoform X1 [Gossypium hirsutum]	-	-	-	-	-	-	-	-
Gh_A02G115400	blue	PUX10	13.81	13.18	16.03	16.57	13.58	12.87	16.23	12.05	16.57	15.21	14.38	15.46	14.38	12.96	13.93	11.75	13.26	13.43	12.58	10.76	11.87	12.96	12.22	10.73	13.61	14.27	12.53	15.11	13.2	13.82	14.7	14.55	13.1	13.45	14.89	13.49	PREDICTED: plant UBX domain-containing protein 10-like [Gossypium hirsutum]	-	-	-	-	-	-	GO:0006498//N-terminal protein lipidation	-
Gh_A02G117400	blue	--	5.88	3.26	5.18	5.14	6.06	7.17	14.85	5.42	9.79	6.08	6.9	6.55	7.28	7.47	3.97	8.37	5.5	8.94	7.51	19.81	22.57	9.41	14.58	11.3	5.67	8.61	5.57	5.75	7.35	6.35	8.15	7.35	3.92	10.25	9.39	10.13	PREDICTED: uncharacterized protein LOC107951172 [Gossypium hirsutum]	-	-	-	-	-	-	-	-
Gh_A02G117500	blue	ARF9	45.97	48.47	46.53	46.82	51.74	60.11	38.77	51.34	47.2	42.78	46.83	46.48	55.65	53.8	50.19	32.57	41.04	39.77	35.36	23.66	22.09	39.62	36.55	37.87	49.96	49.19	52.33	46.02	52.83	46.91	40.03	49.66	40.16	40.16	44.4	36.84	PREDICTED: auxin response factor 9-like isoform X1 [Gossypium hirsutum]	Environmental Information Processing	Signal transduction	ko04075//Plant hormone signal transduction	K14486	-	-	-	ARF
Gh_A02G117700	blue	KELP	8.77	9.59	7.64	8.16	9.36	7.98	7.01	5.95	6.81	6.4	7.51	6.74	5.24	6.17	8.4	6.41	4.12	4.27	6	3.29	3.25	7.65	4.75	5.97	6.77	8.53	5	5.65	7.02	6.24	4.21	6.03	4.98	5.36	7.47	6.88	PREDICTED: RNA polymerase II transcriptional coactivator KELP-like [Gossypium hirsutum]	-	-	-	-	-	-	-	-
Gh_A02G118100	blue	--	4.56	5.32	4.54	5.35	7.11	4.11	3.7	3.27	4.65	6.06	6.86	5.71	7.37	6.27	9.41	4.62	4.76	9.02	3.87	2.32	3.07	5.54	8.19	5.23	6.98	6.66	6.15	7.72	5.69	6	4.45	6.92	4.25	5.06	6.21	5.74	Late embryogenesis abundant protein, LEA-14 [Gossypium australe]	-	-	-	-	-	-	-	-
Gh_A02G120000	blue	At1g64390	6.8	6.73	7.41	3.31	3.34	3.31	2.15	2.29	2.06	6.29	5.27	4.57	5.25	6.18	11.54	1.85	1.78	2.67	1.21	0.55	0.51	5.27	4.42	3.97	7.49	6.68	6.51	3.9	2.65	0.86	1.12	0.98	1.05	3.54	2.23	3.88	endoglucanase 6-like precursor [Gossypium hirsutum]	Metabolism;Metabolism	Global and overview maps;Carbohydrate metabolism	ko01100//Metabolic pathways;ko00500//Starch and sucrose metabolism	K01179;K01179	-	-	-	-
Gh_A02G120600	blue	CIP1	8.73	9.66	8.43	8.42	9.01	11.63	5.21	5.76	6.22	6.71	8.13	8.24	8.91	8.11	9.35	2.67	5.89	5.39	2.93	2.15	2.79	4.14	2.85	4.04	9.42	8.7	9.6	6.62	6.81	5.96	4.92	6.31	4.82	5.09	5.1	4.5	PREDICTED: myosin-11-like [Gossypium arboreum]	-	-	-	-	-	-	-	-
Gh_A02G123400	blue	PI206	15.19	14.38	16.13	10.83	10.94	11.38	9.49	7.53	7.4	11.06	12.07	11.08	10.42	11.82	15.37	5.03	3.81	7.14	5.18	2.57	2.45	9.37	8.85	8.22	17.24	11.99	15.78	13.16	5.41	4.23	7.55	5.07	6.78	11.18	7.6	12.79	PREDICTED: disease resistance response protein 206-like [Gossypium hirsutum]	-	-	-	-	-	-	-	-
Gh_A02G124300	blue	RTNLB3	69.46	66.27	69.1	59.55	57.37	61.75	52.86	51.4	46.03	67.16	69.02	67.07	61.76	58.92	64.91	38.25	40.61	47.58	37.31	29.3	27.33	42.67	46.32	47.37	61.81	62.42	56.05	60.58	51.53	48.01	46.47	47.8	44.39	48.9	47.48	54.41	PREDICTED: reticulon-like protein B3 [Gossypium hirsutum]	-	-	-	-	-	-	-	-
Gh_A02G125600	blue	GDP1	23.93	23.18	21.34	23.67	26.03	25.27	20.77	21.09	20.25	23.35	25.8	24.42	20.46	19.93	22.63	12.2	13.51	18.15	12.17	11.71	9.52	16.42	16.15	15.22	20.77	19.53	20.8	17.8	15.32	17.96	16.41	16.39	15.94	15.89	20.53	16.96	PREDICTED: PIN2/TERF1-interacting telomerase inhibitor 1-like [Gossypium hirsutum]	-	-	-	-	-	-	-	-
Gh_A02G125800	blue	ISPF	18.32	17.1	16.71	13.35	15.22	12.48	11.34	12.66	12.47	14.24	16.62	13.98	15.28	15.05	15.28	13.4	14.53	15.27	12.56	9.54	11.02	13.88	14.15	15.6	17.34	17.95	15.42	18.49	14.63	14.77	13.44	14.43	14.2	17	16.45	16.62	PREDICTED: 2-C-methyl-D-erythritol 2,4-cyclodiphosphate synthase, chloroplastic-like [Gossypium hirsutum]	Metabolism;Metabolism;Metabolism	Global and overview maps;Global and overview maps;Metabolism of terpenoids and polyketides	ko01100//Metabolic pathways;ko01110//Biosynthesis of secondary metabolites;ko00900//Terpenoid backbone biosynthesis	K01770;K01770;K01770	GO:0009532//plastid stroma	GO:0016849//phosphorus-oxygen lyase activity;GO:0043169//cation binding	GO:0000097//sulfur amino acid biosynthetic process;GO:0006090//pyruvate metabolic process;GO:0006355//regulation of transcription, DNA-templated;GO:0006633//fatty acid biosynthetic process;GO:0006743//ubiquinone metabolic process;GO:0006779//porphyrin-containing compound biosynthetic process;GO:0009639//response to red or far red light;GO:0009642//response to light intensity;GO:0009668//plastid m…	-
Gh_A02G126000	blue	At1g50920	18.75	16.85	18.1	18.6	19.74	19.53	15.74	16.33	12.98	19.2	17.92	18.76	12.99	12.62	15.33	14.95	13.52	14.65	11.71	9.82	11.55	16.47	15.79	14.76	15.03	12.98	12.68	15.51	13.26	15.3	12.96	10.55	13.98	14.56	15.89	16.48	PREDICTED: nucleolar GTP-binding protein 1-like [Gossypium hirsutum]	Genetic Information Processing	Translation	ko03008//Ribosome biogenesis in eukaryotes	K06943	-	-	-	-
Gh_A02G126100	blue	usp106	17.81	21.36	21.28	21.51	20.4	20.65	17.38	18.55	17.25	21.28	21.48	20.77	19.51	20.22	19.12	14.54	15.38	16.19	14.4	12.62	11.13	15.05	15.38	16.11	19.27	18.55	17.07	17.15	17.04	20.67	15.17	17.78	14.45	16.36	19.76	18.11	LUC7 domain-containing protein [Gossypium australe]	-	-	-	-	-	-	-	-
Gh_A02G126600	blue	PGLP1A	7.49	6.49	7.22	6.97	5.73	7.25	5.21	5.93	5.16	7.18	6.93	7.74	6.15	7.62	8.24	4.32	5.29	3.8	3.07	2.42	2.82	3.85	4.96	5.91	8.43	6.59	6.3	5.17	4.76	4.34	4.4	4.27	3.73	4.5	4.83	6.24	PREDICTED: phosphoglycolate phosphatase 1B, chloroplastic-like isoform X2 [Gossypium hirsutum]	Metabolism;Metabolism;Metabolism;Metabolism	Global and overview maps;Global and overview maps;Global and overview maps;Carbohydrate metabolism	ko01100//Metabolic pathways;ko01110//Biosynthesis of secondary metabolites;ko01200//Carbon metabolism;ko00630//Glyoxylate and dicarboxylate metabolism	K19269;K19269;K19269;K19269	-	GO:0042578//phosphoric ester hydrolase activity	GO:0006796//phosphate-containing compound metabolic process	-
Gh_A02G127500	blue	NRPA1	5.66	5.23	6.15	6.72	6.37	8.21	5.52	6.05	5.07	6.84	6.97	6.05	4.91	4.71	5.49	4.01	4.14	4.44	3.63	2.33	2.48	3.48	3.8	3.62	5.4	4.77	4.83	5.22	4.95	4.88	4.22	4.45	4.21	3.64	4.66	4.35	PREDICTED: DNA-directed RNA polymerase I subunit 1-like [Gossypium hirsutum]	-	-	-	-	GO:0005911//cell-cell junction;GO:0043231//intracellular membrane-bounded organelle	GO:0034062//RNA polymerase activity;GO:0046914//transition metal ion binding	GO:0006405//RNA export from nucleus;GO:0006886//intracellular protein transport;GO:0032774//RNA biosynthetic process;GO:0034645//cellular macromolecule biosynthetic process	-
Gh_A02G129000	blue	--	12.66	9.79	11.52	8.81	8.98	9.37	8.44	8.86	7.34	10.57	9.31	10.31	9.71	10.37	10.36	6.09	7.63	8.84	6.17	4.58	4.21	6.32	7.38	7.25	10.2	9.37	9.22	10.77	9.45	9.02	8.59	6.83	6.27	9.34	7.57	10.47	thioredoxin Y1 [Hibiscus syriacus]	-	-	-	-	GO:0005911//cell-cell junction	-	GO:0000097//sulfur amino acid biosynthetic process	-
Gh_A02G130300	blue	QCR7-2	15.69	18.48	21.24	16.45	16.87	20.26	15.44	14.46	15.24	17.94	15.96	12.74	15.42	16.05	18.85	15.7	13.56	13.44	10.85	11.04	11.32	14.32	15.33	14.74	19.23	15.71	17.18	14.45	11.59	11.6	14.32	11.33	11.22	14.41	13.3	13.01	PREDICTED: cytochrome b-c1 complex subunit 7-2-like isoform X2 [Gossypium hirsutum]	Metabolism;Metabolism	Global and overview maps;Energy metabolism	ko01100//Metabolic pathways;ko00190//Oxidative phosphorylation	K00417;K00417	-	-	-	-
Gh_A02G130700	blue	VHA-c''1	17.4	15.92	19.61	19.77	19.03	17.15	17	13.45	13.5	20.35	17.39	15.42	12.84	17.1	19.66	14.98	13.29	15.93	13.14	12.36	13.45	14.04	14.09	13.82	17.21	16.97	17.09	17.62	15.74	13.92	13.8	12.79	12.47	15.11	12.81	17.86	PREDICTED: V-type proton ATPase subunit c''1-like isoform X2 [Gossypium hirsutum]	Metabolism;Metabolism;Cellular Processes	Global and overview maps;Energy metabolism;Transport and catabolism	ko01100//Metabolic pathways;ko00190//Oxidative phosphorylation;ko04145//Phagosome	K03661;K03661;K03661	GO:0031224//intrinsic component of membrane;GO:0033177//proton-transporting two-sector ATPase complex, proton-transporting domain	GO:0015077//monovalent inorganic cation transmembrane transporter activity	GO:0015988//energy coupled proton transmembrane transport, against electrochemical gradient	-
Gh_A02G131300	blue	AUXI1	19.15	22.96	21.77	21.4	21.25	24.42	24.42	24.62	26.13	23.51	20.93	20.57	21.31	20.11	21.11	21.54	19.64	19.6	19.55	18.28	17.2	18.43	18	19.99	20.98	22.45	21.08	20.81	21.78	20.99	20.8	20.03	21.02	20.06	18.17	17.99	PREDICTED: auxilin-related protein 1-like [Gossypium hirsutum]	-	-	-	-	-	-	-	-
Gh_A02G131700	blue	At1g77330	15.07	18.36	20.08	10.47	10.4	8.15	10.94	8.08	8.69	12.23	13.28	10.35	10.14	11.02	9.85	5.28	7.49	11.18	1.67	4.15	2.84	5.83	5.67	7.27	11.4	5.3	9.58	13.94	11.36	6.59	7.64	5.43	8.87	9.52	9.36	10.73	PREDICTED: 1-aminocyclopropane-1-carboxylate oxidase 5-like [Gossypium hirsutum]	Metabolism;Metabolism;Metabolism	Global and overview maps;Global and overview maps;Amino acid metabolism	ko01100//Metabolic pathways;ko01110//Biosynthesis of secondary metabolites;ko00270//Cysteine and methionine metabolism	K05933;K05933;K05933	-	GO:0016641//oxidoreductase activity, acting on the CH-NH2 group of donors, oxygen as acceptor;GO:0016705//oxidoreductase activity, acting on paired donors, with incorporation or reduction of molecular oxygen;GO:0019842//vitamin binding;GO:0043169//cation binding	GO:0001101//response to acid chemical;GO:0009267//cellular response to starvation;GO:0009692//ethylene metabolic process;GO:0015698//inorganic anion transport;GO:0016129//phytosteroid biosynthetic process	-
Gh_A02G132400	blue	TCHQD	7.43	9.53	5.91	6.57	8.78	8.15	6.58	6.99	6.27	6.34	9.89	7.06	9.03	8.05	5.41	3.99	7.3	5.74	6.55	2.75	2.83	4.26	4.96	4.48	7.17	9.53	8.91	7.05	7.4	6.22	5.5	5.3	6.35	6.37	5.33	5.8	PREDICTED: glutathione S-transferase TCHQD-like isoform X1 [Gossypium hirsutum]	-	-	-	-	-	-	-	-
Gh_A02G134200	blue	ATJ10	5.99	7.35	6.31	6.36	8.16	7.36	4.92	6.6	6.55	5.66	8.41	7.93	9.26	9.51	6.48	3.07	4.22	4.71	5.71	3.94	3.13	4.31	3.99	4.82	5.79	5.4	5.76	5.91	7.2	7.44	5.78	7.54	6.35	4.54	8.13	4.7	PREDICTED: chaperone protein dnaJ 10-like [Gossypium hirsutum]	-	-	-	-	-	-	-	-
Gh_A02G134500	blue	--	104.87	115.23	108.83	110.42	128.03	119.92	148.7	143.84	160.3	118.42	113.17	134.79	110.17	108.23	87.38	131.98	147.2	116.95	118.9	170.6	185.36	139.05	164.52	137.48	101.01	111.01	106.5	102.56	114.82	130.1	118.57	114.41	122.18	127.28	117.53	117.89	small RNA degrading nuclease 5-like isoform X1 [Hibiscus syriacus]	-	-	-	-	-	-	-	-
Gh_A02G134900	blue	VPS45	12.53	12.99	13.5	13.85	13.85	15.05	10.23	11.86	13.13	12.27	13.84	13.45	12.05	11.9	10.8	9.62	9.92	9.56	8.49	5.97	8.06	10.5	11.37	10.54	12.22	12.07	12.39	11.4	10	11.53	8.72	8.94	9.41	9.79	11.08	10.12	PREDICTED: vacuolar protein sorting-associated protein 45 homolog isoform X1 [Gossypium hirsutum]	Cellular Processes	Transport and catabolism	ko04144//Endocytosis	K12479	GO:0005774//vacuolar membrane;GO:0031984//organelle subcompartment	-	GO:0006605//protein targeting;GO:0006865//amino acid transport;GO:0015672//monovalent inorganic cation transport;GO:0015748//organophosphate ester transport;GO:0016482//cytoplasmic transport;GO:0043067//regulation of programmed cell death;GO:0048278//vesicle docking;GO:0051049//regulation of transport;GO:0051707//response to other organism;GO:0070838//divalent metal ion transport;GO:0072503//cell…	-
Gh_A02G135100	blue	--	6.44	6.81	4.26	2.03	2.91	3.22	4.77	5.63	5.16	4.58	6	3.86	1.72	2.17	3.28	3.95	4.51	4.71	10.58	12.95	11.76	5.9	6.18	7.61	2.34	3.44	3.49	4.38	4.77	5.31	5.68	13.61	8.86	6.96	10.93	9.75	PREDICTED: pathogen-related protein-like [Gossypium arboreum]	-	-	-	-	-	-	-	-
Gh_A02G135200	blue	MUCI21	26.04	25.94	21.7	33.36	29.23	28.61	46.89	43.57	50.14	30.61	23.9	30.96	41.41	36.71	35.85	40.17	42.76	33.16	39.73	51.54	44.01	36.54	49.55	36.09	51.33	56.97	47.59	24.87	26.68	28.83	38.42	35.49	36.32	36.69	34.31	34.45	PREDICTED: EGF domain-specific O-linked N-acetylglucosamine transferase-like isoform X2 [Gossypium hirsutum]	-	-	-	-	-	-	-	-
Gh_A02G137000	blue	VLN2	32.44	33	35.44	31.65	32.06	30.9	31.38	32.98	33.92	28.43	33.27	31.08	34.29	34.18	33.26	23.13	24.78	22.91	24.51	20.72	19.72	22.65	24.45	24.49	33.59	29.6	33.05	28.27	28.17	26.4	25.21	26.94	27.72	25.82	25.83	24.69	PREDICTED: villin-2-like [Gossypium hirsutum]	-	-	-	-	-	GO:0003779//actin binding	GO:0006996//organelle organization;GO:0022607//cellular component assembly	-
Gh_A02G138400	blue	HTATSF1	8.94	12.01	9.8	8.79	10.24	9.91	7.31	8.31	7.86	9.74	9.21	9.73	10.22	9.51	8.46	5.02	7.2	6.74	6.44	4.97	5.25	6.34	5.68	7.41	8.93	9.46	8.27	6.17	8.15	7.14	7.57	8.5	6.65	6.88	6.71	7.2	PREDICTED: splicing factor U2AF-associated protein 2-like isoform X2 [Gossypium hirsutum]	-	-	-	-	-	-	-	-
Gh_A02G139400	blue	BGLU42	14.19	12.93	14.52	10.51	12.86	9.13	9.95	8.45	8.95	10.8	13.45	12.93	13.89	14.02	13.58	6.86	7.26	9.16	5.26	4.63	4.01	8.71	8.15	9.77	12.57	13.36	11.93	11.7	7.89	7.27	6.87	6.87	6.71	8.83	8.47	10.27	PREDICTED: beta-glucosidase 42-like [Gossypium hirsutum]	Metabolism;Metabolism;Metabolism;Metabolism;Metabolism	Global and overview maps;Global and overview maps;Biosynthesis of other secondary metabolites;Carbohydrate metabolism;Metabolism of other amino acids	ko01100//Metabolic pathways;ko01110//Biosynthesis of secondary metabolites;ko00940//Phenylpropanoid biosynthesis;ko00500//Starch and sucrose metabolism;ko00460//Cyanoamino acid metabolism	K01188;K01188;K01188;K01188;K01188	-	GO:0015926//glucosidase activity	GO:0030243//cellulose metabolic process	-
Gh_A02G139900	blue	FAX1	28.41	28.94	28.13	29.24	26.63	28.84	28.31	27.38	29.37	27.53	24.63	27.44	23.65	24.91	25.32	19.99	22.64	22.77	20.04	16.16	16.51	21.52	17.62	22.25	21.46	24.12	26.49	25.99	21.99	25.04	20.25	23.14	21.61	22.88	22.83	25.32	PREDICTED: protein FATTY ACID EXPORT 1, chloroplastic [Gossypium hirsutum]	-	-	-	-	GO:0009528//plastid inner membrane;GO:0031224//intrinsic component of membrane	-	GO:0009814//defense response, incompatible interaction;GO:0033554//cellular response to stress	-
Gh_A02G140300	blue	BT1	6.26	7.24	6.04	5.79	6.96	6.37	6.05	7.62	5.67	6.3	6.24	6.31	5.54	6.14	5.43	6.48	6.02	6.53	7.56	7.39	6.54	7.85	6.6	7.47	5.65	5.87	5.81	6.5	7.55	7.8	7.78	8.54	8.39	5.75	7.61	6.72	PREDICTED: adenine nucleotide transporter BT1, chloroplastic/mitochondrial-like [Gossypium hirsutum]	-	-	-	-	GO:0009528//plastid inner membrane;GO:0031224//intrinsic component of membrane	GO:0015605//organophosphate ester transmembrane transporter activity	GO:0006605//protein targeting;GO:0006862//nucleotide transport;GO:0006865//amino acid transport;GO:0009117//nucleotide metabolic process;GO:0015672//monovalent inorganic cation transport;GO:0016482//cytoplasmic transport;GO:0043067//regulation of programmed cell death;GO:0050896//response to stimulus;GO:0051049//regulation of transport	-
Gh_A02G141500	blue	CWINV1	51.55	46.38	42.62	66.6	65.09	68.98	93.27	67.82	71.07	60.04	49.31	65.56	34.33	46.86	39.81	169.64	126.11	98.21	110.93	134.24	174.78	139.53	143.67	127.27	39.33	52.84	52.29	55.95	64.35	82.41	64.78	58.05	82.72	108.79	89.64	94.36	PREDICTED: beta-fructofuranosidase, insoluble isoenzyme CWINV1-like [Gossypium arboreum]	Metabolism;Metabolism;Metabolism;Metabolism	Global and overview maps;Global and overview maps;Carbohydrate metabolism;Carbohydrate metabolism	ko01100//Metabolic pathways;ko01110//Biosynthesis of secondary metabolites;ko00500//Starch and sucrose metabolism;ko00052//Galactose metabolism	K01193;K01193;K01193;K01193	-	GO:0003824//catalytic activity	GO:0044238//primary metabolic process	-
Gh_A02G142200	blue	PRA1F3	10.96	10.44	12.82	11.26	13.98	11.78	11.43	11.8	12.16	16.18	18.25	14.73	16.54	14.4	9.86	19.73	13.93	14.65	17.09	14.96	21.22	16.65	16.61	21.26	15.75	14.74	12.09	14.06	16.74	15.63	12.28	12.53	12.66	14.29	15.98	14.87	PREDICTED: PRA1 family protein F3-like [Gossypium hirsutum]	-	-	-	-	-	-	-	-
Gh_A02G142300	blue	PP2AB2	9.5	8.1	8.55	7.8	8.54	10.28	8.67	7.21	7.42	8.87	9.69	8.97	8.09	8.47	8.45	7.99	8.32	9.09	8.57	6.1	7.18	7.59	7.6	9.19	7.54	7.29	6.66	8.88	8.09	7.88	7.04	8.16	6.7	7.49	8.12	8.35	PREDICTED: serine/threonine protein phosphatase 2A 55 kDa regulatory subunit B beta isoform-like isoform X2 [Gossypium hirsutum]	Genetic Information Processing	Translation	ko03015//mRNA surveillance pathway	K04354	-	-	-	-
Gh_A02G142500	blue	Rwdd1	12.59	10.63	10.81	9.56	13.55	12.18	8.11	7.01	8.3	12.41	10.02	10.2	6.4	6.08	7.4	8	5.96	6.55	4.36	3.93	3.99	6.15	5.93	7.24	8.22	7.04	8.63	8.97	6.42	7.59	5.73	6.47	5.99	8.09	7.83	6.24	PREDICTED: RWD domain-containing protein 1-like isoform X1 [Gossypium hirsutum]	-	-	-	-	-	-	-	-
Gh_A02G143400	blue	--	0.61	0.41	0.22	0.84	0.58	1.79	1.05	2.92	0.81	1.08	0.58	0.91	5.88	4.51	1.98	3.28	4.08	3.78	5.02	5.96	11.9	2.52	5.07	3.41	1.29	2.32	2.76	3.1	3.84	3.99	4.15	3.32	4.44	4.76	3.91	2.41	suppressor protein SRP40-like [Ziziphus jujuba]	-	-	-	-	-	-	-	-
Gh_A02G143800	blue	LYK3	12.13	14.54	13.06	12.28	13.71	13.46	13.68	17.94	16.16	14.4	14.18	14.31	15.39	13.81	13.57	12.36	13.07	12.24	14.43	12.57	11.66	12.07	12.18	11.27	12.89	15.02	15.32	12.37	13.78	15.52	12.52	15.55	13.73	13.41	14.96	11.65	PREDICTED: lysM domain receptor-like kinase 3 [Gossypium hirsutum]	-	-	-	-	GO:0031224//intrinsic component of membrane	GO:0004672//protein kinase activity;GO:0032550//purine ribonucleoside binding	GO:0000226//microtubule cytoskeleton organization;GO:0006464//cellular protein modification process;GO:0006796//phosphate-containing compound metabolic process;GO:0044036//cell wall macromolecule metabolic process	-
Gh_A02G144200	blue	ABCG36	2.69	4.28	4.57	8.11	6.68	4.27	2.56	2.22	2.2	4.87	5.99	4.53	4.92	5.22	4.12	2.71	3.05	2.57	1.32	1.06	1.08	4.07	3.17	3.1	4.34	3.36	5.2	3.71	2.6	2.64	1.27	1.1	1.21	4.98	3.07	4.36	PREDICTED: ABC transporter G family member 35-like [Gossypium hirsutum]	-	-	-	-	-	-	-	-
Gh_A02G145800	blue	--	13.25	15.47	15.38	17.99	17.05	17.44	23.6	23.1	22.92	15.87	15.85	18.93	9.46	11.26	10.66	31.67	23.61	23.35	25.45	36.45	35.97	26.6	30.51	22.54	10.86	12.23	12.64	12.2	13.93	21.8	22.27	21.03	22.87	21.61	18.99	22.21	Cox19-like CHCH family protein [Corchorus capsularis]	-	-	-	-	-	-	-	-
Gh_A02G146000	blue	TIP2-1	13.11	14	18.41	9.47	10.39	5.25	6.22	6.75	6.09	11.72	16.01	10.47	12.52	21.6	16.28	8.48	5.69	7.58	4.02	3.22	3.62	9.94	9.47	8.94	12.94	10.86	15.51	9.72	8.82	7.14	6.68	7.12	8.7	10.5	12.34	11.55	aquaporin TIP2-1-like [Gossypium hirsutum]	-	-	-	-	GO:0000325//plant-type vacuole;GO:0005618//cell wall;GO:0005774//vacuolar membrane;GO:0005911//cell-cell junction;GO:0009526//plastid envelope;GO:0031224//intrinsic component of membrane	GO:0005275//amine transmembrane transporter activity;GO:0005372//water transmembrane transporter activity	GO:0006873//cellular ion homeostasis;GO:0006970//response to osmotic stress;GO:0006996//organelle organization;GO:0015843//methylammonium transport;GO:0042044//fluid transport;GO:0070838//divalent metal ion transport	-
Gh_A02G146600	blue	RRN3	28.71	28.64	29.54	31.65	32.18	33.47	24.66	28.02	25.56	30.63	31.11	30.44	27.33	24.67	25.19	20.96	22.63	22.33	18.01	17.11	15.39	23.64	20.96	23.03	24.82	26.05	25.93	23.24	23.5	26.36	18.86	21.38	22.2	23.34	27.97	24.41	PREDICTED: RNA polymerase I-specific transcription initiation factor RRN3-like isoform X1 [Gossypium hirsutum]	-	-	-	-	-	-	-	-
Gh_A02G147400	blue	RPL37C	60.98	58.58	68.09	55.84	58.14	55.57	43.89	43.58	43.72	64.33	61.54	56.4	57.74	57.51	70.33	35.19	30.6	40.49	23.11	22.18	20.41	41.23	35.13	40.89	57.55	56.1	49.01	40.62	37.52	31.74	28.45	31.82	30.64	47.69	38.94	44.1	PREDICTED: 60S ribosomal protein L37-3-like [Gossypium hirsutum]	Genetic Information Processing	Translation	ko03010//Ribosome	K02922	-	-	-	-
Gh_A02G149000	blue	NUP50A	19.77	19.56	23.18	20.99	21.8	21.67	18.54	17.58	14.63	20.84	21.22	21.87	14.73	16.32	18.93	15.93	15.36	20.33	13.26	13.15	12.32	15.32	16.68	15.15	18.36	15.67	14.85	20.43	19.02	17.48	17.03	15.66	17.54	16.15	16.1	18.49	PREDICTED: nuclear pore complex protein NUP50A-like [Gossypium hirsutum]	-	-	-	-	-	-	GO:0006810//transport	-
Gh_A02G149500	blue	XRCC1	8.13	8.59	8.09	7.27	9.76	12.02	7.03	7.34	7.14	7.08	8.03	8.06	7.29	6.8	6.14	5.29	5.67	7.14	5.22	2.87	3.7	5.37	5.37	6.27	7.09	7.59	7.78	6.78	6.61	7.98	6.04	7.52	6.05	4.71	7.76	5.27	PREDICTED: DNA-repair protein XRCC1-like isoform X2 [Gossypium hirsutum]	Genetic Information Processing	Replication and repair	ko03410//Base excision repair	K10803	-	GO:0003690//double-stranded DNA binding	GO:0010604//positive regulation of macromolecule metabolic process;GO:0035510//DNA dealkylation;GO:1901971//regulation of DNA-5-methylcytosine glycosylase activity	-
Gh_A02G151500	blue	--	7.54	5.6	7.39	3.35	4.7	3.81	2.8	3.42	3.12	6.4	6.13	5.05	6.82	7.54	9.48	3.69	1.73	2.87	1.37	0.42	0.55	4.04	1.91	2.89	8.46	7.44	6.37	3.12	1.54	1.43	1.6	1.21	1.73	2.71	2.53	2.77	PREDICTED: synaptonemal complex protein 1-like isoform X1 [Gossypium hirsutum]	-	-	-	-	-	-	GO:0000725//recombinational repair;GO:0006305//DNA alkylation;GO:0006342//chromatin silencing;GO:0031497//chromatin assembly;GO:0034968//histone lysine methylation;GO:0048449//floral organ formation;GO:0051726//regulation of cell cycle;GO:1902410//mitotic cytokinetic process	-
Gh_A02G152100	blue	At1g52740	18.11	19.14	18.56	16.53	14.27	19.78	18.71	14.87	18.57	19.57	21.25	19.34	19.59	17.86	14.74	14.08	12.82	15.89	15.54	14.09	12.09	11.43	13.32	15.21	16.56	19.68	14.88	17.46	19.73	15.34	14.89	13.25	17.28	13.5	15.32	14.68	PREDICTED: probable histone H2A variant 3 [Gossypium raimondii]	-	-	-	-	GO:0043231//intracellular membrane-bounded organelle;GO:0043232//intracellular non-membrane-bounded organelle	GO:0003676//nucleic acid binding;GO:0046983//protein dimerization activity	-	-
Gh_A02G152800	blue	UCH2	24.98	25.77	27.03	25.17	27.26	28.54	20.17	21.06	20.72	27.16	27.17	26.31	25.4	24.1	24.53	15.34	16.32	20.57	15.06	10.99	10.37	16.98	18.5	16.95	22.97	23.73	21.8	22.73	20.69	19.28	19.22	16.33	16.4	20.82	22.57	20.23	PREDICTED: ubiquitin carboxyl-terminal hydrolase 2-like [Gossypium hirsutum]	-	-	-	-	GO:0044464//cell part	GO:0008238//exopeptidase activity	GO:0019941//modification-dependent protein catabolic process	-
Gh_A02G153400	blue	2ODD21	70.94	66.72	56.77	84.52	92.6	66.4	109.72	79.3	90.83	64.88	67.55	79.15	40.91	39.02	37.01	136.36	140.66	210.9	300.51	297.87	240.77	49.45	55.88	78.15	56.13	55.31	49.42	112.42	170.7	159.51	178.2	191.41	186.2	64.15	89.34	92.44	PREDICTED: 1-aminocyclopropane-1-carboxylate oxidase-like [Gossypium hirsutum]	-	-	-	-	-	-	-	-
Gh_A02G153800	blue	GTG1	11.02	12.15	13.13	14.01	12.32	13.52	9.98	8.5	10.26	14.95	13.45	12.65	12.65	11.33	11.7	11.06	10	9.9	7.71	8.49	7.32	9.63	10.89	10.14	10.87	11.7	11.47	11.63	10.72	11.02	10.09	8.23	8.74	10.58	9.4	11.22	PREDICTED: GPCR-type G protein 1 [Gossypium hirsutum]	-	-	-	-	-	-	-	-
[truncated: 12,170 more rows]

## Sheet: brown4.glist
GeneID	Module	Symbol	CK-1-1	CK-1-2	CK-1-3	CK-12-1	CK-12-2	CK-12-3	CK-24-1	CK-24-2	CK-24-3	CK-6-1	CK-6-2	CK-6-3	S-1-1	S-1-2	S-1-3	S-12-1	S-12-2	S-12-3	S-24-1	S-24-2	S-24-3	S-6-1	S-6-2	S-6-3	SK-1-1	SK-1-2	SK-1-3	SK-12-1	SK-12-2	SK-12-3	SK-24-1	SK-24-2	SK-24-3	SK-6-1	SK-6-2	SK-6-3	Description	KEGG_A_class	KEGG_B_class	Pathway	K_ID	GO Component	GO Function	GO Process	TF_family
[truncated: 372 more rows]

[truncated: 16 more sheets: coral1.glist, coral2.glist, cyan.glist, darkgreen.glist, darkolivegreen.glist, darkorange2.glist, darkseagreen4.glist, honeydew1.glist, ivory.glist, lavenderblush3.glist, lightcyan1.glist, orange.glist, palevioletred3.glist, salmon4.glist, sienna3.glist, yellowgreen.glist]
