# Supplementary material for: Weighted gene co-expression network analysis revealed the key pathways and hub genes of potassium regulating cotton root adaptation to salt stress
Source: Front Plant Sci. 2023 Mar 1;14:1132877. doi: 10.3389/fpls.2023.1132877 (PMC10014550; doi:10.3389/fpls.2023.1132877)
Supplement: Supplementary file 4 [file Table_4.xlsx]

## Sheet: cyan.path
KEGG_A_class	KEGG_B_class	Pathway	cyan (155)	All (15561)	Pvalue	Qvalue	Pathway ID	Genes	K_IDs
Environmental Information Processing	Signal transduction	MAPK signaling pathway - plant	18	570	1.51559e-05	0.00113669	ko04016	Gh_A01G193200(CHIA1);Gh_A02G045500(ERF1B);Gh_A03G036200(WRKY24);Gh_A07G221700(OXI1);Gh_A09G048300(YDA);Gh_A09G118600(At2g14610);Gh_A11G099000(ACS1);Gh_D02G050400(ERF1B);Gh_D03G161000(WRKY24);Gh_D06G056000(CHIT1B);Gh_D07G218900(OXI1);Gh_D09G111500(At2g14610);Gh_D10G169100(ERF1B);Gh_D11G099900(ACS2);Gh_D11G139300(ERF.C.3);Gh_D12G251600(ACS1);Gh_D12G270500(PYL8);Gh_D13G121800(XRN4)	K20547+K14516+K13424+K20714+K20717+K13449+K20772+K14516+K13424+K20547+K20714+K13449+K14516+K20772+K14516+K20772+K14496+K20553
Metabolism	Biosynthesis of other secondary metabolites	Phenylpropanoid biosynthesis	13	490	0.00125008	0.0468779	ko00940	Gh_A03G035100(GSVIVT00023967001);Gh_A08G231100(PNC1);Gh_A08G255400(F6H1-3);Gh_A09G171100(PER21);Gh_A10G210000(TPA1);Gh_D02G217200(poxN1);Gh_D03G162100(GSVIVT00023967001);Gh_D04G176000(poxN1);Gh_D05G005700(4CL2);Gh_D08G224200(PNC1);Gh_D09G162100(PER21);Gh_D10G232900(TPA1);Gh_D12G175300(PER11)	K00430+K00430+K06892+K00430+K10775+K00430+K00430+K00430+K01904+K00430+K00430+K10775+K00430
Metabolism	Metabolism of terpenoids and polyketides	Sesquiterpenoid and triterpenoid biosynthesis	5	107	0.00432614	0.108154	ko00909	Gh_A03G227600(SS2);Gh_A04G027100(CDN1);Gh_A05G102500(OSCBPY);Gh_D05G114800(OSCBPY);Gh_D06G026600(SQE1)	K00801+K14183+K15813+K15813+K00511
Metabolism	Metabolism of cofactors and vitamins	Vitamin B6 metabolism	3	42	0.00837464	0.157025	ko00750	Gh_A04G110900(PDX1);Gh_D04G149200(PDX1);Gh_D05G133800(At1g17710)	K06215+K06215+K13248
Metabolism	Carbohydrate metabolism	Glycolysis / Gluconeogenesis	9	400	0.0188342	0.245698	ko00010	Gh_A03G032800(At4g26390);Gh_A05G326000(FBA3);Gh_A10G173400(AAE7);Gh_Contig00785_ERROPOS280090G000200(FBA3);Gh_D03G164500(At4g26390);Gh_D04G064300(--);Gh_D07G243500(ALDH2B7);Gh_D08G001400(PDC2);Gh_D13G118700(At4g26390)	K00873+K01623+K01913+K01623+K00873+K01792+K00128+K01568+K00873
Metabolism	Global and overview maps	Biosynthesis of secondary metabolites	47	3565	0.0196559	0.245698	ko01110	Gh_A03G028900(UGT74F2);Gh_A03G032800(At4g26390);Gh_A03G035100(GSVIVT00023967001);Gh_A03G227600(SS2);Gh_A04G027100(CDN1);Gh_A05G102500(OSCBPY);Gh_A05G225000(At1g21400);Gh_A05G326000(FBA3);Gh_A07G154300(SDR1);Gh_A08G059100(ACO3);Gh_A08G231100(PNC1);Gh_A08G255400(F6H1-3);Gh_A09G164200(UGT73C3);Gh_A09G171100(PER21);Gh_A10G173400(AAE7);Gh_A10G210000(TPA1);Gh_A11G099000(ACS1);Gh_A12G170900(RPI2);Gh_A13…	K11820+K00873+K00430+K00801+K14183+K15813+K00166+K01623+K15095+K05933+K00430+K06892+K13496+K00430+K01913+K10775+K20772+K01807+K01620+K01623+K13496+K00430+K00430+K00873+K01792+K00430+K01904+K15813+K00166+K00826+K00511+K00318+K00128+K01568+K13508+K00430+K03787+K00789+K00430+K10775+K20772+K05933+K00430+K20772+K00873+K01807+K00993
Genetic Information Processing	Translation	Aminoacyl-tRNA biosynthesis	5	166	0.0253161	0.271244	ko00970	Gh_A08G279200(EMB1027);Gh_A08G290300(EMB2247);Gh_A09G185500(LYSRS);Gh_D02G208000(ALATS);Gh_D09G177100(LYSRS)	K01887+K01873+K04567+K01872+K04567
Metabolism	Metabolism of cofactors and vitamins	Nicotinate and nicotinamide metabolism	3	67	0.0292048	0.273795	ko00760	Gh_D04G116500(URH1);Gh_D08G123200(At1g55090);Gh_D09G065700(surE)	K01240+K01950+K03787
Metabolism	Metabolism of terpenoids and polyketides	Zeatin biosynthesis	3	73	0.0363308	0.286468	ko00908	Gh_A09G164200(UGT73C3);Gh_D01G075300(UGT73C6);Gh_D06G005100(CKX5)	K13496+K13496+K00279
Metabolism	Amino acid metabolism	Cysteine and methionine metabolism	7	317	0.0395673	0.286468	ko00270	Gh_A08G059100(ACO3);Gh_A11G099000(ACS1);Gh_D05G265600(BCAT2);Gh_D09G156300(METK1);Gh_D11G099900(ACS2);Gh_D11G163700(ACO1);Gh_D12G251600(ACS1)	K05933+K20772+K00826+K00789+K20772+K05933+K20772
Metabolism	Amino acid metabolism	Valine, leucine and isoleucine degradation	4	131	0.0420153	0.286468	ko00280	Gh_A05G225000(At1g21400);Gh_D05G241000(At1g21400);Gh_D05G265600(BCAT2);Gh_D07G243500(ALDH2B7)	K00166+K00166+K00826+K00128
Cellular Processes	Transport and catabolism	Endocytosis	10	555	0.0510539	0.296152	ko04144	Gh_A03G019900(SPG21);Gh_A04G086900(VPS37-2);Gh_A09G081500(AMSH3);Gh_A12G054500(ARPC2A);Gh_A12G233100(AGD8);Gh_A13G256300(RABE1C);Gh_D01G175500(KINUB);Gh_D03G193000(AGD8);Gh_D09G074900(AMSH3);Gh_D12G266700(VPS26A)	K19367+K12185+K11866+K05758+K12493+K07901+K10396+K12493+K11866+K18466
Genetic Information Processing	Translation	Ribosome biogenesis in eukaryotes	5	203	0.0525588	0.296152	ko03008	Gh_A08G186800(CKB1);Gh_A10G078700(CKA1);Gh_D08G034800(CKB1);Gh_D08G183600(CKB1);Gh_D12G131700(Emg1)	K03115+K03097+K03115+K03115+K14568
Metabolism	Biosynthesis of other secondary metabolites	Glucosinolate biosynthesis	2	39	0.0574704	0.296152	ko00966	Gh_A03G028900(UGT74F2);Gh_D05G265600(BCAT2)	K11820+K00826
Environmental Information Processing	Membrane transport	ABC transporters	3	89	0.0592303	0.296152	ko02010	Gh_D07G165600(ABCC5);Gh_D08G140700(ABCB11);Gh_D12G137800(ABCB4)	K05665+K05658+K05658
Organismal Systems	Environmental adaptation	Circadian rhythm - plant	4	152	0.0655397	0.307217	ko04712	Gh_A08G186800(CKB1);Gh_A10G078700(CKA1);Gh_D08G034800(CKB1);Gh_D08G183600(CKB1)	K03115+K03097+K03115+K03115
Metabolism	Carbohydrate metabolism	Pentose phosphate pathway	4	158	0.0732986	0.320749	ko00030	Gh_A05G326000(FBA3);Gh_A12G170900(RPI2);Gh_Contig00785_ERROPOS280090G000200(FBA3);MSTRG.58535(RPI2)	K01623+K01807+K01623+K01807
Metabolism	Metabolism of cofactors and vitamins	Lipoic acid metabolism	1	8	0.0769797	0.320749	ko00785	Gh_D13G071700(LIP1)	K03644
Metabolism	Glycan biosynthesis and metabolism	Glycosphingolipid biosynthesis - lacto and neolacto series	1	9	0.0861784	0.340178	ko00601	Gh_A09G184000(A4galt)	K01988
Genetic Information Processing	Transcription	Spliceosome	8	498	0.124784	0.46794	ko03040	Gh_A06G196600(RDM16);Gh_A12G015400(LIS);Gh_D02G150200(At1g14650);Gh_D03G030700(Os06g0170500);Gh_D04G092600(RS2Z33);Gh_D06G072900(SKIPA);Gh_D10G237700(RS2Z33);Gh_D13G255000(At2g30000)	K12843+K12662+K12825+K12872+K12896+K06063+K12896+K12834
Metabolism	Global and overview maps	Biosynthesis of amino acids	10	704	0.16499	0.579979	ko01230	Gh_A03G032800(At4g26390);Gh_A05G326000(FBA3);Gh_A12G170900(RPI2);Gh_A13G190500(THA1);Gh_Contig00785_ERROPOS280090G000200(FBA3);Gh_D03G164500(At4g26390);Gh_D05G265600(BCAT2);Gh_D09G156300(METK1);Gh_D13G118700(At4g26390);MSTRG.58535(RPI2)	K00873+K01623+K01807+K01620+K01623+K00873+K00826+K00789+K00873+K01807
Metabolism	Carbohydrate metabolism	Pyruvate metabolism	5	294	0.170278	0.579979	ko00620	Gh_A03G032800(At4g26390);Gh_A10G173400(AAE7);Gh_D03G164500(At4g26390);Gh_D07G243500(ALDH2B7);Gh_D13G118700(At4g26390)	K00873+K01913+K00873+K00128+K00873
Metabolism	Nucleotide metabolism	Purine metabolism	5	301	0.181914	0.579979	ko00230	Gh_A03G032800(At4g26390);Gh_D03G164500(At4g26390);Gh_D09G065700(surE);Gh_D09G133800(GK-2);Gh_D13G118700(At4g26390)	K00873+K00873+K03787+K00942+K00873
Metabolism	Energy metabolism	Carbon fixation in photosynthetic organisms	4	225	0.186916	0.579979	ko00710	Gh_A05G326000(FBA3);Gh_A12G170900(RPI2);Gh_Contig00785_ERROPOS280090G000200(FBA3);MSTRG.58535(RPI2)	K01623+K01807+K01623+K01807
Metabolism	Metabolism of terpenoids and polyketides	Monoterpenoid biosynthesis	1	22	0.197791	0.579979	ko00902	Gh_A07G154300(SDR1)	K15095
Metabolism	Metabolism of other amino acids	Phosphonate and phosphinate metabolism	1	24	0.213715	0.579979	ko00440	MSTRG.60491(AAPT2)	K00993
Metabolism	Metabolism of terpenoids and polyketides	Limonene and pinene degradation	1	24	0.213715	0.579979	ko00903	Gh_D07G243500(ALDH2B7)	K00128
Metabolism	Nucleotide metabolism	Pyrimidine metabolism	3	161	0.216526	0.579979	ko00240	Gh_A05G416600(UMK3);Gh_D04G116500(URH1);Gh_D09G065700(surE)	K13800+K01240+K03787
Genetic Information Processing	Translation	mRNA surveillance pathway	6	430	0.258224	0.649174	ko03015	Gh_A09G098000(PAPS4);Gh_A11G070400(B'ETA);Gh_A13G162100(At3g20650);Gh_D06G098900(PP2AB2);Gh_D06G174800(PCFS4);MSTRG.47731(AAH)	K14376+K11584+K00565+K04354+K14400+K06100
Metabolism	Glycan biosynthesis and metabolism	Glycosphingolipid biosynthesis - globo and isoglobo series	1	31	0.267018	0.649174	ko00603	Gh_A09G184000(A4galt)	K01988
Metabolism	Carbohydrate metabolism	Pentose and glucuronate interconversions	6	436	0.268325	0.649174	ko00040	Gh_A07G170900(At5g48900);Gh_A07G196300(QRT2);Gh_D07G168300(At5g48900);Gh_D07G195800(QRT2);Gh_D08G057500(QRT2);Gh_D11G086700(PECS-2.1)	K01728+K01184+K01728+K01184+K01184+K01051
Metabolism	Amino acid metabolism	Phenylalanine metabolism	2	106	0.284932	0.664337	ko00360	Gh_A10G210000(TPA1);Gh_D10G232900(TPA1)	K10775+K10775
Metabolism	Lipid metabolism	Steroid biosynthesis	2	108	0.292308	0.664337	ko00100	Gh_A03G227600(SS2);Gh_D06G026600(SQE1)	K00801+K00511
Metabolism	Carbohydrate metabolism	Propanoate metabolism	2	117	0.32535	0.717684	ko00640	Gh_A05G225000(At1g21400);Gh_D05G241000(At1g21400)	K00166+K00166
Metabolism	Carbohydrate metabolism	Amino sugar and nucleotide sugar metabolism	5	392	0.352168	0.754645	ko00520	Gh_A01G193200(CHIA1);Gh_A09G233100(EP3);Gh_D06G056000(CHIT1B);Gh_D10G131700(EP3);Gh_D10G131900(EP3)	K20547+K01183+K20547+K01183+K01183
Environmental Information Processing	Signal transduction	Plant hormone signal transduction	11	973	0.376927	0.785265	ko04075	Gh_A02G045500(ERF1B);Gh_A09G118600(At2g14610);Gh_A10G238000(COI1);Gh_A12G116800(SAUR36);Gh_D02G050400(ERF1B);Gh_D09G111500(At2g14610);Gh_D10G169100(ERF1B);Gh_D11G139300(ERF.C.3);Gh_D12G159600(--);Gh_D12G270500(PYL8);MSTRG.9877(ARG7)	K14516+K13449+K13463+K14488+K14516+K13449+K14516+K14516+K14488+K14496+K14488
Metabolism	Amino acid metabolism	Tryptophan metabolism	2	139	0.404074	0.789328	ko00380	Gh_A03G028900(UGT74F2);Gh_D07G243500(ALDH2B7)	K11820+K00128
Genetic Information Processing	Folding, sorting and degradation	RNA degradation	4	324	0.40431	0.789328	ko03018	Gh_A01G063900(TENT4A);Gh_A03G222800(CAF1-11);Gh_D02G239700(CAF1-11);MSTRG.22170(DCP2)	K03514+K12581+K12581+K12613
Metabolism	Amino acid metabolism	Histidine metabolism	1	53	0.412255	0.789328	ko00340	Gh_D07G243500(ALDH2B7)	K00128
Genetic Information Processing	Folding, sorting and degradation	SNARE interactions in vesicular transport	2	148	0.435056	0.789328	ko04130	Gh_A10G243500(SYP31);Gh_A11G136400(BET11)	K08490+K08504
Metabolism	Carbohydrate metabolism	Ascorbate and aldarate metabolism	2	149	0.438445	0.789328	ko00053	Gh_A10G052500(MIOX1);Gh_D07G243500(ALDH2B7)	K00469+K00128
Metabolism	Amino acid metabolism	Lysine degradation	1	60	0.452171	0.789328	ko00310	Gh_D07G243500(ALDH2B7)	K00128
Metabolism	Carbohydrate metabolism	Fructose and mannose metabolism	2	155	0.45855	0.789328	ko00051	Gh_A05G326000(FBA3);Gh_Contig00785_ERROPOS280090G000200(FBA3)	K01623+K01623
Metabolism	Amino acid metabolism	Valine, leucine and isoleucine biosynthesis	1	62	0.463072	0.789328	ko00290	Gh_D05G265600(BCAT2)	K00826
Metabolism	Carbohydrate metabolism	Butanoate metabolism	1	69	0.499557	0.803779	ko00650	Gh_A10G173400(AAE7)	K01913
Genetic Information Processing	Transcription	RNA polymerase	2	168	0.500648	0.803779	ko03020	Gh_D03G193100(--);MSTRG.38518(POLR1C)	K03005+K03027
Metabolism	Amino acid metabolism	Arginine and proline metabolism	2	170	0.506938	0.803779	ko00330	Gh_D07G193100(POX2);Gh_D07G243500(ALDH2B7)	K00318+K00128
Metabolism	Metabolism of other amino acids	Glutathione metabolism	3	289	0.552017	0.803779	ko00480	Gh_A13G100400(HSP26-A);Gh_A13G174800(PARA);Gh_D02G039000(GSTU7)	K00799+K00799+K00799
Genetic Information Processing	Folding, sorting and degradation	Ubiquitin mediated proteolysis	4	393	0.552904	0.803779	ko04120	Gh_A11G104400(SINAT3);Gh_A12G090200(CYP65);Gh_D03G007000(SKP1A);Gh_D03G159000(UBA1)	K04506+K10598+K03094+K03178
Metabolism	Metabolism of terpenoids and polyketides	Brassinosteroid biosynthesis	1	82	0.560903	0.803779	ko00905	Gh_D13G039200(CYP734A1)	K15639
Metabolism	Global and overview maps	2-Oxocarboxylic acid metabolism	2	189	0.564085	0.803779	ko01210	Gh_A03G028900(UGT74F2);Gh_D05G265600(BCAT2)	K11820+K00826
Metabolism	Global and overview maps	Carbon metabolism	8	815	0.568295	0.803779	ko01200	Gh_A03G032800(At4g26390);Gh_A05G326000(FBA3);Gh_A10G173400(AAE7);Gh_A12G170900(RPI2);Gh_Contig00785_ERROPOS280090G000200(FBA3);Gh_D03G164500(At4g26390);Gh_D13G118700(At4g26390);MSTRG.58535(RPI2)	K00873+K01623+K01913+K01807+K01623+K00873+K00873+K01807
Genetic Information Processing	Folding, sorting and degradation	Proteasome	2	191	0.56982	0.803779	ko03050	Gh_A05G015200(RPT6A);Gh_A05G128400(RPT1A)	K03066+K03061
Metabolism	Lipid metabolism	Ether lipid metabolism	1	91	0.598936	0.803779	ko00565	MSTRG.60491(AAPT2)	K00993
Metabolism	Lipid metabolism	Sphingolipid metabolism	1	91	0.598936	0.803779	ko00600	Gh_D05G166200(SPHK1)	K04718
Metabolism	Metabolism of terpenoids and polyketides	Carotenoid biosynthesis	1	92	0.602955	0.803779	ko00906	Gh_A03G217800(CYP707A4)	K09843
Metabolism	Metabolism of cofactors and vitamins	Pantothenate and CoA biosynthesis	1	94	0.610872	0.803779	ko00770	Gh_D05G265600(BCAT2)	K00826
Metabolism	Carbohydrate metabolism	Inositol phosphate metabolism	2	219	0.644385	0.833257	ko00562	Gh_A10G052500(MIOX1);Gh_D05G137700(SAC2)	K00469+K22913
Metabolism	Global and overview maps	Metabolic pathways	67	6935	0.661349	0.840698	ko01100	Gh_A01G193200(CHIA1);Gh_A03G028900(UGT74F2);Gh_A03G032800(At4g26390);Gh_A03G035100(GSVIVT00023967001);Gh_A03G227600(SS2);Gh_A04G027100(CDN1);Gh_A05G225000(At1g21400);Gh_A05G326000(FBA3);Gh_A05G416600(UMK3);Gh_A07G170900(At5g48900);Gh_A07G196300(QRT2);Gh_A08G059100(ACO3);Gh_A08G231100(PNC1);Gh_A09G171100(PER21);Gh_A09G184000(A4galt);Gh_A09G233100(EP3);Gh_A10G052500(MIOX1);Gh_A10G173400(AAE7);Gh_A1…	K20547+K11820+K00873+K00430+K00801+K14183+K00166+K01623+K13800+K01728+K01184+K05933+K00430+K00430+K01988+K01183+K00469+K01913+K10775+K20772+K01800+K01807+K00799+K00799+K01620+K01623+K00799+K00430+K00430+K00873+K01792+K01240+K00430+K01904+K13248+K22913+K04718+K00166+K00826+K00511+K20547+K01728+K00318+K01184+K00128+K01568+K01184+K01950+K13508+K00430+K03787+K00942+K00789+K00430+K01183+K01183+K10775+…
Metabolism	Metabolism of cofactors and vitamins	Ubiquinone and other terpenoid-quinone biosynthesis	1	113	0.678682	0.848353	ko00130	Gh_D05G005700(4CL2)	K01904
Metabolism	Lipid metabolism	Glycerolipid metabolism	2	249	0.712629	0.871531	ko00561	Gh_D07G243500(ALDH2B7);Gh_D08G138500(GPAT2)	K00128+K13508
Metabolism	Glycan biosynthesis and metabolism	Various types of N-glycan biosynthesis	1	130	0.729328	0.871531	ko00513	Gh_D13G016900(ALG11)	K03844
Genetic Information Processing	Transcription	Basal transcription factors	1	135	0.742654	0.871531	ko03022	Gh_D09G187400(CDKD-1)	K02202
Organismal Systems	Environmental adaptation	Plant-pathogen interaction	6	739	0.750923	0.871531	ko04626	Gh_A01G023500(PBS1);Gh_A03G036200(WRKY24);Gh_A09G118600(At2g14610);Gh_D03G161000(WRKY24);Gh_D08G108200(SGT1);Gh_D09G111500(At2g14610)	K13430+K13424+K13449+K13424+K12795+K13449
Metabolism	Metabolism of other amino acids	beta-Alanine metabolism	1	140	0.755327	0.871531	ko00410	Gh_D07G243500(ALDH2B7)	K00128
Metabolism	Amino acid metabolism	Tyrosine metabolism	1	147	0.772034	0.875904	ko00350	Gh_A12G117600(GSTZ1)	K01800
Metabolism	Glycan biosynthesis and metabolism	N-Glycan biosynthesis	1	160	0.800112	0.875904	ko00510	Gh_D13G016900(ALG11)	K03844
Metabolism	Lipid metabolism	Glycerophospholipid metabolism	2	300	0.803478	0.875904	ko00564	Gh_D08G138500(GPAT2);MSTRG.60491(AAPT2)	K13508+K00993
Genetic Information Processing	Folding, sorting and degradation	Protein processing in endoplasmic reticulum	5	679	0.811867	0.875904	ko04141	Gh_A04G033100(RMA3);Gh_A09G167900(CDC48);Gh_A11G305700(SAR1B);Gh_D03G007000(SKP1A);Gh_D05G368200(RMA3)	K10666+K13525+K07953+K03094+K10666
Metabolism	Lipid metabolism	Fatty acid degradation	1	169	0.81751	0.875904	ko00071	Gh_D07G243500(ALDH2B7)	K00128
Genetic Information Processing	Replication and repair	Nucleotide excision repair	1	186	0.846371	0.894053	ko03420	Gh_D09G187400(CDKD-1)	K02202
Metabolism	Amino acid metabolism	Glycine, serine and threonine metabolism	1	201	0.868042	0.90421	ko00260	Gh_A13G190500(THA1)	K01620
Metabolism	Carbohydrate metabolism	Glyoxylate and dicarboxylate metabolism	1	223	0.894448	0.918954	ko00630	Gh_A10G173400(AAE7)	K01913
Genetic Information Processing	Translation	RNA transport	1	521	0.995034	0.999996	ko03013	Gh_D12G126500(EIF1AX)	K03236
Genetic Information Processing	Translation	Ribosome	1	1198	0.999996	0.999996	ko03010	Gh_A06G227600(At1g29970)	K02882

## Sheet: coral2.path
KEGG_A_class	KEGG_B_class	Pathway	coral2 (343)	All (15561)	Pvalue	Qvalue	Pathway ID	Genes	K_IDs
Environmental Information Processing	Signal transduction	MAPK signaling pathway - plant	39	570	3.31105e-10	3.70838e-08	ko04016	Gh_A01G084000(MAPKKK18);Gh_A02G043700(ETR2);Gh_A04G115900(WRKY33);Gh_A05G177800(RBOHD);Gh_A05G277000(CTR1);Gh_A07G040400(EBF2);Gh_A07G238000(ERF.C.3);Gh_A08G071200(CML9);Gh_A08G146600(PYL9);Gh_A08G154500(WRKY22);Gh_A08G187300(SAPK3);Gh_A08G281500(ABI2);Gh_A09G218700(MYC2);Gh_A11G022400(ACS1);Gh_A11G119700(ERS1);Gh_A11G133300(CML9);Gh_A11G282800(EIN4);Gh_A11G283600(ERF1B);Gh_A12G001000(MKS1);Gh_A1…	K20716+K14509+K13424+K13447+K14510+K14515+K14516+K02183+K14496+K13425+K14498+K14497+K13422+K20772+K14509+K02183+K14509+K14516+K20725+K13425+K14498+K14496+K20716+K13424+K17686+K14497+K20726+K14515+K02183+K14497+K13422+K20725+K20772+K02183+K14509+K20553+K20725+K13425+K02183
Metabolism	Global and overview maps	Biosynthesis of secondary metabolites	128	3565	8.67628e-10	4.85872e-08	ko01110	Gh_A01G012600(poxN1);Gh_A01G038100(GA2OX1);Gh_A01G071900(At4g27270);Gh_A01G132400(HEMA1);Gh_A01G225600(CAD1-A);Gh_A01G225700(CAD1-A);Gh_A01G225900(CAD1-A);Gh_A02G041300(VTE3);Gh_A02G174500(TPPJ);Gh_A03G133600(GAD);Gh_A03G191500(HEMC);Gh_A03G196300(HMG1);Gh_A03G199200(ALD1);Gh_A03G203300(RIBA1);Gh_A04G027200(CDN1);Gh_A04G127900(TPS12);Gh_A05G026100(OPR3);Gh_A05G128700(4CL2);Gh_A05G355900(ogdh);Gh_…	K00430+K04125+K03809+K02492+K14183+K14183+K14183+K12502+K01087+K01580+K01749+K00021+K10206+K14652+K14183+K12742+K05894+K01904+K00164+K01723+K10775+K01850+K05933+K05933+K00224+K00224+K00606+K13508+K00789+K21568+K01904+K06892+K00430+K01772+K00928+K03787+K00106+K10775+K00600+K01652+K00430+K00430+K20772+K13051+K01581+K00059+K00021+K00083+K01648+K00276+K10525+K04125+K00873+K14183+K04125+K06892+K06892+…
Environmental Information Processing	Signal transduction	Plant hormone signal transduction	41	973	4.93685e-05	0.00184309	ko04075	Gh_A02G041700(AUX22B);Gh_A02G043700(ETR2);Gh_A03G213800(GH3.1);Gh_A03G240100(GBF4);Gh_A05G114000(IAA16);Gh_A05G277000(CTR1);Gh_A05G303700(TIFY6B);Gh_A07G040400(EBF2);Gh_A07G041700(IAA9);Gh_A07G238000(ERF.C.3);Gh_A08G028500(XTH22);Gh_A08G146600(PYL9);Gh_A08G187300(SAPK3);Gh_A08G281500(ABI2);Gh_A09G218700(MYC2);Gh_A10G013200(TIR1);Gh_A11G052700(GH3.1);Gh_A11G119700(ERS1);Gh_A11G141600(IAA11);Gh_A11…	K14484+K14509+K14487+K14432+K14484+K14510+K13464+K14515+K14484+K14516+K14504+K14496+K14498+K14497+K13422+K14485+K14487+K14509+K14484+K14484+K14509+K14516+K14500+K14498+K14496+K13464+K14487+K14432+K14484+K14497+K14484+K14515+K14504+K14497+K14431+K13422+K14487+K14490+K14484+K14509+K14432
Metabolism	Biosynthesis of other secondary metabolites	Phenylpropanoid biosynthesis	25	490	9.09199e-05	0.00254576	ko00940	Gh_A01G012600(poxN1);Gh_A05G128700(4CL2);Gh_A06G084100(PAL);Gh_A08G175900(4CLL6);Gh_A08G255300(F6H1-3);Gh_A08G262800(PER53);Gh_A09G169100(PAL);Gh_A10G148100(PNC1);Gh_A10G148200(PER70);Gh_A12G022200(CAD1);Gh_A13G176400(F6H1-1);Gh_A13G176500(F6H1-3);Gh_D01G011700(poxN1);Gh_D02G217300(poxN1);Gh_D03G197900(4CLL6);Gh_D05G117200(HST);Gh_D05G142500(4CL2);Gh_D06G082700(PAL);Gh_D08G253600(PER53);Gh_D10G12…	K00430+K01904+K10775+K01904+K06892+K00430+K10775+K00430+K00430+K00083+K06892+K06892+K00430+K00430+K01904+K13065+K01904+K10775+K00430+K00430+K00430+K00430+K00430+K00083+K00430
Metabolism	Lipid metabolism	alpha-Linolenic acid metabolism	11	176	0.00183655	0.0411387	ko00592	Gh_A05G026100(OPR3);Gh_A06G013000(AOS1);Gh_A07G222300(CEQORH);Gh_A07G222400(CEQORH);Gh_A12G191800(AOC);Gh_D05G035400(OPR3);Gh_D06G011800(AOS1);Gh_D06G011900(AOS1);Gh_D07G219500(CEQORH);Gh_D11G027000(ACX1);Gh_D12G187600(AOC)	K05894+K01723+K00224+K00224+K10525+K05894+K01723+K01723+K00224+K00232+K10525
Metabolism	Metabolism of terpenoids and polyketides	Sesquiterpenoid and triterpenoid biosynthesis	8	107	0.00252328	0.0471012	ko00909	Gh_A01G225600(CAD1-A);Gh_A01G225700(CAD1-A);Gh_A01G225900(CAD1-A);Gh_A04G027200(CDN1);Gh_A13G161700(CAD1-A);Gh_D10G018800(TPS13);Gh_D13G163600(CAD1-A);Gh_D13G163700(CAD1-A)	K14183+K14183+K14183+K14183+K14183+K14175+K14183+K14183
Metabolism	Metabolism of cofactors and vitamins	Ubiquinone and other terpenoid-quinone biosynthesis	8	113	0.00353734	0.0565974	ko00130	Gh_A01G071900(At4g27270);Gh_A02G041300(VTE3);Gh_A05G128700(4CL2);Gh_A08G175900(4CLL6);Gh_D03G197900(4CLL6);Gh_D05G142500(4CL2);Gh_D11G200100(At4g36750);MSTRG.32000(At4g27270)	K03809+K12502+K01904+K01904+K01904+K01904+K03809+K03809
Metabolism	Metabolism of cofactors and vitamins	Pantothenate and CoA biosynthesis	7	94	0.00472681	0.0661753	ko00770	Gh_A08G038500(KPHMT1);Gh_A10G137500(ALS);Gh_A12G163800(PANK2);Gh_D01G200000(BCAT6);Gh_D07G169500(PANC);Gh_D10G136500(ALS);Gh_D12G162000(PANK2)	K00606+K01652+K09680+K00826+K01918+K01652+K09680
Organismal Systems	Environmental adaptation	Plant-pathogen interaction	27	739	0.0071182	0.0811996	ko04626	Gh_A01G042600(UNI);Gh_A02G014600(CML3);Gh_A02G041200(CML11);Gh_A04G115900(WRKY33);Gh_A05G177800(RBOHD);Gh_A08G043600(PTI1);Gh_A08G071200(CML9);Gh_A08G154500(WRKY22);Gh_A08G177700(CML11);Gh_A11G133300(CML9);Gh_A12G279400(WRKY27);Gh_A13G003600(CPK1);Gh_A13G030200(RD19A);Gh_A13G208800(CNGC5);Gh_D01G004700(KCS9);Gh_D02G047200(CML11);Gh_D03G153400(CNGC15C);Gh_D04G155400(WRKY33);Gh_D08G043700(PTI1);Gh_…	K13459+K13448+K13448+K13424+K13447+K13436+K02183+K13425+K13448+K02183+K13425+K13412+K01373+K05391+K15397+K13448+K05391+K13424+K13436+K02183+K13412+K02183+K15397+K13425+K02183+K01373+K05391
Environmental Information Processing	Signal transduction	Phosphatidylinositol signaling system	11	211	0.00724996	0.0811996	ko04070	Gh_A01G171100(FAB1B);Gh_A06G094500(FAB1B);Gh_A08G071200(CML9);Gh_A11G133300(CML9);Gh_D01G065600(DGK5);Gh_D01G168600(FAB1A);Gh_D04G194600(PIP5K8);Gh_D08G066300(CML9);Gh_D11G133900(CML9);Gh_D12G080500(PI4KB1);Gh_D12G292100(CAM2)	K00921+K00921+K02183+K02183+K00901+K00921+K00889+K02183+K02183+K19801+K02183
Metabolism	Metabolism of terpenoids and polyketides	Terpenoid backbone biosynthesis	9	158	0.00842139	0.0828796	ko00900	Gh_A03G196300(HMG1);Gh_A04G127900(TPS12);Gh_A12G013000(HMG1);Gh_D01G090800(FPS);Gh_D02G225600(ISPH);Gh_D11G341800(At5g27450);Gh_D12G011900(HMG1);Gh_D12G244600(HMGS);Gh_D13G173600(SPS2)	K00021+K12742+K00021+K00787+K03527+K00869+K00021+K01641+K05356
Metabolism	Global and overview maps	Metabolic pathways	175	6935	0.00887996	0.0828796	ko01100	Gh_A01G012600(poxN1);Gh_A01G071900(At4g27270);Gh_A01G132400(HEMA1);Gh_A01G171100(FAB1B);Gh_A01G225600(CAD1-A);Gh_A01G225700(CAD1-A);Gh_A01G225900(CAD1-A);Gh_A02G022800(SBP2);Gh_A02G029000(--);Gh_A02G034100(GSTU7);Gh_A02G041300(VTE3);Gh_A02G174500(TPPJ);Gh_A03G029300(MPA1);Gh_A03G077300(GDH2);Gh_A03G133600(GAD);Gh_A03G141500(At2g01630);Gh_A03G164400(SPDSYN1);Gh_A03G191500(HEMC);Gh_A03G193600(OXP1)…	K00430+K03809+K02492+K00921+K14183+K14183+K14183+K17285+K07425+K00799+K12502+K01087+K01256+K00261+K01580+K19891+K00797+K01749+K01469+K00021+K10206+K14652+K14183+K05894+K00759+K13248+K01904+K00164+K01723+K10775+K00921+K01850+K00131+K01724+K13379+K05933+K22911+K05933+K00606+K01950+K13508+K00789+K13366+K01904+K00430+K01772+K00928+K03787+K00106+K10775+K00799+K00600+K01183+K13648+K08679+K01652+K00430+…
Metabolism	Metabolism of cofactors and vitamins	Folate biosynthesis	5	61	0.0109699	0.0945102	ko00790	Gh_A01G048800(GGH2);Gh_A03G203300(RIBA1);Gh_A07G049700(ATP1);Gh_D01G044800(GGH2);Gh_D02G220800(RIBA1)	K01307+K14652+K01724+K01307+K14652
Metabolism	Carbohydrate metabolism	C5-Branched dibasic acid metabolism	3	25	0.0170489	0.136391	ko00660	Gh_A10G137500(ALS);Gh_D09G069800(IIL1);Gh_D10G136500(ALS)	K01652+K01703+K01652
Metabolism	Energy metabolism	Nitrogen metabolism	6	99	0.0222231	0.165933	ko00910	Gh_A01G217600(FdGOGAT);Gh_A03G077300(GDH2);Gh_A12G300400(BCA2);Gh_D08G232200(GDH1);Gh_D09G244300(CYN);Gh_D12G294200(BCA2)	K00284+K00261+K01673+K00261+K01725+K01673
Metabolism	Metabolism of terpenoids and polyketides	Diterpenoid biosynthesis	5	77	0.0274741	0.192319	ko00904	Gh_A01G038100(GA2OX1);Gh_A13G025600(GA2OX6);Gh_A13G172500(GA2OX1);Gh_D13G027500(GA2OX6);Gh_D13G174400(GA2OX1)	K04125+K04125+K04125+K04125+K04125
Metabolism	Amino acid metabolism	Valine, leucine and isoleucine biosynthesis	4	62	0.0477053	0.314294	ko00290	Gh_A10G137500(ALS);Gh_D01G200000(BCAT6);Gh_D09G069800(IIL1);Gh_D10G136500(ALS)	K01652+K00826+K01703+K01652
Metabolism	Metabolism of cofactors and vitamins	Porphyrin and chlorophyll metabolism	6	123	0.0548398	0.341226	ko00860	Gh_A01G132400(HEMA1);Gh_A03G191500(HEMC);Gh_A08G284500(HEMH);Gh_D01G130600(HEMA1);Gh_D08G275000(HEMH);Gh_D10G065200(cysG)	K02492+K01749+K01772+K02492+K01772+K02303
Metabolism	Metabolism of cofactors and vitamins	Vitamin B6 metabolism	3	42	0.0648705	0.36822	ko00750	Gh_A05G121600(At1g17710);Gh_D05G133700(At1g17710);MSTRG.8587(At1g17710)	K13248+K13248+K13248
Metabolism	Carbohydrate metabolism	Butanoate metabolism	4	69	0.0657536	0.36822	ko00650	Gh_A03G133600(GAD);Gh_A10G137500(ALS);Gh_D10G136500(ALS);Gh_D12G244600(HMGS)	K01580+K01652+K01652+K01641
Metabolism	Metabolism of cofactors and vitamins	Riboflavin metabolism	3	45	0.0764804	0.407896	ko00740	Gh_A03G203300(RIBA1);Gh_A11G001000(PAP17);Gh_D02G220800(RIBA1)	K14652+K14379+K14652
Metabolism	Biosynthesis of other secondary metabolites	Aflatoxin biosynthesis	1	4	0.0853045	0.415396	ko00254	Gh_D05G269900(ACC1)	K11262
Metabolism	Biosynthesis of other secondary metabolites	Biosynthesis of various secondary metabolites - part 2	1	4	0.0853045	0.415396	ko00998	Gh_A08G175000(PLR_Lp1)	K21568
Metabolism	Metabolism of other amino acids	beta-Alanine metabolism	6	140	0.0896225	0.416952	ko00410	Gh_A03G133600(GAD);Gh_A08G165800(PAO1);Gh_A12G165200(maoI);Gh_D07G169500(PANC);Gh_D08G164300(PAO1);Gh_D11G027000(ACX1)	K01580+K13366+K00276+K01918+K13366+K00232
Metabolism	Amino acid metabolism	Cysteine and methionine metabolism	11	317	0.0930697	0.416952	ko00270	Gh_A03G164400(SPDSYN1);Gh_A07G092800(ACO1);Gh_A07G208800(ACO3);Gh_A08G140500(SAMS2);Gh_A09G001100(AK3);Gh_A11G022400(ACS1);Gh_D01G200000(BCAT6);Gh_D08G140200(SAMS2);Gh_D11G022400(ACS1);Gh_D11G260200(METE);Gh_D13G187100(METE)	K00797+K05933+K05933+K00789+K00928+K20772+K00826+K00789+K20772+K00549+K00549
Metabolism	Lipid metabolism	Glycerolipid metabolism	9	249	0.100589	0.433306	ko00561	Gh_A08G139300(GPAT2);Gh_A11G111700(DGAT3);Gh_D01G065600(DGK5);Gh_D02G150500(AKR4C10);Gh_D04G142500(AKR4C9);Gh_D09G092300(PDAT1);Gh_D09G134300(LPAT2);Gh_D11G060900(DGAT2D);Gh_D12G173000(AKR4C10)	K13508+K22849+K00901+K00002+K00002+K00679+K13523+K22848+K00002
Metabolism	Biosynthesis of other secondary metabolites	Caffeine metabolism	1	5	0.105472	0.437512	ko00232	Gh_A09G133300(XDH1)	K00106
Environmental Information Processing	Membrane transport	ABC transporters	4	89	0.133439	0.515481	ko02010	Gh_A05G356500(ABCB20);Gh_A12G137700(ABCB11);Gh_D04G068800(ABCB20);Gh_D11G123700(ABCC4)	K05658+K05658+K05658+K05666
Metabolism	Amino acid metabolism	Lysine biosynthesis	2	29	0.133473	0.515481	ko00300	Gh_A03G199200(ALD1);Gh_A09G001100(AK3)	K10206+K00928
Genetic Information Processing	Folding, sorting and degradation	Ubiquitin mediated proteolysis	12	393	0.160489	0.59916	ko04120	Gh_A02G121500(UBC10);Gh_A02G204300(SKP1A);Gh_A03G036400(GIP);Gh_A08G114400(UBC10);Gh_A10G017800(UBC24);Gh_A10G152500(UBC28);Gh_A11G013000(UBC10);Gh_A11G197100(RCE1);Gh_A11G255400(UBC2);Gh_D05G190800(UBC18);Gh_D11G200400(RCE1);Gh_D11G211100(SCE1)	K06689+K03094+K03358+K06689+K10581+K06689+K06689+K10579+K10573+K10688+K10579+K10577
Genetic Information Processing	Folding, sorting and degradation	Protein processing in endoplasmic reticulum	19	679	0.17098	0.617733	ko04141	Gh_A01G048100(sec61a);Gh_A01G106500(IRE1B);Gh_A01G241500(P58IPK);Gh_A01G252600(At3g54130);Gh_A02G121500(UBC10);Gh_A02G204300(SKP1A);Gh_A03G183900(RMA1H1);Gh_A08G114400(UBC10);Gh_A09G170600(P58IPK);Gh_A10G152500(UBC28);Gh_A11G013000(UBC10);Gh_A11G374700(HSP70);Gh_A12G223100(RIN2);Gh_A13G247700(At2g45070);Gh_D02G201100(RMA1H1);Gh_D05G148900(MNS3);Gh_D05G170300(DER2.2);Gh_D10G012400(--);Gh_D13G25020…	K10956+K08852+K09523+K11863+K06689+K03094+K10666+K06689+K09523+K06689+K06689+K03283+K10636+K09481+K10666+K23741+K13989+K14009+K09481
Metabolism	Metabolism of cofactors and vitamins	Nicotinate and nicotinamide metabolism	3	67	0.183592	0.642572	ko00760	Gh_A08G122800(At1g55090);Gh_A09G072100(surE);Gh_D03G139000(--)	K01950+K03787+K18551
Metabolism	Metabolism of other amino acids	Glutathione metabolism	9	289	0.189341	0.642612	ko00480	Gh_A02G034100(GSTU7);Gh_A03G029300(MPA1);Gh_A03G164400(SPDSYN1);Gh_A03G193600(OXP1);Gh_A09G180900(GSTU8);Gh_A11G134800(GOR);Gh_A11G286400(ODC);Gh_D07G194900(pgdC);Gh_D11G286700(ODC)	K00799+K01256+K00797+K01469+K00799+K00383+K01581+K00033+K01581
Metabolism	Amino acid metabolism	Phenylalanine metabolism	4	106	0.206086	0.678802	ko00360	Gh_A06G084100(PAL);Gh_A09G169100(PAL);Gh_A12G165200(maoI);Gh_D06G082700(PAL)	K10775+K10775+K00276+K10775
Metabolism	Biosynthesis of other secondary metabolites	Glucosinolate biosynthesis	2	39	0.212126	0.678802	ko00966	Gh_D01G200000(BCAT6);Gh_D09G069800(IIL1)	K00826+K01703
Metabolism	Metabolism of other amino acids	Selenocompound metabolism	2	40	0.220257	0.685245	ko00450	Gh_D11G260200(METE);Gh_D13G187100(METE)	K00549+K00549
Metabolism	Glycan biosynthesis and metabolism	Other types of O-glycan biosynthesis	2	42	0.236592	0.716169	ko00514	Gh_A06G207400(RDN2);Gh_A10G127600(SEC)	K20782+K09667
Metabolism	Lipid metabolism	Synthesis and degradation of ketone bodies	1	15	0.284293	0.837728	ko00072	Gh_D12G244600(HMGS)	K01641
Metabolism	Global and overview maps	Biosynthesis of amino acids	18	704	0.291709	0.837728	ko01230	Gh_A03G199200(ALD1);Gh_A06G115800(CM2);Gh_A08G140500(SAMS2);Gh_A09G001100(AK3);Gh_A09G225900(SHM4);Gh_A10G137500(ALS);Gh_A13G066100(At4g26390);Gh_D01G200000(BCAT6);Gh_D06G115300(CM2);Gh_D07G157900(TKL-2);Gh_D08G140200(SAMS2);Gh_D09G069800(IIL1);Gh_D09G105400(ADT3);Gh_D09G217300(SHM4);Gh_D10G136500(ALS);Gh_D11G260200(METE);Gh_D13G057700(DHS2);Gh_D13G187100(METE)	K10206+K01850+K00789+K00928+K00600+K01652+K00873+K00826+K01850+K00615+K00789+K01703+K05359+K00600+K01652+K00549+K01626+K00549
Metabolism	Amino acid metabolism	Phenylalanine, tyrosine and tryptophan biosynthesis	4	127	0.307206	0.860176	ko00400	Gh_A06G115800(CM2);Gh_D06G115300(CM2);Gh_D09G105400(ADT3);Gh_D13G057700(DHS2)	K01850+K01850+K05359+K01626
Metabolism	Amino acid metabolism	Arginine and proline metabolism	5	170	0.321052	0.87702	ko00330	Gh_A03G164400(SPDSYN1);Gh_A08G165800(PAO1);Gh_A11G286400(ODC);Gh_D08G164300(PAO1);Gh_D11G286700(ODC)	K00797+K13366+K01581+K13366+K01581
Metabolism	Metabolism of other amino acids	Taurine and hypotaurine metabolism	1	18	0.330632	0.881685	ko00430	Gh_A03G133600(GAD)	K01580
Metabolism	Metabolism of cofactors and vitamins	Biotin metabolism	2	59	0.374723	0.976022	ko00780	Gh_A11G290500(At3g03980);Gh_D11G290800(At3g03980)	K00059+K00059
Metabolism	Biosynthesis of other secondary metabolites	Monobactam biosynthesis	1	23	0.401309	1	ko00261	Gh_A09G001100(AK3)	K00928
Metabolism	Global and overview maps	2-Oxocarboxylic acid metabolism	5	189	0.404082	1	ko01210	Gh_A09G001100(AK3);Gh_A10G137500(ALS);Gh_D01G200000(BCAT6);Gh_D09G069800(IIL1);Gh_D10G136500(ALS)	K00928+K01652+K00826+K01703+K01652
Metabolism	Metabolism of cofactors and vitamins	One carbon pool by folate	2	65	0.421363	1	ko00670	Gh_A09G225900(SHM4);Gh_D09G217300(SHM4)	K00600+K00600
Metabolism	Amino acid metabolism	Alanine, aspartate and glutamate metabolism	4	153	0.436905	1	ko00250	Gh_A03G077300(GDH2);Gh_A03G133600(GAD);Gh_A11G037800(At5g08100);Gh_D08G232200(GDH1)	K00261+K01580+K13051+K00261
Genetic Information Processing	Folding, sorting and degradation	Protein export	4	156	0.451584	1	ko03060	Gh_A01G048100(sec61a);Gh_A07G030900(Gtp-bp);Gh_A13G247700(At2g45070);Gh_D13G250200(At2g45070)	K10956+K13431+K09481+K09481
Metabolism	Metabolism of cofactors and vitamins	Thiamine metabolism	2	70	0.458836	1	ko00730	Gh_A07G166600(TH2);Gh_D07G165100(TH2)	K22911+K22911
Metabolism	Carbohydrate metabolism	Pentose phosphate pathway	4	158	0.461301	1	ko00030	Gh_A07G030400(GAPN);Gh_D07G031700(GAPN);Gh_D07G157900(TKL-2);Gh_D07G194900(pgdC)	K00131+K00131+K00615+K00033
Metabolism	Biosynthesis of other secondary metabolites	Tropane, piperidine and pyridine alkaloid biosynthesis	2	71	0.466161	1	ko00960	Gh_A12G165200(maoI);Gh_D13G258400(At2g29260)	K00276+K08081
Genetic Information Processing	Replication and repair	Non-homologous end-joining	1	29	0.476368	1	ko03450	Gh_A01G154500(POLL)	K03512
Metabolism	Carbohydrate metabolism	Inositol phosphate metabolism	5	219	0.53141	1	ko00562	Gh_A01G171100(FAB1B);Gh_A06G094500(FAB1B);Gh_D01G168600(FAB1A);Gh_D04G194600(PIP5K8);Gh_D12G080500(PI4KB1)	K00921+K00921+K00921+K00889+K19801
Metabolism	Lipid metabolism	Biosynthesis of unsaturated fatty acids	2	82	0.542673	1	ko01040	Gh_D11G027000(ACX1);Gh_D11G368700(FAD2)	K00232+K10256
Metabolism	Lipid metabolism	Fatty acid elongation	2	83	0.549242	1	ko00062	Gh_D01G004700(KCS9);Gh_D12G132800(KCS1)	K15397+K15397
Metabolism	Metabolism of other amino acids	Cyanoamino acid metabolism	3	132	0.559473	1	ko00460	Gh_A09G225900(SHM4);Gh_A11G037800(At5g08100);Gh_D09G217300(SHM4)	K00600+K13051+K00600
Metabolism	Carbohydrate metabolism	Starch and sucrose metabolism	9	421	0.584642	1	ko00500	Gh_A02G174500(TPPJ);Gh_A03G141500(At2g01630);Gh_D01G228200(SBEI);Gh_D03G037900(TPPJ);Gh_D03G061500(CWINV1);Gh_D03G179600(TPPF);Gh_D08G087700(At5g58090);Gh_D08G279500(SPS1);Gh_D12G184500(AMY3)	K01087+K19891+K00700+K01087+K01193+K01087+K19893+K00696+K01176
Metabolism	Lipid metabolism	Linoleic acid metabolism	1	41	0.599496	1	ko00591	Gh_A08G238100(LOX1.5)	K15718
Metabolism	Global and overview maps	Fatty acid metabolism	5	238	0.60547	1	ko01212	Gh_A11G290500(At3g03980);Gh_D05G269900(ACC1);Gh_D11G027000(ACX1);Gh_D11G290800(At3g03980);Gh_D11G368700(FAD2)	K00059+K11262+K00232+K00059+K10256
Cellular Processes	Transport and catabolism	Phagosome	7	338	0.619442	1	ko04145	Gh_A01G048100(sec61a);Gh_A01G171100(FAB1B);Gh_A06G094500(FAB1B);Gh_A13G247700(At2g45070);Gh_D01G168600(FAB1A);Gh_D04G041600(VHA-D);Gh_D13G250200(At2g45070)	K10956+K00921+K00921+K09481+K00921+K02149+K09481
Metabolism	Energy metabolism	Sulfur metabolism	2	95	0.622844	1	ko00920	Gh_A02G022800(SBP2);Gh_D10G023000(AHL)	K17285+K01082
Metabolism	Amino acid metabolism	Glycine, serine and threonine metabolism	4	201	0.650192	1	ko00260	Gh_A09G001100(AK3);Gh_A09G225900(SHM4);Gh_A12G165200(maoI);Gh_D09G217300(SHM4)	K00928+K00600+K00276+K00600
Metabolism	Lipid metabolism	Fatty acid biosynthesis	3	153	0.659218	1	ko00061	Gh_A11G290500(At3g03980);Gh_D05G269900(ACC1);Gh_D11G290800(At3g03980)	K00059+K11262+K00059
Metabolism	Amino acid metabolism	Arginine biosynthesis	2	102	0.661319	1	ko00220	Gh_A03G077300(GDH2);Gh_D08G232200(GDH1)	K00261+K00261
Genetic Information Processing	Replication and repair	Mismatch repair	2	103	0.666551	1	ko03430	Gh_A07G137700(MSH6);Gh_D07G136800(MSH6)	K08737+K08737
Genetic Information Processing	Replication and repair	Base excision repair	2	108	0.691738	1	ko03410	Gh_A01G154500(POLL);Gh_A05G244500(--)	K03512+K01247
Metabolism	Amino acid metabolism	Histidine metabolism	1	53	0.693736	1	ko00340	Gh_D01G218400(SDC)	K01590
Cellular Processes	Transport and catabolism	Peroxisome	5	267	0.704475	1	ko04146	Gh_A09G133300(XDH1);Gh_D10G058600(GLO4);Gh_D11G027000(ACX1);Gh_D11G341800(At5g27450);Gh_D12G047900(At3g12800)	K00106+K11517+K00232+K00869+K13237
Genetic Information Processing	Translation	RNA transport	10	521	0.716534	1	ko03013	Gh_A01G103800(NUA);Gh_D01G099100(NUA);Gh_D02G152200(THO2);Gh_D03G100600(NUP98A);Gh_D05G100400(TIF3I1);Gh_D06G199500(UPF2);Gh_D08G042800(eif2b4);Gh_D08G182300(UPF1);Gh_D11G211100(SCE1);MSTRG.42485(GOS2)	K09291+K09291+K12879+K14297+K03246+K14327+K03680+K14326+K10577+K03113
Metabolism	Lipid metabolism	Arachidonic acid metabolism	1	58	0.726144	1	ko00590	Gh_A02G029000(--)	K07425
Metabolism	Carbohydrate metabolism	Glyoxylate and dicarboxylate metabolism	4	223	0.727995	1	ko00630	Gh_A01G217600(FdGOGAT);Gh_A09G225900(SHM4);Gh_D09G217300(SHM4);Gh_D10G058600(GLO4)	K00284+K00600+K00600+K11517
Metabolism	Carbohydrate metabolism	Propanoate metabolism	2	117	0.733116	1	ko00640	Gh_D05G269900(ACC1);Gh_D11G027000(ACX1)	K11262+K00232
Metabolism	Glycan biosynthesis and metabolism	Glycosaminoglycan degradation	1	61	0.743923	1	ko00531	Gh_A12G203100(At5g07830)	K07964
Metabolism	Carbohydrate metabolism	Pentose and glucuronate interconversions	8	436	0.749281	1	ko00040	Gh_A12G147100(PME7);Gh_D02G150500(AKR4C10);Gh_D02G173300(At1g67750);Gh_D04G142500(AKR4C9);Gh_D05G141700(PMEU1);Gh_D05G216100(XK2);Gh_D12G146500(PME7);Gh_D12G173000(AKR4C10)	K01051+K00002+K01728+K00002+K01051+K00854+K01051+K00002
Cellular Processes	Transport and catabolism	Autophagy - other eukaryotes	2	122	0.754002	1	ko04136	Gh_A05G395000(ATG13B);Gh_D04G028800(ATG13B)	K08331+K08331
Metabolism	Carbohydrate metabolism	Amino sugar and nucleotide sugar metabolism	7	392	0.764931	1	ko00520	Gh_A07G086900(UAM1);Gh_A09G232700(EP3);Gh_A09G237500(GAUT7);Gh_A10G124000(GAE6);Gh_A12G206800(UPTG2);Gh_D09G223700(EP3);Gh_D13G121000(GME-1)	K13379+K01183+K13648+K08679+K13379+K01183+K10046
Metabolism	Carbohydrate metabolism	Citrate cycle (TCA cycle)	3	187	0.784224	1	ko00020	Gh_A05G355900(ogdh);Gh_A12G164200(ACLA-1);Gh_D04G069700(ogdh)	K00164+K01648+K00164
Metabolism	Glycan biosynthesis and metabolism	Various types of N-glycan biosynthesis	2	130	0.78449	1	ko00513	Gh_D01G083100(XYLT);Gh_D05G148900(MNS3)	K03714+K23741
Metabolism	Amino acid metabolism	Valine, leucine and isoleucine degradation	2	131	0.788059	1	ko00280	Gh_D01G200000(BCAT6);Gh_D12G244600(HMGS)	K00826+K01641
Metabolism	Nucleotide metabolism	Purine metabolism	5	301	0.796828	1	ko00230	Gh_A05G109800(APT5);Gh_A09G072100(surE);Gh_A09G133300(XDH1);Gh_A13G066100(At4g26390);Gh_D05G210700(APT1)	K00759+K03787+K00106+K00873+K00759
Genetic Information Processing	Transcription	Basal transcription factors	2	135	0.801819	1	ko03022	Gh_A05G249200(TAF4B);Gh_A08G205500(--)	K03129+K03137
Metabolism	Metabolism of terpenoids and polyketides	Zeatin biosynthesis	1	73	0.804248	1	ko00908	Gh_D05G040700(CKX7)	K00279
Metabolism	Biosynthesis of other secondary metabolites	Isoquinoline alkaloid biosynthesis	1	82	0.839989	1	ko00950	Gh_A12G165200(maoI)	K00276
Genetic Information Processing	Folding, sorting and degradation	SNARE interactions in vesicular transport	2	148	0.841219	1	ko04130	Gh_A10G021000(SYP61);Gh_D05G159300(SYP61)	K08500+K08500
Metabolism	Biosynthesis of other secondary metabolites	Stilbenoid, diarylheptanoid and gingerol biosynthesis	1	86	0.853709	1	ko00945	Gh_D05G117200(HST)	K13065
Metabolism	Global and overview maps	Carbon metabolism	14	815	0.865195	1	ko01200	Gh_A03G077300(GDH2);Gh_A05G355900(ogdh);Gh_A07G030400(GAPN);Gh_A09G225900(SHM4);Gh_A13G066100(At4g26390);Gh_D04G069700(ogdh);Gh_D07G031700(GAPN);Gh_D07G157900(TKL-2);Gh_D07G194900(pgdC);Gh_D08G232200(GDH1);Gh_D09G217300(SHM4);Gh_D10G058600(GLO4);Gh_D11G027000(ACX1);MSTRG.44974(ME1)	K00261+K00164+K00131+K00600+K00873+K00164+K00131+K00615+K00033+K00261+K00600+K11517+K00232+K00029
Metabolism	Lipid metabolism	Cutin, suberine and wax biosynthesis	1	91	0.86922	1	ko00073	Gh_A04G166800(PXG4)	K17991
Metabolism	Lipid metabolism	Sphingolipid metabolism	1	91	0.86922	1	ko00600	Gh_D10G087000(LCB1)	K00654
Metabolism	Metabolism of terpenoids and polyketides	Carotenoid biosynthesis	1	92	0.87212	1	ko00906	Gh_D12G220400(CYP707A1)	K09843
Metabolism	Carbohydrate metabolism	Glycolysis / Gluconeogenesis	6	400	0.87874	1	ko00010	Gh_A07G030400(GAPN);Gh_A13G066100(At4g26390);Gh_D02G150500(AKR4C10);Gh_D04G142500(AKR4C9);Gh_D07G031700(GAPN);Gh_D12G173000(AKR4C10)	K00131+K00873+K00002+K00002+K00131+K00002
Metabolism	Lipid metabolism	Fatty acid degradation	2	169	0.890103	1	ko00071	Gh_A02G029000(--);Gh_D11G027000(ACX1)	K07425+K00232
Metabolism	Lipid metabolism	Steroid biosynthesis	1	108	0.910687	1	ko00100	Gh_D05G149500(CYP710A1)	K09832
Genetic Information Processing	Folding, sorting and degradation	Proteasome	2	191	0.926083	1	ko03050	Gh_D09G182200(RPT3);MSTRG.26150(RPN9B)	K03063+K03039
Genetic Information Processing	Folding, sorting and degradation	RNA degradation	4	324	0.92957	1	ko03018	Gh_A08G151600(RH8);Gh_D01G218900(CCR4-1);Gh_D10G234200(DCP2);Gh_D13G122700(CNOT3)	K12614+K12603+K12613+K12580
Metabolism	Biosynthesis of other secondary metabolites	Flavonoid biosynthesis	1	132	0.947907	1	ko00941	Gh_D05G117200(HST)	K13065
Metabolism	Carbohydrate metabolism	Pyruvate metabolism	3	294	0.959256	1	ko00620	Gh_A13G066100(At4g26390);Gh_D05G269900(ACC1);MSTRG.44974(ME1)	K00873+K11262+K00029
Metabolism	Energy metabolism	Carbon fixation in photosynthetic organisms	2	225	0.960674	1	ko00710	Gh_D07G157900(TKL-2);MSTRG.44974(ME1)	K00615+K00029
Genetic Information Processing	Translation	mRNA surveillance pathway	5	430	0.962628	1	ko03015	Gh_A10G232400(TOPP4);Gh_A11G204500(RNP1);Gh_D06G199500(UPF2);Gh_D08G182300(UPF1);Gh_D09G155200(B'BETA)	K06269+K14411+K14327+K14326+K11584
Metabolism	Amino acid metabolism	Tyrosine metabolism	1	147	0.962824	1	ko00350	Gh_A12G165200(maoI)	K00276
Metabolism	Lipid metabolism	Glycerophospholipid metabolism	3	300	0.96317	1	ko00564	Gh_A08G139300(GPAT2);Gh_D01G065600(DGK5);Gh_D09G134300(LPAT2)	K13508+K00901+K13523
Metabolism	Carbohydrate metabolism	Ascorbate and aldarate metabolism	1	149	0.964461	1	ko00053	Gh_D13G121000(GME-1)	K10046
Organismal Systems	Environmental adaptation	Circadian rhythm - plant	1	152	0.966781	1	ko04712	Gh_A09G097800(ELF3-2)	K12125
Metabolism	Glycan biosynthesis and metabolism	N-Glycan biosynthesis	1	160	0.972257	1	ko00510	Gh_D05G148900(MNS3)	K23741
Metabolism	Nucleotide metabolism	Pyrimidine metabolism	1	161	0.972875	1	ko00240	Gh_A09G072100(surE)	K03787
Genetic Information Processing	Transcription	RNA polymerase	1	168	0.976832	1	ko03020	Gh_A10G073200(NRPB4)	K03012
Metabolism	Carbohydrate metabolism	Galactose metabolism	1	171	0.978347	1	ko00052	Gh_D03G061500(CWINV1)	K01193
Genetic Information Processing	Replication and repair	Nucleotide excision repair	1	186	0.984561	1	ko03420	Gh_D12G152900(KRP1)	K10840
Cellular Processes	Transport and catabolism	Endocytosis	6	555	0.984683	1	ko04144	Gh_A07G119500(SKD1);Gh_A09G218800(AGD8);Gh_A11G019700(spg21);Gh_A11G374700(HSP70);Gh_D04G194600(PIP5K8);Gh_D09G210400(AGD8)	K12196+K12493+K19367+K03283+K00889+K12493
Metabolism	Energy metabolism	Photosynthesis	1	286	0.998395	1	ko00195	Gh_A08G009200(FD3)	K02639
Genetic Information Processing	Transcription	Spliceosome	3	498	0.998998	1	ko03040	Gh_A11G374700(HSP70);Gh_D02G152200(THO2);Gh_D13G023300(RS2Z33)	K03283+K12879+K12896
Metabolism	Energy metabolism	Oxidative phosphorylation	3	521	0.999358	1	ko00190	Gh_A13G234100(QCR7-2);Gh_D04G041600(VHA-D);Gh_D06G119700(PMA4)	K00417+K02149+K01535
Genetic Information Processing	Translation	Ribosome	2	1198	1	1	ko03010	Gh_D05G282200(--);Gh_D09G042300(RPL27)	K02990+K02899

## Sheet: blue.path
KEGG_A_class	KEGG_B_class	Pathway	blue (4165)	All (15561)	Pvalue	Qvalue	Pathway ID	Genes	K_IDs
Genetic Information Processing	Translation	Ribosome	686	1198	1.51787e-119	2.04913e-117	ko03010	Gh_A01G007700(RPS16);Gh_A01G026600(RPL14B);Gh_A01G073700(RPL24);Gh_A01G087700(RPS8);Gh_A01G101400(RPS19C);Gh_A01G120400(rpmA);Gh_A01G139500(RPS15AA);Gh_A01G145100(RPS5);Gh_A01G148100(RPL6);Gh_A01G148700(RPS14C);Gh_A01G149000(RPS14C);Gh_A01G173900(RPL17B);Gh_A01G178600(RPL27AC);Gh_A01G197800(rplQ);Gh_A01G219500(RPL6);Gh_A01G223000(RPL21A);Gh_A01G224900(rplV);Gh_A01G233900(RPP2B);Gh_A01G236900(RPL2…	K02960+K02875+K02895+K02995+K02966+K02899+K02957+K02989+K02934+K02955+K02955+K02880+K02900+K02879+K02934+K02889+K02890+K02943+K02896+K02973+K02930+K02917+K02987+K02979+K02984+K02958+K02875+K02902+K02894+K02885+K02905+K02964+K02952+K02987+K02940+K02922+K02991+K02898+K02938+K02870+K02908+K02893+K02957+K02936+K02981+K02872+K02900+K02929+K02960+K02907+K02975+K02965+K02935+K02995+K02989+K02955+K02930+…
Genetic Information Processing	Folding, sorting and degradation	Proteasome	130	191	5.20959e-33	3.51647e-31	ko03050	Gh_A01G020800(RPN1A);Gh_A01G119200(PAF2);Gh_A01G179700(PBE2);Gh_A01G189500(21D7);Gh_A01G247500(At3g53970);Gh_A01G253800(RPN8A);Gh_A02G030200(RPN2B);Gh_A02G038900(PBD1);Gh_A02G086100(PBC1);Gh_A02G203000(RPN10);Gh_A02G203400(PAD1);Gh_A03G001800(RPN9A);Gh_A03G078800(RPN7);Gh_A03G096900(RPT4B);Gh_A03G233600(RPN10);Gh_A03G233900(PAD1);Gh_A04G151400(RPN10);Gh_A04G162700(PBE2);Gh_A05G052200(PBA1);Gh_A05…	K03028+K02725+K02737+K03033+K06700+K03038+K03032+K02734+K02735+K03029+K02731+K03039+K03037+K03064+K03029+K02731+K03029+K02737+K02738+K02727+K02726+K03064+K03030+K03064+K02725+K02735+K02739+K02725+K03030+K03066+K02730+K02729+K10881+K02732+K03062+K02739+K06691+K02732+K11599+K03039+K03031+K03035+K02729+K02727+K02727+K03032+K02734+K03037+K02726+K03061+K02728+K02731+K02736+K03065+K03037+K03063+K03065+…
Genetic Information Processing	Transcription	Spliceosome	242	498	3.617e-26	1.62765e-24	ko03040	Gh_A01G056400(UBA2C);Gh_A01G104200(ALY3);Gh_A01G108900(SMD3B);Gh_A01G230400(CYP18-2);Gh_A01G250600(HSC-2);Gh_A02G007500(LSM6B);Gh_A02G007900(HSP70-6);Gh_A02G019000(RH21);Gh_A02G049300(PRP19);Gh_A02G056600(PRL2);Gh_A02G107700(SMD3B);Gh_A02G162800(ACIN1);Gh_A02G162900(ACIN1);Gh_A02G181500(Os06g0170500);Gh_A03G036000(At1g06960);Gh_A03G045900(UBA2A);Gh_A03G052400(ALY1);Gh_A03G087900(RBG3);Gh_A03G0997…	K12741+K12881+K11088+K12733+K03283+K12625+K03283+K12858+K10599+K12862+K11088+K12875+K12875+K12872+K11094+K12741+K12881+K12741+K12880+K12879+K12822+K12883+K12880+K12741+K12900+K12859+K12891+K12821+K12868+K12896+K03283+K12832+K12823+K12622+K12837+K12896+K12831+K12878+K09567+K12837+K12821+K12845+K06063+K12812+K12900+K12896+K12839+K12861+K12842+K12847+K12900+K12896+K12741+K12881+K12624+K12823+K12881+…
Genetic Information Processing	Translation	RNA transport	213	521	8.49955e-13	2.8686e-11	ko03013	Gh_A01G000900(--);Gh_A01G035300(SR45);Gh_A01G076600(At1g54290);Gh_A01G076900(At1g54290);Gh_A01G104200(ALY3);Gh_A01G113300(REFA1);Gh_A01G127600(PAB2);Gh_A01G242400(REFA1);Gh_A02G048900(Os10g0467600);Gh_A02G058300(--);Gh_A02G099500(PAB2);Gh_A02G162800(ACIN1);Gh_A02G162900(ACIN1);Gh_A02G169800(XPO1);Gh_A02G171400(THO7A);Gh_A03G023100(--);Gh_A03G052400(ALY1);Gh_A03G059800(v1g171563);Gh_A03G099700(THO…	K13114+K14325+K03113+K03113+K12881+K03231+K13126+K03231+K03259+K03245+K13126+K12875+K12875+K14290+K13176+K14295+K12881+K03248+K12880+K12879+K12883+K13126+K12880+K12160+K03231+K03231+K14293+K03246+K14298+K13174+K03754+K03231+K12878+K13126+K07936+K07936+K13175+K14304+K12812+K03251+K14328+K03239+K03259+K02516+K14310+K12881+K12160+K03236+K05019+K12881+K12160+K03236+K12877+K14319+K14297+K14326+K03246+…
Metabolism	Carbohydrate metabolism	Propanoate metabolism	56	117	7.94087e-07	1.79639e-05	ko00640	Gh_A01G021100(ACX3);Gh_A01G209800(ACC1);Gh_A02G064500(LPD1);Gh_A02G091100(ECHIA);Gh_A02G109400(POPTRDRAFT_831870);Gh_A03G191700(At5g08300);Gh_A03G206500(ALDH6B2);Gh_A04G107900(CAC3);Gh_A05G000800(BCDH);Gh_A05G376700(BCCP2);Gh_A05G391000(At5g09300);Gh_A05G411900(ACS);Gh_A06G240800(At5g47720);Gh_A07G164800(At2g20420);Gh_A07G164900(At2g20420);Gh_A09G010900(BCCP1);Gh_A09G215400(ACX1);Gh_A09G261200(LP…	K00232+K11262+K00382+K01692+K01961+K01899+K00140+K01962+K00167+K02160+K00166+K01895+K00626+K01900+K01900+K02160+K00232+K00382+K09699+K05605+K00232+K01962+K00232+K00232+K01899+K00232+K05605+K00626+K00232+K01692+K01961+K23146+K01899+K00140+K01961+K01895+K02160+K00167+K05605+K02160+K05605+K01900+K00016+K02160+K00232+K00382+K09699+K00232+K05605+K00232+K01962+K00232+K01899+K00232+K05605+K00232
Cellular Processes	Transport and catabolism	Phagosome	131	338	7.98396e-07	1.79639e-05	ko04145	Gh_A01G187800(ARAC3);Gh_A02G095500(TUBA);Gh_A02G130700(VHA-c''1);Gh_A03G003800(SYP22);Gh_A03G026900(TUBB1);Gh_A03G062000(TUBB8);Gh_A03G095300(TUBB5);Gh_A03G209100(TUBA1);Gh_A03G222900(RABG3F);Gh_A03G228700(VHA-c2);Gh_A04G092600(VHA-G1);Gh_A04G142400(TUBA);Gh_A04G149400(CVA16-2);Gh_A05G005700(SCY1);Gh_A05G017800(RHN1);Gh_A05G029100(FAB1B);Gh_A05G077900(TUBB8);Gh_A05G097600(TUBB5);Gh_A05G101400(CVA…	K04392+K07374+K03661+K08488+K07375+K07375+K07375+K07374+K07897+K02155+K02152+K07374+K02155+K10956+K07889+K00921+K07375+K07375+K02145+K08517+K10956+K07375+K07374+K07897+K00921+K02147+K04392+K02155+K07374+K10956+K07888+K07374+K02154+K02150+K09481+K08488+K07375+K07375+K02151+K02151+K02144+K02146+K07375+K07375+K02147+K08517+K07897+K08492+K02147+K07374+K09481+K02155+K07374+K08057+K07375+K07897+K02152+…
Genetic Information Processing	Translation	Ribosome biogenesis in eukaryotes	86	203	9.70029e-07	1.86382e-05	ko03008	Gh_A02G126000(At1g50920);Gh_A02G169800(XPO1);Gh_A03G009000(CKB1);Gh_A03G054000(BMS1);Gh_A03G068200(rio1);Gh_A03G091400(At5g08180);Gh_A04G032600(NUG2);Gh_A05G281500(EIF6-2);Gh_A06G064000(snu13);Gh_A06G065700(RAN2);Gh_A06G065800(RAN2);Gh_A06G163200(At2g20490);Gh_A06G186800(Imp4);Gh_A07G062600(At5g08180);Gh_A07G172000(NSN1);Gh_A08G001200(At2g26970);Gh_A08G017900(rio2);Gh_A08G034800(CKB1);Gh_A08G1198…	K06943+K14290+K03115+K14569+K07178+K11129+K14537+K03264+K12845+K07936+K07936+K11130+K14561+K11129+K14538+K13288+K07179+K03115+K14563+K11128+K14290+K14290+K12845+K07936+K14546+K06943+K11883+K14563+K14564+K03097+K03115+K14566+K14538+K03097+K14565+K11128+K14521+K03115+K14568+K14567+K03115+K14559+K14555+K14565+K06943+K11129+K14560+K14552+K14546+K14557+K03264+K14537+K12845+K07936+K07936+K11129+K07179+…
Genetic Information Processing	Folding, sorting and degradation	Protein processing in endoplasmic reticulum	237	679	1.10448e-06	1.86382e-05	ko04141	Gh_A01G064500(RMA3);Gh_A01G081200(OTU2);Gh_A01G095500(HSP90-2);Gh_A01G140600(PHF1);Gh_A01G153000(CDC48);Gh_A01G166600(PUX2);Gh_A01G250600(HSC-2);Gh_A02G002500(UBC28);Gh_A02G007900(HSP70-6);Gh_A02G060900(SAR1A);Gh_A02G100000(MNS1);Gh_A02G108600(OST1A);Gh_A02G193500(rnf-5);Gh_A02G210600(IRE1A);Gh_A03G002600(DAD1);Gh_A03G045700(PDIL1-4);Gh_A03G048800(HSP18.5-C);Gh_A03G053100(UBC7);Gh_A03G112700(SEC2…	K10666+K13719+K04079+K14003+K13525+K14011+K03283+K06689+K03283+K07953+K01230+K12666+K10666+K08852+K12668+K09580+K13993+K10575+K14006+K09487+K14011+K13249+K04523+K14007+K09540+K13525+K09562+K12670+K14018+K11718+K13249+K13993+K10956+K13993+K03283+K10575+K09580+K23741+K10956+K14012+K09580+K09580+K09503+K03094+K09487+K10666+K14007+K10839+K04554+K12669+K09503+K10956+K03868+K13993+K13993+K14012+K12667+…
Cellular Processes	Transport and catabolism	Endocytosis	193	555	1.41629e-05	0.000212443	ko04144	Gh_A01G085700(EHD1);Gh_A01G181200(ARF);Gh_A01G245800(RABE1C);Gh_A01G247000(AGD7);Gh_A01G250600(HSC-2);Gh_A02G007900(HSP70-6);Gh_A02G134900(VPS45);Gh_A02G203200(ERD7);Gh_A03G002000(VPS25);Gh_A03G005500(AGD8);Gh_A03G006900(AP2M);Gh_A03G041300(VPS24-1);Gh_A03G055000(--);Gh_A03G162100(ARF2-A);Gh_A03G173800(BRO1);Gh_A03G222900(RABG3F);Gh_A03G241600(PIP5K8);Gh_A03G246500(RABA2A);Gh_A04G012800(LIP5);Gh_…	K12483+K07937+K07901+K12492+K03283+K03283+K12479+K19366+K12189+K12493+K11826+K12193+K12471+K07937+K12200+K07897+K00889+K07904+K12199+K07901+K07889+K12471+K07904+K03283+K07901+K12486+K07904+K07897+K10365+K00889+K07937+K04646+K07937+K12195+K11827+K07904+K07904+K04646+K12183+K12197+K12191+K07888+K07904+K12192+K12183+K07937+K07904+K07937+K05756+K18466+K18442+K01115+K01528+K11824+K12196+K18466+K17917+…
Metabolism	Amino acid metabolism	Alanine, aspartate and glutamate metabolism	61	153	0.000271896	0.0036706	ko00250	Gh_A01G103200(ALDH5F1);Gh_A01G160100(GAD);Gh_A01G237400(PURA2);Gh_A02G031900(GS2);Gh_A03G081900(ALDH12A1);Gh_A03G159500(GGAT2);Gh_A05G057200(AGT1);Gh_A05G127700(ALAAT2);Gh_A05G190200(At3g16150);Gh_A05G350900(purB);Gh_A06G022200(At3g16150);Gh_A06G071900(ASP3);Gh_A06G113900(ASP5);Gh_A07G056900(At4g24830);Gh_A07G115100(ASN1);Gh_A07G194700(GS1-1);Gh_A08G240900(GDH1);Gh_A09G106400(ASN1);Gh_A09G106600(…	K17761+K01580+K01939+K01915+K00294+K14272+K00830+K00814+K13051+K01756+K13051+K14454+K00811+K01940+K01953+K01915+K00261+K01953+K01953+K00827+K01956+K16871+K01915+K01956+K01953+K13051+K01953+K17761+K01580+K01939+K01915+K13051+K01580+K14272+K00261+K01756+K00830+K00814+K13051+K13051+K13051+K14454+K00811+K13566+K14454+K14454+K01940+K01953+K01915+K14455+K01953+K00262+K00827+K16871+K01915+K01956+K00261+…
Metabolism	Global and overview maps	Carbon metabolism	261	815	0.000352241	0.00426024	ko01200	Gh_A01G021100(ACX3);Gh_A01G023100(Os09g0509200);Gh_A01G054400(PPC16);Gh_A01G056300(MMDH);Gh_A01G061200(hbdA);Gh_A01G100200(PGK3);Gh_A01G100300(At1g56190);Gh_A01G108500(CAT1);Gh_A01G111800(At5g42250);Gh_A01G120800(PGIC1);Gh_A01G171900(RPI2);Gh_A01G183200(TPIP1);Gh_A01G235700(ENO2);Gh_A01G236300(OsI_35105);Gh_A01G236400(OsI_35105);Gh_A02G011400(PGM1);Gh_A02G046400(MD1);Gh_A02G060600(AAE7);Gh_A02G06…	K00232+K00162+K01595+K00026+K00074+K00927+K00927+K03781+K00121+K01810+K01807+K01803+K01689+K00873+K00873+K15633+K00025+K01913+K00382+K00600+K00600+K15633+K01961+K19269+K01610+K00616+K01803+K01689+K01681+K01807+K00134+K14272+K00161+K00036+K00162+K01899+K00873+K00140+K00658+K01681+K00026+K01623+K01962+K01079+K01803+K03841+K00830+K01803+K15918+K00627+K00814+K00162+K01834+K01681+K00161+K00028+K00134+…
Metabolism	Energy metabolism	Oxidative phosphorylation	174	521	0.000391305	0.00426024	ko00190	Gh_A01G021800(UCR1-2);Gh_A01G073800(MTACP2);Gh_A01G073900(MTACP2);Gh_A01G141800(At3g52300);Gh_A01G232400(QCR9);Gh_A02G130300(QCR7-2);Gh_A02G130700(VHA-c''1);Gh_A02G178500(COX6A);Gh_A03G081200(AHA11);Gh_A03G087800(ATPC);Gh_A03G133700(At2g02050);Gh_A03G133800(At2g02050);Gh_A03G223700(At1g16700);Gh_A03G228400(CIB22);Gh_A03G228700(VHA-c2);Gh_A04G092600(VHA-G1);Gh_A04G119300(ATPB);Gh_A04G119400(ATPB);…	K00411+K03955+K03955+K02138+K00419+K00417+K03661+K02266+K01535+K02136+K03963+K03963+K03941+K03965+K02155+K02152+K02133+K02133+K02155+K01507+K02140+K02145+K02267+K02147+K02267+K00235+K02267+K02155+K02140+K03940+K02134+K02265+K02140+K02136+K03942+K02258+K01507+K03934+K00235+K02154+K01535+K03943+K02267+K02150+K02134+K02151+K02151+K02144+K02146+K00413+K03966+K00413+K11352+K01507+K02147+K02257+K02265+…
Metabolism	Global and overview maps	Biosynthesis of amino acids	228	704	0.000410246	0.00426024	ko01230	Gh_A01G100200(PGK3);Gh_A01G100300(At1g56190);Gh_A01G171900(RPI2);Gh_A01G183200(TPIP1);Gh_A01G202300(BCAT6);Gh_A01G211600(Acy1);Gh_A01G235700(ENO2);Gh_A01G236300(OsI_35105);Gh_A01G236400(OsI_35105);Gh_A02G011400(PGM1);Gh_A02G031900(GS2);Gh_A02G089700(SHM7);Gh_A02G095000(SHM2);Gh_A02G103600(PGM1);Gh_A03G016100(tal);Gh_A03G056000(CTIMC);Gh_A03G091700(ENO1);Gh_A03G128000(ACO3);Gh_A03G146800(RPI2);Gh_…	K00927+K00927+K01807+K01803+K00826+K14677+K01689+K00873+K00873+K15633+K01915+K00600+K00600+K15633+K00616+K01803+K01689+K01681+K01807+K00134+K14272+K00873+K00872+K10206+K01681+K01623+K01778+K12657+K01079+K01803+K01733+K01803+K00814+K00826+K01834+K01476+K00826+K01736+K01681+K00134+K14454+K00600+K00811+K00053+K00850+K00850+K01940+K01657+K01953+K00831+K01915+K01739+K00134+K01783+K00873+K01695+K00549+…
Metabolism	Carbohydrate metabolism	Pyruvate metabolism	104	294	0.000648605	0.00625441	ko00620	Gh_A01G023100(Os09g0509200);Gh_A01G054400(PPC16);Gh_A01G056300(MMDH);Gh_A01G209800(ACC1);Gh_A01G236300(OsI_35105);Gh_A01G236400(OsI_35105);Gh_A02G013000(GLX2-4);Gh_A02G046400(MD1);Gh_A02G060600(AAE7);Gh_A02G064500(LPD1);Gh_A02G109400(POPTRDRAFT_831870);Gh_A02G177400(PCKA);Gh_A03G041600(GLY);Gh_A03G041700(GLY);Gh_A03G168700(IAR4);Gh_A03G176700(Os08g0536000);Gh_A03G194600(At4g26390);Gh_A04G045500(M…	K00162+K01595+K00026+K11262+K00873+K00873+K01069+K00025+K01913+K00382+K01961+K01610+K01759+K01759+K00161+K00162+K00873+K00026+K01962+K00627+K00162+K00161+K00028+K02160+K01069+K01895+K00128+K14085+K01759+K00627+K01759+K00626+K01638+K00026+K18881+K01679+K00028+K00128+K00873+K01595+K02160+K00873+K00382+K00029+K00873+K01649+K01069+K00627+K00161+K01962+K00161+K00128+K01595+K00626+K00026+K00627+K00873+…
Metabolism	Carbohydrate metabolism	Citrate cycle (TCA cycle)	70	187	0.000858803	0.00772923	ko00020	Gh_A01G023100(Os09g0509200);Gh_A01G056300(MMDH);Gh_A02G046400(MD1);Gh_A02G064500(LPD1);Gh_A02G177400(PCKA);Gh_A03G128000(ACO3);Gh_A03G168700(IAR4);Gh_A03G176700(Os08g0536000);Gh_A03G191700(At5g08300);Gh_A04G015400(At4g26910);Gh_A04G016300(ACO3);Gh_A04G045500(MMDH);Gh_A05G123700(At3g13930);Gh_A05G133800(E1-BETA-2);Gh_A05G301200(ACO3);Gh_A05G323300(IAR4);Gh_A05G344800(SDH2-2);Gh_A05G356000(ogdh);Gh…	K00162+K00026+K00025+K00382+K01610+K01681+K00161+K00162+K01899+K00658+K01681+K00026+K00627+K00162+K01681+K00161+K00235+K00164+K00658+K00627+K00026+K01679+K01900+K01900+K00235+K00658+K00030+K00382+K00236+K00627+K00161+K00031+K01648+K00234+K00161+K01681+K01899+K00026+K00627+K00031+K00025+K01899+K01610+K00026+K00164+K00235+K01648+K00627+K00162+K01647+K00627+K00161+K00026+K01681+K00658+K01679+K01900+…
Metabolism	Amino acid metabolism	Valine, leucine and isoleucine degradation	50	131	0.00276891	0.0231392	ko00280	Gh_A01G202300(BCAT6);Gh_A02G057700(IBR3);Gh_A02G064500(LPD1);Gh_A02G091100(ECHIA);Gh_A03G206500(ALDH6B2);Gh_A05G000800(BCDH);Gh_A05G197900(BCAT2);Gh_A05G250000(BCAT2);Gh_A05G391000(At5g09300);Gh_A06G050900(ALDH3H1);Gh_A06G075700(At4g29120);Gh_A06G169400(ALDH7B4);Gh_A06G240800(At5g47720);Gh_A07G245500(ALDH2B7);Gh_A08G072800(MCCA);Gh_A09G124200(IVD);Gh_A09G261200(LPD2);Gh_A09G263800(BCE2);Gh_A10G06…	K00826+K00249+K00382+K01692+K00140+K00167+K00826+K00826+K00166+K00128+K00020+K14085+K00626+K00128+K01968+K00253+K00382+K09699+K18660+K00827+K07513+K05605+K01640+K00128+K05605+K00626+K00249+K01692+K23146+K00128+K00140+K00167+K05605+K00826+K00128+K00020+K14085+K05605+K01968+K00253+K00382+K09699+K18660+K00827+K07513+K05605+K00826+K01640+K00128+K05605
Genetic Information Processing	Translation	mRNA surveillance pathway	141	430	0.00291382	0.0231392	ko03015	Gh_A01G000900(--);Gh_A01G035300(SR45);Gh_A01G088400(RNP1);Gh_A01G104200(ALY3);Gh_A01G127600(PAB2);Gh_A01G142500(PP2A);Gh_A01G223300(PP2A4);Gh_A02G048400(RNP1);Gh_A02G048700(RNP1);Gh_A02G099500(PAB2);Gh_A02G142300(PP2AB2);Gh_A02G162800(ACIN1);Gh_A02G162900(ACIN1);Gh_A02G201800(APRF1);Gh_A03G052400(ALY1);Gh_A03G077400(PABN1);Gh_A03G181200(CBP20);Gh_A03G216400(PAB8);Gh_A04G010800(RNP1);Gh_A04G162000…	K13114+K14325+K14411+K12881+K13126+K04382+K04382+K14411+K14411+K13126+K04354+K12875+K12875+K14962+K12881+K14396+K12883+K13126+K14411+K11584+K14376+K14409+K06269+K04354+K04382+K13126+K14411+K12812+K14411+K14328+K14397+K04354+K11584+K12881+K14409+K03265+K12881+K04382+K12877+K03456+K14326+K06269+K06965+K11584+K14409+K12876+K03267+K14376+K14397+K12812+K14962+K11583+K03456+K04382+K12877+K14324+K11583+…
Genetic Information Processing	Folding, sorting and degradation	Ubiquitin mediated proteolysis	129	393	0.00410498	0.0307873	ko04120	Gh_A01G054600(UBC35);Gh_A01G237700(UPL7);Gh_A02G002500(UBC28);Gh_A02G049300(PRP19);Gh_A03G038100(UBA1);Gh_A03G038200(UBA1);Gh_A03G040600(RZPF34);Gh_A03G053100(UBC7);Gh_A03G070000(SAE1B-1);Gh_A03G226200(SAE2);Gh_A03G247400(DDB1A);Gh_A05G083800(UBC7);Gh_A05G092600(RE1);Gh_A05G173500(UBC18);Gh_A05G225300(SKP2A);Gh_A05G269400(DIS1);Gh_A06G002000(SKP1A);Gh_A06G161700(CUL4);Gh_A06G167900(UBC33);Gh_A07G…	K10580+K10588+K06689+K10599+K03178+K03178+K10144+K10575+K10684+K10685+K10610+K10575+K03358+K10688+K03875+K04506+K03094+K10609+K04554+K03868+K06688+K04506+K04706+K10573+K03094+K03868+K10597+K03358+K06689+K06689+K10686+K10599+K10578+K10609+K04554+K03354+K04506+K03364+K06689+K06689+K06689+K10580+K10583+K06689+K04506+K10573+K10573+K04649+K03364+K04506+K04506+K10580+K10140+K03872+K10575+K03178+K10573+…
Genetic Information Processing	Folding, sorting and degradation	RNA degradation	107	324	0.0068634	0.0487663	ko03018	Gh_A01G127600(PAB2);Gh_A01G223100(CCR4-1);Gh_A01G235700(ENO2);Gh_A02G007500(LSM6B);Gh_A02G099500(PAB2);Gh_A03G091700(ENO1);Gh_A03G216400(PAB8);Gh_A04G062900(At2g35920);Gh_A05G047700(--);Gh_A05G081100(--);Gh_A05G085700(VIP2);Gh_A05G091200(RRP41L);Gh_A05G122400(At3g13860);Gh_A05G125900(LSM1B);Gh_A05G227800(LSM3B);Gh_A06G021000(PAB2);Gh_A06G083600(VIP3);Gh_A07G024500(PFK3);Gh_A07G035000(CAF1-7);Gh_A…	K13126+K12603+K01689+K12625+K13126+K01689+K13126+K14442+K12592+K12593+K12605+K12587+K04077+K12620+K12622+K13126+K12602+K00850+K12581+K00850+K12617+K10643+K12614+K12624+K12585+K12608+K10643+K12605+K12611+K12623+K12621+K12611+K04077+K04077+K12625+K12614+K11600+K04077+K12617+K04043+K03679+K12611+K12608+K04043+K04043+K12623+K13126+K12580+K07573+K12598+K12606+K01689+K12605+K12623+K12617+K12627+K13126+…
Metabolism	Amino acid metabolism	Lysine biosynthesis	14	29	0.0106433	0.0718425	ko00300	Gh_A03G242500(DAP);Gh_A04G098500(DAPF);Gh_A08G264200(AKHSDH1);Gh_A11G346300(DAPB2);Gh_A13G026000(asd);Gh_A13G032300(LYSA2);Gh_D02G258800(DAP);Gh_D04G136600(DAPF);Gh_D07G191500(DAPB2);Gh_D07G257400(AK2);Gh_D08G254900(AKHSDH2);Gh_D09G000300(AK3);Gh_D12G028800(LYSA2);Gh_D13G033700(LYSA2)	K10206+K01778+K12524+K00215+K00133+K01586+K10206+K01778+K00215+K00928+K12524+K00928+K01586+K01586
Metabolism	Carbohydrate metabolism	Glycolysis / Gluconeogenesis	127	400	0.0141171	0.0907527	ko00010	Gh_A01G023100(Os09g0509200);Gh_A01G100200(PGK3);Gh_A01G100300(At1g56190);Gh_A01G111800(At5g42250);Gh_A01G120800(PGIC1);Gh_A01G183200(TPIP1);Gh_A01G235700(ENO2);Gh_A01G236300(OsI_35105);Gh_A01G236400(OsI_35105);Gh_A02G011400(PGM1);Gh_A02G060600(AAE7);Gh_A02G064500(LPD1);Gh_A02G078100(ADH1);Gh_A02G103600(PGM1);Gh_A02G109000(PFP-ALPHA);Gh_A02G177400(PCKA);Gh_A03G056000(CTIMC);Gh_A03G091700(ENO1);Gh_…	K00162+K00927+K00927+K00121+K01810+K01803+K01689+K00873+K00873+K15633+K01913+K00382+K18857+K15633+K00895+K01610+K01803+K01689+K00134+K00161+K00162+K00873+K01623+K01803+K03841+K01835+K01803+K00627+K00162+K01834+K00161+K00134+K01785+K01895+K01810+K00121+K00128+K00844+K14085+K00895+K03103+K00627+K00850+K00850+K00121+K00128+K00134+K01792+K00873+K00001+K00001+K00134+K00873+K00382+K00873+K00627+K01803+…
Metabolism	Amino acid metabolism	Lysine degradation	24	60	0.0174768	0.107244	ko00310	Gh_A02G064500(LPD1);Gh_A02G091100(ECHIA);Gh_A04G015400(At4g26910);Gh_A06G050900(ALDH3H1);Gh_A06G091700(LKR/SDH);Gh_A06G137700(At2g24580);Gh_A06G169400(ALDH7B4);Gh_A06G175900(At4g26910);Gh_A06G240800(At5g47720);Gh_A07G245500(ALDH2B7);Gh_A08G029100(At4g26910);Gh_A09G261200(LPD2);Gh_A12G162900(ALDH2B4);Gh_Contig00288G002300(At5g47720);Gh_D02G093200(ECHIA);Gh_D02G182000(ALDH2B4);Gh_D06G049900(ALDH3H1…	K00382+K01692+K00658+K00128+K14157+K00306+K14085+K00658+K00626+K00128+K00658+K00382+K00128+K00626+K01692+K00128+K00128+K14157+K00306+K14085+K00658+K00658+K00382+K00128
Metabolism	Lipid metabolism	Arachidonic acid metabolism	23	58	0.022002	0.126681	ko00590	Gh_A02G028100(CYP72A67);Gh_A03G109300(ptges2);Gh_A05G168000(ptges2);Gh_A05G232200(P23-1);Gh_A07G036600(GPX1);Gh_A08G211300(GPX4);Gh_A09G188400(GPX2);Gh_A12G252900(GPX6);Gh_A13G003000(SDP1);Gh_Contig01002G000800(LKHA4);Gh_D02G033000(CYP72A67);Gh_D02G135800(ptges2);Gh_D05G002000(PLA2-ALPHA);Gh_D05G185000(ptges2);Gh_D05G248100(P23-1);Gh_D07G037700(GPX1);Gh_D08G203000(CSA);Gh_D12G248000(GPX8);Gh_D13G…	K07425+K05309+K05309+K15730+K00432+K00432+K00432+K00432+K14674+K01254+K07425+K05309+K01047+K05309+K15730+K00432+K00432+K00432+K14674+K01254+K00432+K00432+K01254
Metabolism	Metabolism of other amino acids	Selenocompound metabolism	17	40	0.0225211	0.126681	ko00450	Gh_A07G231100(CGS1);Gh_A08G248100(METE);Gh_A09G206700(MGL);Gh_A09G245000(APS3);Gh_A11G030800(NTR2);Gh_A11G256500(METE);Gh_A11G353200(At3g57050);Gh_A12G264700(MGL);Gh_A13G113000(METE);Gh_A13G246200(NFS2);Gh_D07G229100(CGS1);Gh_D08G239800(METE);Gh_D09G199600(MGL);Gh_D11G357200(At3g57050);Gh_D12G259200(MGL);Gh_D13G115200(METE);Gh_D13G248500(NFS2)	K01739+K00549+K01761+K13811+K00384+K00549+K01760+K01761+K00549+K11717+K01739+K00549+K01761+K01760+K01761+K00549+K11717
Cellular Processes	Transport and catabolism	Autophagy - other eukaryotes	43	122	0.0238142	0.128597	ko04136	Gh_A01G010600(TOR);Gh_A01G142500(PP2A);Gh_A01G221000(LST8);Gh_A01G223300(PP2A4);Gh_A02G066500(ATG8I);Gh_A03G218400(ATG2);Gh_A05G007100(ATG11);Gh_A05G141400(ATG7);Gh_A05G155500(ATG8C);Gh_A05G322600(PP2A2);Gh_A05G412400(ATG12);Gh_A08G016100(PP2A);Gh_A08G036400(ATG8F);Gh_A08G157900(ATG8F);Gh_A08G159700(ATG3);Gh_A09G214800(ATG8F);Gh_A10G147600(RAPTOR1);Gh_A11G031700(PP2A);Gh_A11G180300(ATG5);Gh_A12G1…	K07203+K04382+K08266+K04382+K08341+K17906+K08330+K08337+K08341+K04382+K08336+K04382+K08341+K08341+K08343+K08341+K07204+K04382+K08339+K08341+K08331+K08341+K07203+K04382+K08266+K04382+K17906+K08336+K04382+K04382+K08330+K08337+K08341+K04382+K04382+K08341+K08341+K08341+K08341+K04382+K17907+K08331+K08331
Metabolism	Global and overview maps	Fatty acid metabolism	76	238	0.0426645	0.221527	ko01212	Gh_A01G021100(ACX3);Gh_A01G209800(ACC1);Gh_A02G057700(IBR3);Gh_A02G091100(ECHIA);Gh_A02G101700(ACPD);Gh_A02G109400(POPTRDRAFT_831870);Gh_A02G161400(fabZ);Gh_A03G036900(fabD);Gh_A03G047100(At3g45770);Gh_A03G055500(KCR1);Gh_A03G056300(KCR1);Gh_A04G107900(CAC3);Gh_A05G135300(KAS1);Gh_A05G306300(CLKR27);Gh_A05G314000(ACPD);Gh_A05G316200(AAE16);Gh_A05G376700(BCCP2);Gh_A06G240800(At5g47720);Gh_A07G0954…	K00232+K11262+K00249+K01692+K03921+K01961+K02372+K00645+K07512+K10251+K10251+K01962+K09458+K00059+K03921+K01897+K02160+K00626+K01897+K00208+K01074+K10781+K10527+K02160+K01897+K10527+K00232+K18660+K07513+K03921+K10527+K00232+K01897+K01074+K01962+K00232+K00232+K00232+K00626+K00232+K00249+K01692+K01961+K03921+K02372+K10251+K01961+K02160+K00208+K09458+K00059+K01897+K03921+K03921+K10527+K02160+K10781+…
Metabolism	Amino acid metabolism	Histidine metabolism	20	53	0.0527623	0.263811	ko00340	Gh_A05G227500(SDC);Gh_A06G050900(ALDH3H1);Gh_A06G169400(ALDH7B4);Gh_A07G245500(ALDH2B7);Gh_A09G065800(HISN2);Gh_A09G136400(HPA);Gh_A09G240500(HIS3);Gh_A11G072700(HISN4);Gh_A12G162900(ALDH2B4);Gh_A13G143600(HISN8);Gh_D01G185600(HISN2);Gh_D02G182000(ALDH2B4);Gh_D05G243500(SDC);Gh_D06G049900(ALDH3H1);Gh_D06G170900(ALDH7B4);Gh_D07G088000(Carnmt1);Gh_D09G127600(HPA);Gh_D09G231700(HIS3);Gh_D11G232400(H…	K01590+K00128+K14085+K00128+K11755+K00817+K01693+K01663+K00128+K00013+K11755+K00128+K01590+K00128+K14085+K19787+K00817+K01693+K11755+K00128
Metabolism	Lipid metabolism	Fatty acid degradation	55	169	0.0548121	0.264273	ko00071	Gh_A01G021100(ACX3);Gh_A01G026100(ECI2);Gh_A01G111800(At5g42250);Gh_A02G028100(CYP72A67);Gh_A02G057700(IBR3);Gh_A02G078100(ADH1);Gh_A02G091100(ECHIA);Gh_A05G316200(AAE16);Gh_A06G037500(At4g22110);Gh_A06G050900(ALDH3H1);Gh_A06G169400(ALDH7B4);Gh_A06G240800(At5g47720);Gh_A07G095400(LACS8);Gh_A07G227800(ADH2);Gh_A07G245500(ALDH2B7);Gh_A08G125300(At1g64710);Gh_A08G259300(At5g24760);Gh_A08G277200(AIM1…	K00232+K07517+K00121+K07425+K00249+K18857+K01692+K01897+K00121+K00128+K14085+K00626+K01897+K00121+K00128+K00001+K00001+K10527+K01897+K10527+K00232+K07513+K10527+K00232+K01897+K00232+K00128+K00232+K00232+K00626+K00232+K00121+K07425+K07517+K00249+K18857+K01692+K00128+K01897+K00128+K10527+K14085+K00121+K00001+K10527+K00232+K00232+K07513+K00232+K01897+K00232+K00128+K01897+K00232+K00232
Metabolism	Amino acid metabolism	Phenylalanine, tyrosine and tryptophan biosynthesis	42	127	0.0676039	0.310734	ko00400	Gh_A05G287500(EMB1144);Gh_A06G071900(ASP3);Gh_A06G113900(ASP5);Gh_A07G113100(ASA2);Gh_A08G214200(TSA1);Gh_A09G078300(EMB3004);Gh_A09G111800(ADT3);Gh_A09G136400(HPA);Gh_A09G216000(SHKA);Gh_A11G076200(CM1);Gh_A11G211100(SK1);Gh_A11G213300(PAT);Gh_A12G063500(DHQS);Gh_A12G174800(ASB1);Gh_A12G301800(PAT1);Gh_A13G114400(--);Gh_A13G157700(TSB1);Gh_A13G167400(At5g53970);Gh_D05G299100(EMB1144);Gh_D06G0702…	K01736+K14454+K00811+K01657+K01695+K13832+K05359+K00817+K01626+K01850+K00891+K15849+K01735+K01658+K00766+K13832+K01696+K00815+K01736+K14454+K00811+K05359+K14454+K14454+K01657+K05359+K01609+K01695+K14455+K13832+K15227+K00817+K01626+K01850+K06001+K15849+K00891+K01735+K01658+K13832+K01696+K00815
Metabolism	Amino acid metabolism	Cysteine and methionine metabolism	97	317	0.069052	0.310734	ko00270	Gh_A01G056300(MMDH);Gh_A01G062200(POPTR_0001s40980g);Gh_A01G202300(BCAT6);Gh_A02G046400(MD1);Gh_A02G131700(At1g77330);Gh_A03G231900(MTN2);Gh_A04G045500(MMDH);Gh_A05G113800(ISS1);Gh_A05G158500(ACO);Gh_A05G197900(BCAT2);Gh_A05G250000(BCAT2);Gh_A06G071900(ASP3);Gh_A06G113900(ASP5);Gh_A07G010400(ACO1);Gh_A07G049100(CMT3);Gh_A07G071900(At3g47520);Gh_A07G092900(ACO3);Gh_A07G188500(PSAT2);Gh_A07G231100(…	K00026+K16054+K00826+K00025+K05933+K01244+K00026+K00837+K05933+K00826+K00826+K14454+K00811+K05933+K00558+K00026+K05933+K00831+K01739+K01611+K00558+K00549+K12524+K01761+K01919+K01738+K00827+K01251+K05396+K22207+K00789+K21456+K00549+K01760+K00899+K20772+K01761+K00797+K00133+K00899+K01611+K00549+K01011+K16054+K00815+K01738+K00026+K00547+K00025+K00547+K01244+K00640+K20772+K00026+K00558+K00837+K05933+…
Metabolism	Metabolism of terpenoids and polyketides	Polyketide sugar unit biosynthesis	2	2	0.0716273	0.311925	ko00523	Gh_A03G022600(NRS/ER);Gh_D03G173300(NRS/ER)	K12451+K12451
Genetic Information Processing	Replication and repair	Nucleotide excision repair	59	186	0.0749642	0.316255	ko03420	Gh_A03G040800(LIG1);Gh_A03G062700(PCNA);Gh_A03G163200(--);Gh_A03G247400(DDB1A);Gh_A05G068100(pole3);Gh_A05G145200(--);Gh_A05G218700(TFB4);Gh_A05G221200(RFC5);Gh_A05G310400(--);Gh_A06G052100(RFC4);Gh_A06G161700(CUL4);Gh_A06G167100(RAD23B);Gh_A06G232300(--);Gh_A07G015200(RBX1A);Gh_A07G071000(CYCH1-1);Gh_A08G217100(CHR8);Gh_A08G281900(RBX1A);Gh_A09G193700(CDKD-1);Gh_A10G034000(CUL4);Gh_A11G248400(PO…	K10747+K04802+K07466+K10610+K02326+K07466+K03143+K10756+K07466+K10755+K10609+K10839+K07466+K03868+K06634+K10841+K03868+K02202+K10609+K03505+K10756+K06634+K10840+K07466+K10140+K10839+K10839+K10839+K10840+K02335+K07466+K10610+K04802+K10843+K10754+K02326+K07466+K10756+K07466+K10755+K10609+K07466+K03868+K03141+K03506+K10841+K03868+K10839+K10609+K03505+K10756+K10842+K10840+K07466+K10845+K10839+K10839+…
Metabolism	Energy metabolism	Carbon fixation in photosynthetic organisms	69	225	0.105718	0.429714	ko00710	Gh_A01G054400(PPC16);Gh_A01G056300(MMDH);Gh_A01G100200(PGK3);Gh_A01G100300(At1g56190);Gh_A01G171900(RPI2);Gh_A01G183200(TPIP1);Gh_A02G046400(MD1);Gh_A02G177400(PCKA);Gh_A03G056000(CTIMC);Gh_A03G146800(RPI2);Gh_A03G152000(GAPC2);Gh_A03G159500(GGAT2);Gh_A04G045500(MMDH);Gh_A04G083400(FBA8);Gh_A04G149000(TPIP1);Gh_A04G154200(FBPban1);Gh_A05G082200(CTIMC);Gh_A05G127700(ALAAT2);Gh_A05G335300(NAD-ME1);…	K01595+K00026+K00927+K00927+K01807+K01803+K00025+K01610+K01803+K01807+K00134+K14272+K00026+K01623+K01803+K03841+K01803+K00814+K00028+K00134+K14454+K00026+K00028+K00134+K01783+K01595+K00134+K00029+K01803+K00134+K00134+K00615+K00134+K01595+K00026+K00927+K00927+K01807+K01803+K00025+K01807+K00134+K14272+K01610+K00026+K01803+K00028+K00134+K01623+K01803+K01803+K00814+K00026+K14454+K14454+K14454+K00028+…
Genetic Information Processing	Transcription	Basal transcription factors	43	135	0.108224	0.429714	ko03022	Gh_A01G118100(--);Gh_A05G049900(TAF10);Gh_A05G079600(gtf2a1);Gh_A05G218700(TFB4);Gh_A05G242800(--);Gh_A05G251000(TFIIA-S);Gh_A06G180800(RAP74);Gh_A06G224100(TAF12B);Gh_A07G035300(TAF5);Gh_A07G071000(CYCH1-1);Gh_A07G094000(TAF6);Gh_A07G109600(gtf2a1);Gh_A08G015900(TAF7);Gh_A08G241200(TBP);Gh_A09G140300(TFIIB2);Gh_A09G193700(CDKD-1);Gh_A10G090800(TAF13);Gh_A10G141100(TAF1);Gh_A11G165200(TFA1);Gh_A1…	K03139+K03134+K03122+K03143+K03139+K03123+K03138+K03126+K03130+K06634+K03131+K03122+K03132+K03120+K03124+K02202+K03127+K03125+K03136+K03124+K06634+K03120+K03139+K03124+K10843+K03134+K03139+K03123+K03131+K03138+K03126+K03128+K03122+K03141+K03137+K03120+K03124+K03133+K03125+K03135+K03136+K10842+K10845
Metabolism	Carbohydrate metabolism	Butanoate metabolism	23	69	0.136636	0.527025	ko00650	Gh_A01G061200(hbdA);Gh_A01G103200(ALDH5F1);Gh_A01G160100(GAD);Gh_A01G213200(L2HGDH);Gh_A02G060600(AAE7);Gh_A02G091100(ECHIA);Gh_A06G240800(At5g47720);Gh_A07G096600(GLYR1);Gh_A11G155500(GLYR1);Gh_A11G166100(GABA-TP3);Gh_A11G351900(HMGCL);Gh_Contig00288G002300(At5g47720);Gh_D01G098600(ALDH5F1);Gh_D01G158400(GAD);Gh_D02G007400(At2g31810);Gh_D02G093200(ECHIA);Gh_D02G154500(GAD);Gh_D07G094800(GLYR1);G…	K00074+K17761+K01580+K00109+K01913+K01692+K00626+K18121+K18121+K16871+K01640+K00626+K17761+K01580+K01653+K01692+K01580+K18121+K01913+K18121+K16871+K01640+K01580
Metabolism	Glycan biosynthesis and metabolism	Other glycan degradation	15	43	0.151229	0.562772	ko00511	Gh_A01G129800(HEXO3);Gh_A05G336000(At5g13980);Gh_A05G356900(HEXO1);Gh_A06G207800(lacZ);Gh_A09G223200(Gba2);Gh_A10G117000(Gba2);Gh_A12G048600(Gba2);Gh_A12G221800(At5g61540);Gh_D03G125100(At5g13980);Gh_D04G068200(HEXO1);Gh_D04G083300(At5g13980);Gh_D06G214000(lacZ);Gh_D09G079700(At3g26720);Gh_D09G214700(Gba2);Gh_D12G216100(At5g61540)	K12373+K01191+K12373+K01190+K17108+K17108+K17108+K01444+K01191+K12373+K01191+K01190+K01191+K17108+K01444
Metabolism	Glycan biosynthesis and metabolism	N-Glycan biosynthesis	49	160	0.154241	0.562772	ko00510	Gh_A02G100000(MNS1);Gh_A02G107400(DPMS1);Gh_A02G108600(OST1A);Gh_A03G002600(DAD1);Gh_A04G141900(OST48);Gh_A05G134400(MNS3);Gh_A05G293600(ALG5);Gh_A06G172000(OST3B);Gh_A07G163500(RPN2);Gh_A08G239400(Alg13);Gh_A09G138500(alg7);Gh_A09G231900(At5g38460);Gh_A10G193200(STT3B);Gh_A11G063200(PSL5);Gh_A11G139500(RPN2);Gh_A12G011200(ALG3);Gh_A12G013800(GNTI);Gh_A12G067900(LPPE2);Gh_A12G231000(DAD1);Gh_A13G…	K01230+K00721+K12666+K12668+K12670+K23741+K00729+K12669+K12667+K07432+K01001+K03848+K07151+K05546+K12667+K03845+K00726+K07252+K12668+K07151+K12670+K07252+K03846+K07151+K01230+K00721+K00721+K12666+K00902+K12668+K12670+K12666+K00729+K00729+K12669+K12667+K09658+K03848+K07151+K00729+K05546+K12667+K00726+K12668+K12670+K07252+K03846+K07151+K07151
Metabolism	Amino acid metabolism	Arginine biosynthesis	32	102	0.172486	0.602736	ko00220	Gh_A01G211600(Acy1);Gh_A02G031900(GS2);Gh_A03G159500(GGAT2);Gh_A04G162600(URE);Gh_A05G127700(ALAAT2);Gh_A05G237900(ARGAH1);Gh_A06G071900(ASP3);Gh_A06G113900(ASP5);Gh_A07G056900(At4g24830);Gh_A07G194700(GS1-1);Gh_A08G240900(GDH1);Gh_A11G178900(GS1-2);Gh_A13G067700(acy1);Gh_A13G135300(NAGK);Gh_D01G211700(Acy1);Gh_D02G037300(GS2);Gh_D02G178000(GGAT2);Gh_D02G214200(Acy1);Gh_D03G119900(GDH2);Gh_D04G20…	K14677+K01915+K14272+K01427+K00814+K01476+K14454+K00811+K01940+K01915+K00261+K01915+K14677+K00930+K14677+K01915+K14272+K14677+K00261+K01427+K00814+K01476+K14454+K00811+K14454+K14454+K01940+K01915+K14455+K00262+K01915+K00261
Metabolism	Glycan biosynthesis and metabolism	Various types of N-glycan biosynthesis	40	130	0.174124	0.602736	ko00513	Gh_A01G129800(HEXO3);Gh_A02G100000(MNS1);Gh_A02G108600(OST1A);Gh_A03G002600(DAD1);Gh_A04G141900(OST48);Gh_A05G134400(MNS3);Gh_A05G356900(HEXO1);Gh_A06G172000(OST3B);Gh_A07G163500(RPN2);Gh_A08G239400(Alg13);Gh_A09G017600(GALT1);Gh_A10G193200(STT3B);Gh_A11G139500(RPN2);Gh_A12G011200(ALG3);Gh_A12G013800(GNTI);Gh_A12G186400(GALT1);Gh_A12G231000(DAD1);Gh_A13G004600(STT3B);Gh_A13G048100(OST48);Gh_A13G1…	K12373+K01230+K12666+K12668+K12670+K23741+K12373+K12669+K12667+K07432+K14413+K07151+K12667+K03845+K00726+K14413+K12668+K07151+K12670+K14412+K03846+K07151+K01230+K12666+K12668+K12373+K12670+K12666+K12669+K12667+K14413+K07151+K12667+K00726+K14413+K12668+K12670+K03846+K07151+K07151
Metabolism	Lipid metabolism	Biosynthesis of unsaturated fatty acids	26	82	0.186039	0.616557	ko01040	Gh_A01G021100(ACX3);Gh_A02G101700(ACPD);Gh_A03G055500(KCR1);Gh_A03G056300(KCR1);Gh_A05G314000(ACPD);Gh_A09G215400(ACX1);Gh_A10G115700(PED1);Gh_A10G143700(ACPD);Gh_A11G214100(ACX2);Gh_A12G160100(ACX3);Gh_A12G240600(ACX1);Gh_A13G095200(ACX4);Gh_D01G018900(ACX3);Gh_D02G123100(ACPD);Gh_D03G140800(KCR1);Gh_D05G334500(ACPD);Gh_D05G334700(ACPD);Gh_D09G177200(ACX4);Gh_D10G107500(ACX2);Gh_D10G129900(ACPD)…	K00232+K03921+K10251+K10251+K03921+K00232+K07513+K03921+K00232+K00232+K00232+K00232+K00232+K03921+K10251+K03921+K03921+K00232+K00232+K03921+K07513+K01068+K00232+K00232+K00232+K00232
Metabolism	Carbohydrate metabolism	Glyoxylate and dicarboxylate metabolism	66	223	0.187251	0.616557	ko00630	Gh_A01G056300(MMDH);Gh_A01G108500(CAT1);Gh_A02G031900(GS2);Gh_A02G046400(MD1);Gh_A02G060600(AAE7);Gh_A02G064500(LPD1);Gh_A02G089700(SHM7);Gh_A02G095000(SHM2);Gh_A02G126600(PGLP1A);Gh_A03G128000(ACO3);Gh_A03G159500(GGAT2);Gh_A04G016300(ACO3);Gh_A04G045500(MMDH);Gh_A05G057200(AGT1);Gh_A05G113900(GLYK);Gh_A05G301200(ACO3);Gh_A05G411900(ACS);Gh_A06G098600(SHM3);Gh_A06G099900(GDCSP);Gh_A06G175800(GDCS…	K00026+K03781+K01915+K00025+K01913+K00382+K00600+K00600+K19269+K01681+K14272+K01681+K00026+K00830+K15918+K01681+K01895+K00600+K00281+K00605+K00626+K01638+K00026+K18121+K01915+K00122+K11517+K00382+K18121+K01915+K01455+K02437+K01681+K00626+K00026+K03781+K00284+K01915+K00025+K00600+K14272+K00026+K15919+K01895+K00830+K11517+K01647+K00600+K00026+K01681+K00281+K00600+K00605+K01638+K18121+K01915+K22133+…
Metabolism	Lipid metabolism	Fatty acid biosynthesis	46	153	0.200751	0.645272	ko00061	Gh_A01G209800(ACC1);Gh_A02G101700(ACPD);Gh_A02G109400(POPTRDRAFT_831870);Gh_A02G161400(fabZ);Gh_A03G036900(fabD);Gh_A03G047100(At3g45770);Gh_A04G107900(CAC3);Gh_A05G135300(KAS1);Gh_A05G306300(CLKR27);Gh_A05G314000(ACPD);Gh_A05G316200(AAE16);Gh_A05G376700(BCCP2);Gh_A07G095400(LACS8);Gh_A08G017200(MOD1);Gh_A08G276000(FATB1);Gh_A09G010900(BCCP1);Gh_A09G071700(LACS6);Gh_A10G069900(AAE13);Gh_A10G14370…	K11262+K03921+K01961+K02372+K00645+K07512+K01962+K09458+K00059+K03921+K01897+K02160+K01897+K00208+K10781+K02160+K01897+K18660+K03921+K01897+K01962+K01961+K03921+K02372+K01961+K02160+K00208+K09458+K00059+K01897+K03921+K03921+K02160+K10781+K00208+K10782+K10781+K09458+K02160+K09458+K18660+K03921+K00059+K01897+K01962+K01897
Metabolism	Metabolism of other amino acids	beta-Alanine metabolism	42	140	0.218212	0.685085	ko00410	Gh_A01G021100(ACX3);Gh_A01G160100(GAD);Gh_A02G091100(ECHIA);Gh_A03G072600(maoI);Gh_A03G206500(ALDH6B2);Gh_A06G050900(ALDH3H1);Gh_A06G169400(ALDH7B4);Gh_A07G171700(PANC);Gh_A07G245500(ALDH2B7);Gh_A08G197900(At1g62810);Gh_A09G215400(ACX1);Gh_A11G165900(At1g06550);Gh_A11G214100(ACX2);Gh_A12G160100(ACX3);Gh_A12G162900(ALDH2B4);Gh_A12G240600(ACX1);Gh_A13G095200(ACX4);Gh_A13G223200(At4g13360);Gh_D01G01…	K00232+K01580+K01692+K00276+K00140+K00128+K14085+K01918+K00128+K00276+K00232+K05605+K00232+K00232+K00128+K00232+K00232+K05605+K00232+K01580+K01692+K23146+K01580+K00128+K00140+K00276+K05605+K00128+K14085+K05605+K01431+K00232+K00207+K00232+K05605+K00232+K00232+K00128+K01580+K00232+K05605+K00232
Metabolism	Carbohydrate metabolism	Fructose and mannose metabolism	46	155	0.230232	0.69651	ko00051	Gh_A01G183200(TPIP1);Gh_A02G109000(PFP-ALPHA);Gh_A03G056000(CTIMC);Gh_A04G083400(FBA8);Gh_A04G104100(CYT1);Gh_A04G149000(TPIP1);Gh_A04G154200(FBPban1);Gh_A05G006800(GER1);Gh_A05G082200(CTIMC);Gh_A05G268800(XYLA);Gh_A06G075800(HXK1);Gh_A06G178700(PFP-BETA);Gh_A07G024500(PFK3);Gh_A07G048000(PFK4);Gh_A07G068400(gmppab);Gh_A07G243600(gmppab);Gh_A09G212300(NUDT14);Gh_A09G231300(At3g59480);Gh_A10G13710…	K01803+K00895+K01803+K01623+K00966+K01803+K03841+K02377+K01803+K01805+K00844+K00895+K00850+K00850+K00966+K00966+K18447+K00847+K00847+K19355+K01803+K01711+K00847+K01803+K00895+K00850+K01803+K01623+K01803+K02377+K00850+K01803+K19355+K01805+K00895+K00850+K00850+K00966+K00966+K00008+K00847+K00895+K00847+K01803+K00966+K00847
Genetic Information Processing	Folding, sorting and degradation	SNARE interactions in vesicular transport	44	148	0.23217	0.69651	ko04130	Gh_A01G241600(SYP71);Gh_A03G003800(SYP22);Gh_A03G129100(SYP132);Gh_A05G041100(YKT61);Gh_A05G125300(SEC22);Gh_A05G373900(VTI13);Gh_A06G035700(At4g14600);Gh_A07G158900(GOS12);Gh_A07G231400(VTI13);Gh_A07G236300(BET11);Gh_A08G010100(VAMP714);Gh_A08G029900(SYP51);Gh_A08G178200(SYP22);Gh_A08G247300(SYP132);Gh_A08G287800(YKT61);Gh_A09G152600(SYP121);Gh_A10G045900(SEC22);Gh_A10G237000(SYP81);Gh_A11G09740…	K08506+K08488+K08486+K08516+K08517+K08493+K08505+K08495+K08493+K08504+K08515+K08503+K08488+K08486+K08516+K08486+K08517+K08492+K08506+K08496+K08503+K08486+K08490+K08486+K08488+K08493+K08506+K08490+K08517+K08495+K08503+K08486+K08516+K08507+K08492+K08506+K08504+K08496+K08493+K08489+K08503+K08486+K08500+K08505
Metabolism	Biosynthesis of other secondary metabolites	Monobactam biosynthesis	8	23	0.256409	0.752505	ko00261	Gh_A08G264200(AKHSDH1);Gh_A09G245000(APS3);Gh_A11G346300(DAPB2);Gh_A13G026000(asd);Gh_D07G191500(DAPB2);Gh_D07G257400(AK2);Gh_D08G254900(AKHSDH2);Gh_D09G000300(AK3)	K12524+K13811+K00215+K00133+K00215+K00928+K12524+K00928
Metabolism	Amino acid metabolism	Glycine, serine and threonine metabolism	58	201	0.273859	0.771765	ko00260	Gh_A02G011400(PGM1);Gh_A02G064500(LPD1);Gh_A02G089700(SHM7);Gh_A02G095000(SHM2);Gh_A02G103600(PGM1);Gh_A03G072600(maoI);Gh_A03G159500(GGAT2);Gh_A03G197700(HSK);Gh_A04G128000(PSP);Gh_A05G025300(TS1);Gh_A05G057200(AGT1);Gh_A05G113900(GLYK);Gh_A05G212900(gpmA);Gh_A06G098600(SHM3);Gh_A06G099900(GDCSP);Gh_A06G137700(At2g24580);Gh_A06G169400(ALDH7B4);Gh_A06G175800(GDCST);Gh_A07G068600(ALDH10A8);Gh_A07G…	K15633+K00382+K00600+K00600+K15633+K00276+K14272+K00872+K01079+K01733+K00830+K15918+K01834+K00600+K00281+K00306+K14085+K00605+K00130+K00831+K00276+K01695+K12524+K00382+K00827+K00130+K02437+K00133+K01696+K15633+K00600+K15633+K14272+K00276+K15919+K00830+K00600+K00281+K00600+K00306+K14085+K00605+K01079+K00928+K01695+K12524+K00928+K00382+K01733+K00827+K00130+K06001+K02437+K01696+K01620+K00130+K00130+…
Metabolism	Amino acid metabolism	Tyrosine metabolism	43	147	0.274405	0.771765	ko00350	Gh_A01G029200(FAHD1);Gh_A01G058100(HGO);Gh_A01G111800(At5g42250);Gh_A01G258100(--);Gh_A02G078100(ADH1);Gh_A03G072600(maoI);Gh_A05G116400(HPPR);Gh_A05G159100(FAH);Gh_A06G037500(At4g22110);Gh_A06G071900(ASP3);Gh_A06G113900(ASP5);Gh_A06G238800(FAH);Gh_A07G088500(HPD);Gh_A07G227800(ADH2);Gh_A08G125300(At1g64710);Gh_A08G197900(At1g62810);Gh_A08G259300(At5g24760);Gh_A09G088100(PPO);Gh_A09G136400(HPA);G…	K01557+K00451+K00121+K07253+K18857+K00276+K18606+K01555+K00121+K14454+K00811+K01555+K00457+K00121+K00001+K00276+K00001+K00422+K00817+K01800+K15849+K00815+K07253+K00451+K00121+K07253+K18857+K00276+K14454+K00811+K01555+K14454+K14454+K00457+K00121+K00001+K14455+K00422+K00817+K01800+K15849+K01800+K00815
Metabolism	Biosynthesis of other secondary metabolites	Biosynthesis of various secondary metabolites - part 2	2	4	0.291826	0.804011	ko00998	Gh_A08G174600(PLR_Lu2);Gh_D08G172700(PLR_Lu2)	K21568+K21568
Metabolism	Metabolism of terpenoids and polyketides	Limonene and pinene degradation	8	24	0.300639	0.811724	ko00903	Gh_A02G091100(ECHIA);Gh_A06G050900(ALDH3H1);Gh_A07G245500(ALDH2B7);Gh_A12G162900(ALDH2B4);Gh_D02G093200(ECHIA);Gh_D02G182000(ALDH2B4);Gh_D06G049900(ALDH3H1);Gh_D12G161000(ALDH2B4)	K01692+K00128+K00128+K00128+K01692+K00128+K00128+K00128
Metabolism	Metabolism of cofactors and vitamins	Nicotinate and nicotinamide metabolism	20	67	0.326278	0.863676	ko00760	Gh_A01G171000(QPT);Gh_A03G057700(--);Gh_A04G077400(URH1);Gh_A05G388700(SRT2);Gh_A07G061000(QS);Gh_A07G136800(--);Gh_A11G205700(NAPRT2);Gh_A12G078700(NAPRT2);Gh_D03G139100(--);Gh_D05G238800(NADK2);Gh_D07G061100(QS);Gh_D07G135900(--);Gh_D08G265000(NUDT19);Gh_D09G150500(URH1);Gh_D10G060300(surE2);Gh_D11G209500(NAPRT2);Gh_D12G098900(NAPRT2);Gh_D13G229700(NUDT19);MSTRG.29182(NADK2);MSTRG.32834(QPT)	K00767+K18551+K01240+K11414+K03517+K18551+K00763+K00763+K18551+K00858+K03517+K18551+K03426+K01240+K03787+K00763+K00763+K03426+K00858+K00767
Genetic Information Processing	Translation	Aminoacyl-tRNA biosynthesis	47	166	0.353422	0.917539	ko00970	Gh_A01G201500(At5g27470);Gh_A02G102400(At3g11710);Gh_A03G190700(ALATS);Gh_A03G242200(At5g27470);Gh_A04G121500(At1g29880);Gh_A04G150900(At4g39280);Gh_A05G020500(EMB1027);Gh_A05G101800(At2g33840);Gh_A05G320400(OVA9);Gh_A06G078700(SYNC1);Gh_A06G235000(At3g62120);Gh_A07G000900(IBI1);Gh_A08G023300(TWN2);Gh_A08G259500(At3g02760);Gh_A09G122300(At3g04600);Gh_A10G141500(At3g11710);Gh_A11G262700(At1g09620)…	K01875+K04567+K01872+K01875+K01880+K01889+K01887+K01866+K01886+K01893+K01881+K22503+K01873+K01892+K01867+K04567+K01869+K01868+K01881+K01890+K01870+K01870+K01873+K01875+K04567+K01875+K01880+K01889+K01887+K01866+K01886+K01893+K01881+K22503+K01873+K01892+K01867+K04567+K01885+K01869+K01868+K01881+K01883+K01890+K01881+K01887+K01881
Metabolism	Amino acid metabolism	Valine, leucine and isoleucine biosynthesis	18	62	0.389524	0.992185	ko00290	Gh_A01G202300(BCAT6);Gh_A05G197900(BCAT2);Gh_A05G250000(BCAT2);Gh_A06G153100(AHRI);Gh_A09G076400(IIL1);Gh_A09G252900(IIL1);Gh_A10G061000(IMDH2);Gh_A10G132800(IPMS2);Gh_Contig01033_ERROPOS3049310+G009600(At3g58610);Gh_D02G007400(At2g31810);Gh_D02G127600(IPMS2);Gh_D05G214700(BCAT2);Gh_D06G154100(AHRI);Gh_D09G243100(IIL1);Gh_D10G000700(At3g58610);Gh_D10G080500(IMDH2);Gh_D10G141200(IPMS2);Gh_D11G2224…	K00826+K00826+K00826+K00053+K01703+K01703+K00052+K01649+K00053+K01653+K01649+K00826+K00053+K01703+K00053+K00052+K01649+K00826
Genetic Information Processing	Folding, sorting and degradation	Protein export	43	156	0.440772	1	ko03060	Gh_A04G082500(ERDJ2A);Gh_A05G005700(SCY1);Gh_A05G089400(At5g27430);Gh_A05G112700(Sec11a);Gh_A05G138300(sec61a);Gh_A05G306600(SRP72);Gh_A06G064100(SEC11C);Gh_A06G225800(SRP19);Gh_A06G229600(sec61a);Gh_A07G051700(SRP68);Gh_A08G159000(At2g45070);Gh_A08G176600(--);Gh_A08G214600(SRP9);Gh_A10G063500(Sec11a);Gh_A10G238400(At2g39960);Gh_A11G084100(At2g45070);Gh_A12G162800(TATC);Gh_A12G169000(At2g22425);G…	K09540+K10956+K12948+K13280+K10956+K03108+K13280+K03105+K10956+K03107+K09481+K12272+K03109+K13280+K12947+K09481+K03118+K12946+K10956+K12946+K03104+K12948+K12948+K13280+K03100+K13280+K03105+K10956+K03107+K12275+K09481+K12272+K13280+K12947+K09481+K03109+K03118+K07342+K03217+K09540+K03116+K07342+K10956
Metabolism	Biosynthesis of other secondary metabolites	Flavonoid biosynthesis	36	132	0.480663	1	ko00941	Gh_A02G031300(CHS1);Gh_A04G145300(CCOAOMT1);Gh_A04G163000(FAOMT);Gh_A05G152700(ANR);Gh_A05G175900(DFR);Gh_A05G410100(CHI3);Gh_A06G008100(DFR);Gh_A06G223800(HST);Gh_A07G130200(CYP75A1);Gh_A10G116000(CHS1);Gh_A12G023300(CCOAOMT1);Gh_A12G064100(F3H);Gh_A12G167500(SAT);Gh_A12G291200(LAR);Gh_A13G137500(CYP93B1);Gh_A13G262900(CYP73A16);Gh_Contig00311G000200(CHS1);Gh_Contig00311G000400(CHS1);Gh_Contig01…	K00660+K00588+K00588+K08695+K13082+K01859+K13082+K13065+K13083+K00660+K00588+K00475+K13065+K13081+K23179+K00487+K00660+K00660+K01859+K09754+K00660+K01859+K13065+K08695+K13082+K13082+K13065+K13065+K13083+K05277+K00475+K13081+K05280+K01859+K00588+K00487
Metabolism	Amino acid metabolism	Phenylalanine metabolism	29	106	0.482	1	ko00360	Gh_A01G061200(hbdA);Gh_A01G240700(PAL);Gh_A01G258100(--);Gh_A02G091100(ECHIA);Gh_A03G072600(maoI);Gh_A05G116400(HPPR);Gh_A06G071900(ASP3);Gh_A06G113900(ASP5);Gh_A07G088500(HPD);Gh_A08G197900(At1g62810);Gh_A09G136400(HPA);Gh_A11G213300(PAT);Gh_A13G167400(At5g53970);Gh_Contig00963G000400(--);Gh_D01G252400(--);Gh_D02G093200(ECHIA);Gh_D03G124600(maoI);Gh_D04G129200(PAL);Gh_D06G070200(ASP3);Gh_D06G113…	K00074+K10775+K07253+K01692+K00276+K18606+K14454+K00811+K00457+K00276+K00817+K15849+K00815+K07253+K07253+K01692+K00276+K10775+K14454+K00811+K14454+K14454+K00457+K14455+K00817+K15849+K01426+K10775+K00815
Metabolism	Glycan biosynthesis and metabolism	Glycosphingolipid biosynthesis - ganglio series	3	10	0.526737	1	ko00604	Gh_A01G129800(HEXO3);Gh_A05G356900(HEXO1);Gh_D04G068200(HEXO1)	K12373+K12373+K12373
Metabolism	Biosynthesis of other secondary metabolites	Tropane, piperidine and pyridine alkaloid biosynthesis	19	71	0.545648	1	ko00960	Gh_A03G072600(maoI);Gh_A05G116400(HPPR);Gh_A05G353200(At5g06060);Gh_A06G071900(ASP3);Gh_A06G113900(ASP5);Gh_A08G197900(At1g62810);Gh_A09G136400(HPA);Gh_A11G213300(PAT);Gh_A13G167400(At5g53970);Gh_D03G124600(maoI);Gh_D06G070200(ASP3);Gh_D06G113800(ASP5);Gh_D07G028100(ASP3);Gh_D07G028200(ASP3);Gh_D09G003600(ASP1);Gh_D09G127600(HPA);Gh_D11G239000(PAT);Gh_D13G169100(At5g53970);MSTRG.8194(At5g06060)	K00276+K18606+K08081+K14454+K00811+K00276+K00817+K15849+K00815+K00276+K14454+K00811+K14454+K14454+K14455+K00817+K15849+K00815+K08081
Metabolism	Amino acid metabolism	Arginine and proline metabolism	45	170	0.564154	1	ko00330	Gh_A03G081900(ALDH12A1);Gh_A04G104800(PRO2);Gh_A05G237900(ARGAH1);Gh_A05G367500(P4H7);Gh_A06G050900(ALDH3H1);Gh_A06G071900(ASP3);Gh_A06G113900(ASP5);Gh_A06G169400(ALDH7B4);Gh_A07G062700(AIH);Gh_A07G245500(ALDH2B7);Gh_A08G042000(SAMDC);Gh_A09G114700(CPA);Gh_A10G094800(P4H4);Gh_A10G231800(P5CS);Gh_A11G073900(P4H7);Gh_A11G182200(P4H10);Gh_A12G031800(PIP);Gh_A12G162900(ALDH2B4);Gh_A12G275700(SPMS);Gh…	K00294+K12657+K01476+K00472+K00128+K14454+K00811+K14085+K10536+K00128+K01611+K12251+K00472+K12657+K00472+K00472+K01259+K00128+K00797+K00472+K01611+K00128+K00472+K01476+K00128+K14454+K00811+K00819+K14085+K14454+K14454+K00286+K10536+K01611+K14455+K12251+K00472+K12657+K00472+K01426+K01259+K00128+K00797+K00472+K01611
Metabolism	Global and overview maps	2-Oxocarboxylic acid metabolism	50	189	0.566496	1	ko01210	Gh_A01G202300(BCAT6);Gh_A01G211600(Acy1);Gh_A03G128000(ACO3);Gh_A03G159500(GGAT2);Gh_A04G016300(ACO3);Gh_A05G127700(ALAAT2);Gh_A05G197900(BCAT2);Gh_A05G250000(BCAT2);Gh_A05G301200(ACO3);Gh_A06G071900(ASP3);Gh_A06G113900(ASP5);Gh_A06G153100(AHRI);Gh_A09G076400(IIL1);Gh_A09G169000(IDH5);Gh_A09G252900(IIL1);Gh_A10G061000(IMDH2);Gh_A10G132800(IPMS2);Gh_A11G179900(IDH1);Gh_A12G178500(ACO3);Gh_A13G0260…	K00826+K14677+K01681+K14272+K01681+K00814+K00826+K00826+K01681+K14454+K00811+K00053+K01703+K00030+K01703+K00052+K01649+K00031+K01681+K00133+K14677+K00930+K00053+K14677+K00031+K01653+K01649+K14272+K14677+K00814+K01647+K00826+K01681+K14454+K00811+K00053+K14454+K14454+K00928+K00928+K14455+K01703+K00053+K00052+K00031+K01649+K01647+K00826+K01681+K00031
Metabolism	Carbohydrate metabolism	Ascorbate and aldarate metabolism	39	149	0.596114	1	ko00053	Gh_A01G085000(VTC2);Gh_A05G087200(APX1);Gh_A05G097800(--);Gh_A06G050900(ALDH3H1);Gh_A06G078000(MIOX2);Gh_A06G169400(ALDH7B4);Gh_A07G245500(ALDH2B7);Gh_A08G222900(APX1);Gh_A08G223200(APX1);Gh_A08G251400(USP);Gh_A09G033100(MDAR4);Gh_A09G037100(GLCAK1);Gh_A10G216900(DHAR2);Gh_A12G084500(UGD2);Gh_A12G162900(ALDH2B4);Gh_A12G183500(UGD1);Gh_A12G256600(MDAR5);Gh_A13G118900(GME-1);Gh_Contig01033_ERROPOS3…	K14190+K00434+K14190+K00128+K00469+K14085+K00128+K00434+K00434+K12447+K08232+K16190+K21888+K00012+K00128+K00012+K08232+K10046+K10047+K00128+K00434+K21888+K00434+K00434+K00128+K00469+K14085+K00434+K16190+K10047+K00469+K21888+K00012+K17744+K00012+K00128+K00012+K08232+K14190
Metabolism	Lipid metabolism	Synthesis and degradation of ketone bodies	4	15	0.600729	1	ko00072	Gh_A06G240800(At5g47720);Gh_A11G351900(HMGCL);Gh_Contig00288G002300(At5g47720);Gh_D11G355600(HMGCL)	K00626+K01640+K00626+K01640
Cellular Processes	Transport and catabolism	Peroxisome	70	267	0.604149	1	ko04146	Gh_A01G021100(ACX3);Gh_A01G108500(CAT1);Gh_A01G162100(PAHX);Gh_A05G057200(AGT1);Gh_A05G316200(AAE16);Gh_A06G137700(At2g24580);Gh_A06G231100(NUDT15);Gh_A07G095400(LACS8);Gh_A08G008500(FAR3);Gh_A08G194600(PEX19-2);Gh_A09G065900(PEX3-2);Gh_A09G071700(LACS6);Gh_A09G094100(GLO1);Gh_A09G106200(SODCP.2);Gh_A09G215400(ACX1);Gh_A09G254400(PMP22);Gh_A10G000500(SDRA);Gh_A10G115700(PED1);Gh_A10G182400(SODA);…	K00232+K03781+K00477+K00830+K01897+K00306+K17879+K01897+K13356+K13337+K13336+K01897+K11517+K04565+K00232+K13347+K11147+K07513+K04564+K00031+K00232+K01897+K01640+K00232+K00232+K00232+K04565+K04565+K00232+K03781+K00477+K00031+K00830+K11517+K13347+K11147+K04564+K01897+K13348+K00306+K04564+K13356+K03426+K13336+K04565+K00232+K13347+K00031+K00232+K07513+K04564+K00232+K01897+K01640+K00232+K13337+K13343+…
Metabolism	Lipid metabolism	Steroid biosynthesis	28	108	0.614617	1	ko00100	Gh_A01G003700(SS2);Gh_A02G013100(3BETAHSD/D3);Gh_A03G179100(CYP51G1);Gh_A05G134900(CYP710A1);Gh_A05G240400(SMT2);Gh_A06G090500(3BETAHSD/D2);Gh_A07G077700(STE1);Gh_A08G021000(CASBPX2);Gh_A08G063500(SMT1);Gh_A09G002900(At1g20050);Gh_A13G003000(SDP1);Gh_A13G025100(DIM);Gh_D01G003700(SS2);Gh_D02G015300(3BETAHSD/D3);Gh_D02G195900(CYP51G1);Gh_D02G244200(SS2);Gh_D05G183100(SMT2);Gh_D05G256300(SMT2);Gh_D…	K00801+K23558+K05917+K09832+K08242+K23558+K00227+K01853+K00559+K01824+K14674+K09828+K00801+K23558+K05917+K00801+K08242+K08242+K23558+K08246+K00227+K00559+K01824+K00213+K05917+K14674+K09828+K14423
Genetic Information Processing	Replication and repair	DNA replication	36	140	0.642561	1	ko03030	Gh_A03G040800(LIG1);Gh_A03G062700(PCNA);Gh_A03G163200(--);Gh_A04G019500(--);Gh_A05G068100(pole3);Gh_A05G145200(--);Gh_A05G221200(RFC5);Gh_A05G310400(--);Gh_A06G052100(RFC4);Gh_A06G232300(--);Gh_A07G045200(At4g11060);Gh_A09G003200(MCM2);Gh_A10G180600(FEN1);Gh_A11G116500(MCM7);Gh_A11G248400(POLD4);Gh_A11G254400(RFC3);Gh_A12G163200(--);Gh_D01G075200(POLIA);Gh_D02G181200(--);Gh_D03G133900(PCNA);Gh_D0…	K10747+K04802+K07466+K10745+K02326+K07466+K10756+K07466+K10755+K07466+K03111+K02540+K04799+K02210+K03505+K10756+K07466+K02335+K07466+K04802+K10754+K02326+K07466+K10756+K10743+K07466+K10745+K10755+K07466+K03506+K02540+K02210+K03505+K10756+K07466+K04802
Metabolism	Energy metabolism	Sulfur metabolism	24	95	0.667593	1	ko00920	Gh_A01G040400(GLY3);Gh_A02G022900(SBP1);Gh_A02G182100(APK1);Gh_A07G231100(CGS1);Gh_A08G194900(HINT4);Gh_A09G046200(SOX);Gh_A09G234500(OASB);Gh_A09G245000(APS3);Gh_A10G125400(SBP1);Gh_A10G157400(SAL1);Gh_A13G140900(STR1);Gh_A13G194600(CYSD1);Gh_Contig00640G000600(GLY3);Gh_D02G026200(SBP2);Gh_D03G002600(SAT4);Gh_D07G229100(CGS1);Gh_D08G233300(RCS3);Gh_D09G041800(SOX);Gh_D09G225700(OASB);Gh_D10G1477…	K17725+K17285+K00860+K01739+K22966+K00387+K01738+K13811+K17285+K15422+K01011+K01738+K17725+K17285+K00640+K01739+K01738+K00387+K01738+K17285+K01011+K00640+K01738+K01738
Metabolism	Carbohydrate metabolism	Pentose phosphate pathway	40	158	0.68911	1	ko00030	Gh_A01G120800(PGIC1);Gh_A01G171900(RPI2);Gh_A02G109000(PFP-ALPHA);Gh_A03G016100(tal);Gh_A03G146800(RPI2);Gh_A03G174700(G6PD2);Gh_A04G083400(FBA8);Gh_A04G154200(FBPban1);Gh_A04G166600(PGM1);Gh_A06G034800(PGI1);Gh_A06G178700(PFP-BETA);Gh_A07G024500(PFK3);Gh_A07G048000(PFK4);Gh_A07G253600(Os09g0505700);Gh_A08G268500(RBSK);Gh_A11G086300(TKL-2);Gh_A12G272000(OsI_031067);Gh_D01G119300(PGIC);Gh_D01G1658…	K01810+K01807+K00895+K00616+K01807+K00036+K01623+K03841+K01835+K01810+K00895+K00850+K00850+K01783+K00852+K00615+K01057+K01810+K01835+K01807+K00895+K01807+K00036+K00850+K00616+K00948+K01623+K01835+K00850+K00131+K01810+K00895+K00850+K00850+K00895+K00615+K01783+K00033+K01057+K01810
Metabolism	Carbohydrate metabolism	C5-Branched dibasic acid metabolism	6	25	0.695419	1	ko00660	Gh_A09G076400(IIL1);Gh_A09G252900(IIL1);Gh_A10G061000(IMDH2);Gh_D02G007400(At2g31810);Gh_D09G243100(IIL1);Gh_D10G080500(IMDH2)	K01703+K01703+K00052+K01653+K01703+K00052
Metabolism	Biosynthesis of other secondary metabolites	Aflatoxin biosynthesis	1	4	0.712394	1	ko00254	Gh_A01G209800(ACC1)	K11262
Metabolism	Biosynthesis of other secondary metabolites	Isoflavonoid biosynthesis	1	4	0.712394	1	ko00943	Gh_A13G137500(CYP93B1)	K23179
Genetic Information Processing	Folding, sorting and degradation	Sulfur relay system	6	26	0.733911	1	ko04122	Gh_A08G013200(MOCS2);Gh_A13G140900(STR1);Gh_D06G201400(At4g10100);Gh_D11G091500(URM1-2);Gh_D13G142300(STR1);MSTRG.9015(NCS6)	K03635+K01011+K21232+K12161+K01011+K14168
Metabolism	Lipid metabolism	Glycerophospholipid metabolism	76	300	0.734224	1	ko00564	Gh_A01G069700(DGK5);Gh_A01G080800(PLSC);Gh_A01G188700(PIS2);Gh_A03G002500(ATS1;2);Gh_A03G065900(NPC1);Gh_A03G103900(LPLAT1);Gh_A04G153400(GPAT9);Gh_A05G014500(FGRAMPH1_01T20223);Gh_A05G158000(At4g22300);Gh_A05G310800(LPP2);Gh_A06G011700(LPAT4);Gh_A06G126300(PLMT);Gh_A06G242700(LPLAT1);Gh_A07G039400(EMB1187);Gh_A07G074000(GDPD5);Gh_A07G258500(GDPD2);Gh_A08G090500(PECT1);Gh_A08G202600(PLDGAMMA1);Gh…	K00901+K13509+K00999+K00630+K01114+K13519+K13506+K06130+K06130+K18693+K13513+K00550+K13519+K00894+K01126+K18696+K00967+K01115+K08730+K00006+K13523+K18696+K14156+K00630+K01115+K13508+K00993+K13508+K08730+K05929+K14674+K00901+K15728+K13511+K06130+K00967+K13519+K00981+K13509+K00999+K13519+K01115+K00630+K00995+K13506+K01047+K06130+K00981+K18693+K13513+K00550+K08744+K00006+K22389+K00894+K00901+K00981+…
Metabolism	Glycan biosynthesis and metabolism	Glycosphingolipid biosynthesis - lacto and neolacto series	2	9	0.74017	1	ko00601	Gh_A04G109900(A4galt);Gh_D09G175400(A4galt)	K01988+K01988
Metabolism	Metabolism of cofactors and vitamins	Biotin metabolism	14	59	0.746046	1	ko00780	Gh_A02G161400(fabZ);Gh_A05G135300(KAS1);Gh_A05G306300(CLKR27);Gh_A08G017200(MOD1);Gh_Contig00964G000300(BIO2);Gh_D03G046200(fabZ);Gh_D03G121700(BIOF);Gh_D04G102700(MOD1);Gh_D05G150100(KAS1);Gh_D05G315600(CLKR27);Gh_D08G016300(MOD1);Gh_D08G272800(KAS2);Gh_D09G090400(KAS1);Gh_D11G290700(At3g03980)	K02372+K09458+K00059+K00208+K01012+K02372+K00652+K00208+K09458+K00059+K00208+K09458+K09458+K00059
Metabolism	Metabolism of other amino acids	Taurine and hypotaurine metabolism	4	18	0.751017	1	ko00430	Gh_A01G160100(GAD);Gh_D01G158400(GAD);Gh_D02G154500(GAD);Gh_D12G292400(GAD)	K01580+K01580+K01580+K01580
Metabolism	Metabolism of other amino acids	Glutathione metabolism	72	289	0.782606	1	ko00480	Gh_A02G033400(GSTU7);Gh_A03G111100(At3g24170);Gh_A03G174700(G6PD2);Gh_A04G057500(PARC);Gh_A04G117100(GSTU17);Gh_A05G087200(APX1);Gh_A06G048300(GGCT2;3);Gh_A07G030800(LAP2);Gh_A07G036600(GPX1);Gh_A07G227300(GSTU8);Gh_A08G043900(Mgst3);Gh_A08G188000(GSTU24);Gh_A08G207200(GSTT1);Gh_A08G211300(GPX4);Gh_A08G222900(APX1);Gh_A08G223200(APX1);Gh_A09G188400(GPX2);Gh_A09G210900(GSH1);Gh_A10G060200(TSO2);Gh…	K00799+K00383+K00036+K00799+K00799+K00434+K22596+K01255+K00432+K00799+K00799+K00799+K00799+K00432+K00434+K00434+K00432+K01919+K10808+K21888+K00799+K00799+K00031+K21456+K00799+K00432+K00797+K00799+K00031+K00799+K00799+K00799+K00383+K00036+K00434+K00799+K21888+K00799+K00799+K00799+K00434+K00434+K22596+K01255+K22596+K00432+K00799+K00799+K00799+K00432+K00434+K01919+K00031+K00799+K00799+K21888+K10807+…
Metabolism	Metabolism of other amino acids	Phosphonate and phosphinate metabolism	5	24	0.810422	1	ko00440	Gh_A08G090500(PECT1);Gh_A11G181300(AAPT1);Gh_A13G234800(PECT1);Gh_D08G086500(PECT1);Gh_D13G237900(PECT1)	K00967+K00993+K00967+K00967+K00967
Genetic Information Processing	Replication and repair	Mismatch repair	24	103	0.817423	1	ko03430	Gh_A03G040800(LIG1);Gh_A03G062700(PCNA);Gh_A03G163200(--);Gh_A05G145200(--);Gh_A05G221200(RFC5);Gh_A05G310400(--);Gh_A06G052100(RFC4);Gh_A06G232300(--);Gh_A07G045200(At4g11060);Gh_A11G248400(POLD4);Gh_A11G254400(RFC3);Gh_A12G163200(--);Gh_D02G181200(--);Gh_D03G133900(PCNA);Gh_D04G020200(RFC1);Gh_D05G160400(--);Gh_D05G237800(RFC5);Gh_D05G320800(--);Gh_D06G051000(RFC4);Gh_D06G239800(--);Gh_D11G2506…	K10747+K04802+K07466+K07466+K10756+K07466+K10755+K07466+K03111+K03505+K10756+K07466+K07466+K04802+K10754+K07466+K10756+K07466+K10755+K07466+K03505+K10756+K07466+K04802
Metabolism	Biosynthesis of other secondary metabolites	Glucosinolate biosynthesis	8	39	0.857581	1	ko00966	Gh_A01G202300(BCAT6);Gh_A05G197900(BCAT2);Gh_A05G250000(BCAT2);Gh_A09G076400(IIL1);Gh_A09G252900(IIL1);Gh_D05G214700(BCAT2);Gh_D09G243100(IIL1);Gh_D11G222400(BCAT2)	K00826+K00826+K00826+K01703+K01703+K00826+K01703+K00826
Metabolism	Lipid metabolism	Sphingolipid metabolism	20	91	0.877097	1	ko00600	Gh_A01G172100(DPL1);Gh_A01G252400(NCER2);Gh_A05G342100(TSC10B);Gh_A06G207800(lacZ);Gh_A07G062900(Os02g0581300);Gh_A09G223200(Gba2);Gh_A10G012600(SPHK1);Gh_A10G117000(Gba2);Gh_A10G159200(LCB1);Gh_A12G048600(Gba2);Gh_A13G108800(At1g13580);Gh_D01G169700(DPL1);Gh_D04G089400(TSC10B);Gh_D06G126100(GL1-9);Gh_D06G214000(lacZ);Gh_D07G063300(Os02g0581300);Gh_D09G214700(Gba2);Gh_D09G216800(ACER);Gh_D12G2096…	K01634+K12349+K04708+K01190+K23727+K17108+K04718+K17108+K00654+K17108+K23727+K01634+K04708+K04713+K01190+K23727+K17108+K04711+K00654+K23727
Metabolism	Metabolism of terpenoids and polyketides	Monoterpenoid biosynthesis	4	22	0.878634	1	ko00902	Gh_D07G154100(SDR1);Gh_D07G154400(SALR);Gh_D10G223100(SDR1);MSTRG.45816(SALR)	K15095+K15095+K15095+K15095
Metabolism	Nucleotide metabolism	Pyrimidine metabolism	37	161	0.882147	1	ko00240	Gh_A01G096300(UKL3);Gh_A01G103600(ctps);Gh_A04G030300(PYRE-F);Gh_A04G077400(URH1);Gh_A05G022900(CDA1);Gh_A08G161300(NDK1);Gh_A10G060200(TSO2);Gh_A11G059800(CARA);Gh_A11G065600(PYR4);Gh_A11G177300(ZEU1);Gh_A11G241400(CARA);Gh_A12G113000(NDK1);Gh_A13G014200(UMK3);Gh_A13G145300(CTPS1);Gh_A13G163900(PYRE-F);Gh_D01G091700(UKL3);Gh_D05G031200(CDA1);Gh_D05G371000(PYRE-F);Gh_D07G105600(PYD3);Gh_D07G12970…	K00876+K01937+K13421+K01240+K01489+K00940+K10808+K01956+K01465+K00943+K01956+K00940+K13800+K01937+K13421+K00876+K01489+K13421+K01431+K16329+K00940+K01489+K01240+K00207+K03787+K01465+K10807+K01956+K01937+K00940+K00940+K13800+K01937+K13421+K01489+K00940+K01520
Metabolism	Carbohydrate metabolism	Amino sugar and nucleotide sugar metabolism	94	392	0.907666	1	ko00520	Gh_A01G044000(RHM1);Gh_A01G120800(PGIC1);Gh_A01G129800(HEXO3);Gh_A03G022600(NRS/ER);Gh_A03G052900(UXS5);Gh_A03G198800(Xyl2);Gh_A04G104100(CYT1);Gh_A04G166600(PGM1);Gh_A05G006800(GER1);Gh_A05G084000(UXS5);Gh_A05G356900(HEXO1);Gh_A06G034800(PGI1);Gh_A06G064700(CBR2);Gh_A06G075800(HXK1);Gh_A06G134300(ARA1);Gh_A07G068400(gmppab);Gh_A07G073400(UPTG2);Gh_A07G101800(GAUT8);Gh_A07G174900(GAUT8);Gh_A07G18…	K12450+K01810+K12373+K12451+K08678+K15920+K00966+K01835+K02377+K08678+K12373+K01810+K00326+K00844+K12446+K00966+K13379+K13648+K13648+K13379+K00966+K13648+K08679+K12447+K13379+K16190+K12449+K00326+K00847+K00847+K01183+K13648+K08678+K00975+K00963+K01711+K00963+K00326+K00972+K00012+K00012+K00847+K10046+K01183+K01810+K00621+K01835+K01784+K15920+K08678+K12451+K12373+K01835+K02377+K06118+K08678+K01810+…
Metabolism	Glycan biosynthesis and metabolism	Other types of O-glycan biosynthesis	8	42	0.908292	1	ko00514	Gh_A07G033700(HPAT1);Gh_A09G127900(PLENTY);Gh_D01G224800(SPY);Gh_D06G168900(OFUT36);Gh_D07G035200(HPAT1);Gh_D09G036900(SERGT1);Gh_D09G120300(PLENTY);Gh_D13G191900(SEC)	K20782+K20782+K09667+K03691+K20782+K20781+K20782+K09667
Metabolism	Metabolism of cofactors and vitamins	Vitamin B6 metabolism	8	42	0.908292	1	ko00750	Gh_A05G025300(TS1);Gh_A05G121500(At1g17710);Gh_A07G188500(PSAT2);Gh_D05G030700(At4g29530);Gh_D05G075900(PDX2);Gh_D10G059100(TS1);Gh_D10G063000(At1g17710);Gh_D10G071600(PDX12)	K01733+K13248+K00831+K13248+K08681+K01733+K13248+K06215
Metabolism	Metabolism of cofactors and vitamins	Lipoic acid metabolism	1	8	0.917314	1	ko00785	Gh_A13G057500(LIP1)	K03644
Metabolism	Glycan biosynthesis and metabolism	Glycosylphosphatidylinositol(GPI)-anchor biosynthesis	15	74	0.9222	1	ko00563	Gh_A01G011200(PIGU);Gh_A05G104800(PIGF);Gh_A06G089100(Pigb);Gh_A07G174000(PIGT);Gh_A07G244300(mcd4);Gh_A10G161500(BST1);Gh_D07G171300(PIGT);Gh_D07G221900(--);Gh_D07G242000(mcd4);Gh_D08G175600(DPMS2);Gh_D09G243000(PIGC);Gh_D10G088900(BST1);Gh_D11G282000(GPI8);MSTRG.12420(At4g17910);MSTRG.9943(At4g17910)	K05293+K05287+K05286+K05292+K05285+K05294+K05292+K05291+K05285+K09658+K03859+K05294+K05290+K05283+K05283
Metabolism	Metabolism of cofactors and vitamins	Folate biosynthesis	12	61	0.922947	1	ko00790	Gh_A04G043400(DAAT);Gh_A04G136600(FOLB1);Gh_A05G062400(CNX1);Gh_A06G159500(PDL2);Gh_A06G193900(FPGS1);Gh_A07G222700(GCH1);Gh_A08G013200(MOCS2);Gh_D01G143000(FOLB1);Gh_D04G176200(FOLB1);Gh_D05G077300(CNX1);Gh_D05G353000(DAAT);Gh_D06G196300(FPGS1)	K18482+K01633+K15376+K01724+K01930+K01495+K03635+K01633+K01633+K15376+K18482+K01930
Metabolism	Lipid metabolism	Glycerolipid metabolism	57	249	0.930278	1	ko00561	Gh_A01G069700(DGK5);Gh_A01G080800(PLSC);Gh_A03G002500(ATS1;2);Gh_A03G103900(LPLAT1);Gh_A03G172800(Mgll);Gh_A04G153400(GPAT9);Gh_A05G113900(GLYK);Gh_A05G310800(LPP2);Gh_A06G011700(LPAT4);Gh_A06G050900(ALDH3H1);Gh_A06G102900(--);Gh_A06G169400(ALDH7B4);Gh_A06G242700(LPLAT1);Gh_A07G012600(DGAT1C);Gh_A07G025400(MGLL);Gh_A07G245500(ALDH2B7);Gh_A08G281700(PDAT1);Gh_A09G097000(PDAT1);Gh_A09G142800(LPAT2)…	K00901+K13509+K00630+K13519+K01054+K13506+K15918+K18693+K13513+K00128+K01054+K14085+K13519+K11155+K01054+K00128+K00679+K00679+K13523+K01054+K00630+K13508+K01054+K13508+K00128+K00002+K14674+K00901+K15728+K13519+K13509+K13519+K00128+K01054+K00630+K00002+K13506+K06118+K18693+K13513+K00128+K14085+K11155+K00901+K00901+K21362+K01054+K01054+K00630+K22848+K13508+K09480+K01054+K13508+K00128+K14674+K00901
Genetic Information Processing	Transcription	RNA polymerase	37	168	0.933394	1	ko03020	Gh_A01G035200(NRPB8B);Gh_A01G094500(POLR1C);Gh_A03G005400(--);Gh_A03G061900(Polr1d);Gh_A03G077700(NRPB5A);Gh_A03G161500(NRPB10L);Gh_A05G312200(NRPB11);Gh_A06G233800(RPB2);Gh_A07G046900(--);Gh_A08G005700(NRPB7);Gh_A08G115000(NRPB6A);Gh_A08G277500(NRPB5A);Gh_A09G049100(POLR3C);Gh_A09G167600(--);Gh_A11G008400(NRPB6A);Gh_A11G182100(NRPB1);Gh_A11G196100(--);Gh_A12G022900(NRPB3);Gh_D01G032800(NRPB8B);G…	K03016+K03027+K03005+K03020+K03013+K03007+K03008+K03010+K03026+K03015+K03014+K03013+K03023+K03024+K03014+K03006+K14721+K03011+K03016+K03027+K03027+K03013+K03008+K03010+K03015+K03008+K03013+K03023+K03024+K03012+K03014+K03011+K03007+K03007+K03026+K03007+K03007
Metabolism	Glycan biosynthesis and metabolism	Glycosphingolipid biosynthesis - globo and isoglobo series	5	31	0.945435	1	ko00603	Gh_A01G129800(HEXO3);Gh_A04G109900(A4galt);Gh_A05G356900(HEXO1);Gh_D04G068200(HEXO1);Gh_D09G175400(A4galt)	K12373+K01988+K12373+K12373+K01988
Metabolism	Energy metabolism	Nitrogen metabolism	20	99	0.948005	1	ko00910	Gh_A02G031900(GS2);Gh_A05G204500(BCA5);Gh_A07G194700(GS1-1);Gh_A08G240900(GDH1);Gh_A11G178900(GS1-2);Gh_A11G233800(fmdA);Gh_A13G039900(NIR1);Gh_D01G213900(FdGOGAT);Gh_D02G037300(GS2);Gh_D02G181000(BCA2);Gh_D03G119900(GDH2);Gh_D05G104800(NRT2.1);Gh_D05G221100(BCA5);Gh_D05G321100(BCA2);Gh_D07G192600(GS1-1);Gh_D10G064000(gdh);Gh_D11G180700(GS1-1);Gh_D11G217100(fmdA);Gh_D11G291900(GDH1);Gh_D13G042100…	K01915+K01673+K01915+K00261+K01915+K01455+K00366+K00284+K01915+K01673+K00261+K02575+K01673+K01673+K01915+K00262+K01915+K01455+K00261+K00366
Metabolism	Biosynthesis of other secondary metabolites	Isoquinoline alkaloid biosynthesis	16	82	0.950537	1	ko00950	Gh_A03G072600(maoI);Gh_A06G071900(ASP3);Gh_A06G113900(ASP5);Gh_A08G197900(At1g62810);Gh_A09G088100(PPO);Gh_A11G213300(PAT);Gh_A13G167400(At5g53970);Gh_D03G124600(maoI);Gh_D06G070200(ASP3);Gh_D06G113800(ASP5);Gh_D07G028100(ASP3);Gh_D07G028200(ASP3);Gh_D09G003600(ASP1);Gh_D09G083200(PPO);Gh_D11G239000(PAT);Gh_D13G169100(At5g53970)	K00276+K14454+K00811+K00276+K00422+K15849+K00815+K00276+K14454+K00811+K14454+K14454+K14455+K00422+K15849+K00815
Metabolism	Nucleotide metabolism	Purine metabolism	68	301	0.958962	1	ko00230	Gh_A01G130000(purH);Gh_A01G236300(OsI_35105);Gh_A01G236400(OsI_35105);Gh_A01G237400(PURA2);Gh_A02G182100(APK1);Gh_A03G027900(guaA);Gh_A03G194600(At4g26390);Gh_A04G162600(URE);Gh_A04G166600(PGM1);Gh_A05G193600(APT1);Gh_A05G350900(purB);Gh_A06G024800(APT1);Gh_A06G128600(hpt);Gh_A06G173600(MAPDA);Gh_A06G200500(TTL);Gh_A08G120500(PKP2);Gh_A08G161300(NDK1);Gh_A09G142200(GK-2);Gh_A09G185800(AMPD);Gh_A0…	K00602+K00873+K00873+K01939+K00860+K01951+K00873+K01427+K01835+K00759+K01756+K00759+K00760+K01488+K13484+K00873+K00940+K00942+K01490+K18447+K01519+K13811+K00873+K00939+K01466+K10808+K00873+K01522+K00951+K00939+K01933+K11808+K00940+K00088+K01835+K00873+K00873+K01939+K01756+K00948+K01490+K01427+K01835+K00856+K00759+K00760+K01488+K00873+K00940+K00856+K01490+K01519+K00873+K00939+K01466+K00951+K03787+…
Metabolism	Biosynthesis of other secondary metabolites	Flavone and flavonol biosynthesis	3	23	0.966679	1	ko00944	Gh_A07G130200(CYP75A1);Gh_D07G128700(CYP75A1);Gh_D12G197800(CYP75B2)	K13083+K13083+K05280
Metabolism	Amino acid metabolism	Tryptophan metabolism	28	139	0.971977	1	ko00380	Gh_A01G108500(CAT1);Gh_A02G064500(LPD1);Gh_A02G091100(ECHIA);Gh_A04G015400(At4g26910);Gh_A05G113800(ISS1);Gh_A06G050900(ALDH3H1);Gh_A06G169400(ALDH7B4);Gh_A06G175900(At4g26910);Gh_A06G240800(At5g47720);Gh_A07G245500(ALDH2B7);Gh_A08G029100(At4g26910);Gh_A08G252300(CYP89A9);Gh_A09G261200(LPD2);Gh_A12G162900(ALDH2B4);Gh_Contig00288G002300(At5g47720);Gh_D01G104300(CAT1);Gh_D02G093200(ECHIA);Gh_D02G11…	K03781+K00382+K01692+K00658+K00837+K00128+K14085+K00658+K00626+K00128+K00658+K07408+K00382+K00128+K00626+K03781+K01692+K22450+K00128+K00837+K00128+K14085+K00658+K00658+K00382+K01426+K07408+K00128
Metabolism	Metabolism of cofactors and vitamins	One carbon pool by folate	11	65	0.977994	1	ko00670	Gh_A01G130000(purH);Gh_A02G089700(SHM7);Gh_A02G095000(SHM2);Gh_A05G407300(THFS);Gh_A06G098600(SHM3);Gh_A06G175800(GDCST);Gh_D02G096400(SHM2);Gh_D04G015500(THFS);Gh_D05G232100(SHM7);Gh_D06G099400(SHM3);Gh_D06G178400(GDCST)	K00602+K00600+K00600+K01938+K00600+K00605+K00600+K01938+K00600+K00600+K00605
Metabolism	Carbohydrate metabolism	Inositol phosphate metabolism	46	219	0.980162	1	ko00562	Gh_A01G140400(MTM1);Gh_A01G183200(TPIP1);Gh_A01G188700(PIS2);Gh_A02G161900(INPS1);Gh_A02G208800(SAC7);Gh_A03G056000(CTIMC);Gh_A03G065900(NPC1);Gh_A03G206500(ALDH6B2);Gh_A03G215700(PTEN2A);Gh_A03G241600(PIP5K8);Gh_A04G112200(SAC8);Gh_A04G149000(TPIP1);Gh_A05G029100(FAB1B);Gh_A05G074600(PLC2);Gh_A05G082200(CTIMC);Gh_A05G234200(FAB1B);Gh_A05G255900(PIP5K1);Gh_A05G330000(PLC2);Gh_A06G029000(ITPK3);Gh…	K18081+K01803+K00999+K01858+K21797+K01803+K01114+K00140+K01110+K00889+K21797+K01803+K00921+K05857+K01803+K00921+K00889+K05857+K00913+K00469+K03103+K15422+K01803+K10047+K01803+K00999+K22913+K00140+K01110+K21797+K01858+K01803+K03103+K00889+K01803+K05857+K01803+K00913+K00469+K22913+K03103+K10047+K00469+K01803+K01114+K01110
Metabolism	Biosynthesis of other secondary metabolites	Stilbenoid, diarylheptanoid and gingerol biosynthesis	15	86	0.984617	1	ko00945	Gh_A04G145300(CCOAOMT1);Gh_A04G163000(FAOMT);Gh_A06G223800(HST);Gh_A10G203800(ROMT);Gh_A12G023300(CCOAOMT1);Gh_A12G167500(SAT);Gh_A13G262900(CYP73A16);Gh_D01G218000(CYP98A2);Gh_D05G055700(HST);Gh_D06G230700(HST);Gh_D06G231000(HST);Gh_D07G176700(OMT3);Gh_D10G225400(OMT3);Gh_D13G043200(CCOAOMT1);Gh_D13G266900(CYP73A16)	K00588+K00588+K13065+K16040+K00588+K13065+K00487+K09754+K13065+K13065+K13065+K16040+K16040+K00588+K00487
Metabolism	Lipid metabolism	Ether lipid metabolism	16	91	0.985457	1	ko00565	Gh_A03G065900(NPC1);Gh_A03G103900(LPLAT1);Gh_A06G242700(LPLAT1);Gh_A08G202600(PLDGAMMA1);Gh_A11G090500(PLDBETA1);Gh_A11G181300(AAPT1);Gh_A13G003000(SDP1);Gh_Contig00288G000400(LPLAT1);Gh_D02G118900(LPLAT1);Gh_D03G005000(PLDDELTA);Gh_D05G002000(PLA2-ALPHA);Gh_D08G198500(PLDGAMMA1);Gh_D11G040900(NPC6);Gh_D11G091200(PLDBETA1);Gh_D12G060500(PLDDELTA);Gh_D13G002700(SDP1)	K01114+K13519+K13519+K01115+K01115+K00993+K14674+K13519+K13519+K01115+K01047+K01115+K01114+K01115+K01115+K14674
Metabolism	Lipid metabolism	Fatty acid elongation	14	83	0.988022	1	ko00062	Gh_A03G047100(At3g45770);Gh_A03G055500(KCR1);Gh_A03G056300(KCR1);Gh_A05G176900(KCS4);Gh_A06G066600(KCS11);Gh_A07G144500(KCS1);Gh_A08G160300(ppt-1);Gh_A12G111900(ppt-1);Gh_D02G240800(KCS4);Gh_D03G140800(KCR1);Gh_D05G194100(KCS4);Gh_D06G065200(KCS11);Gh_D07G143500(KCS1);Gh_D11G096000(tesB)	K07512+K10251+K10251+K15397+K15397+K15397+K01074+K01074+K15397+K10251+K15397+K15397+K15397+K01068
Metabolism	Metabolism of cofactors and vitamins	Thiamine metabolism	11	70	0.990335	1	ko00730	Gh_A08G049300(TPK1);Gh_A08G097400(TKT2);Gh_A09G273600(ADK-B);Gh_A10G183200(Os03g0130400);Gh_A12G149700(TPK1);Gh_Contig00516G002000(TPK1);Gh_D08G101000(TKT2);Gh_D09G262400(ADK-B);Gh_D10G158700(THIM);Gh_D10G203400(Os03g0130400);Gh_D10G236900(At2g39270)	K00949+K01662+K00939+K00939+K00949+K00949+K01662+K00939+K00878+K00939+K00939
Metabolism	Metabolism of cofactors and vitamins	Riboflavin metabolism	6	45	0.990709	1	ko00740	Gh_A03G027300(PYRP2);Gh_A04G159400(At2g44050);Gh_A05G150900(FHY);Gh_A13G101900(PYRP2);Gh_D04G204200(At2g44050);Gh_D11G011100(At2g44050)	K22912+K00794+K20884+K22912+K00794+K00794
Metabolism	Metabolism of cofactors and vitamins	Ubiquinone and other terpenoid-quinone biosynthesis	20	113	0.991311	1	ko00130	Gh_A02G170000(4CL3);Gh_A03G041800(4CLL7);Gh_A05G116400(HPPR);Gh_A07G057600(4CLL9);Gh_A07G088500(HPD);Gh_A08G023500(COQ5);Gh_A10G039500(4CL1);Gh_A13G167400(At5g53970);Gh_A13G262900(CYP73A16);Gh_D02G047300(VTE3);Gh_D03G016500(At4g36750);Gh_D03G060500(VTE4);Gh_D05G374600(At4g27270);Gh_D07G087400(HPD);Gh_D08G022900(COQ5);Gh_D09G261900(4CLL9);Gh_D10G050400(4CL1);Gh_D13G169100(At5g53970);Gh_D13G181100(…	K01904+K01904+K18606+K01904+K00457+K06127+K01904+K00815+K00487+K12502+K03809+K05928+K03809+K00457+K06127+K01904+K01904+K00815+K05928+K00487
Metabolism	Lipid metabolism	Linoleic acid metabolism	5	41	0.99309	1	ko00591	Gh_A13G003000(SDP1);Gh_A13G123200(LOX1.5);Gh_D05G002000(PLA2-ALPHA);Gh_D13G002700(SDP1);Gh_D13G124500(LOX1.5)	K14674+K15718+K01047+K14674+K15718
Environmental Information Processing	Signal transduction	Phosphatidylinositol signaling system	41	211	0.99499	1	ko04070	Gh_A01G069700(DGK5);Gh_A01G140400(MTM1);Gh_A01G188700(PIS2);Gh_A02G208800(SAC7);Gh_A03G215700(PTEN2A);Gh_A03G241600(PIP5K8);Gh_A04G112200(SAC8);Gh_A05G029100(FAB1B);Gh_A05G074600(PLC2);Gh_A05G234200(FAB1B);Gh_A05G255900(PIP5K1);Gh_A05G330000(PLC2);Gh_A05G372600(--);Gh_A06G029000(ITPK3);Gh_A07G124800(CAM-1);Gh_A08G011600(CAM53);Gh_A09G025500(VIP2);Gh_A10G157400(SAL1);Gh_A13G058400(DGK5);Gh_Contig0…	K00901+K18081+K00999+K21797+K01110+K00889+K21797+K00921+K05857+K00921+K00889+K05857+K02183+K00913+K02183+K02183+K13024+K15422+K00901+K00981+K10047+K00999+K01110+K21797+K02183+K02183+K00889+K05857+K00981+K00913+K00901+K02183+K00981+K02183+K00901+K13024+K02183+K10047+K01110+K00901+K02183
Metabolism	Lipid metabolism	alpha-Linolenic acid metabolism	33	176	0.995119	1	ko00592	Gh_A01G021100(ACX3);Gh_A02G078100(ADH1);Gh_A05G365600(DOX1);Gh_A06G013100(AOS1);Gh_A06G085300(OPR3);Gh_A07G100600(CEQORH);Gh_A07G100900(CEQORH);Gh_A08G277200(AIM1);Gh_A09G079600(MFP2);Gh_A09G215400(ACX1);Gh_A10G115700(PED1);Gh_A10G167200(MFP2);Gh_A11G214100(ACX2);Gh_A12G160100(ACX3);Gh_A12G240600(ACX1);Gh_A13G003000(SDP1);Gh_A13G095200(ACX4);Gh_D01G018900(ACX3);Gh_D02G081600(ADH1);Gh_D05G002000(P…	K00232+K18857+K10529+K01723+K05894+K00224+K00224+K10527+K10527+K00232+K07513+K10527+K00232+K00232+K00232+K14674+K00232+K00232+K18857+K01047+K10527+K22389+K00224+K00224+K10527+K00232+K00232+K07513+K00232+K00232+K14674+K00232+K00232
Metabolism	Metabolism of cofactors and vitamins	Pantothenate and CoA biosynthesis	15	94	0.995525	1	ko00770	Gh_A01G202300(BCAT6);Gh_A05G197900(BCAT2);Gh_A05G250000(BCAT2);Gh_A06G153100(AHRI);Gh_A07G171700(PANC);Gh_A12G068500(COAD);Gh_Contig01033_ERROPOS3049310+G009600(At3g58610);Gh_D02G007400(At2g31810);Gh_D05G214700(BCAT2);Gh_D06G154100(AHRI);Gh_D07G105600(PYD3);Gh_D09G184900(PYD1);Gh_D10G000700(At3g58610);Gh_D11G222400(BCAT2);Gh_D12G066300(COAD)	K00826+K00826+K00826+K00053+K01918+K02201+K00053+K01653+K00826+K00053+K01431+K00207+K00053+K00826+K02201
Metabolism	Metabolism of other amino acids	Cyanoamino acid metabolism	23	132	0.995807	1	ko00460	Gh_A02G089700(SHM7);Gh_A02G095000(SHM2);Gh_A02G139400(BGLU42);Gh_A05G190200(At3g16150);Gh_A06G022200(At3g16150);Gh_A06G098600(SHM3);Gh_A10G005100(BGLU46);Gh_A11G233800(fmdA);Gh_A11G258000(BACOVA_02659);Gh_A12G207100(At5g08100);Gh_A13G162000(BGLU25);Gh_D02G096400(SHM2);Gh_D02G100200(At3g16150);Gh_D05G207600(At3g16150);Gh_D05G232100(SHM7);Gh_D05G264000(At3g16150);Gh_D06G021300(At3g16150);Gh_D06G099…	K00600+K00600+K01188+K13051+K13051+K00600+K05350+K01455+K05349+K13051+K01188+K00600+K13051+K13051+K00600+K13051+K13051+K00600+K13035+K05350+K01455+K05349+K01188
Organismal Systems	Environmental adaptation	Circadian rhythm - plant	27	152	0.996666	1	ko04712	Gh_A02G031300(CHS1);Gh_A03G009000(CKB1);Gh_A07G023500(ELF3);Gh_A07G023600(ELF3);Gh_A08G034800(CKB1);Gh_A09G255800(CRY2);Gh_A10G116000(CHS1);Gh_A11G052900(HD6);Gh_A11G080400(CKB1);Gh_A11G233700(CKA4);Gh_A12G114100(CKB3);Gh_A12G237600(CKB1);Gh_A12G259300(SPA2);Gh_Contig00311G000200(CHS1);Gh_Contig00311G000400(CHS1);Gh_D01G161600(ADO3);Gh_D02G036800(CHS1);Gh_D03G106900(APRR1);Gh_D05G227100(CRY1);Gh_…	K00660+K03115+K12125+K12125+K03115+K12119+K00660+K03097+K03115+K03097+K03115+K03115+K16240+K00660+K00660+K12116+K00660+K12127+K12118+K12115+K03115+K03097+K03097+K16240+K03097+K03115+K12120
Genetic Information Processing	Replication and repair	Base excision repair	17	108	0.997783	1	ko03410	Gh_A01G104000(guaA);Gh_A02G149500(XRCC1);Gh_A03G040800(LIG1);Gh_A03G062700(PCNA);Gh_A05G068100(pole3);Gh_A10G180600(FEN1);Gh_A11G121000(PARP2);Gh_A11G248400(POLD4);Gh_A13G209100(guaA);Gh_D01G075200(POLIA);Gh_D03G087000(ARP);Gh_D03G133900(PCNA);Gh_D05G081900(pole3);Gh_D07G125400(--);Gh_D11G122900(PARP2);Gh_D11G250600(POLD4);Gh_D13G256900(PCNA)	K01246+K10803+K10747+K04802+K02326+K04799+K10798+K03505+K01246+K02335+K01142+K04802+K02326+K03506+K10798+K03505+K04802
Metabolism	Biosynthesis of other secondary metabolites	Betalain biosynthesis	1	20	0.998039	1	ko00965	Gh_D04G044700(LIGB)	K15777
Metabolism	Metabolism of terpenoids and polyketides	Terpenoid backbone biosynthesis	27	158	0.99854	1	ko00900	Gh_A01G095200(FPS);Gh_A01G191200(GGR);Gh_A02G125800(ISPF);Gh_A03G083900(CHLP);Gh_A03G196100(HMG1);Gh_A03G196200(HMG1);Gh_A03G208600(ISPH);Gh_A05G185400(ytcB);Gh_A06G240800(At5g47720);Gh_A07G078800(ICME);Gh_A08G097400(TKT2);Gh_A08G259700(IPI2);Gh_A10G036000(SPS3);Gh_A11G048700(GGPS);Gh_A11G098400(FACE1);Gh_A13G091800(IPK);Gh_Contig00288G002300(At5g47720);Gh_D03G087800(ISPF);Gh_D04G173200(HMG1);Gh_…	K00787+K13789+K01770+K10960+K00021+K00021+K03527+K15891+K00626+K15889+K01662+K01823+K14066+K13789+K06013+K06981+K00626+K01770+K00021+K05955+K00991+K15889+K14066+K01662+K13789+K05906+K05356
Genetic Information Processing	Replication and repair	Homologous recombination	20	127	0.998924	1	ko03440	Gh_A03G163200(--);Gh_A05G034100(--);Gh_A05G145200(--);Gh_A05G310400(--);Gh_A06G127500(brcc3);Gh_A06G232300(--);Gh_A07G045200(At4g11060);Gh_A07G065500(--);Gh_A11G248400(POLD4);Gh_A12G163200(--);Gh_D01G075200(POLIA);Gh_D02G181200(--);Gh_D05G046700(--);Gh_D05G160400(--);Gh_D05G320800(--);Gh_D06G129800(brcc3);Gh_D06G239800(--);Gh_D11G250600(POLD4);Gh_D12G161300(--);Gh_D12G293700(--)	K07466+K20776+K07466+K07466+K11864+K07466+K03111+K10881+K03505+K07466+K02335+K07466+K20776+K07466+K07466+K11864+K07466+K03505+K07466+K10881
Metabolism	Glycan biosynthesis and metabolism	Glycosaminoglycan degradation	7	61	0.998997	1	ko00531	Gh_A01G129800(HEXO3);Gh_A05G356900(HEXO1);Gh_A06G058500(At5g34940);Gh_D04G068200(HEXO1);Gh_D06G056700(At5g34940);Gh_D07G074700(NAGLU);Gh_D12G196300(At5g07830)	K12373+K12373+K07964+K12373+K07964+K01205+K07964
Metabolism	Lipid metabolism	Cutin, suberine and wax biosynthesis	12	91	0.999461	1	ko00073	Gh_A03G069600(HHT1);Gh_A05G338000(HHT1);Gh_A08G008500(FAR3);Gh_A08G153000(CYP86A2);Gh_A08G214900(CYP94A2);Gh_A09G076000(SOP1);Gh_A10G058400(HHT1);Gh_D03G127700(HHT1);Gh_D04G085200(HHT1);Gh_D08G008100(FAR3);Gh_D08G210500(CYP94A2);Gh_D10G083800(HHT1)	K15400+K15400+K13356+K15398+K20769+K17991+K15400+K15400+K15400+K13356+K20769+K15400
Metabolism	Carbohydrate metabolism	Galactose metabolism	27	171	0.999787	1	ko00052	Gh_A02G141500(CWINV1);Gh_A04G166600(PGM1);Gh_A05G369600(GALM);Gh_A06G075800(HXK1);Gh_A06G207800(lacZ);Gh_A07G024500(PFK3);Gh_A07G048000(PFK4);Gh_A08G251400(USP);Gh_A09G035400(RFS5);Gh_A11G180000(UGPA);Gh_A11G251400(UGP2);Gh_A12G243400(INVA);Gh_A13G147900(RFS1);Gh_D01G165800(PGM1);Gh_D01G231700(UGE5);Gh_D03G044700(PFK5);Gh_D03G122900(INV*DC4);Gh_D04G212800(PGM1);Gh_D05G029100(PFK3);Gh_D06G214000(l…	K01193+K01835+K01785+K00844+K01190+K00850+K00850+K12447+K06617+K00963+K00963+K01193+K06617+K01835+K01784+K00850+K01193+K01835+K00850+K01190+K00850+K00850+K00963+K01193+K18819+K00963+K00963
Genetic Information Processing	Replication and repair	Non-homologous end-joining	1	29	0.999882	1	ko03450	Gh_A10G180600(FEN1)	K04799
Metabolism	Metabolism of terpenoids and polyketides	Zeatin biosynthesis	7	73	0.999932	1	ko00908	Gh_A09G112200(IPT2);Gh_A11G371400(UGT73C3);Gh_D04G081300(CKX6);Gh_D09G105700(IPT2);Gh_D11G379500(UGT73C3);Gh_D13G014400(CKX6);Gh_D13G179200(UGT73C3)	K00791+K13496+K00279+K00791+K13496+K00279+K13496
Metabolism	Metabolism of cofactors and vitamins	Porphyrin and chlorophyll metabolism	14	123	0.999992	1	ko00860	Gh_A03G083900(CHLP);Gh_A05G219400(CAO);Gh_A05G219600(HEMB1);Gh_A05G342200(POX2);Gh_A07G053100(GSA2);Gh_A09G221000(COX10);Gh_A11G164700(CPX1);Gh_A13G226400(HO1);Gh_D03G174400(SGR);Gh_D05G236600(HEMB1);Gh_D07G053800(GSA2);Gh_D09G212400(COX10);Gh_D10G219800(At5g26710);Gh_D13G230200(HO1)	K10960+K13600+K01698+K00231+K01845+K02257+K00228+K21480+K22013+K01698+K01845+K02257+K01885+K21480
Metabolism	Metabolism of terpenoids and polyketides	Carotenoid biosynthesis	8	92	0.999997	1	ko00906	Gh_A02G077000(Z-ISO);Gh_A11G204400(ABA2);Gh_A12G280300(BHY);Gh_D05G032800(LUT2);Gh_D05G077700(AAO2);Gh_D09G114100(AAO2);Gh_D11G208500(ABA2);Gh_D12G275400(BHY)	K15744+K09838+K15746+K06444+K09842+K09842+K09838+K15746
Metabolism	Biosynthesis of other secondary metabolites	Phenylpropanoid biosynthesis	89	490	0.999998	1	ko00940	Gh_A01G240700(PAL);Gh_A02G139400(BGLU42);Gh_A02G170000(4CL3);Gh_A03G041800(4CLL7);Gh_A03G127100(PER11);Gh_A03G129200(PER27);Gh_A03G129300(PER3);Gh_A03G200200(poxN1);Gh_A04G145300(CCOAOMT1);Gh_A04G146000(PER10);Gh_A04G163000(FAOMT);Gh_A05G107100(CCR1);Gh_A05G154800(PER42);Gh_A05G408900(PER52);Gh_A06G129800(PER12);Gh_A06G223800(HST);Gh_A07G001400(PER45);Gh_A07G006800(ALDH2C4);Gh_A07G057600(4CLL9);G…	K10775+K01188+K01904+K01904+K00430+K00430+K00430+K00430+K00588+K00430+K00588+K09753+K00430+K00430+K00430+K13065+K00430+K12355+K01904+K00430+K00430+K00430+K00430+K00430+K13066+K00430+K05350+K01904+K00430+K11188+K00430+K05349+K00430+K00430+K00588+K13065+K00430+K13066+K13066+K00430+K00430+K01188+K00487+K00430+K22395+K09754+K00430+K00430+K00430+K00430+K00430+K10775+K00430+K00430+K00430+K13065+K09753+…
Environmental Information Processing	Membrane transport	ABC transporters	7	89	0.999999	1	ko02010	Gh_A07G167200(ABCC5);Gh_A09G166700(ABCB1);Gh_A10G220100(ABCB20);Gh_A12G137800(ABCB11);Gh_D01G233500(ABCB1);Gh_D07G238300(ABCB19);Gh_D09G021700(ABCB19)	K05665+K05658+K05658+K05658+K05658+K05658+K05658
Metabolism	Carbohydrate metabolism	Pentose and glucuronate interconversions	36	436	1	1	ko00040	Gh_A03G074000(PECS-2.1);Gh_A03G142600(PECS-2.1);Gh_A03G224300(PME53);Gh_A05G199400(XK2);Gh_A05G268800(XYLA);Gh_A07G059500(At5g63180);Gh_A07G253600(Os09g0505700);Gh_A08G251400(USP);Gh_A09G013900(PME31);Gh_A09G037100(GLCAK1);Gh_A11G085900(PECS-2.1);Gh_A11G144000(At3g07010);Gh_A11G180000(UGPA);Gh_A11G251400(UGP2);Gh_A12G084500(UGD2);Gh_A12G176300(AKR4C10);Gh_A12G183500(UGD1);Gh_D02G159900(PECS-2.1);…	K01051+K01051+K01051+K00854+K01805+K01728+K01783+K12447+K01051+K16190+K01051+K01728+K00963+K00963+K00012+K00002+K00012+K01051+K01728+K00002+K01805+K00963+K01051+K16190+K00008+K01728+K00012+K01051+K01728+K00963+K00963+K00012+K00012+K01783+K01728+K01051
Metabolism	Energy metabolism	Photosynthesis	13	286	1	1	ko00195	Gh_A02G037100(psaD);Gh_A03G187500(petC);Gh_A03G187600(petC);Gh_A03G221900(SEND33);Gh_A12G234300(FDC2);Gh_D02G042900(psaD);Gh_D02G204800(petC);Gh_D02G204900(petC);Gh_D05G082100(FD3);Gh_D05G109400(Os03g0784700);Gh_D08G050100(PSAEB);Gh_D13G253700(FD3);MSTRG.8365(Os03g0784700)	K02692+K02636+K02636+K02639+K02639+K02692+K02636+K02636+K02639+K02641+K02693+K02639+K02641
Metabolism	Energy metabolism	Photosynthesis - antenna proteins	1	55	1	1	ko00196	Gh_A07G213100(CAB-151)	K08913
Metabolism	Carbohydrate metabolism	Starch and sucrose metabolism	62	421	1	1	ko00500	Gh_A01G120800(PGIC1);Gh_A02G120000(At1g64390);Gh_A02G139400(BGLU42);Gh_A02G141500(CWINV1);Gh_A03G016000(TPPF);Gh_A04G064500(SPP2);Gh_A04G166600(PGM1);Gh_A05G028400(SS);Gh_A05G212200(TPPD);Gh_A05G263900(CEL3);Gh_A06G000900(AMY2);Gh_A06G034800(PGI1);Gh_A06G040600(TPPD);Gh_A06G075800(HXK1);Gh_A06G112400(SPS1);Gh_A06G125000(KOR);Gh_A08G098000(TPS11);Gh_A08G120700(At1g64390);Gh_A09G011300(PHS1);Gh_A09…	K01810+K01179+K01188+K01193+K01087+K07024+K01835+K00695+K01087+K01179+K01176+K01810+K01087+K00844+K00696+K01179+K16055+K01179+K00688+K18447+K00847+K05350+K01179+K00847+K01177+K01179+K00975+K00963+K00963+K05349+K01193+K01087+K01087+K00847+K01188+K01810+K01835+K01193+K07024+K01835+K00703+K01176+K01810+K01179+K00963+K16055+K00847+K00703+K05350+K01193+K01179+K00847+K01179+K00963+K00963+K05349+K01087+…
Metabolism	Metabolism of terpenoids and polyketides	Diterpenoid biosynthesis	3	77	1	1	ko00904	Gh_A06G227200(GA2OX1);Gh_A08G046300(GA2OX2);Gh_D08G046300(GA2OX2)	K04125+K04125+K04125
Metabolism	Metabolism of terpenoids and polyketides	Brassinosteroid biosynthesis	3	82	1	1	ko00905	Gh_A02G028300(CYP72A67);Gh_D13G038900(CYP72A63);Gh_D13G094000(CYP734A1)	K15639+K15639+K15639
Metabolism	Metabolism of terpenoids and polyketides	Sesquiterpenoid and triterpenoid biosynthesis	5	107	1	1	ko00909	Gh_A01G003700(SS2);Gh_A05G185400(ytcB);Gh_D01G003700(SS2);Gh_D01G221400(CAD1-A);Gh_D02G244200(SS2)	K00801+K15891+K00801+K14183+K00801
Metabolism	Global and overview maps	Metabolic pathways	1523	6935	1	1	ko01100	Gh_A01G003700(SS2);Gh_A01G011200(PIGU);Gh_A01G021100(ACX3);Gh_A01G021800(UCR1-2);Gh_A01G023100(Os09g0509200);Gh_A01G029200(FAHD1);Gh_A01G040400(GLY3);Gh_A01G044000(RHM1);Gh_A01G054400(PPC16);Gh_A01G056300(MMDH);Gh_A01G058100(HGO);Gh_A01G061200(hbdA);Gh_A01G062200(POPTR_0001s40980g);Gh_A01G069700(DGK5);Gh_A01G073800(MTACP2);Gh_A01G073900(MTACP2);Gh_A01G080800(PLSC);Gh_A01G085000(VTC2);Gh_A01G09520…	K00801+K05293+K00232+K00411+K00162+K01557+K17725+K12450+K01595+K00026+K00451+K00074+K16054+K00901+K03955+K03955+K13509+K14190+K00787+K00876+K00927+K00927+K17761+K01937+K03781+K00121+K01810+K12373+K00602+K18081+K02138+K01580+K00767+K01807+K01634+K01803+K00999+K13789+K00826+K11262+K14677+K00109+K00419+K01689+K00873+K00873+K01939+K10775+K12349+K07253+K15633+K01069+K23558+K17285+K07425+K00660+K01915+…
Metabolism	Global and overview maps	Biosynthesis of secondary metabolites	790	3565	1	1	ko01110	Gh_A01G003700(SS2);Gh_A01G021100(ACX3);Gh_A01G023100(Os09g0509200);Gh_A01G056300(MMDH);Gh_A01G069700(DGK5);Gh_A01G080800(PLSC);Gh_A01G085000(VTC2);Gh_A01G095200(FPS);Gh_A01G100200(PGK3);Gh_A01G100300(At1g56190);Gh_A01G108500(CAT1);Gh_A01G111800(At5g42250);Gh_A01G120800(PGIC1);Gh_A01G130000(purH);Gh_A01G160100(GAD);Gh_A01G171900(RPI2);Gh_A01G183200(TPIP1);Gh_A01G191200(GGR);Gh_A01G202300(BCAT6);Gh…	K00801+K00232+K00162+K00026+K00901+K13509+K14190+K00787+K00927+K00927+K03781+K00121+K01810+K00602+K01580+K01807+K01803+K13789+K00826+K11262+K14677+K01689+K00873+K00873+K10775+K15633+K23558+K00660+K00025+K00249+K01913+K00382+K15744+K18857+K00600+K01692+K00600+K15633+K00895+K01961+K01770+K19269+K05933+K01188+K01193+K01858+K01904+K01610+K01087+K00616+K12451+K22912+K00645+K01904+K10251+K01803+K10251+…
Environmental Information Processing	Signal transduction	MAPK signaling pathway - plant	97	570	1	1	ko04016	Gh_A01G037500(ETR1);Gh_A01G108500(CAT1);Gh_A02G091700(SAPK1);Gh_A02G199100(MPK7);Gh_A03G006300(PYL1);Gh_A03G096700(NTF3);Gh_A03G144000(MPK9);Gh_A03G199100(BAK1);Gh_A04G084200(CTR1);Gh_A05G054900(HMA4);Gh_A05G087300(MPK3);Gh_A05G100000(MKK4);Gh_A05G123900(HAB1);Gh_A05G174600(NTF3);Gh_A05G208600(SAPK1);Gh_A05G372600(--);Gh_A06G083500(MKK2);Gh_A06G093400(PAA2);Gh_A07G124800(CAM-1);Gh_A08G011600(CAM5…	K14509+K03781+K14498+K20537+K14496+K20535+K20538+K13416+K14510+K17686+K20536+K13413+K14497+K20535+K14498+K02183+K20603+K17686+K02183+K02183+K00940+K14516+K14514+K14496+K14498+K20538+K14498+K14516+K14498+K14498+K14498+K00940+K14509+K20772+K13426+K14496+K14496+K14497+K20553+K14515+K14514+K14514+K14509+K03781+K20538+K14512+K14509+K20538+K13416+K20537+K20772+K13426+K14496+K02183+K02183+K14510+K14515+…
Environmental Information Processing	Signal transduction	Plant hormone signal transduction	144	973	1	1	ko04075	Gh_A01G037500(ETR1);Gh_A01G116800(ARF5);Gh_A01G170300(GAIPB);Gh_A01G254000(LAX2);Gh_A02G041800(IAA14);Gh_A02G090000(TGA3);Gh_A02G091700(SAPK1);Gh_A02G117500(ARF9);Gh_A03G006300(PYL1);Gh_A03G016400(SAUR36);Gh_A03G137800(BZR1);Gh_A03G177400(TIFY9);Gh_A03G199100(BAK1);Gh_A03G217400(ABF4);Gh_A04G084200(CTR1);Gh_A04G109800(LAX2);Gh_A04G119100(ARR4);Gh_A05G019400(IAA27);Gh_A05G036100(IAA18);Gh_A05G1000…	K14509+K14486+K14494+K13946+K14484+K14431+K14498+K14486+K14496+K14488+K14503+K13464+K13416+K14432+K14510+K13946+K14492+K14484+K14484+K13413+K14484+K14497+K14505+K14484+K14498+K13463+K14487+K14492+K13946+K14494+K14486+K14493+K14516+K14514+K13946+K14496+K14484+K14484+K14484+K14490+K14498+K14486+K14486+K14498+K14516+K14498+K14487+K14490+K14493+K14432+K14498+K14488+K14498+K14431+K14509+K14489+K14500+…
Organismal Systems	Environmental adaptation	Plant-pathogen interaction	97	739	1	1	ko04626	Gh_A01G095500(HSP90-2);Gh_A03G003200(CML18);Gh_A03G073200(TUFB1);Gh_A03G126100(HSP90-5);Gh_A03G199100(BAK1);Gh_A03G226900(RD19A);Gh_A05G042500(CNGC5);Gh_A05G087300(MPK3);Gh_A05G100000(MKK4);Gh_A05G176900(KCS4);Gh_A05G263200(CPK11);Gh_A05G348800(CNGC17);Gh_A05G372600(--);Gh_A05G381700(CPK28);Gh_A06G002900(HSP90);Gh_A06G066600(KCS11);Gh_A06G158600(PTI5);Gh_A07G009000(MKK6);Gh_A07G063000(At4g27190);…	K04079+K13448+K02358+K09487+K13416+K01373+K05391+K20536+K13413+K15397+K13412+K05391+K02183+K13412+K09487+K15397+K13433+K04368+K13459+K02183+K13436+K15397+K18834+K09487+K13448+K02183+K04079+K04079+K05391+K12795+K13458+K13448+K13412+K13448+K13448+K12795+K13459+K13459+K02358+K13448+K13436+K13457+K13448+K13426+K13412+K04079+K13412+K04079+K13412+K13430+K04079+K14512+K13448+K13448+K09487+K13416+K15397+…

## Sheet: darkorange2.path
KEGG_A_class	KEGG_B_class	Pathway	darkorange2 (423)	All (15561)	Pvalue	Qvalue	Pathway ID	Genes	K_IDs
Metabolism	Metabolism of other amino acids	Glutathione metabolism	24	289	1.27883e-06	0.000135556	ko00480	Gh_A01G244200(GSTL3);Gh_A01G244300(GSTL1);Gh_A02G033900(HSP26-A);Gh_A03G234100(APX3);Gh_A08G029300(GSTU16);Gh_A09G180100(GSTL3);Gh_A09G181100(GSTU8);Gh_D02G037800(GSTU7);Gh_D02G038600(GSTU7);Gh_D02G038700(PRP1);Gh_D02G038900(GSTU7);Gh_D02G039300(HSP26-A);Gh_D02G039400(HSP26-A);Gh_D02G039500(HSP26-A);Gh_D04G156700(GSTU16);Gh_D05G339100(PARC);Gh_D09G038900(G6PDH);Gh_D10G156200(GR1);Gh_D13G175200(PA…	K00799+K00799+K00799+K00434+K00799+K00799+K00799+K00799+K00799+K00799+K00799+K00799+K00799+K00799+K00799+K00799+K00036+K00383+K00799+K00799+K00799+K00799+K00799+K00799
Metabolism	Biosynthesis of other secondary metabolites	Monobactam biosynthesis	4	23	0.00316307	0.131769	ko00261	Gh_A02G041000(APS1);Gh_A07G193900(DAPB1);Gh_D02G047000(APS1);Gh_D13G027700(asd)	K13811+K00215+K13811+K00133
Metabolism	Energy metabolism	Sulfur metabolism	8	95	0.00431862	0.131769	ko00920	Gh_A02G041000(APS1);Gh_A06G175300(APR2);Gh_A13G243500(SIR1);Gh_D01G086300(SAT3);Gh_D02G047000(APS1);Gh_D05G172600(APR2);Gh_D06G177800(APR2);Gh_D13G245800(SIR1)	K13811+K05907+K00392+K00640+K13811+K05907+K05907+K00392
Genetic Information Processing	Transcription	Spliceosome	24	498	0.00497243	0.131769	ko03040	Gh_A03G164300(PRP31);Gh_A03G184400(STA1);Gh_A04G054300(DOT2);Gh_A05G099500(At3g26560);Gh_A05G363100(RH14);Gh_A07G072000(RZ1A);Gh_A08G046700(RH24);Gh_A08G214100(U2AF35A);Gh_A10G144300(HSP70-6);Gh_A13G245100(At5g12190);Gh_A13G261600(HSP70);Gh_D02G020800(RH21);Gh_D02G051300(OsI_27673);Gh_D02G054000(PRP19);Gh_D02G201900(STA1);Gh_D04G045200(sap-49);Gh_D04G062600(RH14);Gh_D05G111800(At3g26560);Gh_D05G3…	K12844+K12855+K11984+K12818+K12823+K12885+K12835+K12836+K03283+K12833+K03283+K12858+K12819+K10599+K12855+K12831+K12823+K12818+K11096+K11984+K12835+K12835+K12877+K12893
Genetic Information Processing	Folding, sorting and degradation	Protein processing in endoplasmic reticulum	30	679	0.00625747	0.132658	ko04141	Gh_A01G018300(RMA1H1);Gh_A01G189000(SKP1A);Gh_A01G195900(DSK2B);Gh_A04G149600(Ufd1);Gh_A05G154200(DER2.2);Gh_A05G219900(At4g32640);Gh_A06G237700(--);Gh_A08G096200(OS9);Gh_A09G093000(RAD23B);Gh_A09G147300(RMA1H1);Gh_A10G039200(RAD23B);Gh_A10G144300(HSP70-6);Gh_A12G071300(rnf-5);Gh_A13G261600(HSP70);Gh_D01G059100(RMA3);Gh_D01G187600(SKP1A);Gh_D02G120800(MNS1);Gh_D03G165900(HSP83A);Gh_D04G128000(CDC…	K10666+K03094+K04523+K14016+K13989+K14007+K14009+K10088+K10839+K10666+K10839+K03283+K10666+K03283+K10666+K03094+K01230+K04079+K13525+K09562+K14016+K10666+K10666+K13989+K14009+K06689+K09584+K10578+K10636+K10575
Genetic Information Processing	Translation	RNA transport	24	521	0.00851752	0.150476	ko03013	Gh_A01G210500(At1g77840);Gh_A02G140200(EIF(ISO)4G1);Gh_A02G152000(STRAP);Gh_A03G247600(TIF3B1);Gh_A04G162300(SPAC56F8.03);Gh_A05G007700(EIF(ISO)4G1);Gh_A05G215600(At1g77840);Gh_A06G045100(At1g77840);Gh_A08G042800(eif2b4);Gh_A08G147400(EIF1AX);Gh_A12G047900(UPF3);Gh_A12G273200(KPNB1);Gh_D01G212700(At1g77840);Gh_D03G066800(EIF(ISO)4G1);Gh_D04G206700(SPAC56F8.03);Gh_D05G009900(EIF(ISO)4G1);Gh_D05G13…	K03262+K03260+K13137+K03253+K03243+K03260+K03262+K03262+K03680+K03236+K14328+K14293+K03262+K03260+K03243+K03260+K03257+K03239+K03236+K12877+K07562+K03245+K13126+K03260
Genetic Information Processing	Translation	Ribosome biogenesis in eukaryotes	11	203	0.0232029	0.351359	ko03008	Gh_A02G080000(SBDS);Gh_A02G101600(PCN);Gh_A05G002700(Imp3);Gh_A10G205500(EIF6-2);Gh_A11G377700(At5g14050);Gh_D02G082900(SBDS);Gh_D08G051100(AAK6);Gh_D09G024100(nmd3);Gh_D11G385200(At5g14050);Gh_D12G104800(At1g10490);Gh_D12G147400(Utp14a)	K14574+K14548+K14560+K03264+K14553+K14574+K18532+K07562+K14553+K14521+K14567
Metabolism	Lipid metabolism	Sphingolipid metabolism	6	91	0.0375646	0.434636	ko00600	Gh_A03G118900(SBH1);Gh_A04G132700(AGAL1);Gh_A12G187200(SBH1);Gh_A12G221700(CERK);Gh_D02G140400(SBH1);Gh_D12G216000(CERK)	K04713+K07407+K04713+K04715+K04713+K04715
Environmental Information Processing	Signal transduction	MAPK signaling pathway - plant	23	570	0.038821	0.434636	ko04016	Gh_A01G257600(PYL4);Gh_A02G125500(WRKY29);Gh_A02G125900(ACS1);Gh_A02G127000(NSRB);Gh_A03G046200(EIN3);Gh_A06G075300(ABI1);Gh_A07G013000(ABI2);Gh_A08G273700(EBF2);Gh_A09G015300(CML46);Gh_A11G024100(PYL3);Gh_A11G103600(PYL9);Gh_A13G248200(CCM1);Gh_D01G149800(CTR1);Gh_D01G251900(PYL4);Gh_D05G180200(CAT1);Gh_D07G014500(ABI2);Gh_D08G153800(WRKY22);Gh_D08G264100(EBF2);Gh_D08G274700(RTE1);Gh_D09G049600(…	K14496+K13426+K20772+K20725+K14514+K14497+K14497+K14515+K02183+K14496+K14496+K02183+K14510+K14496+K03781+K14497+K13425+K14515+K20726+K20717+K14496+K13416+K02183
Metabolism	Lipid metabolism	Fatty acid degradation	9	169	0.0415518	0.434636	ko00071	Gh_A01G024800(LACS6);Gh_A01G026200(ECI2);Gh_A02G078600(ADH1);Gh_A11G144100(PED1);Gh_D01G023300(ECI2);Gh_D02G081200(ADH1);Gh_D02G081400(ADH1);Gh_D02G081700(ADH1);Gh_D08G267400(AIM1)	K01897+K07517+K18857+K07513+K07517+K18857+K18857+K18857+K10527
Metabolism	Carbohydrate metabolism	Glycolysis / Gluconeogenesis	17	400	0.0467438	0.434636	ko00010	Gh_A02G078600(ADH1);Gh_A03G015000(LDHA);Gh_A03G109600(Galm);Gh_A04G083000(FBA6);Gh_A05G142000(PDC1);Gh_A09G186300(PDC2);Gh_A10G204300(OsI_35105);Gh_A12G277900(PKP2);Gh_D02G081200(ADH1);Gh_D02G081400(ADH1);Gh_D02G081700(ADH1);Gh_D02G211800(At4g26390);Gh_D03G180700(LDHA);Gh_D04G119600(FBA6);Gh_D06G234300(E1-BETA-2);Gh_D12G239500(LDHA);MSTRG.41281(gpmA)	K18857+K00016+K01785+K01623+K01568+K01568+K00873+K00873+K18857+K18857+K18857+K00873+K00016+K01623+K00162+K00016+K01834
Genetic Information Processing	Folding, sorting and degradation	SNARE interactions in vesicular transport	8	148	0.049204	0.434636	ko04130	Gh_A06G213100(GOS11);Gh_A07G029900(YKT61);Gh_A10G102600(--);Gh_D06G219700(GOS11);Gh_D07G031100(YKT61);Gh_D10G029800(SYP61);MSTRG.3500(SYP21);MSTRG.8809(SYP61)	K08495+K08516+K08507+K08495+K08516+K08500+K08488+K08500
Metabolism	Carbohydrate metabolism	Fructose and mannose metabolism	8	155	0.0612618	0.446068	ko00051	Gh_A04G083000(FBA6);Gh_A12G121500(PMM);Gh_A12G130000(FKGP);Gh_D04G119600(FBA6);Gh_D04G141800(CYT1);Gh_D06G183100(MAN6);Gh_D11G190000(MUR1);Gh_D12G121500(PMM)	K01623+K17497+K05305+K01623+K00966+K19355+K01711+K17497
Environmental Information Processing	Signal transduction	Phosphatidylinositol signaling system	10	211	0.0629331	0.446068	ko04070	Gh_A06G191300(PLC2);Gh_A07G017700(FAB1B);Gh_A08G270000(DGK7);Gh_A09G015300(CML46);Gh_A09G136600(FAB1B);Gh_A09G219500(ITPK5);Gh_A13G248200(CCM1);Gh_D07G019100(FAB1B);Gh_D09G211000(ITPK5);Gh_D13G250700(CCM1)	K05857+K00921+K00901+K02183+K00921+K00913+K02183+K00921+K00913+K02183
Genetic Information Processing	Folding, sorting and degradation	Protein export	8	156	0.0631229	0.446068	ko03060	Gh_A01G173800(At2g22425);Gh_A06G110000(Gtp-bp);Gh_A12G167200(ALB4);Gh_D05G316000(SRP72);Gh_D06G014500(TPP2);Gh_D06G110500(Gtp-bp);Gh_D07G032200(Gtp-bp);Gh_D10G080200(SRP-54C)	K12946+K13431+K03217+K03108+K03100+K13431+K13431+K03106
Metabolism	Amino acid metabolism	Valine, leucine and isoleucine biosynthesis	4	62	0.0879207	0.579952	ko00290	Gh_A04G133000(SSU1);Gh_A10G115900(DHAD);Gh_D02G016300(ALS);MSTRG.11489(--)	K01704+K01687+K01652+K00826
Metabolism	Amino acid metabolism	Cysteine and methionine metabolism	13	317	0.0930111	0.579952	ko00270	Gh_A02G040600(VIT_05s0020g04080);Gh_A02G125900(ACS1);Gh_A03G015000(LDHA);Gh_A07G093000(ACO3);Gh_A10G147700(AGT3);Gh_D01G086300(SAT3);Gh_D02G090500(dapC);Gh_D03G180700(LDHA);Gh_D07G071100(At3g47520);Gh_D10G125500(AGT3);Gh_D12G239500(LDHA);Gh_D13G027700(asd);MSTRG.11489(--)	K08967+K20772+K00016+K05933+K00827+K00640+K23977+K00016+K00026+K00827+K00016+K00133+K00826
Metabolism	Lipid metabolism	alpha-Linolenic acid metabolism	8	176	0.107707	0.634277	ko00592	Gh_A02G078600(ADH1);Gh_A07G101000(CEQORH);Gh_A11G144100(PED1);Gh_D02G081200(ADH1);Gh_D02G081400(ADH1);Gh_D02G081700(ADH1);Gh_D07G219600(CEQORH);Gh_D08G267400(AIM1)	K18857+K00224+K07513+K18857+K18857+K18857+K00224+K10527
Cellular Processes	Transport and catabolism	Autophagy - other eukaryotes	6	122	0.115455	0.644118	ko04136	Gh_A05G020400(VPS15);Gh_A12G074100(ATG101);Gh_Contig00133G000700(TAP46);Gh_D05G027800(VPS15);Gh_D12G001400(ATG4);Gh_D12G174800(ATG8CL)	K08333+K19730+K17606+K08333+K08342+K08341
Metabolism	Glycan biosynthesis and metabolism	Various types of N-glycan biosynthesis	6	130	0.143319	0.742402	ko00513	Gh_A11G158600(GNT2);Gh_A13G017100(ALG11);Gh_D02G120800(MNS1);Gh_D04G218000(GALT1);Gh_D12G010300(ALG3);Gh_D13G139500(FUT13)	K00736+K03844+K01230+K14413+K03845+K14412
Metabolism	Carbohydrate metabolism	C5-Branched dibasic acid metabolism	2	25	0.14708	0.742402	ko00660	Gh_A04G133000(SSU1);Gh_D02G016300(ALS)	K01704+K01652
Cellular Processes	Transport and catabolism	Endocytosis	19	555	0.179936	0.74949	ko04144	Gh_A01G107200(SPBC800.10c);Gh_A02G016000(EPSIN3);Gh_A03G172400(IST1);Gh_A05G234000(IST1);Gh_A07G189500(EHD1);Gh_A08G280100(VPS32.1);Gh_A09G087400(VPS28-2);Gh_A10G144300(HSP70-6);Gh_A10G208600(RABF1);Gh_A13G017200(CHC1);Gh_A13G163000(AGD5);Gh_A13G221100(VPS32.1);Gh_A13G261600(HSP70);Gh_D01G102800(SPBC800.10c);Gh_D02G017800(EPSIN3);Gh_D04G047300(EHD1);Gh_D05G110300(LSD1);Gh_D10G282600(CHC1);Gh_D13G…	K12472+K12471+K19476+K19476+K12472+K12194+K12184+K03283+K07889+K04646+K12486+K12194+K03283+K12472+K12471+K12483+K12191+K04646+K12486
Metabolism	Carbohydrate metabolism	Amino sugar and nucleotide sugar metabolism	14	392	0.18244	0.74949	ko00520	Gh_A01G149300(GNA1);Gh_A05G032800(SQD1);Gh_A08G205300(UGE1);Gh_A11G291600(At5g18200);Gh_A12G121500(PMM);Gh_A12G130000(FKGP);Gh_A13G175900(RGP5);Gh_D02G027200(GAE6);Gh_D02G144300(UGD5);Gh_D04G141800(CYT1);Gh_D07G085900(UAM1);Gh_D10G250000(UXS5);Gh_D11G190000(MUR1);Gh_D12G121500(PMM)	K00621+K06118+K01784+K00965+K17497+K05305+K13379+K08679+K00012+K00966+K13379+K08678+K01711+K17497
Metabolism	Carbohydrate metabolism	Galactose metabolism	7	171	0.184861	0.74949	ko00052	Gh_A03G109600(Galm);Gh_A04G132700(AGAL1);Gh_A08G102800(RFS6);Gh_A08G205300(UGE1);Gh_A11G291600(At5g18200);Gh_Contig00249G000600(GOLS1);Gh_D08G097200(RFS6)	K01785+K07407+K06617+K01784+K00965+K18819+K06617
Metabolism	Amino acid metabolism	Lysine biosynthesis	2	29	0.185852	0.74949	ko00300	Gh_A07G193900(DAPB1);Gh_D13G027700(asd)	K00215+K00133
Genetic Information Processing	Translation	mRNA surveillance pathway	15	430	0.195006	0.74949	ko03015	Gh_A04G161300(CG7185);Gh_A05G232500(CSTF64);Gh_A07G110200(Os03g0268000);Gh_A07G252200(B'ETA);Gh_A12G047900(UPF3);Gh_A12G048700(CPSF30);Gh_A13G035700(CPSF73-I);Gh_A13G245500(SMG7);Gh_D05G022400(B'KAPPA);Gh_D05G392200(RNP1);Gh_D07G072400(CSTF50);Gh_D08G060800(MAGO2);Gh_D09G092700(PP2AB2);Gh_D11G208600(RNP1);Gh_D13G043800(PAB2)	K14398+K14407+K06269+K11584+K14328+K14404+K14403+K14409+K11584+K14411+K14406+K12877+K04354+K14411+K13126
Metabolism	Nucleotide metabolism	Purine metabolism	11	301	0.198099	0.74949	ko00230	Gh_A02G041000(APS1);Gh_A02G135700(GK-2);Gh_A05G126400(RSH3);Gh_A10G204300(OsI_35105);Gh_A12G208500(At4g24730);Gh_A12G235200(PRS1);Gh_A12G277900(PKP2);Gh_D02G047000(APS1);Gh_D02G211800(At4g26390);Gh_D05G140200(RSH3);Gh_D08G051100(AAK6)	K13811+K00942+K00951+K00873+K01517+K00948+K00873+K13811+K00873+K00951+K18532
Metabolism	Carbohydrate metabolism	Propanoate metabolism	5	117	0.213315	0.74949	ko00640	Gh_A03G015000(LDHA);Gh_D03G180700(LDHA);Gh_D04G034000(At5g09300);Gh_D04G146500(CAC3);Gh_D12G239500(LDHA)	K00016+K00016+K00166+K01962+K00016
Metabolism	Carbohydrate metabolism	Ascorbate and aldarate metabolism	6	149	0.219936	0.74949	ko00053	Gh_A01G234000(AFRR);Gh_A03G234100(APX3);Gh_A04G014100(VTC2);Gh_D01G228100(AFRR);Gh_D02G144300(UGD5);Gh_D05G110100(VTC2)	K08232+K00434+K14190+K08232+K00012+K14190
Metabolism	Metabolism of terpenoids and polyketides	Carotenoid biosynthesis	4	92	0.240775	0.74949	ko00906	Gh_A09G115400(CCS);Gh_D01G034600(NCED1);Gh_D08G170200(CYP707A1);Gh_D10G043400(NCED2)	K14593+K09840+K09843+K09840
Metabolism	Metabolism of cofactors and vitamins	Porphyrin and chlorophyll metabolism	5	123	0.243189	0.74949	ko00860	Gh_A10G051900(cysG);Gh_Contig00597G000500(GSA2);Gh_D04G020500(At5g26710);Gh_D05G281200(DCUP);Gh_D11G165900(CPX1)	K02303+K01845+K01885+K01599+K00228
Metabolism	Carbohydrate metabolism	Inositol phosphate metabolism	8	219	0.246549	0.74949	ko00562	Gh_A06G191300(PLC2);Gh_A07G017700(FAB1B);Gh_A09G136600(FAB1B);Gh_A09G219500(ITPK5);Gh_D07G019100(FAB1B);Gh_D09G211000(ITPK5);Gh_D10G218900(ITPK4);Gh_D13G113100(NPC3)	K05857+K00921+K00921+K00913+K00921+K00913+K01765+K01114
Metabolism	Metabolism of cofactors and vitamins	Pantothenate and CoA biosynthesis	4	94	0.252632	0.74949	ko00770	Gh_A10G115900(DHAD);Gh_D02G016300(ALS);Gh_D06G008100(HAL3B);MSTRG.11489(--)	K01687+K01652+K01598+K00826
Metabolism	Global and overview maps	2-Oxocarboxylic acid metabolism	7	189	0.255577	0.74949	ko01210	Gh_A04G133000(SSU1);Gh_A10G115900(DHAD);Gh_D02G016300(ALS);Gh_D10G051800(ALAAT2);Gh_D13G027700(asd);MSTRG.11489(--);MSTRG.20642(ALAAT1)	K01704+K01687+K01652+K00814+K00133+K00826+K00814
Metabolism	Carbohydrate metabolism	Pentose phosphate pathway	6	158	0.260235	0.74949	ko00030	Gh_A04G083000(FBA6);Gh_A12G235200(PRS1);Gh_D04G119600(FBA6);Gh_D06G045900(OsI_025867);Gh_D07G069600(RPE);Gh_D09G038900(G6PDH)	K01623+K00948+K01623+K01057+K01783+K00036
Metabolism	Metabolism of terpenoids and polyketides	Terpenoid backbone biosynthesis	6	158	0.260235	0.74949	ko00900	Gh_D02G213500(HMG1);Gh_D02G213700(HMG1);Gh_D05G202900(ytcB);Gh_D08G027300(Os07g0190000);Gh_D11G099100(FACE1);Gh_D13G050900(NUS1)	K00021+K00021+K15891+K01662+K06013+K11778
Environmental Information Processing	Signal transduction	Plant hormone signal transduction	30	973	0.261615	0.74949	ko04075	Gh_A01G196700(GBF4);Gh_A01G257600(PYL4);Gh_A02G177000(IAA9);Gh_A03G046200(EIN3);Gh_A03G134300(AHK3);Gh_A06G023100(GID2);Gh_A06G075300(ABI1);Gh_A07G013000(ABI2);Gh_A08G117100(SAUR32);Gh_A08G240700(GID1C);Gh_A08G273700(EBF2);Gh_A11G024100(PYL3);Gh_A11G103600(PYL9);Gh_A11G126500(GID1B);Gh_A11G293600(GID1C);Gh_A11G352400(TGA21);Gh_A12G296600(TIFY6B);Gh_D01G149800(CTR1);Gh_D01G194300(DPBF3);Gh_D01G251…	K14432+K14496+K14484+K14514+K14489+K14495+K14497+K14497+K14488+K14493+K14515+K14496+K14496+K14493+K14493+K14431+K13464+K14510+K14432+K14496+K13464+K14487+K14495+K14497+K14515+K14496+K14484+K14432+K13416+K14493
Genetic Information Processing	Folding, sorting and degradation	Ubiquitin mediated proteolysis	13	393	0.27338	0.762587	ko04120	Gh_A01G189000(SKP1A);Gh_A05G194400(ATCSA-1);Gh_A11G014200(SINAT4);Gh_A11G022100(UBC5);Gh_A11G162500(COP1);Gh_A11G171200(At5g37930);Gh_A11G322300(UBC26);Gh_A12G045400(SAE2);Gh_D01G187600(SKP1A);Gh_D02G054000(PRP19);Gh_D08G031200(UBC28);Gh_D09G250800(UBC32);Gh_D13G260100(UBC7)	K03094+K10570+K04506+K10576+K10143+K04506+K10581+K10685+K03094+K10599+K06689+K10578+K10575
Metabolism	Amino acid metabolism	Valine, leucine and isoleucine degradation	5	131	0.28457	0.773446	ko00280	Gh_A10G147700(AGT3);Gh_A11G144100(PED1);Gh_D04G034000(At5g09300);Gh_D10G125500(AGT3);MSTRG.11489(--)	K00827+K07513+K00166+K00827+K00826
Metabolism	Metabolism of other amino acids	Selenocompound metabolism	2	40	0.296782	0.782845	ko00450	Gh_A02G041000(APS1);Gh_D02G047000(APS1)	K13811+K13811
Cellular Processes	Transport and catabolism	Peroxisome	9	267	0.302798	0.782845	ko04146	Gh_A01G024800(LACS6);Gh_A07G156400(PEX16);Gh_A10G238500(PXN);Gh_A11G144100(PED1);Gh_A11G154500(PEX13);Gh_D05G180200(CAT1);Gh_D11G155500(PEX13);Gh_D11G276900(PEX12);MSTRG.28472(--)	K01897+K13335+K13354+K07513+K13344+K03781+K13344+K13345+K13348
Metabolism	Metabolism of cofactors and vitamins	Riboflavin metabolism	2	45	0.346959	0.875658	ko00740	Gh_A09G147000(rib5);Gh_D09G138100(rib5)	K00793+K00793
Metabolism	Amino acid metabolism	Tyrosine metabolism	5	147	0.370318	0.912877	ko00350	Gh_A02G078600(ADH1);Gh_D02G081200(ADH1);Gh_D02G081400(ADH1);Gh_D02G081700(ADH1);Gh_D12G028300(AS1)	K18857+K18857+K18857+K18857+K00422
Metabolism	Metabolism of terpenoids and polyketides	Brassinosteroid biosynthesis	3	82	0.386039	0.930004	ko00905	Gh_A11G142900(CYP92C6);Gh_D02G033600(CYP72A154);Gh_D10G153500(CYP734A1)	K20623+K15639+K15639
Metabolism	Amino acid metabolism	Alanine, aspartate and glutamate metabolism	5	153	0.40275	0.936132	ko00250	Gh_A10G147700(AGT3);Gh_D07G244500(AO);Gh_D10G051800(ALAAT2);Gh_D10G125500(AGT3);MSTRG.20642(ALAAT1)	K00827+K00278+K00814+K00827+K00814
Metabolism	Carbohydrate metabolism	Pyruvate metabolism	9	294	0.406246	0.936132	ko00620	Gh_A03G015000(LDHA);Gh_A10G204300(OsI_35105);Gh_A12G277900(PKP2);Gh_D02G211800(At4g26390);Gh_D03G180700(LDHA);Gh_D04G146500(CAC3);Gh_D06G234300(E1-BETA-2);Gh_D07G071100(At3g47520);Gh_D12G239500(LDHA)	K00016+K00873+K00873+K00873+K00016+K01962+K00162+K00026+K00016
Genetic Information Processing	Folding, sorting and degradation	Proteasome	6	191	0.418326	0.943458	ko03050	Gh_A03G111900(RPN2A);Gh_A04G002000(PA200);Gh_D02G108400(RPT4B);Gh_D12G035700(21D7);Gh_D13G207000(PBA1);MSTRG.17431(RPT2A)	K03032+K06699+K03064+K03033+K02738+K03062
Metabolism	Glycan biosynthesis and metabolism	N-Glycan biosynthesis	5	160	0.440327	0.96432	ko00510	Gh_A05G308200(--);Gh_A11G158600(GNT2);Gh_A13G017100(ALG11);Gh_D02G120800(MNS1);Gh_D12G010300(ALG3)	K00737+K00736+K03844+K01230+K03845
Metabolism	Lipid metabolism	Ether lipid metabolism	3	91	0.451441	0.96432	ko00565	Gh_A06G011200(LPEAT1);Gh_D06G009600(LPEAT1);Gh_D13G113100(NPC3)	K13510+K13510+K01114
Metabolism	Metabolism of terpenoids and polyketides	Monoterpenoid biosynthesis	1	22	0.454868	0.96432	ko00902	Gh_A12G121400(SDR1)	K15095
Metabolism	Amino acid metabolism	Glycine, serine and threonine metabolism	6	201	0.466466	0.969518	ko00260	Gh_A05G215200(SHM7);Gh_A10G147700(AGT3);Gh_D02G091900(SHM7);Gh_D10G125500(AGT3);Gh_D13G027700(asd);MSTRG.41281(gpmA)	K00600+K00827+K00600+K00827+K00133+K01834
Metabolism	Metabolism of other amino acids	Cyanoamino acid metabolism	4	132	0.484515	0.987665	ko00460	Gh_A05G077000(BACOVA_02659);Gh_A05G215200(SHM7);Gh_D02G091900(SHM7);Gh_D05G088900(BACOVA_02659)	K05349+K00600+K00600+K05349
Metabolism	Lipid metabolism	Glycerolipid metabolism	7	249	0.517839	1	ko00561	Gh_A04G132700(AGAL1);Gh_A05G032800(SQD1);Gh_A06G084500(PDAT1);Gh_A08G270000(DGK7);Gh_A11G092900(DGD2);Gh_A11G362900(DGD1);Gh_D06G102500(--)	K07407+K06118+K00679+K00901+K09480+K09480+K01054
Metabolism	Amino acid metabolism	Arginine biosynthesis	3	102	0.52717	1	ko00220	Gh_D07G047000(--);Gh_D10G051800(ALAAT2);MSTRG.20642(ALAAT1)	K13427+K00814+K00814
Metabolism	Metabolism of cofactors and vitamins	One carbon pool by folate	2	65	0.530913	1	ko00670	Gh_A05G215200(SHM7);Gh_D02G091900(SHM7)	K00600+K00600
Organismal Systems	Environmental adaptation	Plant-pathogen interaction	20	739	0.54124	1	ko04626	Gh_A01G218300(CML35);Gh_A02G125500(WRKY29);Gh_A02G135900(CPK32);Gh_A03G224100(KCS4);Gh_A09G015300(CML46);Gh_A09G229700(PTI12);Gh_A11G197800(CML41);Gh_A12G224300(EDS1);Gh_A12G279100(SGT1);Gh_A13G248200(CCM1);Gh_D01G214600(CML35);Gh_D03G165900(HSP83A);Gh_D04G173900(CPK4);Gh_D07G047000(--);Gh_D07G181400(WRKY1);Gh_D08G153800(WRKY22);Gh_D11G200900(CML41);Gh_D13G061200(BAK1);Gh_D13G196400(CML3);Gh_D13G…	K13448+K13426+K13412+K15397+K02183+K13436+K13448+K18875+K12795+K02183+K13448+K04079+K13412+K13427+K18834+K13425+K13448+K13416+K13448+K02183
Metabolism	Global and overview maps	Biosynthesis of amino acids	19	704	0.546745	1	ko01230	Gh_A04G083000(FBA6);Gh_A04G133000(SSU1);Gh_A05G215200(SHM7);Gh_A07G193900(DAPB1);Gh_A10G115900(DHAD);Gh_A10G204300(OsI_35105);Gh_A12G235200(PRS1);Gh_A12G277900(PKP2);Gh_D01G086300(SAT3);Gh_D02G016300(ALS);Gh_D02G091900(SHM7);Gh_D02G211800(At4g26390);Gh_D04G119600(FBA6);Gh_D07G069600(RPE);Gh_D10G051800(ALAAT2);Gh_D13G027700(asd);MSTRG.11489(--);MSTRG.20642(ALAAT1);MSTRG.41281(gpmA)	K01623+K01704+K00600+K00215+K01687+K00873+K00948+K00873+K00640+K01652+K00600+K00873+K01623+K01783+K00814+K00133+K00826+K00814+K01834
Metabolism	Lipid metabolism	Glycerophospholipid metabolism	8	300	0.572162	1	ko00564	Gh_A06G011200(LPEAT1);Gh_A06G174000(CLS);Gh_A08G270000(DGK7);Gh_A12G208500(At4g24730);Gh_D06G009600(LPEAT1);Gh_D07G073300(GDPD5);Gh_D13G113100(NPC3);Gh_D13G125900(TAZ)	K13510+K08744+K00901+K01517+K13510+K01126+K01114+K13511
Genetic Information Processing	Replication and repair	Nucleotide excision repair	5	186	0.572912	1	ko03420	Gh_A05G194400(ATCSA-1);Gh_A09G093000(RAD23B);Gh_A10G039200(RAD23B);Gh_A13G197600(ERCC1);Gh_A13G252500(PCNA)	K10570+K10839+K10839+K10849+K04802
Metabolism	Glycan biosynthesis and metabolism	Glycosphingolipid biosynthesis - globo and isoglobo series	1	31	0.574796	1	ko00603	Gh_A04G132700(AGAL1)	K07407
Metabolism	Energy metabolism	Carbon fixation in photosynthetic organisms	6	225	0.576499	1	ko00710	Gh_A04G083000(FBA6);Gh_D04G119600(FBA6);Gh_D07G069600(RPE);Gh_D07G071100(At3g47520);Gh_D10G051800(ALAAT2);MSTRG.20642(ALAAT1)	K01623+K01623+K01783+K00026+K00814+K00814
Metabolism	Metabolism of terpenoids and polyketides	Zeatin biosynthesis	2	73	0.594074	1	ko00908	Gh_A13G014700(CKX6);Gh_D13G178800(UGT73C3)	K00279+K13496
Metabolism	Lipid metabolism	Fatty acid biosynthesis	4	153	0.601027	1	ko00061	Gh_A01G024800(LACS6);Gh_A05G257200(S-ACP-DES6);Gh_A09G214500(At1g62640);Gh_D04G146500(CAC3)	K01897+K03921+K00648+K01962
Metabolism	Global and overview maps	Fatty acid metabolism	6	238	0.631148	1	ko01212	Gh_A01G024800(LACS6);Gh_A05G257200(S-ACP-DES6);Gh_A09G214500(At1g62640);Gh_A11G144100(PED1);Gh_D04G146500(CAC3);Gh_D08G267400(AIM1)	K01897+K03921+K00648+K07513+K01962+K10527
Metabolism	Lipid metabolism	Biosynthesis of unsaturated fatty acids	2	82	0.657282	1	ko01040	Gh_A05G257200(S-ACP-DES6);Gh_A11G144100(PED1)	K03921+K07513
Metabolism	Biosynthesis of other secondary metabolites	Glucosinolate biosynthesis	1	39	0.659098	1	ko00966	MSTRG.11489(--)	K00826
Metabolism	Amino acid metabolism	Arginine and proline metabolism	4	170	0.682783	1	ko00330	Gh_A11G178300(POX2);Gh_D07G047000(--);Gh_D11G180000(POX2);Gh_D12G102800(PAO2)	K00318+K13427+K00318+K17839
Metabolism	Glycan biosynthesis and metabolism	Other types of O-glycan biosynthesis	1	42	0.686217	1	ko00514	Gh_A06G010900(RRA3)	K20783
Metabolism	Global and overview maps	Carbon metabolism	20	815	0.71448	1	ko01200	Gh_A04G083000(FBA6);Gh_A05G215200(SHM7);Gh_A10G204300(OsI_35105);Gh_A12G235200(PRS1);Gh_A12G277900(PKP2);Gh_Contig00288G001900(PGLP2);Gh_D01G086300(SAT3);Gh_D02G091900(SHM7);Gh_D02G211800(At4g26390);Gh_D04G119600(FBA6);Gh_D04G146500(CAC3);Gh_D05G180200(CAT1);Gh_D06G045900(OsI_025867);Gh_D06G234300(E1-BETA-2);Gh_D07G069600(RPE);Gh_D07G071100(At3g47520);Gh_D09G038900(G6PDH);Gh_D10G051800(ALAAT2);MS…	K01623+K00600+K00873+K00948+K00873+K19269+K00640+K00600+K00873+K01623+K01962+K03781+K01057+K00162+K01783+K00026+K00036+K00814+K00814+K01834
Metabolism	Carbohydrate metabolism	Glyoxylate and dicarboxylate metabolism	5	223	0.728807	1	ko00630	Gh_A05G215200(SHM7);Gh_Contig00288G001900(PGLP2);Gh_D02G091900(SHM7);Gh_D05G180200(CAT1);Gh_D07G071100(At3g47520)	K00600+K19269+K00600+K03781+K00026
Genetic Information Processing	Replication and repair	Mismatch repair	2	103	0.774119	1	ko03430	Gh_A09G060000(MSH2);Gh_A13G252500(PCNA)	K08735+K04802
Genetic Information Processing	Folding, sorting and degradation	RNA degradation	7	324	0.781707	1	ko03018	Gh_A06G170300(MTR4);Gh_A08G011000(CAF1-9);Gh_A11G256100(RRP6L2);Gh_A13G257200(Cnot4);Gh_D01G104700(EXOSC8);Gh_D08G010400(CAF1-11);Gh_D13G043800(PAB2)	K12598+K12581+K12591+K10643+K12586+K12581+K13126
Organismal Systems	Environmental adaptation	Circadian rhythm - plant	3	152	0.786025	1	ko04712	Gh_A11G162500(COP1);Gh_D07G024600(ELF3);MSTRG.58582(APRR5)	K10143+K12125+K12130
Metabolism	Global and overview maps	Biosynthesis of secondary metabolites	90	3565	0.806923	1	ko01110	Gh_A02G041000(APS1);Gh_A02G078600(ADH1);Gh_A02G114600(TRE1);Gh_A02G125900(ACS1);Gh_A03G015000(LDHA);Gh_A03G109600(Galm);Gh_A03G200300(poxN1);Gh_A03G224100(KCS4);Gh_A04G014100(VTC2);Gh_A04G083000(FBA6);Gh_A04G133000(SSU1);Gh_A05G077000(BACOVA_02659);Gh_A05G105100(HST);Gh_A05G138500(TPS7);Gh_A05G142000(PDC1);Gh_A05G215200(SHM7);Gh_A07G093000(ACO3);Gh_A07G101000(CEQORH);Gh_A07G193900(DAPB1);Gh_A08G2…	K13811+K18857+K01194+K20772+K00016+K01785+K00430+K15397+K14190+K01623+K01704+K05349+K13065+K16055+K01568+K00600+K05933+K00224+K00215+K00901+K00793+K01568+K02303+K01687+K00827+K00873+K12502+K20623+K07513+K00318+K15095+K17497+K00948+K00873+K00695+K19269+K01845+K09840+K00640+K01652+K13811+K18857+K18857+K18857+K00600+K00873+K00021+K00021+K00016+K01885+K00166+K01623+K00966+K01962+K05349+K14190+K16055+…
Metabolism	Carbohydrate metabolism	Starch and sucrose metabolism	9	421	0.812455	1	ko00500	Gh_A02G114600(TRE1);Gh_A05G077000(BACOVA_02659);Gh_A05G138500(TPS7);Gh_A13G215000(SS);Gh_D05G088900(BACOVA_02659);Gh_D05G154100(TPS7);Gh_D11G028700(BAM3);Gh_D13G218400(SS);MSTRG.42096(SBEI)	K01194+K05349+K16055+K00695+K05349+K16055+K01177+K00695+K00700
Metabolism	Metabolism of cofactors and vitamins	Folate biosynthesis	1	61	0.81445	1	ko00790	Gh_A01G035900(ABA3)	K15631
Genetic Information Processing	Transcription	RNA polymerase	3	168	0.839103	1	ko03020	Gh_A04G144500(NRPB3);Gh_D04G183300(NRPB3);MSTRG.58479(NRPB10L)	K03011+K03011+K03007
Metabolism	Metabolism of cofactors and vitamins	Nicotinate and nicotinamide metabolism	1	67	0.842838	1	ko00760	Gh_D07G244500(AO)	K00278
Metabolism	Carbohydrate metabolism	Butanoate metabolism	1	69	0.851302	1	ko00650	Gh_D02G016300(ALS)	K01652
Metabolism	Metabolism of cofactors and vitamins	Thiamine metabolism	1	70	0.855363	1	ko00730	Gh_D08G027300(Os07g0190000)	K01662
Metabolism	Glycan biosynthesis and metabolism	Glycosylphosphatidylinositol(GPI)-anchor biosynthesis	1	74	0.870527	1	ko00563	Gh_A09G252800(PIGC)	K03859
Metabolism	Metabolism of terpenoids and polyketides	Diterpenoid biosynthesis	1	77	0.880849	1	ko00904	Gh_D06G223900(LE)	K04124
Genetic Information Processing	Transcription	Basal transcription factors	2	135	0.885482	1	ko03022	Gh_A09G009600(TAF8);Gh_A10G170900(TAF11)	K14649+K03135
Metabolism	Amino acid metabolism	Tryptophan metabolism	2	139	0.895111	1	ko00380	Gh_A07G203400(DAO);Gh_D05G180200(CAT1)	K23947+K03781
Metabolism	Biosynthesis of other secondary metabolites	Isoquinoline alkaloid biosynthesis	1	82	0.896261	1	ko00950	Gh_D12G028300(AS1)	K00422
Metabolism	Lipid metabolism	Fatty acid elongation	1	83	0.899096	1	ko00062	Gh_A03G224100(KCS4)	K15397
Metabolism	Biosynthesis of other secondary metabolites	Stilbenoid, diarylheptanoid and gingerol biosynthesis	1	86	0.907145	1	ko00945	Gh_A05G105100(HST)	K13065
Environmental Information Processing	Membrane transport	ABC transporters	1	89	0.914554	1	ko02010	Gh_D10G246600(ABCB6)	K05658
Metabolism	Lipid metabolism	Cutin, suberine and wax biosynthesis	1	91	0.919162	1	ko00073	Gh_D04G213000(PXG4)	K17991
Genetic Information Processing	Translation	Aminoacyl-tRNA biosynthesis	2	166	0.94279	1	ko00970	Gh_D04G020500(At5g26710);Gh_D09G082400(EMB1027)	K01885+K01887
Metabolism	Global and overview maps	Metabolic pathways	173	6935	0.944261	1	ko01100	Gh_A01G024800(LACS6);Gh_A01G149300(GNA1);Gh_A01G234000(AFRR);Gh_A01G244200(GSTL3);Gh_A01G244300(GSTL1);Gh_A02G033900(HSP26-A);Gh_A02G040600(VIT_05s0020g04080);Gh_A02G041000(APS1);Gh_A02G078600(ADH1);Gh_A02G114600(TRE1);Gh_A02G125900(ACS1);Gh_A02G135700(GK-2);Gh_A03G015000(LDHA);Gh_A03G109600(Galm);Gh_A03G118900(SBH1);Gh_A03G200300(poxN1);Gh_A03G224100(KCS4);Gh_A03G234100(APX3);Gh_A04G014100(VTC2)…	K01897+K00621+K08232+K00799+K00799+K00799+K08967+K13811+K18857+K01194+K20772+K00942+K00016+K01785+K04713+K00430+K15397+K00434+K14190+K01623+K07407+K01704+K06118+K05349+K13065+K00951+K16055+K01568+K00600+K03921+K00737+K13510+K00679+K08744+K05907+K05857+K00921+K05933+K00215+K00799+K06617+K01784+K00901+K00921+K00793+K00799+K00799+K01568+K00648+K00913+K03859+K02303+K01687+K00827+K00873+K09480+K12502+…
Metabolism	Metabolism of terpenoids and polyketides	Sesquiterpenoid and triterpenoid biosynthesis	1	107	0.948135	1	ko00909	Gh_D05G202900(ytcB)	K15891
Genetic Information Processing	Replication and repair	Base excision repair	1	108	0.949555	1	ko03410	Gh_A13G252500(PCNA)	K04802
Cellular Processes	Transport and catabolism	Phagosome	5	338	0.954862	1	ko04145	Gh_A07G017700(FAB1B);Gh_A09G136600(FAB1B);Gh_A10G208600(RABF1);Gh_D07G019100(FAB1B);MSTRG.3500(SYP21)	K00921+K00921+K07889+K00921+K08488
Metabolism	Metabolism of cofactors and vitamins	Ubiquinone and other terpenoid-quinone biosynthesis	1	113	0.956092	1	ko00130	Gh_A11G133400(VTE3)	K12502
Metabolism	Carbohydrate metabolism	Citrate cycle (TCA cycle)	2	187	0.964779	1	ko00020	Gh_D06G234300(E1-BETA-2);Gh_D07G071100(At3g47520)	K00162+K00026
Genetic Information Processing	Replication and repair	Homologous recombination	1	127	0.970238	1	ko03440	Gh_A01G033400(RECA)	K03553
Metabolism	Biosynthesis of other secondary metabolites	Flavonoid biosynthesis	1	132	0.974099	1	ko00941	Gh_A05G105100(HST)	K13065
Metabolism	Metabolism of other amino acids	beta-Alanine metabolism	1	140	0.979265	1	ko00410	Gh_D12G102800(PAO2)	K17839
Genetic Information Processing	Replication and repair	DNA replication	1	140	0.979265	1	ko03030	Gh_A13G252500(PCNA)	K04802
Metabolism	Nucleotide metabolism	Pyrimidine metabolism	1	161	0.988442	1	ko00240	Gh_A12G054600(CTPS1)	K01937
Metabolism	Biosynthesis of other secondary metabolites	Phenylpropanoid biosynthesis	5	490	0.997583	1	ko00940	Gh_A03G200300(poxN1);Gh_A05G077000(BACOVA_02659);Gh_A05G105100(HST);Gh_D05G088900(BACOVA_02659);Gh_D11G231800(PER17)	K00430+K05349+K13065+K05349+K00430
Metabolism	Carbohydrate metabolism	Pentose and glucuronate interconversions	3	436	0.999533	1	ko00040	Gh_D02G144300(UGD5);Gh_D02G240900(PME53);Gh_D07G069600(RPE)	K00012+K01051+K01783
Metabolism	Energy metabolism	Photosynthesis	1	286	0.999649	1	ko00195	Gh_A05G068300(FD3)	K02639
Metabolism	Energy metabolism	Oxidative phosphorylation	3	521	0.999942	1	ko00190	Gh_A11G227800(COX6A);Gh_D11G068900(FES1);MSTRG.12840(--)	K02266+K00411+K02134
Genetic Information Processing	Translation	Ribosome	6	1198	1	1	ko03010	Gh_A09G046600(RPL27);Gh_A13G024600(RPL12C);Gh_A13G180600(RPL3A);Gh_D02G136300(RPL19A);Gh_D13G183400(RPL3A);MSTRG.24735(RPL18AB)	K02899+K02870+K02906+K02885+K02906+K02882
