# Supplementary material for: Weighted gene co-expression network analysis revealed the key pathways and hub genes of potassium regulating cotton root adaptation to salt stress
Source: Front Plant Sci. 2023 Mar 1;14:1132877. doi: 10.3389/fpls.2023.1132877 (PMC10014550; doi:10.3389/fpls.2023.1132877)
Supplement: Supplementary file 5 [file Table_5.xlsx]

## Sheet: cyan.P
GO ID	Description	cyan (267)	All (21638)	pvalue	p.adjust	Genes
GO:0006952	defense response	19	529	3.4544e-05	0.0214604	Gh_A05G282700(--);Gh_A05G361600(--);Gh_A06G153900(CAMRLK);Gh_A06G156000(PUB17);Gh_A07G212600(At5g35735);Gh_A10G238000(COI1);Gh_A12G185600(NAP2);Gh_A12G251600(OSM34);Gh_A13G069000(PIX13);Gh_D02G191400(LRK10L-1.2);Gh_D04G063700(--);Gh_D06G219500(WRKY40);Gh_D09G145300(NHL10);Gh_D12G181600(NAP1);Gh_D12G246400(OSM34);Gh_D13G062000(PIX13);Gh_D13G121800(XRN4);MSTRG.58535(RPI2);MSTRG.61244(NAC047)
GO:0006026	aminoglycan catabolic process	5	38	9.91271e-05	0.0214604	Gh_A01G193200(CHIA1);Gh_A09G233100(EP3);Gh_D06G056000(CHIT1B);Gh_D10G131700(EP3);Gh_D10G131900(EP3)
GO:0009620	response to fungus	11	226	0.00012231	0.0214604	Gh_A06G156000(PUB17);Gh_A09G171100(PER21);Gh_A10G238000(COI1);Gh_A12G251600(OSM34);Gh_A13G069000(PIX13);Gh_D09G145300(NHL10);Gh_D09G162100(PER21);Gh_D12G246400(OSM34);Gh_D13G062000(PIX13);Gh_D13G195900(WIN1);MSTRG.35247(ERF113)
GO:0006022	aminoglycan metabolic process	5	40	0.000127361	0.0214604	Gh_A01G193200(CHIA1);Gh_A09G233100(EP3);Gh_D06G056000(CHIT1B);Gh_D10G131700(EP3);Gh_D10G131900(EP3)
GO:0000160	phosphorelay signal transduction system	9	167	0.000238002	0.0242397	Gh_A02G045500(ERF1B);Gh_A06G069200(MBF1C);Gh_D02G050400(ERF1B);Gh_D06G067300(MBF1C);Gh_D06G219500(WRKY40);Gh_D09G201400(ERF061);Gh_D10G169100(ERF1B);Gh_D13G121800(XRN4);MSTRG.35247(ERF113)
GO:0043207	response to external biotic stimulus	21	725	0.000279176	0.0242397	Gh_A05G282700(--);Gh_A06G153900(CAMRLK);Gh_A06G156000(PUB17);Gh_A07G212600(At5g35735);Gh_A09G171100(PER21);Gh_A10G011800(TP53I3);Gh_A10G238000(COI1);Gh_A12G185600(NAP2);Gh_A12G251600(OSM34);Gh_A13G069000(PIX13);Gh_D06G219500(WRKY40);Gh_D09G145300(NHL10);Gh_D09G162100(PER21);Gh_D12G181600(NAP1);Gh_D12G246400(OSM34);Gh_D13G062000(PIX13);Gh_D13G195900(WIN1);MSTRG.35247(ERF113);MSTRG.38923(PA1024);MS…
GO:0051707	response to other organism	21	725	0.000279176	0.0242397	Gh_A05G282700(--);Gh_A06G153900(CAMRLK);Gh_A06G156000(PUB17);Gh_A07G212600(At5g35735);Gh_A09G171100(PER21);Gh_A10G011800(TP53I3);Gh_A10G238000(COI1);Gh_A12G185600(NAP2);Gh_A12G251600(OSM34);Gh_A13G069000(PIX13);Gh_D06G219500(WRKY40);Gh_D09G145300(NHL10);Gh_D09G162100(PER21);Gh_D12G181600(NAP1);Gh_D12G246400(OSM34);Gh_D13G062000(PIX13);Gh_D13G195900(WIN1);MSTRG.35247(ERF113);MSTRG.38923(PA1024);MS…
GO:1901136	carbohydrate derivative catabolic process	5	49	0.000337204	0.0242397	Gh_A01G193200(CHIA1);Gh_A09G233100(EP3);Gh_D06G056000(CHIT1B);Gh_D10G131700(EP3);Gh_D10G131900(EP3)
GO:0051704	multi-organism process	22	789	0.000337907	0.0242397	Gh_A05G282700(--);Gh_A06G153900(CAMRLK);Gh_A06G156000(PUB17);Gh_A07G212600(At5g35735);Gh_A09G171100(PER21);Gh_A10G011800(TP53I3);Gh_A10G238000(COI1);Gh_A12G185600(NAP2);Gh_A12G251600(OSM34);Gh_A13G069000(PIX13);Gh_D06G219500(WRKY40);Gh_D09G145300(NHL10);Gh_D09G162100(PER21);Gh_D12G181600(NAP1);Gh_D12G246400(OSM34);Gh_D13G062000(PIX13);Gh_D13G195900(WIN1);MSTRG.22170(DCP2);MSTRG.35247(ERF113);MSTR…
GO:0009607	response to biotic stimulus	21	739	0.000359639	0.0242397	Gh_A05G282700(--);Gh_A06G153900(CAMRLK);Gh_A06G156000(PUB17);Gh_A07G212600(At5g35735);Gh_A09G171100(PER21);Gh_A10G011800(TP53I3);Gh_A10G238000(COI1);Gh_A12G185600(NAP2);Gh_A12G251600(OSM34);Gh_A13G069000(PIX13);Gh_D06G219500(WRKY40);Gh_D09G145300(NHL10);Gh_D09G162100(PER21);Gh_D12G181600(NAP1);Gh_D12G246400(OSM34);Gh_D13G062000(PIX13);Gh_D13G195900(WIN1);MSTRG.35247(ERF113);MSTRG.38923(PA1024);MS…
GO:0016579	protein deubiquitination	2	4	0.00089539	0.0445867	Gh_A09G081500(AMSH3);Gh_D09G074900(AMSH3)
GO:0032388	positive regulation of intracellular transport	2	4	0.00089539	0.0445867	Gh_A09G081500(AMSH3);Gh_D09G074900(AMSH3)
GO:0051050	positive regulation of transport	2	4	0.00089539	0.0445867	Gh_A09G081500(AMSH3);Gh_D09G074900(AMSH3)
GO:0007568	aging	6	91	0.000926133	0.0445867	Gh_A12G185600(NAP2);Gh_A13G187000(NAC047);Gh_D09G145300(NHL10);Gh_D12G181600(NAP1);MSTRG.35247(ERF113);MSTRG.61244(NAC047)
GO:0015849	organic acid transport	9	227	0.00211505	0.0742127	Gh_A05G282700(--);Gh_A13G187000(NAC047);Gh_D07G165600(ABCC5);Gh_D10G071700(BAC2);Gh_D10G131700(EP3);Gh_D12G014900(OM64);MSTRG.25864(OM64);MSTRG.35247(ERF113);MSTRG.61244(NAC047)
GO:0046942	carboxylic acid transport	9	227	0.00211505	0.0742127	Gh_A05G282700(--);Gh_A13G187000(NAC047);Gh_D07G165600(ABCC5);Gh_D10G071700(BAC2);Gh_D10G131700(EP3);Gh_D12G014900(OM64);MSTRG.25864(OM64);MSTRG.35247(ERF113);MSTRG.61244(NAC047)
GO:0032101	regulation of response to external stimulus	2	6	0.00220216	0.0742127	Gh_D06G219500(WRKY40);Gh_D07G055500(WRKY75)
GO:0032386	regulation of intracellular transport	2	6	0.00220216	0.0742127	Gh_A09G081500(AMSH3);Gh_D09G074900(AMSH3)
GO:0046108	uridine metabolic process	2	6	0.00220216	0.0742127	Gh_D04G116500(URH1);MSTRG.58535(RPI2)
GO:0060341	regulation of cellular localization	2	6	0.00220216	0.0742127	Gh_A09G081500(AMSH3);Gh_D09G074900(AMSH3)
GO:0009605	response to external stimulus	26	1169	0.00275261	0.0883458	Gh_A05G099900(MOR1);Gh_A05G282700(--);Gh_A06G153900(CAMRLK);Gh_A06G156000(PUB17);Gh_A07G212600(At5g35735);Gh_A09G171100(PER21);Gh_A10G011800(TP53I3);Gh_A10G238000(COI1);Gh_A12G185600(NAP2);Gh_A12G251600(OSM34);Gh_A13G069000(PIX13);Gh_D05G112200(MOR1);Gh_D06G219500(WRKY40);Gh_D07G055500(WRKY75);Gh_D09G145300(NHL10);Gh_D09G162100(PER21);Gh_D12G181600(NAP1);Gh_D12G246400(OSM34);Gh_D13G062000(PIX13);…
GO:0098542	defense response to other organism	8	195	0.00299539	0.0906719	Gh_A05G282700(--);Gh_A06G153900(CAMRLK);Gh_A06G156000(PUB17);Gh_A12G251600(OSM34);Gh_A13G069000(PIX13);Gh_D06G219500(WRKY40);Gh_D12G246400(OSM34);Gh_D13G062000(PIX13)
GO:0006950	response to stress	47	2547	0.00309414	0.0906719	Gh_A01G193200(CHIA1);Gh_A02G023200(HSFA5);Gh_A02G045500(ERF1B);Gh_A04G110900(PDX1);Gh_A05G061000(MLO6);Gh_A05G282700(--);Gh_A05G326000(FBA3);Gh_A05G361600(--);Gh_A06G069200(MBF1C);Gh_A06G153900(CAMRLK);Gh_A06G156000(PUB17);Gh_A07G212600(At5g35735);Gh_A09G171100(PER21);Gh_A10G238000(COI1);Gh_A12G008700(COL13);Gh_A12G185600(NAP2);Gh_A12G251600(OSM34);Gh_A13G069000(PIX13);Gh_Contig00785_ERROPOS28009…
GO:0008152	metabolic process	229	17156	0.00404021	0.113463	Gh_A01G054900(--);Gh_A01G193200(CHIA1);Gh_A01G256500(CCME);Gh_A02G003600(PBL15);Gh_A02G023200(HSFA5);Gh_A02G043500(CSLG2);Gh_A02G045500(ERF1B);Gh_A02G133400(WAK2);Gh_A03G032800(At4g26390);Gh_A03G036200(WRKY24);Gh_A03G152500(SKIP14);Gh_A03G220000(CYP40);Gh_A03G227600(SS2);Gh_A04G015800(At5g55050);Gh_A04G029900(--);Gh_A04G110900(PDX1);Gh_A04G161100(--);Gh_A05G015200(RPT6A);Gh_A05G025800(CYP72A15);G…
GO:0000919	cell plate assembly	2	9	0.0051574	0.139044	Gh_A05G099900(MOR1);Gh_D05G112200(MOR1)
GO:0015711	organic anion transport	9	268	0.00627023	0.162544	Gh_A05G282700(--);Gh_A13G187000(NAC047);Gh_D07G165600(ABCC5);Gh_D10G071700(BAC2);Gh_D10G131700(EP3);Gh_D12G014900(OM64);MSTRG.25864(OM64);MSTRG.35247(ERF113);MSTRG.61244(NAC047)
GO:0009698	phenylpropanoid metabolic process	6	137	0.00715366	0.173263	Gh_A06G131500(LAC14);Gh_A10G210000(TPA1);Gh_A12G008700(COL13);Gh_D06G125400(LAC14);Gh_D10G232900(TPA1);Gh_D12G008100(COL13)
GO:0010260	organ senescence	4	63	0.00763689	0.173263	Gh_A12G185600(NAP2);Gh_D09G145300(NHL10);Gh_D12G181600(NAP1);MSTRG.61244(NAC047)
GO:0010638	positive regulation of organelle organization	3	33	0.00771201	0.173263	Gh_A09G081500(AMSH3);Gh_D02G173500(ARP3);Gh_D09G074900(AMSH3)
GO:0051130	positive regulation of cellular component organization	3	33	0.00771201	0.173263	Gh_A09G081500(AMSH3);Gh_D02G173500(ARP3);Gh_D09G074900(AMSH3)
GO:0050832	defense response to fungus	3	34	0.00838232	0.182248	Gh_A06G156000(PUB17);Gh_A12G251600(OSM34);Gh_D12G246400(OSM34)
GO:0000911	cytokinesis by cell plate formation	2	12	0.00922733	0.194351	Gh_A05G099900(MOR1);Gh_D05G112200(MOR1)
GO:0002376	immune system process	10	347	0.0113618	0.232056	Gh_A05G282700(--);Gh_A06G153900(CAMRLK);Gh_A06G156000(PUB17);Gh_A13G069000(PIX13);Gh_D06G219500(WRKY40);Gh_D09G145300(NHL10);Gh_D10G131700(EP3);Gh_D13G062000(PIX13);Gh_D13G121800(XRN4);MSTRG.35247(ERF113)
GO:0006865	amino acid transport	5	111	0.0122431	0.234361	Gh_A05G282700(--);Gh_D07G165600(ABCC5);Gh_D10G071700(BAC2);Gh_D12G014900(OM64);MSTRG.25864(OM64)
GO:0009110	vitamin biosynthetic process	2	14	0.0125178	0.234361	Gh_A04G110900(PDX1);Gh_D04G149200(PDX1)
GO:0042364	water-soluble vitamin biosynthetic process	2	14	0.0125178	0.234361	Gh_A04G110900(PDX1);Gh_D04G149200(PDX1)
GO:0060255	regulation of macromolecule metabolic process	50	2984	0.0142556	0.259684	Gh_A02G023200(HSFA5);Gh_A02G045500(ERF1B);Gh_A03G036200(WRKY24);Gh_A05G099900(MOR1);Gh_A05G229200(ERF110);Gh_A06G069200(MBF1C);Gh_A07G150100(CRF5);Gh_A08G186800(CKB1);Gh_A08G190700(ERF1A);Gh_A11G061600(NAC082);Gh_A11G101700(CRF5);Gh_A11G116300(BZIP53);Gh_A12G008700(COL13);Gh_A12G185600(NAP2);Gh_A13G053500(TEM1);Gh_A13G187000(NAC047);Gh_D01G084200(PAT1);Gh_D02G050400(ERF1B);Gh_D03G161000(WRKY24);G…
GO:0019222	regulation of metabolic process	58	3579	0.0157882	0.280034	Gh_A02G023200(HSFA5);Gh_A02G045500(ERF1B);Gh_A03G036200(WRKY24);Gh_A04G110900(PDX1);Gh_A05G099900(MOR1);Gh_A05G229200(ERF110);Gh_A06G069200(MBF1C);Gh_A07G150100(CRF5);Gh_A07G212600(At5g35735);Gh_A08G186800(CKB1);Gh_A08G190700(ERF1A);Gh_A11G061600(NAC082);Gh_A11G070400(B'ETA);Gh_A11G101700(CRF5);Gh_A11G116300(BZIP53);Gh_A11G312800(Mge1);Gh_A12G008700(COL13);Gh_A12G185600(NAP2);Gh_A13G053500(TEM1);…
GO:0008614	pyridoxine metabolic process	2	17	0.0182592	0.293017	Gh_A04G110900(PDX1);Gh_D04G149200(PDX1)
GO:0010431	seed maturation	2	17	0.0182592	0.293017	Gh_A11G116300(BZIP53);Gh_D11G118200(BZIP53)
GO:0021700	developmental maturation	2	17	0.0182592	0.293017	Gh_A11G116300(BZIP53);Gh_D11G118200(BZIP53)
GO:0042816	vitamin B6 metabolic process	2	17	0.0182592	0.293017	Gh_A04G110900(PDX1);Gh_D04G149200(PDX1)
GO:0002252	immune effector process	4	83	0.0194823	0.305374	Gh_D06G219500(WRKY40);Gh_D09G145300(NHL10);Gh_D10G131700(EP3);MSTRG.35247(ERF113)
GO:0009891	positive regulation of biosynthetic process	4	89	0.0244598	0.344401	Gh_A07G212600(At5g35735);Gh_A12G008700(COL13);Gh_D08G116300(TTG1);Gh_D12G008100(COL13)
GO:0009060	aerobic respiration	1	2	0.0245271	0.344401	Gh_D02G218300(AOMI)
GO:0017003	protein-heme linkage	1	2	0.0245271	0.344401	Gh_A01G256500(CCME)
GO:0032104	regulation of response to extracellular stimulus	1	2	0.0245271	0.344401	Gh_D07G055500(WRKY75)
GO:0050826	response to freezing	1	2	0.0245271	0.344401	MSTRG.35247(ERF113)
GO:0009699	phenylpropanoid biosynthetic process	4	91	0.0262743	0.359612	Gh_A10G210000(TPA1);Gh_A12G008700(COL13);Gh_D10G232900(TPA1);Gh_D12G008100(COL13)
GO:0009057	macromolecule catabolic process	15	698	0.0271758	0.359612	Gh_A01G193200(CHIA1);Gh_A05G015200(RPT6A);Gh_A05G128400(RPT1A);Gh_A07G170900(At5g48900);Gh_A09G233100(EP3);Gh_A10G238000(COI1);Gh_A11G104400(SINAT3);Gh_D06G056000(CHIT1B);Gh_D07G168300(At5g48900);Gh_D08G155400(TBL2);Gh_D10G131700(EP3);Gh_D10G131900(EP3);Gh_D11G086700(PECS-2.1);Gh_D13G121800(XRN4);MSTRG.22170(DCP2)
GO:0001932	regulation of protein phosphorylation	4	92	0.027211	0.359612	Gh_A08G186800(CKB1);Gh_D07G207900(IBR5);Gh_D08G034800(CKB1);Gh_D08G183600(CKB1)
GO:0006560	proline metabolic process	2	22	0.0297892	0.381102	Gh_D07G193100(POX2);Gh_D10G071700(BAC2)
GO:0044036	cell wall macromolecule metabolic process	7	241	0.0304702	0.381102	Gh_A01G193200(CHIA1);Gh_A09G233100(EP3);Gh_D05G105500(IRX7);Gh_D06G056000(CHIT1B);Gh_D10G131700(EP3);Gh_D10G131900(EP3);Gh_D13G121800(XRN4)
GO:0010468	regulation of gene expression	45	2761	0.0305334	0.381102	Gh_A02G023200(HSFA5);Gh_A02G045500(ERF1B);Gh_A03G036200(WRKY24);Gh_A05G099900(MOR1);Gh_A05G229200(ERF110);Gh_A06G069200(MBF1C);Gh_A07G150100(CRF5);Gh_A08G190700(ERF1A);Gh_A11G061600(NAC082);Gh_A11G101700(CRF5);Gh_A11G116300(BZIP53);Gh_A12G008700(COL13);Gh_A12G185600(NAP2);Gh_A13G053500(TEM1);Gh_A13G187000(NAC047);Gh_D01G084200(PAT1);Gh_D02G050400(ERF1B);Gh_D03G161000(WRKY24);Gh_D04G035700(NAC081)…
GO:0042325	regulation of phosphorylation	4	97	0.0321921	0.3945	Gh_A08G186800(CKB1);Gh_D07G207900(IBR5);Gh_D08G034800(CKB1);Gh_D08G183600(CKB1)
GO:0044260	cellular macromolecule metabolic process	115	8104	0.0333119	0.400932	Gh_A01G054900(--);Gh_A01G193200(CHIA1);Gh_A01G256500(CCME);Gh_A02G003600(PBL15);Gh_A02G023200(HSFA5);Gh_A02G043500(CSLG2);Gh_A02G045500(ERF1B);Gh_A02G133400(WAK2);Gh_A03G152500(SKIP14);Gh_A03G220000(CYP40);Gh_A04G110900(PDX1);Gh_A05G052400(STY13);Gh_A05G099900(MOR1);Gh_A05G134100(At1g32860);Gh_A05G149700(ENDO4);Gh_A05G229200(ERF110);Gh_A05G294100(LECRKS4);Gh_A06G069200(MBF1C);Gh_A06G139400(CRK29)…
GO:0006558	L-phenylalanine metabolic process	2	24	0.0350254	0.407019	Gh_A10G210000(TPA1);Gh_D10G232900(TPA1)
GO:1902221	erythrose 4-phosphate/phosphoenolpyruvate family amino acid metabolic process	2	24	0.0350254	0.407019	Gh_A10G210000(TPA1);Gh_D10G232900(TPA1)
GO:0042981	regulation of apoptotic process	1	3	0.036565	0.417708	Gh_A11G132400(VIT_01s0010g01180)
GO:0019220	regulation of phosphate metabolic process	4	103	0.0388299	0.429039	Gh_A08G186800(CKB1);Gh_D07G207900(IBR5);Gh_D08G034800(CKB1);Gh_D08G183600(CKB1)
GO:0051174	regulation of phosphorus metabolic process	4	103	0.0388299	0.429039	Gh_A08G186800(CKB1);Gh_D07G207900(IBR5);Gh_D08G034800(CKB1);Gh_D08G183600(CKB1)
GO:0009108	coenzyme biosynthetic process	4	107	0.0436578	0.473312	Gh_A04G110900(PDX1);Gh_D04G149200(PDX1);Gh_D05G277600(--);Gh_D08G123200(At1g55090)
GO:0048518	positive regulation of biological process	9	382	0.0483211	0.473312	Gh_A04G110900(PDX1);Gh_A07G212600(At5g35735);Gh_A09G081500(AMSH3);Gh_A12G008700(COL13);Gh_D02G173500(ARP3);Gh_D04G149200(PDX1);Gh_D08G116300(TTG1);Gh_D09G074900(AMSH3);Gh_D12G008100(COL13)
GO:0008544	epidermis development	1	4	0.0484548	0.473312	Gh_D04G131300(JKD)
GO:0009615	response to virus	1	4	0.0484548	0.473312	Gh_D06G219500(WRKY40)
GO:0009913	epidermal cell differentiation	1	4	0.0484548	0.473312	Gh_D04G131300(JKD)
GO:0010586	miRNA metabolic process	1	4	0.0484548	0.473312	Gh_D13G121800(XRN4)
GO:0050688	regulation of defense response to virus	1	4	0.0484548	0.473312	Gh_D06G219500(WRKY40)
GO:0051607	defense response to virus	1	4	0.0484548	0.473312	Gh_D06G219500(WRKY40)
GO:0006464	cellular protein modification process	56	3681	0.0520919	0.50157	Gh_A01G256500(CCME);Gh_A02G003600(PBL15);Gh_A02G133400(WAK2);Gh_A03G152500(SKIP14);Gh_A05G052400(STY13);Gh_A05G099900(MOR1);Gh_A05G294100(LECRKS4);Gh_A06G139400(CRK29);Gh_A06G153900(CAMRLK);Gh_A06G156000(PUB17);Gh_A07G000800(STY13);Gh_A07G221700(OXI1);Gh_A08G095500(GALT3);Gh_A08G186800(CKB1);Gh_A09G048300(YDA);Gh_A09G081500(AMSH3);Gh_A10G018000(LECRK71);Gh_A10G078700(CKA1);Gh_A10G149300(WNK5);Gh_…
GO:0036211	protein modification process	56	3693	0.0548066	0.515198	Gh_A01G256500(CCME);Gh_A02G003600(PBL15);Gh_A02G133400(WAK2);Gh_A03G152500(SKIP14);Gh_A05G052400(STY13);Gh_A05G099900(MOR1);Gh_A05G294100(LECRKS4);Gh_A06G139400(CRK29);Gh_A06G153900(CAMRLK);Gh_A06G156000(PUB17);Gh_A07G000800(STY13);Gh_A07G221700(OXI1);Gh_A08G095500(GALT3);Gh_A08G186800(CKB1);Gh_A09G048300(YDA);Gh_A09G081500(AMSH3);Gh_A10G018000(LECRK71);Gh_A10G078700(CKA1);Gh_A10G149300(WNK5);Gh_…
GO:0015893	drug transport	2	31	0.0558004	0.515198	Gh_A06G029900(DTX48);Gh_D07G165600(ABCC5)
GO:0042493	response to drug	2	31	0.0558004	0.515198	Gh_A06G029900(DTX48);Gh_D07G165600(ABCC5)
GO:1901565	organonitrogen compound catabolic process	5	168	0.057599	0.524617	Gh_A01G193200(CHIA1);Gh_A09G233100(EP3);Gh_D06G056000(CHIT1B);Gh_D10G131700(EP3);Gh_D10G131900(EP3)
GO:0046459	short-chain fatty acid metabolic process	1	5	0.0601985	0.540984	Gh_A10G173400(AAE7)
GO:0015822	ornithine transport	1	6	0.0717978	0.612553	Gh_D10G071700(BAC2)
GO:0017006	protein-tetrapyrrole linkage	1	6	0.0717978	0.612553	Gh_A01G256500(CCME)
GO:0043446	cellular alkane metabolic process	1	6	0.0717978	0.612553	Gh_A08G270600(CER3)
GO:0070071	proton-transporting two-sector ATPase complex assembly	1	6	0.0717978	0.612553	Gh_A05G344600(--)
GO:0009808	lignin metabolic process	2	37	0.0762052	0.642029	Gh_A06G131500(LAC14);Gh_D06G125400(LAC14)
GO:0032504	multicellular organism reproduction	2	38	0.0798056	0.655963	Gh_A11G116300(BZIP53);Gh_D11G118200(BZIP53)
GO:0048609	multicellular organismal reproductive process	2	38	0.0798056	0.655963	Gh_A11G116300(BZIP53);Gh_D11G118200(BZIP53)
GO:0006915	apoptotic process	1	7	0.0832544	0.661772	Gh_A11G132400(VIT_01s0010g01180)
GO:0006213	pyrimidine nucleoside metabolic process	2	39	0.0834579	0.661772	Gh_D04G116500(URH1);MSTRG.58535(RPI2)
GO:0046131	pyrimidine ribonucleoside metabolic process	2	39	0.0834579	0.661772	Gh_D04G116500(URH1);MSTRG.58535(RPI2)
GO:0035556	intracellular signal transduction	10	497	0.0896087	0.688473	Gh_A02G045500(ERF1B);Gh_A06G069200(MBF1C);Gh_D02G050400(ERF1B);Gh_D06G067300(MBF1C);Gh_D06G219500(WRKY40);Gh_D07G207900(IBR5);Gh_D09G201400(ERF061);Gh_D10G169100(ERF1B);Gh_D13G121800(XRN4);MSTRG.35247(ERF113)
GO:0010941	regulation of cell death	7	310	0.0904931	0.688473	Gh_A07G212600(At5g35735);Gh_A11G132400(VIT_01s0010g01180);Gh_D06G219500(WRKY40);Gh_D08G116300(TTG1);Gh_D09G145300(NHL10);Gh_D12G014900(OM64);MSTRG.25864(OM64)
GO:0043067	regulation of programmed cell death	7	310	0.0904931	0.688473	Gh_A07G212600(At5g35735);Gh_A11G132400(VIT_01s0010g01180);Gh_D06G219500(WRKY40);Gh_D08G116300(TTG1);Gh_D09G145300(NHL10);Gh_D12G014900(OM64);MSTRG.25864(OM64)
GO:0009608	response to symbiont	2	41	0.0909111	0.688473	Gh_A10G011800(TP53I3);MSTRG.38923(PA1024)
GO:0010243	response to organonitrogen compound	5	195	0.0944834	0.692829	Gh_A13G069000(PIX13);Gh_D09G145300(NHL10);Gh_D10G131700(EP3);Gh_D13G062000(PIX13);MSTRG.35247(ERF113)
GO:0000959	mitochondrial RNA metabolic process	1	8	0.0945702	0.692829	Gh_D02G208000(ALATS)
GO:0031023	microtubule organizing center organization	1	8	0.0945702	0.692829	Gh_D11G070200(AUG6)
GO:0009072	aromatic amino acid family metabolic process	4	142	0.0992986	0.715512	Gh_A10G210000(TPA1);Gh_D10G232900(TPA1);MSTRG.35247(ERF113);MSTRG.38923(PA1024)
GO:0016265	death	8	380	0.0997895	0.715512	Gh_A07G212600(At5g35735);Gh_A11G132400(VIT_01s0010g01180);Gh_D06G219500(WRKY40);Gh_D08G116300(TTG1);Gh_D09G145300(NHL10);Gh_D12G014900(OM64);MSTRG.25864(OM64);MSTRG.58535(RPI2)
GO:0009814	defense response, incompatible interaction	4	143	0.101223	0.718149	Gh_A05G282700(--);Gh_A06G153900(CAMRLK);Gh_A13G069000(PIX13);Gh_D13G062000(PIX13)
GO:0016071	mRNA metabolic process	3	91	0.102728	0.720285	Gh_A13G162100(At3g20650);Gh_D13G121800(XRN4);MSTRG.22170(DCP2)
GO:0009056	catabolic process	18	1055	0.103661	0.720285	Gh_A01G193200(CHIA1);Gh_A02G003600(PBL15);Gh_A05G015200(RPT6A);Gh_A05G128400(RPT1A);Gh_A07G170900(At5g48900);Gh_A09G233100(EP3);Gh_A10G238000(COI1);Gh_A11G104400(SINAT3);Gh_D06G056000(CHIT1B);Gh_D07G168300(At5g48900);Gh_D08G155400(TBL2);Gh_D08G248300(--);Gh_D10G122800(PBL16);Gh_D10G131700(EP3);Gh_D10G131900(EP3);Gh_D11G086700(PECS-2.1);Gh_D13G121800(XRN4);MSTRG.22170(DCP2)
GO:1901135	carbohydrate derivative metabolic process	13	717	0.108374	0.742057	Gh_A01G193200(CHIA1);Gh_A09G233100(EP3);Gh_A12G170900(RPI2);Gh_A12G224600(--);Gh_D04G116500(URH1);Gh_D06G056000(CHIT1B);Gh_D07G055500(WRKY75);Gh_D09G257900(--);Gh_D10G131700(EP3);Gh_D10G131900(EP3);Gh_D13G121800(XRN4);MSTRG.49456(PAP29);MSTRG.58535(RPI2)
GO:0012501	programmed cell death	7	326	0.11016	0.742057	Gh_A07G212600(At5g35735);Gh_A11G132400(VIT_01s0010g01180);Gh_D06G219500(WRKY40);Gh_D08G116300(TTG1);Gh_D09G145300(NHL10);Gh_D12G014900(OM64);MSTRG.25864(OM64)
GO:0006402	mRNA catabolic process	2	46	0.11033	0.742057	Gh_D13G121800(XRN4);MSTRG.22170(DCP2)
GO:0048522	positive regulation of cellular process	3	95	0.113056	0.742057	Gh_A09G081500(AMSH3);Gh_D02G173500(ARP3);Gh_D09G074900(AMSH3)
GO:0006820	anion transport	10	524	0.115726	0.742057	Gh_A05G282700(--);Gh_A13G145900(CLC-F);Gh_A13G187000(NAC047);Gh_D07G165600(ABCC5);Gh_D10G071700(BAC2);Gh_D10G131700(EP3);Gh_D12G014900(OM64);MSTRG.25864(OM64);MSTRG.35247(ERF113);MSTRG.61244(NAC047)
GO:0002697	regulation of immune effector process	1	10	0.116786	0.742057	Gh_D06G219500(WRKY40)
GO:0006955	immune response	6	269	0.116898	0.742057	Gh_A05G282700(--);Gh_A06G153900(CAMRLK);Gh_A06G156000(PUB17);Gh_A13G069000(PIX13);Gh_D13G062000(PIX13);Gh_D13G121800(XRN4)
GO:0045087	innate immune response	6	269	0.116898	0.742057	Gh_A05G282700(--);Gh_A06G153900(CAMRLK);Gh_A06G156000(PUB17);Gh_A13G069000(PIX13);Gh_D13G062000(PIX13);Gh_D13G121800(XRN4)
GO:0044237	cellular metabolic process	161	12232	0.117143	0.742057	Gh_A01G054900(--);Gh_A01G193200(CHIA1);Gh_A01G256500(CCME);Gh_A02G003600(PBL15);Gh_A02G023200(HSFA5);Gh_A02G043500(CSLG2);Gh_A02G045500(ERF1B);Gh_A02G133400(WAK2);Gh_A03G032800(At4g26390);Gh_A03G152500(SKIP14);Gh_A03G220000(CYP40);Gh_A04G110900(PDX1);Gh_A05G052400(STY13);Gh_A05G099900(MOR1);Gh_A05G134100(At1g32860);Gh_A05G149700(ENDO4);Gh_A05G229200(ERF110);Gh_A05G294100(LECRKS4);Gh_A05G326000(FB…
GO:0009889	regulation of biosynthetic process	16	935	0.117804	0.742057	Gh_A05G229200(ERF110);Gh_A06G069200(MBF1C);Gh_A07G212600(At5g35735);Gh_A11G116300(BZIP53);Gh_A12G008700(COL13);Gh_D05G147600(TCP2);Gh_D05G245400(ERF110);Gh_D06G067300(MBF1C);Gh_D06G152100(NAC073);Gh_D07G055500(WRKY75);Gh_D08G116300(TTG1);Gh_D11G118200(BZIP53);Gh_D12G008100(COL13);Gh_D13G121800(XRN4);MSTRG.35247(ERF113);MSTRG.49456(PAP29)
GO:0043412	macromolecule modification	57	3982	0.121983	0.761262	Gh_A01G256500(CCME);Gh_A02G003600(PBL15);Gh_A02G133400(WAK2);Gh_A03G152500(SKIP14);Gh_A05G052400(STY13);Gh_A05G099900(MOR1);Gh_A05G294100(LECRKS4);Gh_A06G139400(CRK29);Gh_A06G153900(CAMRLK);Gh_A06G156000(PUB17);Gh_A07G000800(STY13);Gh_A07G221700(OXI1);Gh_A08G095500(GALT3);Gh_A08G186800(CKB1);Gh_A09G048300(YDA);Gh_A09G081500(AMSH3);Gh_A10G018000(LECRK71);Gh_A10G078700(CKA1);Gh_A10G149300(WNK5);Gh_…
GO:0019359	nicotinamide nucleotide biosynthetic process	1	11	0.127689	0.775339	Gh_D08G123200(At1g55090)
GO:0030855	epithelial cell differentiation	1	11	0.127689	0.775339	Gh_D04G131300(JKD)
GO:0046337	phosphatidylethanolamine metabolic process	1	11	0.127689	0.775339	MSTRG.60491(AAPT2)
GO:0006401	RNA catabolic process	2	51	0.130711	0.785774	Gh_D13G121800(XRN4);MSTRG.22170(DCP2)
GO:0008219	cell death	7	344	0.134774	0.785774	Gh_A07G212600(At5g35735);Gh_A11G132400(VIT_01s0010g01180);Gh_D06G219500(WRKY40);Gh_D08G116300(TTG1);Gh_D09G145300(NHL10);Gh_D12G014900(OM64);MSTRG.25864(OM64)
GO:0033043	regulation of organelle organization	4	160	0.136442	0.785774	Gh_A09G081500(AMSH3);Gh_D02G173500(ARP3);Gh_D09G074900(AMSH3);Gh_D13G121800(XRN4)
GO:0000956	nuclear-transcribed mRNA catabolic process	1	12	0.138459	0.785774	Gh_D13G121800(XRN4)
GO:0048528	post-embryonic root development	2	53	0.13909	0.785774	Gh_D04G131300(JKD);Gh_D07G055500(WRKY75)
GO:0051049	regulation of transport	5	223	0.142693	0.785774	Gh_A09G081500(AMSH3);Gh_A13G145900(CLC-F);Gh_D09G074900(AMSH3);Gh_D12G014900(OM64);MSTRG.25864(OM64)
GO:0009863	salicylic acid mediated signaling pathway	4	163	0.143117	0.785774	Gh_A07G212600(At5g35735);Gh_D06G219500(WRKY40);Gh_D09G145300(NHL10);Gh_D12G250400(BEL1)
GO:0071446	cellular response to salicylic acid stimulus	4	163	0.143117	0.785774	Gh_A07G212600(At5g35735);Gh_D06G219500(WRKY40);Gh_D09G145300(NHL10);Gh_D12G250400(BEL1)
GO:0046496	nicotinamide nucleotide metabolic process	5	224	0.144585	0.785774	Gh_A04G110900(PDX1);Gh_A05G326000(FBA3);Gh_Contig00785_ERROPOS280090G000200(FBA3);Gh_D04G149200(PDX1);Gh_D08G123200(At1g55090)
GO:0006355	regulation of transcription, DNA-templated	12	687	0.144585	0.785774	Gh_A05G229200(ERF110);Gh_A06G069200(MBF1C);Gh_A11G116300(BZIP53);Gh_D05G147600(TCP2);Gh_D05G245400(ERF110);Gh_D06G067300(MBF1C);Gh_D06G152100(NAC073);Gh_D07G055500(WRKY75);Gh_D11G118200(BZIP53);Gh_D13G121800(XRN4);MSTRG.35247(ERF113);MSTRG.49456(PAP29)
GO:1903506	regulation of nucleic acid-templated transcription	12	687	0.144585	0.785774	Gh_A05G229200(ERF110);Gh_A06G069200(MBF1C);Gh_A11G116300(BZIP53);Gh_D05G147600(TCP2);Gh_D05G245400(ERF110);Gh_D06G067300(MBF1C);Gh_D06G152100(NAC073);Gh_D07G055500(WRKY75);Gh_D11G118200(BZIP53);Gh_D13G121800(XRN4);MSTRG.35247(ERF113);MSTRG.49456(PAP29)
GO:0009751	response to salicylic acid	4	164	0.14537	0.785774	Gh_A07G212600(At5g35735);Gh_D06G219500(WRKY40);Gh_D09G145300(NHL10);Gh_D12G250400(BEL1)
GO:1901575	organic substance catabolic process	16	970	0.146967	0.785774	Gh_A01G193200(CHIA1);Gh_A05G015200(RPT6A);Gh_A05G128400(RPT1A);Gh_A07G170900(At5g48900);Gh_A09G233100(EP3);Gh_A10G238000(COI1);Gh_A11G104400(SINAT3);Gh_D06G056000(CHIT1B);Gh_D07G168300(At5g48900);Gh_D08G155400(TBL2);Gh_D08G248300(--);Gh_D10G131700(EP3);Gh_D10G131900(EP3);Gh_D11G086700(PECS-2.1);Gh_D13G121800(XRN4);MSTRG.22170(DCP2)
GO:0009611	response to wounding	1	13	0.149095	0.785774	Gh_A10G238000(COI1)
GO:0043090	amino acid import	1	13	0.149095	0.785774	Gh_D10G071700(BAC2)
GO:0043092	L-amino acid import	1	13	0.149095	0.785774	Gh_D10G071700(BAC2)
GO:0019362	pyridine nucleotide metabolic process	5	227	0.150323	0.785774	Gh_A04G110900(PDX1);Gh_A05G326000(FBA3);Gh_Contig00785_ERROPOS280090G000200(FBA3);Gh_D04G149200(PDX1);Gh_D08G123200(At1g55090)
GO:2001141	regulation of RNA biosynthetic process	12	694	0.152003	0.785774	Gh_A05G229200(ERF110);Gh_A06G069200(MBF1C);Gh_A11G116300(BZIP53);Gh_D05G147600(TCP2);Gh_D05G245400(ERF110);Gh_D06G067300(MBF1C);Gh_D06G152100(NAC073);Gh_D07G055500(WRKY75);Gh_D11G118200(BZIP53);Gh_D13G121800(XRN4);MSTRG.35247(ERF113);MSTRG.49456(PAP29)
GO:0009893	positive regulation of metabolic process	6	291	0.152082	0.785774	Gh_A04G110900(PDX1);Gh_A07G212600(At5g35735);Gh_A12G008700(COL13);Gh_D04G149200(PDX1);Gh_D08G116300(TTG1);Gh_D12G008100(COL13)
GO:0070647	protein modification by small protein conjugation or removal	11	630	0.157912	0.785774	Gh_A03G152500(SKIP14);Gh_A06G156000(PUB17);Gh_A09G081500(AMSH3);Gh_A10G238000(COI1);Gh_A11G104400(SINAT3);Gh_A12G090200(CYP65);Gh_D02G171500(SKIP14);Gh_D02G196300(PUB44);Gh_D07G207900(IBR5);Gh_D09G074900(AMSH3);Gh_D11G250500(PUB27)
GO:0032879	regulation of localization	5	231	0.158121	0.785774	Gh_A09G081500(AMSH3);Gh_A13G145900(CLC-F);Gh_D09G074900(AMSH3);Gh_D12G014900(OM64);MSTRG.25864(OM64)
GO:1902410	mitotic cytokinetic process	4	170	0.159174	0.785774	Gh_A05G099900(MOR1);Gh_A10G020500(GBP6);Gh_D05G112200(MOR1);Gh_D07G165600(ABCC5)
GO:0019363	pyridine nucleotide biosynthetic process	1	14	0.159601	0.785774	Gh_D08G123200(At1g55090)
GO:0019682	glyceraldehyde-3-phosphate metabolic process	1	14	0.159601	0.785774	Gh_A12G170900(RPI2)
GO:0043900	regulation of multi-organism process	1	14	0.159601	0.785774	Gh_D06G219500(WRKY40)
GO:0070192	chromosome organization involved in meiotic cell cycle	2	59	0.164864	0.785774	Gh_A05G099900(MOR1);Gh_D05G112200(MOR1)
GO:0051252	regulation of RNA metabolic process	12	707	0.166297	0.785774	Gh_A05G229200(ERF110);Gh_A06G069200(MBF1C);Gh_A11G116300(BZIP53);Gh_D05G147600(TCP2);Gh_D05G245400(ERF110);Gh_D06G067300(MBF1C);Gh_D06G152100(NAC073);Gh_D07G055500(WRKY75);Gh_D11G118200(BZIP53);Gh_D13G121800(XRN4);MSTRG.35247(ERF113);MSTRG.49456(PAP29)
GO:0009247	glycolipid biosynthetic process	3	114	0.166833	0.785774	Gh_A12G224600(--);Gh_D07G055500(WRKY75);MSTRG.49456(PAP29)
GO:0046907	intracellular transport	18	1139	0.169564	0.785774	Gh_A01G256500(CCME);Gh_A05G098700(At1g30630);Gh_A05G282700(--);Gh_A07G212600(At5g35735);Gh_A09G081500(AMSH3);Gh_A11G116300(BZIP53);Gh_D02G208000(ALATS);Gh_D06G219500(WRKY40);Gh_D07G165600(ABCC5);Gh_D08G116300(TTG1);Gh_D08G155400(TBL2);Gh_D08G248300(--);Gh_D09G074900(AMSH3);Gh_D09G145300(NHL10);Gh_D11G118200(BZIP53);Gh_D12G014900(OM64);MSTRG.22170(DCP2);MSTRG.25864(OM64)
GO:0015807	L-amino acid transport	1	15	0.169978	0.785774	Gh_D10G071700(BAC2)
GO:0072524	pyridine-containing compound metabolic process	5	237	0.17012	0.785774	Gh_A04G110900(PDX1);Gh_A05G326000(FBA3);Gh_Contig00785_ERROPOS280090G000200(FBA3);Gh_D04G149200(PDX1);Gh_D08G123200(At1g55090)
GO:0016482	cytoplasmic transport	7	369	0.173008	0.785774	Gh_A05G282700(--);Gh_D02G208000(ALATS);Gh_D07G165600(ABCC5);Gh_D08G248300(--);Gh_D12G014900(OM64);MSTRG.22170(DCP2);MSTRG.25864(OM64)
GO:0051649	establishment of localization in cell	18	1143	0.173165	0.785774	Gh_A01G256500(CCME);Gh_A05G098700(At1g30630);Gh_A05G282700(--);Gh_A07G212600(At5g35735);Gh_A09G081500(AMSH3);Gh_A11G116300(BZIP53);Gh_D02G208000(ALATS);Gh_D06G219500(WRKY40);Gh_D07G165600(ABCC5);Gh_D08G116300(TTG1);Gh_D08G155400(TBL2);Gh_D08G248300(--);Gh_D09G074900(AMSH3);Gh_D09G145300(NHL10);Gh_D11G118200(BZIP53);Gh_D12G014900(OM64);MSTRG.22170(DCP2);MSTRG.25864(OM64)
GO:0000281	mitotic cytokinesis	4	176	0.17344	0.785774	Gh_A05G099900(MOR1);Gh_A10G020500(GBP6);Gh_D05G112200(MOR1);Gh_D07G165600(ABCC5)
GO:0032506	cytokinetic process	4	176	0.17344	0.785774	Gh_A05G099900(MOR1);Gh_A10G020500(GBP6);Gh_D05G112200(MOR1);Gh_D07G165600(ABCC5)
GO:0006766	vitamin metabolic process	2	61	0.173634	0.785774	Gh_A04G110900(PDX1);Gh_D04G149200(PDX1)
GO:0006767	water-soluble vitamin metabolic process	2	61	0.173634	0.785774	Gh_A04G110900(PDX1);Gh_D04G149200(PDX1)
GO:0044267	cellular protein metabolic process	63	4564	0.174814	0.785774	Gh_A01G256500(CCME);Gh_A02G003600(PBL15);Gh_A02G133400(WAK2);Gh_A03G152500(SKIP14);Gh_A03G220000(CYP40);Gh_A05G052400(STY13);Gh_A05G099900(MOR1);Gh_A05G294100(LECRKS4);Gh_A06G069200(MBF1C);Gh_A06G139400(CRK29);Gh_A06G153900(CAMRLK);Gh_A06G156000(PUB17);Gh_A07G000800(STY13);Gh_A07G221700(OXI1);Gh_A08G095500(GALT3);Gh_A08G186800(CKB1);Gh_A08G279200(EMB1027);Gh_A09G048300(YDA);Gh_A09G081500(AMSH3);G…
GO:0043170	macromolecule metabolic process	137	10453	0.177149	0.785774	Gh_A01G054900(--);Gh_A01G193200(CHIA1);Gh_A01G256500(CCME);Gh_A02G003600(PBL15);Gh_A02G023200(HSFA5);Gh_A02G043500(CSLG2);Gh_A02G045500(ERF1B);Gh_A02G133400(WAK2);Gh_A03G036200(WRKY24);Gh_A03G152500(SKIP14);Gh_A03G220000(CYP40);Gh_A04G110900(PDX1);Gh_A05G015200(RPT6A);Gh_A05G052400(STY13);Gh_A05G099900(MOR1);Gh_A05G128400(RPT1A);Gh_A05G134100(At1g32860);Gh_A05G149700(ENDO4);Gh_A05G229200(ERF110);…
GO:0061640	cytoskeleton-dependent cytokinesis	4	178	0.178291	0.785774	Gh_A05G099900(MOR1);Gh_A10G020500(GBP6);Gh_D05G112200(MOR1);Gh_D07G165600(ABCC5)
GO:0006351	transcription, DNA-templated	13	789	0.179002	0.785774	Gh_A05G229200(ERF110);Gh_A06G069200(MBF1C);Gh_A11G116300(BZIP53);Gh_D05G147600(TCP2);Gh_D05G245400(ERF110);Gh_D06G067300(MBF1C);Gh_D06G126600(ERF110);Gh_D06G152100(NAC073);Gh_D07G055500(WRKY75);Gh_D11G118200(BZIP53);Gh_D13G121800(XRN4);MSTRG.35247(ERF113);MSTRG.49456(PAP29)
GO:0097659	nucleic acid-templated transcription	13	789	0.179002	0.785774	Gh_A05G229200(ERF110);Gh_A06G069200(MBF1C);Gh_A11G116300(BZIP53);Gh_D05G147600(TCP2);Gh_D05G245400(ERF110);Gh_D06G067300(MBF1C);Gh_D06G126600(ERF110);Gh_D06G152100(NAC073);Gh_D07G055500(WRKY75);Gh_D11G118200(BZIP53);Gh_D13G121800(XRN4);MSTRG.35247(ERF113);MSTRG.49456(PAP29)
GO:0003333	amino acid transmembrane transport	1	16	0.180227	0.785774	Gh_D10G071700(BAC2)
GO:0000272	polysaccharide catabolic process	3	119	0.18206	0.785774	Gh_A07G170900(At5g48900);Gh_D07G168300(At5g48900);Gh_D11G086700(PECS-2.1)
GO:1901698	response to nitrogen compound	6	308	0.182126	0.785774	Gh_A13G069000(PIX13);Gh_D09G145300(NHL10);Gh_D10G131700(EP3);Gh_D13G062000(PIX13);Gh_D13G121800(XRN4);MSTRG.35247(ERF113)
GO:0016052	carbohydrate catabolic process	3	121	0.188253	0.785774	Gh_A07G170900(At5g48900);Gh_D07G168300(At5g48900);Gh_D11G086700(PECS-2.1)
GO:0006821	chloride transport	1	17	0.19035	0.785774	Gh_A13G145900(CLC-F)
GO:0016032	viral process	1	17	0.19035	0.785774	MSTRG.22170(DCP2)
GO:0040034	regulation of development, heterochronic	1	17	0.19035	0.785774	Gh_D05G147600(TCP2)
GO:0006664	glycolipid metabolic process	3	123	0.1945	0.785774	Gh_A12G224600(--);Gh_D07G055500(WRKY75);MSTRG.49456(PAP29)
GO:1903509	liposaccharide metabolic process	3	123	0.1945	0.785774	Gh_A12G224600(--);Gh_D07G055500(WRKY75);MSTRG.49456(PAP29)
GO:0006605	protein targeting	12	732	0.195587	0.785774	Gh_A01G256500(CCME);Gh_A07G212600(At5g35735);Gh_A11G116300(BZIP53);Gh_D06G219500(WRKY40);Gh_D08G116300(TTG1);Gh_D08G155400(TBL2);Gh_D08G248300(--);Gh_D09G145300(NHL10);Gh_D11G118200(BZIP53);Gh_D12G014900(OM64);MSTRG.22170(DCP2);MSTRG.25864(OM64)
GO:0000910	cytokinesis	4	186	0.198136	0.785774	Gh_A05G099900(MOR1);Gh_A10G020500(GBP6);Gh_D05G112200(MOR1);Gh_D07G165600(ABCC5)
GO:0006733	oxidoreduction coenzyme metabolic process	5	251	0.199416	0.785774	Gh_A04G110900(PDX1);Gh_A05G326000(FBA3);Gh_Contig00785_ERROPOS280090G000200(FBA3);Gh_D04G149200(PDX1);Gh_D08G123200(At1g55090)
GO:0071702	organic substance transport	23	1542	0.199832	0.785774	Gh_A01G256500(CCME);Gh_A05G099900(MOR1);Gh_A05G282700(--);Gh_A07G212600(At5g35735);Gh_A11G116300(BZIP53);Gh_A13G187000(NAC047);Gh_D01G155200(At1g60070);Gh_D02G208000(ALATS);Gh_D05G112200(MOR1);Gh_D06G219500(WRKY40);Gh_D07G165600(ABCC5);Gh_D08G116300(TTG1);Gh_D08G155400(TBL2);Gh_D08G248300(--);Gh_D09G145300(NHL10);Gh_D10G071700(BAC2);Gh_D10G131700(EP3);Gh_D11G118200(BZIP53);Gh_D12G014900(OM64);MST…
GO:0072525	pyridine-containing compound biosynthetic process	1	18	0.200349	0.785774	Gh_D08G123200(At1g55090)
GO:1903825	organic acid transmembrane transport	1	18	0.200349	0.785774	Gh_D10G071700(BAC2)
GO:0048513	animal organ development	7	386	0.201409	0.785774	Gh_A12G185600(NAP2);Gh_D04G131300(JKD);Gh_D05G147600(TCP2);Gh_D07G055500(WRKY75);Gh_D09G145300(NHL10);Gh_D12G181600(NAP1);MSTRG.61244(NAC047)
GO:0009692	ethylene metabolic process	2	68	0.20485	0.785774	Gh_A07G145800(At2g46620);Gh_D07G145400(At2g46620)
GO:0043449	cellular alkene metabolic process	2	68	0.20485	0.785774	Gh_A07G145800(At2g46620);Gh_D07G145400(At2g46620)
GO:1900673	olefin metabolic process	2	68	0.20485	0.785774	Gh_A07G145800(At2g46620);Gh_D07G145400(At2g46620)
GO:0001708	cell fate specification	1	19	0.210224	0.785774	Gh_D08G116300(TTG1)
GO:0030838	positive regulation of actin filament polymerization	1	19	0.210224	0.785774	Gh_D02G173500(ARP3)
GO:0031334	positive regulation of protein complex assembly	1	19	0.210224	0.785774	Gh_D02G173500(ARP3)
GO:0032273	positive regulation of protein polymerization	1	19	0.210224	0.785774	Gh_D02G173500(ARP3)
GO:0044089	positive regulation of cellular component biogenesis	1	19	0.210224	0.785774	Gh_D02G173500(ARP3)
GO:0045010	actin nucleation	1	19	0.210224	0.785774	Gh_D02G173500(ARP3)
GO:0051495	positive regulation of cytoskeleton organization	1	19	0.210224	0.785774	Gh_D02G173500(ARP3)
GO:0060429	epithelium development	1	19	0.210224	0.785774	Gh_D04G131300(JKD)
GO:0051641	cellular localization	18	1188	0.216331	0.785774	Gh_A01G256500(CCME);Gh_A05G098700(At1g30630);Gh_A05G282700(--);Gh_A07G212600(At5g35735);Gh_A09G081500(AMSH3);Gh_A11G116300(BZIP53);Gh_D02G208000(ALATS);Gh_D06G219500(WRKY40);Gh_D07G165600(ABCC5);Gh_D08G116300(TTG1);Gh_D08G155400(TBL2);Gh_D08G248300(--);Gh_D09G074900(AMSH3);Gh_D09G145300(NHL10);Gh_D11G118200(BZIP53);Gh_D12G014900(OM64);MSTRG.22170(DCP2);MSTRG.25864(OM64)
GO:0040007	growth	8	465	0.217919	0.785774	Gh_A12G185600(NAP2);Gh_D02G173500(ARP3);Gh_D04G131300(JKD);Gh_D10G009200(emc3);Gh_D12G181600(NAP1);Gh_D13G121800(XRN4);MSTRG.61244(NAC047);MSTRG.7471(--)
GO:0034655	nucleobase-containing compound catabolic process	2	71	0.218415	0.785774	Gh_D13G121800(XRN4);MSTRG.22170(DCP2)
GO:0009834	plant-type secondary cell wall biogenesis	1	20	0.219978	0.785774	Gh_D06G152100(NAC073)
GO:0006900	membrane budding	1	21	0.229612	0.785774	Gh_A13G069200(At4g32285)
GO:0006901	vesicle coating	1	21	0.229612	0.785774	Gh_A13G069200(At4g32285)
GO:0010413	glucuronoxylan metabolic process	1	21	0.229612	0.785774	Gh_D05G105500(IRX7)
GO:0016050	vesicle organization	1	21	0.229612	0.785774	Gh_A13G069200(At4g32285)
GO:0045165	cell fate commitment	1	21	0.229612	0.785774	Gh_D08G116300(TTG1)
GO:0080090	regulation of primary metabolic process	17	1134	0.237598	0.785774	Gh_A05G229200(ERF110);Gh_A06G069200(MBF1C);Gh_A08G186800(CKB1);Gh_A11G116300(BZIP53);Gh_D05G147600(TCP2);Gh_D05G245400(ERF110);Gh_D06G067300(MBF1C);Gh_D06G152100(NAC073);Gh_D07G055500(WRKY75);Gh_D07G207900(IBR5);Gh_D08G034800(CKB1);Gh_D08G183600(CKB1);Gh_D10G217300(Os01g0270100);Gh_D11G118200(BZIP53);Gh_D13G121800(XRN4);MSTRG.35247(ERF113);MSTRG.49456(PAP29)
GO:0002831	regulation of response to biotic stimulus	1	22	0.239127	0.785774	Gh_D06G219500(WRKY40)
GO:0044403	symbiosis, encompassing mutualism through parasitism	1	22	0.239127	0.785774	MSTRG.22170(DCP2)
GO:0044419	interspecies interaction between organisms	1	22	0.239127	0.785774	MSTRG.22170(DCP2)
GO:0042743	hydrogen peroxide metabolic process	6	338	0.24016	0.785774	Gh_A09G171100(PER21);Gh_D06G152100(NAC073);Gh_D06G219500(WRKY40);Gh_D09G145300(NHL10);Gh_D09G162100(PER21);Gh_D12G175300(PER11)
GO:0009267	cellular response to starvation	4	204	0.244959	0.785774	Gh_A13G069000(PIX13);Gh_D07G055500(WRKY75);Gh_D13G062000(PIX13);MSTRG.49456(PAP29)
GO:0042594	response to starvation	4	204	0.244959	0.785774	Gh_A13G069000(PIX13);Gh_D07G055500(WRKY75);Gh_D13G062000(PIX13);MSTRG.49456(PAP29)
GO:0032446	protein modification by small protein conjugation	9	554	0.246907	0.785774	Gh_A03G152500(SKIP14);Gh_A06G156000(PUB17);Gh_A10G238000(COI1);Gh_A11G104400(SINAT3);Gh_A12G090200(CYP65);Gh_D02G171500(SKIP14);Gh_D02G196300(PUB44);Gh_D07G207900(IBR5);Gh_D11G250500(PUB27)
GO:0006020	inositol metabolic process	1	23	0.248525	0.785774	Gh_A10G052500(MIOX1)
GO:0030041	actin filament polymerization	1	23	0.248525	0.785774	Gh_D02G173500(ARP3)
GO:0030833	regulation of actin filament polymerization	1	23	0.248525	0.785774	Gh_D02G173500(ARP3)
GO:0050789	regulation of biological process	73	5491	0.249041	0.785774	Gh_A02G023200(HSFA5);Gh_A02G045500(ERF1B);Gh_A03G036200(WRKY24);Gh_A04G110900(PDX1);Gh_A05G099900(MOR1);Gh_A05G229200(ERF110);Gh_A06G069200(MBF1C);Gh_A07G150100(CRF5);Gh_A07G212600(At5g35735);Gh_A08G186800(CKB1);Gh_A08G190700(ERF1A);Gh_A09G081500(AMSH3);Gh_A10G238000(COI1);Gh_A11G061600(NAC082);Gh_A11G070400(B'ETA);Gh_A11G101700(CRF5);Gh_A11G116300(BZIP53);Gh_A11G132400(VIT_01s0010g01180);Gh_A11G…
GO:0009606	tropism	3	140	0.249356	0.785774	Gh_A05G099900(MOR1);Gh_D05G112200(MOR1);Gh_D13G121800(XRN4)
GO:0071705	nitrogen compound transport	6	344	0.252395	0.785774	Gh_A05G282700(--);Gh_D02G208000(ALATS);Gh_D07G165600(ABCC5);Gh_D10G071700(BAC2);Gh_D12G014900(OM64);MSTRG.25864(OM64)
GO:0046467	membrane lipid biosynthetic process	3	141	0.252659	0.785774	Gh_A12G224600(--);Gh_D07G055500(WRKY75);MSTRG.49456(PAP29)
GO:0009832	plant-type cell wall biogenesis	2	79	0.254888	0.785774	Gh_D05G105500(IRX7);Gh_D06G152100(NAC073)
GO:0019219	regulation of nucleobase-containing compound metabolic process	12	778	0.254973	0.785774	Gh_A05G229200(ERF110);Gh_A06G069200(MBF1C);Gh_A11G116300(BZIP53);Gh_D05G147600(TCP2);Gh_D05G245400(ERF110);Gh_D06G067300(MBF1C);Gh_D06G152100(NAC073);Gh_D07G055500(WRKY75);Gh_D11G118200(BZIP53);Gh_D13G121800(XRN4);MSTRG.35247(ERF113);MSTRG.49456(PAP29)
GO:0050794	regulation of cellular process	43	3145	0.255629	0.785774	Gh_A02G045500(ERF1B);Gh_A05G099900(MOR1);Gh_A05G229200(ERF110);Gh_A06G069200(MBF1C);Gh_A07G212600(At5g35735);Gh_A08G186800(CKB1);Gh_A09G081500(AMSH3);Gh_A10G238000(COI1);Gh_A11G070400(B'ETA);Gh_A11G116300(BZIP53);Gh_A11G132400(VIT_01s0010g01180);Gh_A13G069000(PIX13);Gh_A13G145900(CLC-F);Gh_D02G050400(ERF1B);Gh_D02G173500(ARP3);Gh_D04G131300(JKD);Gh_D05G112200(MOR1);Gh_D05G147600(TCP2);Gh_D05G2454…
GO:0031669	cellular response to nutrient levels	4	208	0.255691	0.785774	Gh_A13G069000(PIX13);Gh_D07G055500(WRKY75);Gh_D13G062000(PIX13);MSTRG.49456(PAP29)
GO:0010466	negative regulation of peptidase activity	1	24	0.257808	0.785774	Gh_D10G217300(Os01g0270100)
GO:0030162	regulation of proteolysis	1	24	0.257808	0.785774	Gh_D10G217300(Os01g0270100)
GO:0045861	negative regulation of proteolysis	1	24	0.257808	0.785774	Gh_D10G217300(Os01g0270100)
GO:0052547	regulation of peptidase activity	1	24	0.257808	0.785774	Gh_D10G217300(Os01g0270100)
GO:0098656	anion transmembrane transport	1	24	0.257808	0.785774	Gh_D10G071700(BAC2)
GO:0031668	cellular response to extracellular stimulus	4	209	0.25839	0.785774	Gh_A13G069000(PIX13);Gh_D07G055500(WRKY75);Gh_D13G062000(PIX13);MSTRG.49456(PAP29)
GO:0044550	secondary metabolite biosynthetic process	4	209	0.25839	0.785774	Gh_A10G210000(TPA1);Gh_A12G008700(COL13);Gh_D10G232900(TPA1);Gh_D12G008100(COL13)
GO:0071496	cellular response to external stimulus	4	209	0.25839	0.785774	Gh_A13G069000(PIX13);Gh_D07G055500(WRKY75);Gh_D13G062000(PIX13);MSTRG.49456(PAP29)
GO:0009696	salicylic acid metabolic process	3	143	0.259285	0.785774	Gh_A13G069000(PIX13);Gh_D06G219500(WRKY40);Gh_D13G062000(PIX13)
GO:0010087	phloem or xylem histogenesis	2	80	0.259463	0.785774	Gh_A05G134100(At1g32860);Gh_D05G148600(At5g42100)
GO:0006739	NADP metabolic process	4	211	0.263803	0.785774	Gh_A04G110900(PDX1);Gh_A05G326000(FBA3);Gh_Contig00785_ERROPOS280090G000200(FBA3);Gh_D04G149200(PDX1)
GO:0006796	phosphate-containing compound metabolic process	51	3784	0.265069	0.785774	Gh_A02G003600(PBL15);Gh_A02G133400(WAK2);Gh_A03G032800(At4g26390);Gh_A04G110900(PDX1);Gh_A05G052400(STY13);Gh_A05G294100(LECRKS4);Gh_A05G326000(FBA3);Gh_A06G153900(CAMRLK);Gh_A07G000800(STY13);Gh_A08G186800(CKB1);Gh_A09G048300(YDA);Gh_A10G018000(LECRK71);Gh_A10G078700(CKA1);Gh_A10G149300(WNK5);Gh_A11G071500(D6PKL3);Gh_A12G170900(RPI2);Gh_A12G227700(CDKF-4);Gh_A13G069000(PIX13);Gh_Contig00288G0021…
GO:0042537	benzene-containing compound metabolic process	3	145	0.265934	0.785774	Gh_A13G069000(PIX13);Gh_D06G219500(WRKY40);Gh_D13G062000(PIX13)
GO:0031667	response to nutrient levels	4	212	0.266518	0.785774	Gh_A13G069000(PIX13);Gh_D07G055500(WRKY75);Gh_D13G062000(PIX13);MSTRG.49456(PAP29)
GO:0008064	regulation of actin polymerization or depolymerization	1	25	0.266976	0.785774	Gh_D02G173500(ARP3)
GO:0030832	regulation of actin filament length	1	25	0.266976	0.785774	Gh_D02G173500(ARP3)
GO:0032271	regulation of protein polymerization	1	25	0.266976	0.785774	Gh_D02G173500(ARP3)
GO:0032956	regulation of actin cytoskeleton organization	1	25	0.266976	0.785774	Gh_D02G173500(ARP3)
GO:0032970	regulation of actin filament-based process	1	25	0.266976	0.785774	Gh_D02G173500(ARP3)
GO:0043254	regulation of protein complex assembly	1	25	0.266976	0.785774	Gh_D02G173500(ARP3)
GO:0051258	protein polymerization	1	25	0.266976	0.785774	Gh_D02G173500(ARP3)
GO:0009991	response to extracellular stimulus	4	213	0.269238	0.787188	Gh_A13G069000(PIX13);Gh_D07G055500(WRKY75);Gh_D13G062000(PIX13);MSTRG.49456(PAP29)
GO:0019748	secondary metabolic process	7	424	0.27053	0.787188	Gh_A06G131500(LAC14);Gh_A10G210000(TPA1);Gh_A12G008700(COL13);Gh_D06G125400(LAC14);Gh_D10G232900(TPA1);Gh_D12G008100(COL13);MSTRG.35247(ERF113)
GO:1903047	mitotic cell cycle process	4	214	0.271963	0.787188	Gh_A05G099900(MOR1);Gh_A10G020500(GBP6);Gh_D05G112200(MOR1);Gh_D07G165600(ABCC5)
GO:0032774	RNA biosynthetic process	13	867	0.27502	0.787188	Gh_A05G229200(ERF110);Gh_A06G069200(MBF1C);Gh_A11G116300(BZIP53);Gh_D05G147600(TCP2);Gh_D05G245400(ERF110);Gh_D06G067300(MBF1C);Gh_D06G126600(ERF110);Gh_D06G152100(NAC073);Gh_D07G055500(WRKY75);Gh_D11G118200(BZIP53);Gh_D13G121800(XRN4);MSTRG.35247(ERF113);MSTRG.49456(PAP29)
GO:0018904	ether metabolic process	1	26	0.276032	0.787188	Gh_A05G369300(TRX2)
GO:0044087	regulation of cellular component biogenesis	1	26	0.276032	0.787188	Gh_D02G173500(ARP3)
GO:0071704	organic substance metabolic process	173	13603	0.278034	0.787188	Gh_A01G054900(--);Gh_A01G193200(CHIA1);Gh_A01G256500(CCME);Gh_A02G003600(PBL15);Gh_A02G023200(HSFA5);Gh_A02G043500(CSLG2);Gh_A02G045500(ERF1B);Gh_A02G133400(WAK2);Gh_A03G032800(At4g26390);Gh_A03G036200(WRKY24);Gh_A03G152500(SKIP14);Gh_A03G220000(CYP40);Gh_A03G227600(SS2);Gh_A04G015800(At5g55050);Gh_A04G110900(PDX1);Gh_A05G015200(RPT6A);Gh_A05G052400(STY13);Gh_A05G099900(MOR1);Gh_A05G128400(RPT1A)…
GO:0072593	reactive oxygen species metabolic process	6	357	0.279468	0.787188	Gh_A09G171100(PER21);Gh_D06G152100(NAC073);Gh_D06G219500(WRKY40);Gh_D09G145300(NHL10);Gh_D09G162100(PER21);Gh_D12G175300(PER11)
GO:1902582	single-organism intracellular transport	13	874	0.284408	0.787188	Gh_A01G256500(CCME);Gh_A05G098700(At1g30630);Gh_A07G212600(At5g35735);Gh_A11G116300(BZIP53);Gh_D06G219500(WRKY40);Gh_D08G116300(TTG1);Gh_D08G155400(TBL2);Gh_D08G248300(--);Gh_D09G145300(NHL10);Gh_D11G118200(BZIP53);Gh_D12G014900(OM64);MSTRG.22170(DCP2);MSTRG.25864(OM64)
GO:0000165	MAPK cascade	1	27	0.284976	0.787188	Gh_D07G207900(IBR5)
GO:0006081	cellular aldehyde metabolic process	1	27	0.284976	0.787188	Gh_A12G170900(RPI2)
GO:0023014	signal transduction by protein phosphorylation	1	27	0.284976	0.787188	Gh_D07G207900(IBR5)
GO:0043405	regulation of MAP kinase activity	1	27	0.284976	0.787188	Gh_D07G207900(IBR5)
GO:0043408	regulation of MAPK cascade	1	27	0.284976	0.787188	Gh_D07G207900(IBR5)
GO:0051346	negative regulation of hydrolase activity	1	27	0.284976	0.787188	Gh_D10G217300(Os01g0270100)
GO:0044710	single-organism metabolic process	92	7084	0.294064	0.797503	Gh_A01G256500(CCME);Gh_A03G032800(At4g26390);Gh_A03G227600(SS2);Gh_A04G015800(At5g55050);Gh_A04G110900(PDX1);Gh_A05G025800(CYP72A15);Gh_A05G099900(MOR1);Gh_A05G225000(At1g21400);Gh_A05G249000(CYP81Q32);Gh_A05G249100(CYP81Q32);Gh_A05G326000(FBA3);Gh_A05G363700(SNL6);Gh_A05G369300(TRX2);Gh_A06G131500(LAC14);Gh_A06G212100(At1g30700);Gh_A07G212600(At5g35735);Gh_A07G246000(EO);Gh_A08G059100(ACO3);Gh_A…
GO:2000112	regulation of cellular macromolecule biosynthetic process	12	807	0.295394	0.797503	Gh_A05G229200(ERF110);Gh_A06G069200(MBF1C);Gh_A11G116300(BZIP53);Gh_D05G147600(TCP2);Gh_D05G245400(ERF110);Gh_D06G067300(MBF1C);Gh_D06G152100(NAC073);Gh_D07G055500(WRKY75);Gh_D11G118200(BZIP53);Gh_D13G121800(XRN4);MSTRG.35247(ERF113);MSTRG.49456(PAP29)
GO:0071407	cellular response to organic cyclic compound	5	293	0.29553	0.797503	Gh_A07G212600(At5g35735);Gh_D06G219500(WRKY40);Gh_D09G145300(NHL10);Gh_D12G250400(BEL1);Gh_D13G121800(XRN4)
GO:0006418	tRNA aminoacylation for protein translation	2	88	0.296039	0.797503	Gh_A08G279200(EMB1027);Gh_D02G208000(ALATS)
GO:0055065	metal ion homeostasis	2	88	0.296039	0.797503	Gh_A06G029900(DTX48);Gh_D07G165600(ABCC5)
GO:1903046	meiotic cell cycle process	2	88	0.296039	0.797503	Gh_A05G099900(MOR1);Gh_D05G112200(MOR1)
GO:0065007	biological regulation	79	6051	0.296993	0.797503	Gh_A02G023200(HSFA5);Gh_A02G045500(ERF1B);Gh_A03G036200(WRKY24);Gh_A04G110900(PDX1);Gh_A05G099900(MOR1);Gh_A05G229200(ERF110);Gh_A05G369300(TRX2);Gh_A06G029900(DTX48);Gh_A06G069200(MBF1C);Gh_A07G150100(CRF5);Gh_A07G212600(At5g35735);Gh_A08G186800(CKB1);Gh_A08G190700(ERF1A);Gh_A09G081500(AMSH3);Gh_A10G238000(COI1);Gh_A11G061600(NAC082);Gh_A11G070400(B'ETA);Gh_A11G101700(CRF5);Gh_A11G116300(BZIP53)…
GO:0050896	response to stimulus	63	4783	0.299344	0.800626	Gh_A01G193200(CHIA1);Gh_A02G023200(HSFA5);Gh_A02G045500(ERF1B);Gh_A04G110900(PDX1);Gh_A05G061000(MLO6);Gh_A05G099900(MOR1);Gh_A05G282700(--);Gh_A05G326000(FBA3);Gh_A05G361600(--);Gh_A06G029900(DTX48);Gh_A06G069200(MBF1C);Gh_A06G153900(CAMRLK);Gh_A06G156000(PUB17);Gh_A07G212600(At5g35735);Gh_A09G171100(PER21);Gh_A10G011800(TP53I3);Gh_A10G149300(WNK5);Gh_A10G238000(COI1);Gh_A12G008700(COL13);Gh_A12…
GO:0071554	cell wall organization or biogenesis	10	661	0.30058	0.800755	Gh_A01G193200(CHIA1);Gh_A09G233100(EP3);Gh_A13G200500(PME29);Gh_D05G105500(IRX7);Gh_D06G056000(CHIT1B);Gh_D06G152100(NAC073);Gh_D10G131700(EP3);Gh_D10G131900(EP3);Gh_D11G086700(PECS-2.1);Gh_D13G121800(XRN4)
GO:0018958	phenol-containing compound metabolic process	3	156	0.302801	0.803497	Gh_A13G069000(PIX13);Gh_D06G219500(WRKY40);Gh_D13G062000(PIX13)
GO:0031323	regulation of cellular metabolic process	17	1193	0.305066	0.806331	Gh_A05G229200(ERF110);Gh_A06G069200(MBF1C);Gh_A08G186800(CKB1);Gh_A11G116300(BZIP53);Gh_D05G147600(TCP2);Gh_D05G245400(ERF110);Gh_D06G067300(MBF1C);Gh_D06G152100(NAC073);Gh_D07G055500(WRKY75);Gh_D07G207900(IBR5);Gh_D08G034800(CKB1);Gh_D08G183600(CKB1);Gh_D10G217300(Os01g0270100);Gh_D11G118200(BZIP53);Gh_D13G121800(XRN4);MSTRG.35247(ERF113);MSTRG.49456(PAP29)
GO:0043086	negative regulation of catalytic activity	1	30	0.311153	0.81602	Gh_D10G217300(Os01g0270100)
GO:0051493	regulation of cytoskeleton organization	1	30	0.311153	0.81602	Gh_D02G173500(ARP3)
GO:0010556	regulation of macromolecule biosynthetic process	12	820	0.314094	0.817764	Gh_A05G229200(ERF110);Gh_A06G069200(MBF1C);Gh_A11G116300(BZIP53);Gh_D05G147600(TCP2);Gh_D05G245400(ERF110);Gh_D06G067300(MBF1C);Gh_D06G152100(NAC073);Gh_D07G055500(WRKY75);Gh_D11G118200(BZIP53);Gh_D13G121800(XRN4);MSTRG.35247(ERF113);MSTRG.49456(PAP29)
GO:0090305	nucleic acid phosphodiester bond hydrolysis	2	92	0.314245	0.817764	Gh_D13G121800(XRN4);MSTRG.22170(DCP2)
GO:0051259	protein oligomerization	1	31	0.319665	0.82867	Gh_D09G264400(CLPD)
GO:0034645	cellular macromolecule biosynthetic process	40	3005	0.327137	0.843971	Gh_A01G054900(--);Gh_A02G023200(HSFA5);Gh_A02G045500(ERF1B);Gh_A05G229200(ERF110);Gh_A06G069200(MBF1C);Gh_A07G150100(CRF5);Gh_A08G190700(ERF1A);Gh_A08G279200(EMB1027);Gh_A11G061600(NAC082);Gh_A11G101700(CRF5);Gh_A11G116300(BZIP53);Gh_A12G185600(NAP2);Gh_A13G053500(TEM1);Gh_A13G187000(NAC047);Gh_D02G050400(ERF1B);Gh_D02G208000(ALATS);Gh_D03G193100(--);Gh_D04G035700(NAC081);Gh_D04G131300(JKD);Gh_D0…
GO:0006875	cellular metal ion homeostasis	1	32	0.328072	0.843971	Gh_D07G165600(ABCC5)
GO:0051321	meiotic cell cycle	2	96	0.332345	0.849159	Gh_A05G099900(MOR1);Gh_D05G112200(MOR1)
GO:0006793	phosphorus metabolic process	51	3881	0.332608	0.849159	Gh_A02G003600(PBL15);Gh_A02G133400(WAK2);Gh_A03G032800(At4g26390);Gh_A04G110900(PDX1);Gh_A05G052400(STY13);Gh_A05G294100(LECRKS4);Gh_A05G326000(FBA3);Gh_A06G153900(CAMRLK);Gh_A07G000800(STY13);Gh_A08G186800(CKB1);Gh_A09G048300(YDA);Gh_A10G018000(LECRK71);Gh_A10G078700(CKA1);Gh_A10G149300(WNK5);Gh_A11G071500(D6PKL3);Gh_A12G170900(RPI2);Gh_A12G227700(CDKF-4);Gh_A13G069000(PIX13);Gh_Contig00288G0021…
GO:0001101	response to acid chemical	11	759	0.336204	0.852662	Gh_A07G212600(At5g35735);Gh_A10G238000(COI1);Gh_D06G005100(CKX5);Gh_D06G219500(WRKY40);Gh_D07G055500(WRKY75);Gh_D07G207900(IBR5);Gh_D09G145300(NHL10);Gh_D10G131700(EP3);Gh_D12G250400(BEL1);MSTRG.35247(ERF113);MSTRG.58535(RPI2)
GO:0009642	response to light intensity	4	239	0.341214	0.852662	Gh_A06G069200(MBF1C);Gh_D06G067300(MBF1C);Gh_D06G219500(WRKY40);Gh_D09G264400(CLPD)
GO:0051301	cell division	4	239	0.341214	0.852662	Gh_A05G099900(MOR1);Gh_A10G020500(GBP6);Gh_D05G112200(MOR1);Gh_D07G165600(ABCC5)
GO:0031326	regulation of cellular biosynthetic process	12	839	0.34193	0.852662	Gh_A05G229200(ERF110);Gh_A06G069200(MBF1C);Gh_A11G116300(BZIP53);Gh_D05G147600(TCP2);Gh_D05G245400(ERF110);Gh_D06G067300(MBF1C);Gh_D06G152100(NAC073);Gh_D07G055500(WRKY75);Gh_D11G118200(BZIP53);Gh_D13G121800(XRN4);MSTRG.35247(ERF113);MSTRG.49456(PAP29)
GO:0006397	mRNA processing	1	34	0.344577	0.852662	Gh_A13G162100(At3g20650)
GO:0043161	proteasome-mediated ubiquitin-dependent protein catabolic process	1	34	0.344577	0.852662	Gh_A10G238000(COI1)
GO:0009987	cellular process	196	15604	0.345493	0.852662	Gh_A01G054900(--);Gh_A01G193200(CHIA1);Gh_A01G256500(CCME);Gh_A02G003600(PBL15);Gh_A02G023200(HSFA5);Gh_A02G043500(CSLG2);Gh_A02G045500(ERF1B);Gh_A02G133400(WAK2);Gh_A02G210700(PILS5);Gh_A03G032800(At4g26390);Gh_A03G152500(SKIP14);Gh_A03G220000(CYP40);Gh_A04G110900(PDX1);Gh_A05G052400(STY13);Gh_A05G099900(MOR1);Gh_A05G134100(At1g32860);Gh_A05G149700(ENDO4);Gh_A05G229200(ERF110);Gh_A05G282700(--);…
GO:0014070	response to organic cyclic compound	6	388	0.346246	0.852662	Gh_A07G212600(At5g35735);Gh_D06G219500(WRKY40);Gh_D09G145300(NHL10);Gh_D12G250400(BEL1);Gh_D13G121800(XRN4);MSTRG.35247(ERF113)
GO:0006643	membrane lipid metabolic process	3	169	0.346631	0.852662	Gh_A12G224600(--);Gh_D07G055500(WRKY75);MSTRG.49456(PAP29)
GO:0007015	actin filament organization	3	169	0.346631	0.852662	Gh_A08G148100(ABIL1);Gh_D02G173500(ARP3);Gh_D13G121800(XRN4)
GO:0010498	proteasomal protein catabolic process	1	35	0.352677	0.864379	Gh_A10G238000(COI1)
GO:0000278	mitotic cell cycle	4	244	0.355199	0.867406	Gh_A05G099900(MOR1);Gh_A10G020500(GBP6);Gh_D05G112200(MOR1);Gh_D07G165600(ABCC5)
GO:0031399	regulation of protein modification process	4	245	0.357996	0.871081	Gh_A08G186800(CKB1);Gh_D07G207900(IBR5);Gh_D08G034800(CKB1);Gh_D08G183600(CKB1)
GO:0044764	multi-organism cellular process	1	36	0.360677	0.872298	MSTRG.22170(DCP2)
GO:0006468	protein phosphorylation	5	321	0.363405	0.872298	Gh_A08G186800(CKB1);Gh_D07G207900(IBR5);Gh_D08G034800(CKB1);Gh_D08G183600(CKB1);Gh_D09G257900(--)
GO:0043038	amino acid activation	2	103	0.363673	0.872298	Gh_A08G279200(EMB1027);Gh_D02G208000(ALATS)
GO:0043039	tRNA aminoacylation	2	103	0.363673	0.872298	Gh_A08G279200(EMB1027);Gh_D02G208000(ALATS)
GO:0015748	organophosphate ester transport	2	105	0.372525	0.890362	Gh_D12G014900(OM64);MSTRG.25864(OM64)
GO:0006886	intracellular protein transport	12	866	0.38224	0.910353	Gh_A01G256500(CCME);Gh_A07G212600(At5g35735);Gh_A11G116300(BZIP53);Gh_D06G219500(WRKY40);Gh_D08G116300(TTG1);Gh_D08G155400(TBL2);Gh_D08G248300(--);Gh_D09G145300(NHL10);Gh_D11G118200(BZIP53);Gh_D12G014900(OM64);MSTRG.22170(DCP2);MSTRG.25864(OM64)
GO:0016310	phosphorylation	6	408	0.390156	0.925934	Gh_A02G133400(WAK2);Gh_A08G186800(CKB1);Gh_D07G207900(IBR5);Gh_D08G034800(CKB1);Gh_D08G183600(CKB1);Gh_D09G257900(--)
GO:0006972	hyperosmotic response	2	111	0.398773	0.93379	Gh_A04G110900(PDX1);Gh_D04G149200(PDX1)
GO:0001510	RNA methylation	1	41	0.399226	0.93379	Gh_A13G162100(At3g20650)
GO:0032269	negative regulation of cellular protein metabolic process	1	41	0.399226	0.93379	Gh_D10G217300(Os01g0270100)
GO:0051248	negative regulation of protein metabolic process	1	41	0.399226	0.93379	Gh_D10G217300(Os01g0270100)
GO:0019538	protein metabolic process	66	5173	0.400394	0.93379	Gh_A01G256500(CCME);Gh_A02G003600(PBL15);Gh_A02G133400(WAK2);Gh_A03G152500(SKIP14);Gh_A03G220000(CYP40);Gh_A05G052400(STY13);Gh_A05G099900(MOR1);Gh_A05G294100(LECRKS4);Gh_A06G069200(MBF1C);Gh_A06G139400(CRK29);Gh_A06G153900(CAMRLK);Gh_A06G156000(PUB17);Gh_A07G000800(STY13);Gh_A07G221700(OXI1);Gh_A08G095500(GALT3);Gh_A08G186800(CKB1);Gh_A08G279200(EMB1027);Gh_A09G048300(YDA);Gh_A09G081500(AMSH3);G…
GO:0051128	regulation of cellular component organization	4	261	0.402643	0.935799	Gh_A09G081500(AMSH3);Gh_D02G173500(ARP3);Gh_D09G074900(AMSH3);Gh_D13G121800(XRN4)
GO:0006970	response to osmotic stress	8	570	0.406335	0.939705	Gh_A04G110900(PDX1);Gh_A05G326000(FBA3);Gh_Contig00785_ERROPOS280090G000200(FBA3);Gh_D02G208000(ALATS);Gh_D04G149200(PDX1);Gh_D07G165600(ABCC5);Gh_D10G217300(Os01g0270100);MSTRG.35247(ERF113)
GO:0015031	protein transport	15	1118	0.407113	0.939705	Gh_A01G256500(CCME);Gh_A05G099900(MOR1);Gh_A07G212600(At5g35735);Gh_A11G116300(BZIP53);Gh_D01G155200(At1g60070);Gh_D05G112200(MOR1);Gh_D06G219500(WRKY40);Gh_D08G116300(TTG1);Gh_D08G155400(TBL2);Gh_D08G248300(--);Gh_D09G145300(NHL10);Gh_D11G118200(BZIP53);Gh_D12G014900(OM64);MSTRG.22170(DCP2);MSTRG.25864(OM64)
GO:0030243	cellulose metabolic process	3	189	0.413383	0.940195	Gh_A02G043500(CSLG2);Gh_D02G048300(CSLG2);MSTRG.58535(RPI2)
GO:0009694	jasmonic acid metabolic process	2	116	0.420251	0.940195	Gh_D06G219500(WRKY40);MSTRG.58535(RPI2)
GO:0019751	polyol metabolic process	2	116	0.420251	0.940195	Gh_A10G052500(MIOX1);Gh_D06G208700(IP5P10)
GO:0045184	establishment of protein localization	15	1128	0.420612	0.940195	Gh_A01G256500(CCME);Gh_A05G099900(MOR1);Gh_A07G212600(At5g35735);Gh_A11G116300(BZIP53);Gh_D01G155200(At1g60070);Gh_D05G112200(MOR1);Gh_D06G219500(WRKY40);Gh_D08G116300(TTG1);Gh_D08G155400(TBL2);Gh_D08G248300(--);Gh_D09G145300(NHL10);Gh_D11G118200(BZIP53);Gh_D12G014900(OM64);MSTRG.22170(DCP2);MSTRG.25864(OM64)
GO:0071229	cellular response to acid chemical	4	268	0.422025	0.940195	Gh_A07G212600(At5g35735);Gh_D06G219500(WRKY40);Gh_D09G145300(NHL10);Gh_D12G250400(BEL1)
GO:0009064	glutamine family amino acid metabolic process	2	117	0.424501	0.940195	Gh_D07G193100(POX2);Gh_D10G071700(BAC2)
GO:0048583	regulation of response to stimulus	3	193	0.426507	0.940195	Gh_D06G219500(WRKY40);Gh_D07G055500(WRKY75);Gh_D07G207900(IBR5)
GO:0002682	regulation of immune system process	1	45	0.428391	0.940195	Gh_D06G219500(WRKY40)
GO:0044092	negative regulation of molecular function	1	45	0.428391	0.940195	Gh_D10G217300(Os01g0270100)
GO:1902531	regulation of intracellular signal transduction	1	45	0.428391	0.940195	Gh_D07G207900(IBR5)
GO:0030029	actin filament-based process	3	194	0.429772	0.940195	Gh_A08G148100(ABIL1);Gh_D02G173500(ARP3);Gh_D13G121800(XRN4)
GO:0030036	actin cytoskeleton organization	3	194	0.429772	0.940195	Gh_A08G148100(ABIL1);Gh_D02G173500(ARP3);Gh_D13G121800(XRN4)
GO:0034613	cellular protein localization	12	898	0.430593	0.940195	Gh_A01G256500(CCME);Gh_A07G212600(At5g35735);Gh_A11G116300(BZIP53);Gh_D06G219500(WRKY40);Gh_D08G116300(TTG1);Gh_D08G155400(TBL2);Gh_D08G248300(--);Gh_D09G145300(NHL10);Gh_D11G118200(BZIP53);Gh_D12G014900(OM64);MSTRG.22170(DCP2);MSTRG.25864(OM64)
GO:0070727	cellular macromolecule localization	12	898	0.430593	0.940195	Gh_A01G256500(CCME);Gh_A07G212600(At5g35735);Gh_A11G116300(BZIP53);Gh_D06G219500(WRKY40);Gh_D08G116300(TTG1);Gh_D08G155400(TBL2);Gh_D08G248300(--);Gh_D09G145300(NHL10);Gh_D11G118200(BZIP53);Gh_D12G014900(OM64);MSTRG.22170(DCP2);MSTRG.25864(OM64)
GO:1901615	organic hydroxy compound metabolic process	8	584	0.432561	0.940195	Gh_A01G256500(CCME);Gh_A04G110900(PDX1);Gh_A10G052500(MIOX1);Gh_A13G069000(PIX13);Gh_D04G149200(PDX1);Gh_D06G208700(IP5P10);Gh_D06G219500(WRKY40);Gh_D13G062000(PIX13)
GO:0016049	cell growth	4	272	0.433034	0.940195	Gh_A12G185600(NAP2);Gh_D02G173500(ARP3);Gh_D12G181600(NAP1);MSTRG.61244(NAC047)
GO:0051171	regulation of nitrogen compound metabolic process	12	900	0.43362	0.940195	Gh_A05G229200(ERF110);Gh_A06G069200(MBF1C);Gh_A11G116300(BZIP53);Gh_D05G147600(TCP2);Gh_D05G245400(ERF110);Gh_D06G067300(MBF1C);Gh_D06G152100(NAC073);Gh_D07G055500(WRKY75);Gh_D11G118200(BZIP53);Gh_D13G121800(XRN4);MSTRG.35247(ERF113);MSTRG.49456(PAP29)
GO:0006470	protein dephosphorylation	1	46	0.435459	0.940195	Gh_D07G207900(IBR5)
GO:0016311	dephosphorylation	1	46	0.435459	0.940195	Gh_D07G207900(IBR5)
GO:0071900	regulation of protein serine/threonine kinase activity	1	46	0.435459	0.940195	Gh_D07G207900(IBR5)
GO:0044238	primary metabolic process	131	10473	0.437621	0.940195	Gh_A01G193200(CHIA1);Gh_A01G256500(CCME);Gh_A02G003600(PBL15);Gh_A02G043500(CSLG2);Gh_A02G133400(WAK2);Gh_A03G152500(SKIP14);Gh_A03G220000(CYP40);Gh_A03G227600(SS2);Gh_A04G015800(At5g55050);Gh_A04G110900(PDX1);Gh_A04G161100(--);Gh_A05G052400(STY13);Gh_A05G099900(MOR1);Gh_A05G134100(At1g32860);Gh_A05G149700(ENDO4);Gh_A05G229200(ERF110);Gh_A05G294100(LECRKS4);Gh_A05G326000(FBA3);Gh_A05G363700(SNL6)…
GO:0009059	macromolecule biosynthetic process	40	3138	0.438014	0.940195	Gh_A01G054900(--);Gh_A02G023200(HSFA5);Gh_A02G045500(ERF1B);Gh_A05G229200(ERF110);Gh_A06G069200(MBF1C);Gh_A07G150100(CRF5);Gh_A08G190700(ERF1A);Gh_A08G279200(EMB1027);Gh_A11G061600(NAC082);Gh_A11G101700(CRF5);Gh_A11G116300(BZIP53);Gh_A12G185600(NAP2);Gh_A13G053500(TEM1);Gh_A13G187000(NAC047);Gh_D02G050400(ERF1B);Gh_D02G208000(ALATS);Gh_D03G193100(--);Gh_D04G035700(NAC081);Gh_D04G131300(JKD);Gh_D0…
GO:0048569	post-embryonic organ development	2	121	0.441333	0.944313	Gh_D04G131300(JKD);Gh_D07G055500(WRKY75)
GO:0055080	cation homeostasis	2	123	0.449648	0.958769	Gh_A06G029900(DTX48);Gh_D07G165600(ABCC5)
GO:0010154	fruit development	2	124	0.453779	0.958769	Gh_A11G116300(BZIP53);Gh_D11G118200(BZIP53)
GO:0048316	seed development	2	124	0.453779	0.958769	Gh_A11G116300(BZIP53);Gh_D11G118200(BZIP53)
GO:0070646	protein modification by small protein removal	2	124	0.453779	0.958769	Gh_A09G081500(AMSH3);Gh_D09G074900(AMSH3)
GO:0006511	ubiquitin-dependent protein catabolic process	2	125	0.457893	0.964437	Gh_A10G238000(COI1);Gh_D08G155400(TBL2)
GO:0019725	cellular homeostasis	5	361	0.460494	0.965867	Gh_A05G369300(TRX2);Gh_D07G165600(ABCC5);Gh_D08G060600(Os05g0200100);Gh_D12G194400(At5g61440);Gh_D12G295700(GRXC1)
GO:0010208	pollen wall assembly	1	50	0.462871	0.965867	Gh_A08G021900(--)
GO:0085029	extracellular matrix assembly	1	50	0.462871	0.965867	Gh_A08G021900(--)
GO:0098771	inorganic ion homeostasis	2	127	0.466066	0.969533	Gh_A06G029900(DTX48);Gh_D07G165600(ABCC5)
GO:0016192	vesicle-mediated transport	6	448	0.477371	0.979632	Gh_A05G098700(At1g30630);Gh_A09G081500(AMSH3);Gh_A13G069200(At4g32285);Gh_D09G074900(AMSH3);Gh_D10G009200(emc3);MSTRG.7471(--)
GO:0006625	protein targeting to peroxisome	2	130	0.478188	0.979632	Gh_D08G248300(--);MSTRG.22170(DCP2)
GO:0043574	peroxisomal transport	2	130	0.478188	0.979632	Gh_D08G248300(--);MSTRG.22170(DCP2)
GO:0072662	protein localization to peroxisome	2	130	0.478188	0.979632	Gh_D08G248300(--);MSTRG.22170(DCP2)
GO:0072663	establishment of protein localization to peroxisome	2	130	0.478188	0.979632	Gh_D08G248300(--);MSTRG.22170(DCP2)
GO:0010038	response to metal ion	3	210	0.481016	0.982438	Gh_D08G123200(At1g55090);MSTRG.38923(PA1024);MSTRG.60491(AAPT2)
GO:0006486	protein glycosylation	2	132	0.486176	0.986997	Gh_D09G257900(--);Gh_D13G121800(XRN4)
GO:0043413	macromolecule glycosylation	2	132	0.486176	0.986997	Gh_D09G257900(--);Gh_D13G121800(XRN4)
GO:0019752	carboxylic acid metabolic process	30	2393	0.492246	0.99529	Gh_A01G256500(CCME);Gh_A03G032800(At4g26390);Gh_A04G110900(PDX1);Gh_A05G326000(FBA3);Gh_A08G270600(CER3);Gh_A08G279200(EMB1027);Gh_A10G055700(--);Gh_A10G173400(AAE7);Gh_A10G210000(TPA1);Gh_A12G117600(GSTZ1);Gh_A13G069000(PIX13);Gh_A13G190500(THA1);Gh_Contig00785_ERROPOS280090G000200(FBA3);Gh_D02G208000(ALATS);Gh_D03G164500(At4g26390);Gh_D04G149200(PDX1);Gh_D05G265600(BCAT2);Gh_D06G005100(CKX5);Gh…
GO:0006405	RNA export from nucleus	1	56	0.501522	0.99529	Gh_D02G208000(ALATS)
GO:0010927	cellular component assembly involved in morphogenesis	1	56	0.501522	0.99529	Gh_A08G021900(--)
GO:0030003	cellular cation homeostasis	1	56	0.501522	0.99529	Gh_D07G165600(ABCC5)
GO:0051168	nuclear export	1	56	0.501522	0.99529	Gh_D02G208000(ALATS)
GO:0019827	stem cell population maintenance	1	57	0.507689	0.99529	Gh_D02G208000(ALATS)
GO:0098727	maintenance of cell number	1	57	0.507689	0.99529	Gh_D02G208000(ALATS)
GO:0009100	glycoprotein metabolic process	2	138	0.509679	0.99529	Gh_D09G257900(--);Gh_D13G121800(XRN4)
GO:0009101	glycoprotein biosynthetic process	2	138	0.509679	0.99529	Gh_D09G257900(--);Gh_D13G121800(XRN4)
GO:0010035	response to inorganic substance	4	302	0.51335	0.99529	Gh_D07G055500(WRKY75);Gh_D08G123200(At1g55090);MSTRG.38923(PA1024);MSTRG.60491(AAPT2)
GO:0042127	regulation of cell proliferation	1	58	0.51378	0.99529	Gh_D13G121800(XRN4)
GO:0045333	cellular respiration	1	58	0.51378	0.99529	Gh_D02G218300(AOMI)
GO:0055076	transition metal ion homeostasis	1	58	0.51378	0.99529	Gh_A06G029900(DTX48)
GO:0032268	regulation of cellular protein metabolic process	5	384	0.514505	0.99529	Gh_A08G186800(CKB1);Gh_D07G207900(IBR5);Gh_D08G034800(CKB1);Gh_D08G183600(CKB1);Gh_D10G217300(Os01g0270100)
GO:0051246	regulation of protein metabolic process	5	384	0.514505	0.99529	Gh_A08G186800(CKB1);Gh_D07G207900(IBR5);Gh_D08G034800(CKB1);Gh_D08G183600(CKB1);Gh_D10G217300(Os01g0270100)
GO:0051188	cofactor biosynthetic process	4	303	0.515942	0.99529	Gh_A04G110900(PDX1);Gh_D04G149200(PDX1);Gh_D05G277600(--);Gh_D08G123200(At1g55090)
GO:0008154	actin polymerization or depolymerization	1	59	0.519796	0.99529	Gh_D02G173500(ARP3)
GO:0030198	extracellular matrix organization	1	59	0.519796	0.99529	Gh_A08G021900(--)
GO:0031347	regulation of defense response	1	59	0.519796	0.99529	Gh_D06G219500(WRKY40)
GO:0043062	extracellular structure organization	1	59	0.519796	0.99529	Gh_A08G021900(--)
GO:0051273	beta-glucan metabolic process	3	224	0.524018	0.998368	Gh_A02G043500(CSLG2);Gh_D02G048300(CSLG2);MSTRG.58535(RPI2)
GO:0006997	nucleus organization	1	61	0.531606	0.998368	Gh_A05G369300(TRX2)
GO:0007031	peroxisome organization	2	145	0.536197	0.998368	Gh_D08G248300(--);MSTRG.22170(DCP2)
GO:0009116	nucleoside metabolic process	2	145	0.536197	0.998368	Gh_D04G116500(URH1);MSTRG.58535(RPI2)
GO:0009119	ribonucleoside metabolic process	2	145	0.536197	0.998368	Gh_D04G116500(URH1);MSTRG.58535(RPI2)
GO:0072594	establishment of protein localization to organelle	2	145	0.536197	0.998368	Gh_D08G248300(--);MSTRG.22170(DCP2)
GO:0009690	cytokinin metabolic process	1	62	0.537402	0.998368	Gh_D06G005100(CKX5)
GO:0006520	cellular amino acid metabolic process	12	971	0.539563	0.998368	Gh_A08G279200(EMB1027);Gh_A10G055700(--);Gh_A10G210000(TPA1);Gh_A12G117600(GSTZ1);Gh_D02G208000(ALATS);Gh_D05G265600(BCAT2);Gh_D07G193100(POX2);Gh_D10G071700(BAC2);Gh_D10G232900(TPA1);MSTRG.35247(ERF113);MSTRG.38923(PA1024);MSTRG.58535(RPI2)
GO:0007010	cytoskeleton organization	4	313	0.541502	0.998368	Gh_A08G148100(ABIL1);Gh_D02G173500(ARP3);Gh_D11G070200(AUG6);Gh_D13G121800(XRN4)
GO:0006403	RNA localization	1	63	0.543126	0.998368	Gh_D02G208000(ALATS)
GO:0050657	nucleic acid transport	1	63	0.543126	0.998368	Gh_D02G208000(ALATS)
GO:0050658	RNA transport	1	63	0.543126	0.998368	Gh_D02G208000(ALATS)
GO:0051236	establishment of RNA localization	1	63	0.543126	0.998368	Gh_D02G208000(ALATS)
GO:0080134	regulation of response to stress	1	63	0.543126	0.998368	Gh_D06G219500(WRKY40)
GO:0007017	microtubule-based process	3	231	0.544778	0.998368	Gh_A10G020500(GBP6);Gh_D07G165600(ABCC5);Gh_D11G070200(AUG6)
GO:0019438	aromatic compound biosynthetic process	18	1467	0.545103	0.998368	Gh_A05G229200(ERF110);Gh_A06G069200(MBF1C);Gh_A10G210000(TPA1);Gh_A11G116300(BZIP53);Gh_A12G008700(COL13);Gh_D05G147600(TCP2);Gh_D05G245400(ERF110);Gh_D06G067300(MBF1C);Gh_D06G126600(ERF110);Gh_D06G152100(NAC073);Gh_D07G055500(WRKY75);Gh_D08G123200(At1g55090);Gh_D10G232900(TPA1);Gh_D11G118200(BZIP53);Gh_D12G008100(COL13);Gh_D13G121800(XRN4);MSTRG.35247(ERF113);MSTRG.49456(PAP29)
GO:0019439	aromatic compound catabolic process	2	150	0.554529	1	Gh_D13G121800(XRN4);MSTRG.22170(DCP2)
GO:0006732	coenzyme metabolic process	6	487	0.55865	1	Gh_A04G110900(PDX1);Gh_A05G326000(FBA3);Gh_Contig00785_ERROPOS280090G000200(FBA3);Gh_D04G149200(PDX1);Gh_D05G277600(--);Gh_D08G123200(At1g55090)
GO:0016246	RNA interference	1	66	0.55988	1	Gh_D13G121800(XRN4)
GO:0030422	production of siRNA involved in RNA interference	1	66	0.55988	1	Gh_D13G121800(XRN4)
GO:0044702	single organism reproductive process	8	654	0.559946	1	Gh_A05G099900(MOR1);Gh_A10G238000(COI1);Gh_A11G116300(BZIP53);Gh_A12G185600(NAP2);Gh_D05G112200(MOR1);Gh_D11G118200(BZIP53);Gh_D12G181600(NAP1);MSTRG.61244(NAC047)
GO:0009719	response to endogenous stimulus	12	988	0.564062	1	Gh_A02G045500(ERF1B);Gh_A10G238000(COI1);Gh_A13G069000(PIX13);Gh_D02G050400(ERF1B);Gh_D06G219500(WRKY40);Gh_D07G055500(WRKY75);Gh_D07G207900(IBR5);Gh_D09G145300(NHL10);Gh_D10G131700(EP3);Gh_D10G169100(ERF1B);Gh_D13G062000(PIX13);MSTRG.35247(ERF113)
GO:0009411	response to UV	2	153	0.56528	1	Gh_A04G110900(PDX1);Gh_D04G149200(PDX1)
GO:0043436	oxoacid metabolic process	30	2476	0.571443	1	Gh_A01G256500(CCME);Gh_A03G032800(At4g26390);Gh_A04G110900(PDX1);Gh_A05G326000(FBA3);Gh_A08G270600(CER3);Gh_A08G279200(EMB1027);Gh_A10G055700(--);Gh_A10G173400(AAE7);Gh_A10G210000(TPA1);Gh_A12G117600(GSTZ1);Gh_A13G069000(PIX13);Gh_A13G190500(THA1);Gh_Contig00785_ERROPOS280090G000200(FBA3);Gh_D02G208000(ALATS);Gh_D03G164500(At4g26390);Gh_D04G149200(PDX1);Gh_D05G265600(BCAT2);Gh_D06G005100(CKX5);Gh…
GO:0000003	reproduction	17	1407	0.571776	1	Gh_A04G153000(EXLA2);Gh_A05G099900(MOR1);Gh_A06G153900(CAMRLK);Gh_A08G188200(EXLB1);Gh_A08G270600(CER3);Gh_A10G173300(BXL1);Gh_A10G238000(COI1);Gh_A11G116300(BZIP53);Gh_A12G185600(NAP2);Gh_D05G112200(MOR1);Gh_D06G152100(NAC073);Gh_D08G185100(EXLB1);Gh_D11G118200(BZIP53);Gh_D12G181600(NAP1);MSTRG.22170(DCP2);MSTRG.58535(RPI2);MSTRG.61244(NAC047)
GO:0006082	organic acid metabolic process	30	2478	0.57331	1	Gh_A01G256500(CCME);Gh_A03G032800(At4g26390);Gh_A04G110900(PDX1);Gh_A05G326000(FBA3);Gh_A08G270600(CER3);Gh_A08G279200(EMB1027);Gh_A10G055700(--);Gh_A10G173400(AAE7);Gh_A10G210000(TPA1);Gh_A12G117600(GSTZ1);Gh_A13G069000(PIX13);Gh_A13G190500(THA1);Gh_Contig00785_ERROPOS280090G000200(FBA3);Gh_D02G208000(ALATS);Gh_D03G164500(At4g26390);Gh_D04G149200(PDX1);Gh_D05G265600(BCAT2);Gh_D06G005100(CKX5);Gh…
GO:0042221	response to chemical	27	2232	0.573615	1	Gh_A02G045500(ERF1B);Gh_A04G110900(PDX1);Gh_A06G029900(DTX48);Gh_A06G069200(MBF1C);Gh_A07G212600(At5g35735);Gh_A10G238000(COI1);Gh_A13G069000(PIX13);Gh_D02G050400(ERF1B);Gh_D04G149200(PDX1);Gh_D06G005100(CKX5);Gh_D06G067300(MBF1C);Gh_D06G219500(WRKY40);Gh_D07G055500(WRKY75);Gh_D07G165600(ABCC5);Gh_D07G207900(IBR5);Gh_D08G123200(At1g55090);Gh_D08G155400(TBL2);Gh_D09G145300(NHL10);Gh_D10G131700(EP3…
GO:0044270	cellular nitrogen compound catabolic process	2	161	0.593034	1	Gh_D13G121800(XRN4);MSTRG.22170(DCP2)
GO:0046700	heterocycle catabolic process	2	161	0.593034	1	Gh_D13G121800(XRN4);MSTRG.22170(DCP2)
GO:1901361	organic cyclic compound catabolic process	2	161	0.593034	1	Gh_D13G121800(XRN4);MSTRG.22170(DCP2)
GO:0033365	protein localization to organelle	2	162	0.596409	1	Gh_D08G248300(--);MSTRG.22170(DCP2)
GO:0034968	histone lysine methylation	2	162	0.596409	1	Gh_A05G099900(MOR1);Gh_D05G112200(MOR1)
GO:0043549	regulation of kinase activity	1	73	0.59663	1	Gh_D07G207900(IBR5)
GO:0045859	regulation of protein kinase activity	1	73	0.59663	1	Gh_D07G207900(IBR5)
GO:0051338	regulation of transferase activity	1	73	0.59663	1	Gh_D07G207900(IBR5)
GO:0018022	peptidyl-lysine methylation	2	164	0.603096	1	Gh_A05G099900(MOR1);Gh_D05G112200(MOR1)
GO:0006006	glucose metabolic process	3	252	0.603778	1	Gh_A05G326000(FBA3);Gh_Contig00785_ERROPOS280090G000200(FBA3);Gh_D02G208000(ALATS)
GO:0070085	glycosylation	2	165	0.606408	1	Gh_D09G257900(--);Gh_D13G121800(XRN4)
GO:0022607	cellular component assembly	9	769	0.611288	1	Gh_A01G256500(CCME);Gh_A05G099900(MOR1);Gh_A05G344600(--);Gh_A08G021900(--);Gh_D02G173500(ARP3);Gh_D05G112200(MOR1);Gh_D08G155400(TBL2);Gh_D09G264400(CLPD);Gh_D11G070200(AUG6)
GO:0034762	regulation of transmembrane transport	1	76	0.611428	1	Gh_A13G145900(CLC-F)
GO:0034765	regulation of ion transmembrane transport	1	76	0.611428	1	Gh_A13G145900(CLC-F)
GO:0051726	regulation of cell cycle	2	167	0.61297	1	Gh_A05G099900(MOR1);Gh_D05G112200(MOR1)
GO:0009409	response to cold	2	169	0.619448	1	Gh_D04G171600(ptrB);MSTRG.35247(ERF113)
GO:0048608	reproductive structure development	6	519	0.620697	1	Gh_A10G238000(COI1);Gh_A11G116300(BZIP53);Gh_A12G185600(NAP2);Gh_D11G118200(BZIP53);Gh_D12G181600(NAP1);MSTRG.61244(NAC047)
GO:0061458	reproductive system development	6	519	0.620697	1	Gh_A10G238000(COI1);Gh_A11G116300(BZIP53);Gh_A12G185600(NAP2);Gh_D11G118200(BZIP53);Gh_D12G181600(NAP1);MSTRG.61244(NAC047)
GO:0018205	peptidyl-lysine modification	3	259	0.622292	1	Gh_A05G099900(MOR1);Gh_D05G112200(MOR1);Gh_D06G152100(NAC073)
GO:0005976	polysaccharide metabolic process	11	946	0.622872	1	Gh_A01G193200(CHIA1);Gh_A02G043500(CSLG2);Gh_A04G110900(PDX1);Gh_A07G170900(At5g48900);Gh_D02G048300(CSLG2);Gh_D04G149200(PDX1);Gh_D05G105500(IRX7);Gh_D07G168300(At5g48900);Gh_D11G086700(PECS-2.1);Gh_D13G121800(XRN4);MSTRG.58535(RPI2)
GO:0009892	negative regulation of metabolic process	6	521	0.624409	1	Gh_A05G099900(MOR1);Gh_D05G112200(MOR1);Gh_D05G277600(--);Gh_D10G217300(Os01g0270100);Gh_D11G086700(PECS-2.1);Gh_D13G121800(XRN4)
GO:0022402	cell cycle process	5	435	0.625096	1	Gh_A05G099900(MOR1);Gh_A10G020500(GBP6);Gh_D05G112200(MOR1);Gh_D07G165600(ABCC5);Gh_D13G121800(XRN4)
GO:0006913	nucleocytoplasmic transport	1	79	0.625686	1	Gh_D02G208000(ALATS)
GO:0009414	response to water deprivation	1	79	0.625686	1	Gh_D07G055500(WRKY75)
GO:0051169	nuclear transport	1	79	0.625686	1	Gh_D02G208000(ALATS)
GO:0042546	cell wall biogenesis	2	172	0.629009	1	Gh_D05G105500(IRX7);Gh_D06G152100(NAC073)
GO:0009415	response to water	1	81	0.6349	1	Gh_D07G055500(WRKY75)
GO:0010410	hemicellulose metabolic process	2	175	0.638382	1	Gh_D05G105500(IRX7);Gh_D13G121800(XRN4)
GO:0045491	xylan metabolic process	2	175	0.638382	1	Gh_D05G105500(IRX7);Gh_D13G121800(XRN4)
GO:0010605	negative regulation of macromolecule metabolic process	4	354	0.638449	1	Gh_A05G099900(MOR1);Gh_D05G112200(MOR1);Gh_D10G217300(Os01g0270100);Gh_D13G121800(XRN4)
GO:0042592	homeostatic process	6	532	0.644451	1	Gh_A05G369300(TRX2);Gh_A06G029900(DTX48);Gh_D07G165600(ABCC5);Gh_D08G060600(Os05g0200100);Gh_D12G194400(At5g61440);Gh_D12G295700(GRXC1)
GO:0034654	nucleobase-containing compound biosynthetic process	14	1219	0.647624	1	Gh_A05G229200(ERF110);Gh_A06G069200(MBF1C);Gh_A11G116300(BZIP53);Gh_D05G147600(TCP2);Gh_D05G245400(ERF110);Gh_D06G067300(MBF1C);Gh_D06G126600(ERF110);Gh_D06G152100(NAC073);Gh_D07G055500(WRKY75);Gh_D08G123200(At1g55090);Gh_D11G118200(BZIP53);Gh_D13G121800(XRN4);MSTRG.35247(ERF113);MSTRG.49456(PAP29)
GO:0090501	RNA phosphodiester bond hydrolysis	1	84	0.6483	1	Gh_D13G121800(XRN4)
GO:0010033	response to organic substance	18	1558	0.64903	1	Gh_A02G045500(ERF1B);Gh_A04G110900(PDX1);Gh_A07G212600(At5g35735);Gh_A10G238000(COI1);Gh_A13G069000(PIX13);Gh_D02G050400(ERF1B);Gh_D04G149200(PDX1);Gh_D06G219500(WRKY40);Gh_D07G055500(WRKY75);Gh_D07G207900(IBR5);Gh_D08G155400(TBL2);Gh_D09G145300(NHL10);Gh_D10G131700(EP3);Gh_D10G169100(ERF1B);Gh_D12G250400(BEL1);Gh_D13G062000(PIX13);Gh_D13G121800(XRN4);MSTRG.35247(ERF113)
GO:0033554	cellular response to stress	7	623	0.6516	1	Gh_A05G282700(--);Gh_A06G069200(MBF1C);Gh_A13G069000(PIX13);Gh_D06G067300(MBF1C);Gh_D07G055500(WRKY75);Gh_D13G062000(PIX13);MSTRG.49456(PAP29)
GO:0032787	monocarboxylic acid metabolic process	17	1477	0.652624	1	Gh_A01G256500(CCME);Gh_A03G032800(At4g26390);Gh_A05G326000(FBA3);Gh_A08G270600(CER3);Gh_A10G173400(AAE7);Gh_A13G069000(PIX13);Gh_Contig00785_ERROPOS280090G000200(FBA3);Gh_D02G208000(ALATS);Gh_D03G164500(At4g26390);Gh_D06G005100(CKX5);Gh_D06G219500(WRKY40);Gh_D08G248300(--);Gh_D13G062000(PIX13);Gh_D13G071700(LIP1);Gh_D13G118700(At4g26390);MSTRG.22170(DCP2);MSTRG.58535(RPI2)
GO:0015980	energy derivation by oxidation of organic compounds	1	85	0.652656	1	Gh_D02G218300(AOMI)
GO:0072527	pyrimidine-containing compound metabolic process	2	180	0.653591	1	Gh_D04G116500(URH1);MSTRG.58535(RPI2)
GO:0010608	posttranscriptional regulation of gene expression	3	272	0.65509	1	Gh_D05G147600(TCP2);Gh_D13G121800(XRN4);MSTRG.22170(DCP2)
GO:0005975	carbohydrate metabolic process	18	1564	0.655466	1	Gh_A01G193200(CHIA1);Gh_A02G043500(CSLG2);Gh_A04G110900(PDX1);Gh_A05G326000(FBA3);Gh_A07G170900(At5g48900);Gh_A10G052500(MIOX1);Gh_A10G173400(AAE7);Gh_Contig00785_ERROPOS280090G000200(FBA3);Gh_D02G048300(CSLG2);Gh_D02G208000(ALATS);Gh_D04G149200(PDX1);Gh_D05G105500(IRX7);Gh_D06G208700(IP5P10);Gh_D07G168300(At5g48900);Gh_D09G257900(--);Gh_D11G086700(PECS-2.1);Gh_D13G121800(XRN4);MSTRG.58535(RPI2)
GO:0009555	pollen development	1	86	0.656959	1	Gh_A08G021900(--)
GO:0071310	cellular response to organic substance	10	888	0.660672	1	Gh_A02G045500(ERF1B);Gh_A07G212600(At5g35735);Gh_A10G238000(COI1);Gh_D02G050400(ERF1B);Gh_D06G219500(WRKY40);Gh_D07G207900(IBR5);Gh_D09G145300(NHL10);Gh_D10G169100(ERF1B);Gh_D12G250400(BEL1);Gh_D13G121800(XRN4)
GO:1902580	single-organism cellular localization	2	185	0.668288	1	Gh_D08G248300(--);MSTRG.22170(DCP2)
GO:0044262	cellular carbohydrate metabolic process	7	634	0.669455	1	Gh_A02G043500(CSLG2);Gh_A04G110900(PDX1);Gh_A10G052500(MIOX1);Gh_A10G173400(AAE7);Gh_D02G048300(CSLG2);Gh_D04G149200(PDX1);MSTRG.58535(RPI2)
GO:0043647	inositol phosphate metabolic process	1	89	0.669552	1	Gh_D06G208700(IP5P10)
GO:0033036	macromolecule localization	18	1581	0.673375	1	Gh_A01G256500(CCME);Gh_A05G099900(MOR1);Gh_A07G212600(At5g35735);Gh_A09G081500(AMSH3);Gh_A11G116300(BZIP53);Gh_D01G155200(At1g60070);Gh_D02G208000(ALATS);Gh_D05G112200(MOR1);Gh_D06G219500(WRKY40);Gh_D08G116300(TTG1);Gh_D08G155400(TBL2);Gh_D08G248300(--);Gh_D09G074900(AMSH3);Gh_D09G145300(NHL10);Gh_D11G118200(BZIP53);Gh_D12G014900(OM64);MSTRG.22170(DCP2);MSTRG.25864(OM64)
GO:0070887	cellular response to chemical stimulus	10	901	0.678324	1	Gh_A02G045500(ERF1B);Gh_A07G212600(At5g35735);Gh_A10G238000(COI1);Gh_D02G050400(ERF1B);Gh_D06G219500(WRKY40);Gh_D07G207900(IBR5);Gh_D09G145300(NHL10);Gh_D10G169100(ERF1B);Gh_D12G250400(BEL1);Gh_D13G121800(XRN4)
GO:0008104	protein localization	17	1508	0.685846	1	Gh_A01G256500(CCME);Gh_A05G099900(MOR1);Gh_A07G212600(At5g35735);Gh_A09G081500(AMSH3);Gh_A11G116300(BZIP53);Gh_D01G155200(At1g60070);Gh_D05G112200(MOR1);Gh_D06G219500(WRKY40);Gh_D08G116300(TTG1);Gh_D08G155400(TBL2);Gh_D08G248300(--);Gh_D09G074900(AMSH3);Gh_D09G145300(NHL10);Gh_D11G118200(BZIP53);Gh_D12G014900(OM64);MSTRG.22170(DCP2);MSTRG.25864(OM64)
GO:0006650	glycerophospholipid metabolic process	3	286	0.688081	1	Gh_D06G208700(IP5P10);Gh_D07G207900(IBR5);MSTRG.60491(AAPT2)
GO:0018193	peptidyl-amino acid modification	3	286	0.688081	1	Gh_A05G099900(MOR1);Gh_D05G112200(MOR1);Gh_D06G152100(NAC073)
GO:0045017	glycerolipid biosynthetic process	1	94	0.689525	1	Gh_D07G207900(IBR5)
GO:0046474	glycerophospholipid biosynthetic process	1	94	0.689525	1	Gh_D07G207900(IBR5)
GO:0050790	regulation of catalytic activity	2	195	0.69617	1	Gh_D07G207900(IBR5);Gh_D10G217300(Os01g0270100)
GO:0006090	pyruvate metabolic process	6	563	0.697374	1	Gh_A03G032800(At4g26390);Gh_A05G326000(FBA3);Gh_Contig00785_ERROPOS280090G000200(FBA3);Gh_D02G208000(ALATS);Gh_D03G164500(At4g26390);Gh_D13G118700(At4g26390)
GO:0071669	plant-type cell wall organization or biogenesis	2	196	0.698849	1	Gh_D05G105500(IRX7);Gh_D06G152100(NAC073)
GO:0010383	cell wall polysaccharide metabolic process	2	197	0.701509	1	Gh_D05G105500(IRX7);Gh_D13G121800(XRN4)
GO:1901701	cellular response to oxygen-containing compound	4	386	0.704237	1	Gh_A07G212600(At5g35735);Gh_D06G219500(WRKY40);Gh_D09G145300(NHL10);Gh_D12G250400(BEL1)
GO:0043414	macromolecule methylation	3	294	0.705849	1	Gh_A05G099900(MOR1);Gh_A13G162100(At3g20650);Gh_D05G112200(MOR1)
GO:0000226	microtubule cytoskeleton organization	1	99	0.708294	1	Gh_D11G070200(AUG6)
GO:0009617	response to bacterium	3	296	0.710169	1	Gh_A10G238000(COI1);Gh_D06G219500(WRKY40);Gh_D09G145300(NHL10)
GO:0035194	posttranscriptional gene silencing by RNA	1	100	0.71191	1	Gh_D13G121800(XRN4)
GO:0046488	phosphatidylinositol metabolic process	1	100	0.71191	1	Gh_D06G208700(IP5P10)
GO:0044265	cellular macromolecule catabolic process	5	484	0.715876	1	Gh_A10G238000(COI1);Gh_A11G104400(SINAT3);Gh_D08G155400(TBL2);Gh_D13G121800(XRN4);MSTRG.22170(DCP2)
GO:0006399	tRNA metabolic process	2	203	0.717061	1	Gh_A08G279200(EMB1027);Gh_D02G208000(ALATS)
GO:0032259	methylation	3	300	0.718662	1	Gh_A05G099900(MOR1);Gh_A13G162100(At3g20650);Gh_D05G112200(MOR1)
GO:0070918	production of small RNA involved in gene silencing by RNA	1	102	0.719009	1	Gh_D13G121800(XRN4)
GO:0016458	gene silencing	3	301	0.720755	1	Gh_A05G099900(MOR1);Gh_D05G112200(MOR1);Gh_D13G121800(XRN4)
GO:0006089	lactate metabolic process	1	103	0.722493	1	Gh_A01G256500(CCME)
GO:0015931	nucleobase-containing compound transport	1	104	0.725933	1	Gh_D02G208000(ALATS)
GO:0031050	dsRNA fragmentation	1	104	0.725933	1	Gh_D13G121800(XRN4)
GO:0043331	response to dsRNA	1	104	0.725933	1	Gh_D13G121800(XRN4)
GO:0071359	cellular response to dsRNA	1	104	0.725933	1	Gh_D13G121800(XRN4)
GO:1901699	cellular response to nitrogen compound	1	104	0.725933	1	Gh_D13G121800(XRN4)
GO:0046486	glycerolipid metabolic process	3	305	0.729007	1	Gh_D06G208700(IP5P10);Gh_D07G207900(IBR5);MSTRG.60491(AAPT2)
GO:0008283	cell proliferation	1	105	0.729331	1	Gh_D13G121800(XRN4)
GO:0009062	fatty acid catabolic process	2	208	0.729497	1	Gh_D08G248300(--);MSTRG.22170(DCP2)
GO:0072329	monocarboxylic acid catabolic process	2	208	0.729497	1	Gh_D08G248300(--);MSTRG.22170(DCP2)
GO:0019318	hexose metabolic process	3	306	0.73104	1	Gh_A05G326000(FBA3);Gh_Contig00785_ERROPOS280090G000200(FBA3);Gh_D02G208000(ALATS)
GO:0010467	gene expression	52	4508	0.731289	1	Gh_A01G054900(--);Gh_A02G023200(HSFA5);Gh_A02G045500(ERF1B);Gh_A03G036200(WRKY24);Gh_A05G099900(MOR1);Gh_A05G229200(ERF110);Gh_A06G069200(MBF1C);Gh_A07G150100(CRF5);Gh_A08G190700(ERF1A);Gh_A08G279200(EMB1027);Gh_A11G061600(NAC082);Gh_A11G101700(CRF5);Gh_A11G116300(BZIP53);Gh_A12G008700(COL13);Gh_A12G185600(NAP2);Gh_A13G053500(TEM1);Gh_A13G162100(At3g20650);Gh_A13G187000(NAC047);Gh_D01G084200(PAT1…
GO:0016441	posttranscriptional gene silencing	1	106	0.732688	1	Gh_D13G121800(XRN4)
GO:0032535	regulation of cellular component size	1	106	0.732688	1	Gh_D02G173500(ARP3)
GO:0090066	regulation of anatomical structure size	1	106	0.732688	1	Gh_D02G173500(ARP3)
GO:0048519	negative regulation of biological process	6	586	0.733101	1	Gh_A05G099900(MOR1);Gh_D05G112200(MOR1);Gh_D05G277600(--);Gh_D10G217300(Os01g0270100);Gh_D11G086700(PECS-2.1);Gh_D13G121800(XRN4)
GO:1901360	organic cyclic compound metabolic process	45	3933	0.736895	1	Gh_A04G110900(PDX1);Gh_A05G149700(ENDO4);Gh_A05G229200(ERF110);Gh_A05G326000(FBA3);Gh_A05G363700(SNL6);Gh_A06G069200(MBF1C);Gh_A06G131500(LAC14);Gh_A07G233800(OSB1);Gh_A08G279200(EMB1027);Gh_A10G193800(ERI2);Gh_A10G210000(TPA1);Gh_A11G116300(BZIP53);Gh_A12G008700(COL13);Gh_A13G069000(PIX13);Gh_A13G162100(At3g20650);Gh_Contig00785_ERROPOS280090G000200(FBA3);Gh_D02G208000(ALATS);Gh_D04G116500(URH1)…
GO:0009755	hormone-mediated signaling pathway	7	681	0.739193	1	Gh_A02G045500(ERF1B);Gh_A10G238000(COI1);Gh_D02G050400(ERF1B);Gh_D06G219500(WRKY40);Gh_D07G207900(IBR5);Gh_D09G145300(NHL10);Gh_D10G169100(ERF1B)
GO:0032870	cellular response to hormone stimulus	7	681	0.739193	1	Gh_A02G045500(ERF1B);Gh_A10G238000(COI1);Gh_D02G050400(ERF1B);Gh_D06G219500(WRKY40);Gh_D07G207900(IBR5);Gh_D09G145300(NHL10);Gh_D10G169100(ERF1B)
GO:0071495	cellular response to endogenous stimulus	7	681	0.739193	1	Gh_A02G045500(ERF1B);Gh_A10G238000(COI1);Gh_D02G050400(ERF1B);Gh_D06G219500(WRKY40);Gh_D07G207900(IBR5);Gh_D09G145300(NHL10);Gh_D10G169100(ERF1B)
GO:0022610	biological adhesion	1	108	0.739276	1	Gh_D13G121800(XRN4)
GO:0010629	negative regulation of gene expression	3	313	0.744937	1	Gh_A05G099900(MOR1);Gh_D05G112200(MOR1);Gh_D13G121800(XRN4)
GO:0006725	cellular aromatic compound metabolic process	43	3779	0.745489	1	Gh_A04G110900(PDX1);Gh_A05G149700(ENDO4);Gh_A05G229200(ERF110);Gh_A05G326000(FBA3);Gh_A06G069200(MBF1C);Gh_A06G131500(LAC14);Gh_A07G233800(OSB1);Gh_A08G279200(EMB1027);Gh_A10G193800(ERI2);Gh_A10G210000(TPA1);Gh_A11G116300(BZIP53);Gh_A12G008700(COL13);Gh_A13G069000(PIX13);Gh_A13G162100(At3g20650);Gh_Contig00785_ERROPOS280090G000200(FBA3);Gh_D02G208000(ALATS);Gh_D04G116500(URH1);Gh_D04G149200(PDX1)…
GO:0051336	regulation of hydrolase activity	1	110	0.745703	1	Gh_D10G217300(Os01g0270100)
GO:0044242	cellular lipid catabolic process	2	215	0.746129	1	Gh_D08G248300(--);MSTRG.22170(DCP2)
GO:0000302	response to reactive oxygen species	2	216	0.748433	1	Gh_A06G069200(MBF1C);Gh_D06G067300(MBF1C)
GO:0008654	phospholipid biosynthetic process	1	111	0.748857	1	Gh_D07G207900(IBR5)
GO:0042278	purine nucleoside metabolic process	1	111	0.748857	1	Gh_D04G116500(URH1)
GO:0006461	protein complex assembly	6	597	0.749103	1	Gh_A01G256500(CCME);Gh_A05G344600(--);Gh_D02G173500(ARP3);Gh_D08G155400(TBL2);Gh_D09G264400(CLPD);Gh_D11G070200(AUG6)
GO:0016042	lipid catabolic process	2	217	0.750718	1	Gh_D08G248300(--);MSTRG.22170(DCP2)
GO:0070271	protein complex biogenesis	6	599	0.751937	1	Gh_A01G256500(CCME);Gh_A05G344600(--);Gh_D02G173500(ARP3);Gh_D08G155400(TBL2);Gh_D09G264400(CLPD);Gh_D11G070200(AUG6)
GO:0090567	reproductive shoot system development	4	414	0.75436	1	Gh_A10G238000(COI1);Gh_A12G185600(NAP2);Gh_D12G181600(NAP1);MSTRG.61244(NAC047)
GO:0048193	Golgi vesicle transport	1	113	0.755048	1	Gh_A05G098700(At1g30630)
GO:1901362	organic cyclic compound biosynthetic process	18	1670	0.758453	1	Gh_A05G229200(ERF110);Gh_A06G069200(MBF1C);Gh_A10G210000(TPA1);Gh_A11G116300(BZIP53);Gh_A12G008700(COL13);Gh_D05G147600(TCP2);Gh_D05G245400(ERF110);Gh_D06G067300(MBF1C);Gh_D06G126600(ERF110);Gh_D06G152100(NAC073);Gh_D07G055500(WRKY75);Gh_D08G123200(At1g55090);Gh_D10G232900(TPA1);Gh_D11G118200(BZIP53);Gh_D12G008100(COL13);Gh_D13G121800(XRN4);MSTRG.35247(ERF113);MSTRG.49456(PAP29)
GO:0009966	regulation of signal transduction	1	115	0.761087	1	Gh_D07G207900(IBR5)
GO:0023051	regulation of signaling	1	115	0.761087	1	Gh_D07G207900(IBR5)
GO:0055086	nucleobase-containing small molecule metabolic process	8	790	0.762828	1	Gh_A04G110900(PDX1);Gh_A05G326000(FBA3);Gh_Contig00785_ERROPOS280090G000200(FBA3);Gh_D04G116500(URH1);Gh_D04G149200(PDX1);Gh_D08G123200(At1g55090);Gh_D09G133800(GK-2);MSTRG.58535(RPI2)
GO:0006073	cellular glucan metabolic process	5	514	0.763229	1	Gh_A02G043500(CSLG2);Gh_A04G110900(PDX1);Gh_D02G048300(CSLG2);Gh_D04G149200(PDX1);MSTRG.58535(RPI2)
GO:0006508	proteolysis	6	608	0.764405	1	Gh_A09G081500(AMSH3);Gh_A10G238000(COI1);Gh_A11G104400(SINAT3);Gh_D08G155400(TBL2);Gh_D09G074900(AMSH3);Gh_D10G217300(Os01g0270100)
GO:0048367	shoot system development	5	516	0.766164	1	Gh_A10G238000(COI1);Gh_A12G185600(NAP2);Gh_D05G147600(TCP2);Gh_D12G181600(NAP1);MSTRG.61244(NAC047)
GO:0009725	response to hormone	9	886	0.769165	1	Gh_A02G045500(ERF1B);Gh_A10G238000(COI1);Gh_D02G050400(ERF1B);Gh_D06G219500(WRKY40);Gh_D07G055500(WRKY75);Gh_D07G207900(IBR5);Gh_D09G145300(NHL10);Gh_D10G169100(ERF1B);MSTRG.35247(ERF113)
GO:0022622	root system development	2	226	0.770495	1	Gh_D04G131300(JKD);Gh_D07G055500(WRKY75)
GO:0048364	root development	2	226	0.770495	1	Gh_D04G131300(JKD);Gh_D07G055500(WRKY75)
GO:0006644	phospholipid metabolic process	3	327	0.771016	1	Gh_D06G208700(IP5P10);Gh_D07G207900(IBR5);MSTRG.60491(AAPT2)
GO:0048731	system development	10	979	0.772283	1	Gh_A10G238000(COI1);Gh_A11G116300(BZIP53);Gh_A12G185600(NAP2);Gh_D04G131300(JKD);Gh_D05G147600(TCP2);Gh_D07G055500(WRKY75);Gh_D09G145300(NHL10);Gh_D11G118200(BZIP53);Gh_D12G181600(NAP1);MSTRG.61244(NAC047)
GO:0019941	modification-dependent protein catabolic process	3	328	0.772793	1	Gh_A10G238000(COI1);Gh_A11G104400(SINAT3);Gh_D08G155400(TBL2)
GO:0043632	modification-dependent macromolecule catabolic process	3	328	0.772793	1	Gh_A10G238000(COI1);Gh_A11G104400(SINAT3);Gh_D08G155400(TBL2)
GO:0098655	cation transmembrane transport	1	120	0.775544	1	Gh_D10G071700(BAC2)
GO:0005982	starch metabolic process	2	230	0.778839	1	Gh_A04G110900(PDX1);Gh_D04G149200(PDX1)
GO:0015698	inorganic anion transport	2	230	0.778839	1	Gh_A13G145900(CLC-F);Gh_D10G131700(EP3)
GO:0050801	ion homeostasis	2	230	0.778839	1	Gh_A06G029900(DTX48);Gh_D07G165600(ABCC5)
GO:0044264	cellular polysaccharide metabolic process	5	525	0.779031	1	Gh_A02G043500(CSLG2);Gh_A04G110900(PDX1);Gh_D02G048300(CSLG2);Gh_D04G149200(PDX1);MSTRG.58535(RPI2)
GO:0006979	response to oxidative stress	2	231	0.780884	1	Gh_A06G069200(MBF1C);Gh_D06G067300(MBF1C)
GO:0007165	signal transduction	16	1523	0.782433	1	Gh_A02G045500(ERF1B);Gh_A06G069200(MBF1C);Gh_A07G212600(At5g35735);Gh_A10G238000(COI1);Gh_A13G069000(PIX13);Gh_D02G050400(ERF1B);Gh_D06G067300(MBF1C);Gh_D06G219500(WRKY40);Gh_D07G207900(IBR5);Gh_D09G145300(NHL10);Gh_D09G201400(ERF061);Gh_D10G169100(ERF1B);Gh_D12G250400(BEL1);Gh_D13G062000(PIX13);Gh_D13G121800(XRN4);MSTRG.35247(ERF113)
GO:0009266	response to temperature stimulus	2	232	0.782911	1	Gh_D04G171600(ptrB);MSTRG.35247(ERF113)
GO:0023052	signaling	16	1524	0.783284	1	Gh_A02G045500(ERF1B);Gh_A06G069200(MBF1C);Gh_A07G212600(At5g35735);Gh_A10G238000(COI1);Gh_A13G069000(PIX13);Gh_D02G050400(ERF1B);Gh_D06G067300(MBF1C);Gh_D06G219500(WRKY40);Gh_D07G207900(IBR5);Gh_D09G145300(NHL10);Gh_D09G201400(ERF061);Gh_D10G169100(ERF1B);Gh_D12G250400(BEL1);Gh_D13G062000(PIX13);Gh_D13G121800(XRN4);MSTRG.35247(ERF113)
GO:0044700	single organism signaling	16	1524	0.783284	1	Gh_A02G045500(ERF1B);Gh_A06G069200(MBF1C);Gh_A07G212600(At5g35735);Gh_A10G238000(COI1);Gh_A13G069000(PIX13);Gh_D02G050400(ERF1B);Gh_D06G067300(MBF1C);Gh_D06G219500(WRKY40);Gh_D07G207900(IBR5);Gh_D09G145300(NHL10);Gh_D09G201400(ERF061);Gh_D10G169100(ERF1B);Gh_D12G250400(BEL1);Gh_D13G062000(PIX13);Gh_D13G121800(XRN4);MSTRG.35247(ERF113)
GO:0016571	histone methylation	2	236	0.790859	1	Gh_A05G099900(MOR1);Gh_D05G112200(MOR1)
GO:0016054	organic acid catabolic process	2	240	0.798549	1	Gh_D08G248300(--);MSTRG.22170(DCP2)
GO:0046395	carboxylic acid catabolic process	2	240	0.798549	1	Gh_D08G248300(--);MSTRG.22170(DCP2)
GO:0048827	phyllome development	1	129	0.799406	1	Gh_D05G147600(TCP2)
GO:0071822	protein complex subunit organization	8	823	0.800361	1	Gh_A01G256500(CCME);Gh_A05G344600(--);Gh_A08G148100(ABIL1);Gh_D02G173500(ARP3);Gh_D08G155400(TBL2);Gh_D09G264400(CLPD);Gh_D11G070200(AUG6);Gh_D13G121800(XRN4)
GO:0044249	cellular biosynthetic process	53	4722	0.804062	1	Gh_A01G054900(--);Gh_A02G023200(HSFA5);Gh_A02G045500(ERF1B);Gh_A04G110900(PDX1);Gh_A05G229200(ERF110);Gh_A06G069200(MBF1C);Gh_A07G150100(CRF5);Gh_A08G190700(ERF1A);Gh_A08G279200(EMB1027);Gh_A10G055700(--);Gh_A10G210000(TPA1);Gh_A11G061600(NAC082);Gh_A11G101700(CRF5);Gh_A11G116300(BZIP53);Gh_A12G008700(COL13);Gh_A12G185600(NAP2);Gh_A12G224600(--);Gh_A13G053500(TEM1);Gh_A13G187000(NAC047);Gh_D02G05…
GO:0044282	small molecule catabolic process	2	243	0.804152	1	Gh_D08G248300(--);MSTRG.22170(DCP2)
GO:0006479	protein methylation	2	244	0.805989	1	Gh_A05G099900(MOR1);Gh_D05G112200(MOR1)
GO:0009648	photoperiodism	1	132	0.806784	1	Gh_A10G149300(WNK5)
GO:0044248	cellular catabolic process	8	831	0.808759	1	Gh_A02G003600(PBL15);Gh_A10G238000(COI1);Gh_A11G104400(SINAT3);Gh_D08G155400(TBL2);Gh_D08G248300(--);Gh_D10G122800(PBL16);Gh_D13G121800(XRN4);MSTRG.22170(DCP2)
GO:0009628	response to abiotic stimulus	17	1648	0.811775	1	Gh_A04G110900(PDX1);Gh_A05G326000(FBA3);Gh_A06G069200(MBF1C);Gh_A10G149300(WNK5);Gh_A10G238000(COI1);Gh_Contig00785_ERROPOS280090G000200(FBA3);Gh_D02G208000(ALATS);Gh_D04G149200(PDX1);Gh_D04G171600(ptrB);Gh_D06G067300(MBF1C);Gh_D06G219500(WRKY40);Gh_D07G055500(WRKY75);Gh_D07G165600(ABCC5);Gh_D09G264400(CLPD);Gh_D10G217300(Os01g0270100);MSTRG.35247(ERF113);MSTRG.58535(RPI2)
GO:1901137	carbohydrate derivative biosynthetic process	5	550	0.811926	1	Gh_A12G224600(--);Gh_D07G055500(WRKY75);Gh_D09G257900(--);Gh_D13G121800(XRN4);MSTRG.49456(PAP29)
GO:1901564	organonitrogen compound metabolic process	24	2263	0.812013	1	Gh_A01G193200(CHIA1);Gh_A04G110900(PDX1);Gh_A05G326000(FBA3);Gh_A08G279200(EMB1027);Gh_A09G233100(EP3);Gh_A10G055700(--);Gh_A10G210000(TPA1);Gh_A12G117600(GSTZ1);Gh_Contig00785_ERROPOS280090G000200(FBA3);Gh_D02G208000(ALATS);Gh_D04G116500(URH1);Gh_D04G149200(PDX1);Gh_D05G265600(BCAT2);Gh_D06G005100(CKX5);Gh_D06G056000(CHIT1B);Gh_D07G193100(POX2);Gh_D08G123200(At1g55090);Gh_D10G071700(BAC2);Gh_D10…
GO:0065009	regulation of molecular function	2	248	0.813184	1	Gh_D07G207900(IBR5);Gh_D10G217300(Os01g0270100)
GO:0065003	macromolecular complex assembly	6	649	0.815383	1	Gh_A01G256500(CCME);Gh_A05G344600(--);Gh_D02G173500(ARP3);Gh_D08G155400(TBL2);Gh_D09G264400(CLPD);Gh_D11G070200(AUG6)
GO:0044723	single-organism carbohydrate metabolic process	7	746	0.817713	1	Gh_A05G326000(FBA3);Gh_A10G052500(MIOX1);Gh_Contig00785_ERROPOS280090G000200(FBA3);Gh_D02G208000(ALATS);Gh_D06G208700(IP5P10);Gh_D09G257900(--);Gh_D13G121800(XRN4)
GO:0009058	biosynthetic process	58	5170	0.817785	1	Gh_A01G054900(--);Gh_A02G023200(HSFA5);Gh_A02G045500(ERF1B);Gh_A04G110900(PDX1);Gh_A05G229200(ERF110);Gh_A06G069200(MBF1C);Gh_A07G150100(CRF5);Gh_A07G212600(At5g35735);Gh_A08G190700(ERF1A);Gh_A08G260600(ISU1);Gh_A08G270600(CER3);Gh_A08G279200(EMB1027);Gh_A10G055700(--);Gh_A10G210000(TPA1);Gh_A11G061600(NAC082);Gh_A11G101700(CRF5);Gh_A11G116300(BZIP53);Gh_A11G132400(VIT_01s0010g01180);Gh_A12G00870…
GO:0044085	cellular component biogenesis	11	1117	0.81817	1	Gh_A01G256500(CCME);Gh_A05G099900(MOR1);Gh_A05G344600(--);Gh_A08G021900(--);Gh_D02G173500(ARP3);Gh_D05G105500(IRX7);Gh_D05G112200(MOR1);Gh_D06G152100(NAC073);Gh_D08G155400(TBL2);Gh_D09G264400(CLPD);Gh_D11G070200(AUG6)
GO:0006633	fatty acid biosynthetic process	1	137	0.818485	1	Gh_D13G071700(LIP1)
GO:0022414	reproductive process	14	1390	0.819285	1	Gh_A05G099900(MOR1);Gh_A06G153900(CAMRLK);Gh_A08G270600(CER3);Gh_A10G173300(BXL1);Gh_A10G238000(COI1);Gh_A11G116300(BZIP53);Gh_A12G185600(NAP2);Gh_D05G112200(MOR1);Gh_D06G152100(NAC073);Gh_D11G118200(BZIP53);Gh_D12G181600(NAP1);MSTRG.22170(DCP2);MSTRG.58535(RPI2);MSTRG.61244(NAC047)
GO:0031047	gene silencing by RNA	1	138	0.820739	1	Gh_D13G121800(XRN4)
GO:0034754	cellular hormone metabolic process	1	139	0.822965	1	Gh_D06G005100(CKX5)
GO:0009416	response to light stimulus	8	847	0.82475	1	Gh_A04G110900(PDX1);Gh_A06G069200(MBF1C);Gh_A10G149300(WNK5);Gh_A10G238000(COI1);Gh_D04G149200(PDX1);Gh_D06G067300(MBF1C);Gh_D06G219500(WRKY40);Gh_D09G264400(CLPD)
GO:0044042	glucan metabolic process	5	562	0.826276	1	Gh_A02G043500(CSLG2);Gh_A04G110900(PDX1);Gh_D02G048300(CSLG2);Gh_D04G149200(PDX1);MSTRG.58535(RPI2)
GO:0008213	protein alkylation	2	256	0.826865	1	Gh_A05G099900(MOR1);Gh_D05G112200(MOR1)
GO:0072330	monocarboxylic acid biosynthetic process	1	142	0.82948	1	Gh_D13G071700(LIP1)
GO:0005996	monosaccharide metabolic process	3	365	0.830973	1	Gh_A05G326000(FBA3);Gh_Contig00785_ERROPOS280090G000200(FBA3);Gh_D02G208000(ALATS)
GO:1901605	alpha-amino acid metabolic process	4	467	0.831028	1	Gh_A10G210000(TPA1);Gh_D07G193100(POX2);Gh_D10G071700(BAC2);Gh_D10G232900(TPA1)
GO:0006305	DNA alkylation	1	143	0.831598	1	Gh_D13G121800(XRN4)
GO:0007154	cell communication	18	1767	0.833223	1	Gh_A02G045500(ERF1B);Gh_A06G069200(MBF1C);Gh_A07G212600(At5g35735);Gh_A10G238000(COI1);Gh_A13G069000(PIX13);Gh_D02G050400(ERF1B);Gh_D06G067300(MBF1C);Gh_D06G219500(WRKY40);Gh_D07G055500(WRKY75);Gh_D07G207900(IBR5);Gh_D09G145300(NHL10);Gh_D09G201400(ERF061);Gh_D10G169100(ERF1B);Gh_D12G250400(BEL1);Gh_D13G062000(PIX13);Gh_D13G121800(XRN4);MSTRG.35247(ERF113);MSTRG.49456(PAP29)
GO:0006498	N-terminal protein lipidation	1	144	0.83369	1	Gh_D02G208000(ALATS)
GO:0031365	N-terminal protein amino acid modification	1	144	0.83369	1	Gh_D02G208000(ALATS)
GO:1902589	single-organism organelle organization	8	860	0.83697	1	Gh_A05G099900(MOR1);Gh_A08G148100(ABIL1);Gh_D02G173500(ARP3);Gh_D05G112200(MOR1);Gh_D08G248300(--);Gh_D11G070200(AUG6);Gh_D13G121800(XRN4);MSTRG.22170(DCP2)
GO:0032989	cellular component morphogenesis	4	472	0.837116	1	Gh_A08G021900(--);Gh_D02G173500(ARP3);Gh_D13G121800(XRN4);MSTRG.7471(--)
GO:0009117	nucleotide metabolic process	6	671	0.838954	1	Gh_A04G110900(PDX1);Gh_A05G326000(FBA3);Gh_Contig00785_ERROPOS280090G000200(FBA3);Gh_D04G149200(PDX1);Gh_D08G123200(At1g55090);Gh_D09G133800(GK-2)
GO:0048878	chemical homeostasis	2	264	0.839641	1	Gh_A06G029900(DTX48);Gh_D07G165600(ABCC5)
GO:0006304	DNA modification	1	147	0.839811	1	Gh_D13G121800(XRN4)
GO:0006873	cellular ion homeostasis	1	148	0.841801	1	Gh_D07G165600(ABCC5)
GO:0055082	cellular chemical homeostasis	1	148	0.841801	1	Gh_D07G165600(ABCC5)
GO:0018130	heterocycle biosynthetic process	14	1420	0.841837	1	Gh_A05G229200(ERF110);Gh_A06G069200(MBF1C);Gh_A11G116300(BZIP53);Gh_D05G147600(TCP2);Gh_D05G245400(ERF110);Gh_D06G067300(MBF1C);Gh_D06G126600(ERF110);Gh_D06G152100(NAC073);Gh_D07G055500(WRKY75);Gh_D08G123200(At1g55090);Gh_D11G118200(BZIP53);Gh_D13G121800(XRN4);MSTRG.35247(ERF113);MSTRG.49456(PAP29)
GO:0010053	root epidermal cell differentiation	1	150	0.845708	1	Gh_D04G131300(JKD)
GO:0090627	plant epidermal cell differentiation	1	150	0.845708	1	Gh_D04G131300(JKD)
GO:0015672	monovalent inorganic cation transport	2	270	0.848658	1	Gh_D12G014900(OM64);MSTRG.25864(OM64)
GO:0034220	ion transmembrane transport	2	270	0.848658	1	Gh_A13G145900(CLC-F);Gh_D10G071700(BAC2)
GO:0009404	toxin metabolic process	1	155	0.855059	1	MSTRG.35247(ERF113)
GO:0042445	hormone metabolic process	1	155	0.855059	1	Gh_D06G005100(CKX5)
GO:1901657	glycosyl compound metabolic process	2	275	0.855819	1	Gh_D04G116500(URH1);MSTRG.58535(RPI2)
GO:0045229	external encapsulating structure organization	6	691	0.858231	1	Gh_A07G196300(QRT2);Gh_A08G021900(--);Gh_A13G200500(PME29);Gh_D07G195800(QRT2);Gh_D08G057500(QRT2);Gh_D11G086700(PECS-2.1)
GO:0044712	single-organism catabolic process	2	280	0.86267	1	Gh_D08G248300(--);MSTRG.22170(DCP2)
GO:0006497	protein lipidation	1	162	0.86721	1	Gh_D02G208000(ALATS)
GO:0042157	lipoprotein metabolic process	1	162	0.86721	1	Gh_D02G208000(ALATS)
GO:0042158	lipoprotein biosynthetic process	1	162	0.86721	1	Gh_D02G208000(ALATS)
GO:0000904	cell morphogenesis involved in differentiation	2	286	0.870498	1	Gh_D02G173500(ARP3);Gh_D13G121800(XRN4)
GO:0006811	ion transport	14	1465	0.871602	1	Gh_A04G015800(At5g55050);Gh_A05G282700(--);Gh_A13G145900(CLC-F);Gh_A13G162100(At3g20650);Gh_A13G187000(NAC047);Gh_D05G384200(At5g55050);Gh_D07G165600(ABCC5);Gh_D09G201400(ERF061);Gh_D10G071700(BAC2);Gh_D10G131700(EP3);Gh_D12G014900(OM64);MSTRG.25864(OM64);MSTRG.35247(ERF113);MSTRG.61244(NAC047)
GO:0048646	anatomical structure formation involved in morphogenesis	1	165	0.872102	1	Gh_A08G021900(--)
GO:0006753	nucleoside phosphate metabolic process	6	708	0.873094	1	Gh_A04G110900(PDX1);Gh_A05G326000(FBA3);Gh_Contig00785_ERROPOS280090G000200(FBA3);Gh_D04G149200(PDX1);Gh_D08G123200(At1g55090);Gh_D09G133800(GK-2)
GO:0003006	developmental process involved in reproduction	12	1285	0.874866	1	Gh_A06G153900(CAMRLK);Gh_A08G270600(CER3);Gh_A10G173300(BXL1);Gh_A10G238000(COI1);Gh_A11G116300(BZIP53);Gh_A12G185600(NAP2);Gh_D06G152100(NAC073);Gh_D11G118200(BZIP53);Gh_D12G181600(NAP1);MSTRG.22170(DCP2);MSTRG.58535(RPI2);MSTRG.61244(NAC047)
GO:0006631	fatty acid metabolic process	5	610	0.875059	1	Gh_A08G270600(CER3);Gh_A10G173400(AAE7);Gh_D08G248300(--);Gh_D13G071700(LIP1);MSTRG.22170(DCP2)
GO:0031324	negative regulation of cellular metabolic process	1	167	0.875263	1	Gh_D10G217300(Os01g0270100)
GO:0035966	response to topologically incorrect protein	1	167	0.875263	1	Gh_D08G155400(TBL2)
GO:0051603	proteolysis involved in cellular protein catabolic process	3	402	0.875926	1	Gh_A10G238000(COI1);Gh_A11G104400(SINAT3);Gh_D08G155400(TBL2)
GO:0007049	cell cycle	5	612	0.876813	1	Gh_A05G099900(MOR1);Gh_A10G020500(GBP6);Gh_D05G112200(MOR1);Gh_D07G165600(ABCC5);Gh_D13G121800(XRN4)
GO:0006629	lipid metabolic process	16	1661	0.878877	1	Gh_A03G227600(SS2);Gh_A04G015800(At5g55050);Gh_A05G363700(SNL6);Gh_A08G270600(CER3);Gh_A09G049500(--);Gh_A10G173400(AAE7);Gh_A12G224600(--);Gh_D05G384200(At5g55050);Gh_D06G208700(IP5P10);Gh_D07G055500(WRKY75);Gh_D07G207900(IBR5);Gh_D08G248300(--);Gh_D13G071700(LIP1);MSTRG.22170(DCP2);MSTRG.49456(PAP29);MSTRG.60491(AAPT2)
GO:0051186	cofactor metabolic process	6	718	0.881216	1	Gh_A04G110900(PDX1);Gh_A05G326000(FBA3);Gh_Contig00785_ERROPOS280090G000200(FBA3);Gh_D04G149200(PDX1);Gh_D05G277600(--);Gh_D08G123200(At1g55090)
GO:0019637	organophosphate metabolic process	10	1110	0.883389	1	Gh_A04G110900(PDX1);Gh_A05G326000(FBA3);Gh_A12G170900(RPI2);Gh_Contig00785_ERROPOS280090G000200(FBA3);Gh_D04G149200(PDX1);Gh_D06G208700(IP5P10);Gh_D07G207900(IBR5);Gh_D08G123200(At1g55090);Gh_D09G133800(GK-2);MSTRG.60491(AAPT2)
GO:0010015	root morphogenesis	1	173	0.884286	1	Gh_D04G131300(JKD)
GO:0043269	regulation of ion transport	1	174	0.885725	1	Gh_A13G145900(CLC-F)
GO:0055085	transmembrane transport	2	302	0.889413	1	Gh_A13G145900(CLC-F);Gh_D10G071700(BAC2)
GO:0009933	meristem structural organization	1	177	0.889937	1	Gh_D13G121800(XRN4)
GO:0048532	anatomical structure arrangement	1	177	0.889937	1	Gh_D13G121800(XRN4)
GO:0009314	response to radiation	8	929	0.891016	1	Gh_A04G110900(PDX1);Gh_A06G069200(MBF1C);Gh_A10G149300(WNK5);Gh_A10G238000(COI1);Gh_D04G149200(PDX1);Gh_D06G067300(MBF1C);Gh_D06G219500(WRKY40);Gh_D09G264400(CLPD)
GO:0099402	plant organ development	4	525	0.891075	1	Gh_A10G238000(COI1);Gh_D04G131300(JKD);Gh_D05G147600(TCP2);Gh_D07G055500(WRKY75)
GO:0044281	small molecule metabolic process	36	3469	0.891938	1	Gh_A01G256500(CCME);Gh_A03G032800(At4g26390);Gh_A04G110900(PDX1);Gh_A05G326000(FBA3);Gh_A05G369300(TRX2);Gh_A08G270600(CER3);Gh_A08G279200(EMB1027);Gh_A10G052500(MIOX1);Gh_A10G055700(--);Gh_A10G173400(AAE7);Gh_A10G210000(TPA1);Gh_A12G117600(GSTZ1);Gh_A13G069000(PIX13);Gh_A13G190500(THA1);Gh_Contig00785_ERROPOS280090G000200(FBA3);Gh_D02G208000(ALATS);Gh_D03G164500(At4g26390);Gh_D04G116500(URH1);Gh…
GO:0048869	cellular developmental process	7	833	0.892621	1	Gh_A08G021900(--);Gh_D02G173500(ARP3);Gh_D04G131300(JKD);Gh_D05G147600(TCP2);Gh_D08G116300(TTG1);Gh_D13G121800(XRN4);MSTRG.7471(--)
GO:0043623	cellular protein complex assembly	4	529	0.894432	1	Gh_A01G256500(CCME);Gh_A05G344600(--);Gh_D02G173500(ARP3);Gh_D08G155400(TBL2)
GO:0006778	porphyrin-containing compound metabolic process	2	307	0.89478	1	Gh_A04G110900(PDX1);Gh_D04G149200(PDX1)
GO:0009791	post-embryonic development	9	1036	0.89712	1	Gh_A10G238000(COI1);Gh_A11G116300(BZIP53);Gh_A12G185600(NAP2);Gh_D02G208000(ALATS);Gh_D04G131300(JKD);Gh_D07G055500(WRKY75);Gh_D11G118200(BZIP53);Gh_D12G181600(NAP1);MSTRG.61244(NAC047)
GO:0048285	organelle fission	1	183	0.897903	1	Gh_A05G369300(TRX2)
GO:0033013	tetrapyrrole metabolic process	2	311	0.898898	1	Gh_A04G110900(PDX1);Gh_D04G149200(PDX1)
GO:0030163	protein catabolic process	3	427	0.899989	1	Gh_A10G238000(COI1);Gh_A11G104400(SINAT3);Gh_D08G155400(TBL2)
GO:0044257	cellular protein catabolic process	3	427	0.899989	1	Gh_A10G238000(COI1);Gh_A11G104400(SINAT3);Gh_D08G155400(TBL2)
GO:0006066	alcohol metabolic process	2	313	0.9009	1	Gh_A10G052500(MIOX1);Gh_D06G208700(IP5P10)
GO:0010646	regulation of cell communication	1	187	0.902891	1	Gh_D07G207900(IBR5)
GO:0030154	cell differentiation	4	541	0.903967	1	Gh_D02G173500(ARP3);Gh_D04G131300(JKD);Gh_D08G116300(TTG1);Gh_D13G121800(XRN4)
GO:0006139	nucleobase-containing compound metabolic process	32	3152	0.904247	1	Gh_A04G110900(PDX1);Gh_A05G149700(ENDO4);Gh_A05G229200(ERF110);Gh_A05G326000(FBA3);Gh_A06G069200(MBF1C);Gh_A07G233800(OSB1);Gh_A08G279200(EMB1027);Gh_A10G193800(ERI2);Gh_A11G116300(BZIP53);Gh_A13G162100(At3g20650);Gh_Contig00785_ERROPOS280090G000200(FBA3);Gh_D02G208000(ALATS);Gh_D04G116500(URH1);Gh_D04G149200(PDX1);Gh_D05G147600(TCP2);Gh_D05G245400(ERF110);Gh_D06G067300(MBF1C);Gh_D06G126600(ERF11…
GO:1901700	response to oxygen-containing compound	7	853	0.905618	1	Gh_A06G069200(MBF1C);Gh_A07G212600(At5g35735);Gh_D06G067300(MBF1C);Gh_D06G219500(WRKY40);Gh_D07G055500(WRKY75);Gh_D09G145300(NHL10);Gh_D12G250400(BEL1)
GO:0040029	regulation of gene expression, epigenetic	1	190	0.906473	1	Gh_D13G121800(XRN4)
GO:0044271	cellular nitrogen compound biosynthetic process	16	1720	0.9082	1	Gh_A05G229200(ERF110);Gh_A06G069200(MBF1C);Gh_A08G279200(EMB1027);Gh_A11G116300(BZIP53);Gh_D02G208000(ALATS);Gh_D05G147600(TCP2);Gh_D05G245400(ERF110);Gh_D06G067300(MBF1C);Gh_D06G126600(ERF110);Gh_D06G152100(NAC073);Gh_D07G055500(WRKY75);Gh_D08G123200(At1g55090);Gh_D11G118200(BZIP53);Gh_D13G121800(XRN4);MSTRG.35247(ERF113);MSTRG.49456(PAP29)
GO:0009308	amine metabolic process	1	193	0.909922	1	Gh_D06G005100(CKX5)
GO:0006812	cation transport	8	964	0.912181	1	Gh_A04G015800(At5g55050);Gh_A13G162100(At3g20650);Gh_D05G384200(At5g55050);Gh_D09G201400(ERF061);Gh_D10G071700(BAC2);Gh_D10G131700(EP3);Gh_D12G014900(OM64);MSTRG.25864(OM64)
GO:0090558	plant epidermis development	1	196	0.913245	1	Gh_D04G131300(JKD)
GO:0048523	negative regulation of cellular process	1	197	0.914326	1	Gh_D10G217300(Os01g0270100)
GO:0034622	cellular macromolecular complex assembly	4	557	0.915495	1	Gh_A01G256500(CCME);Gh_A05G344600(--);Gh_D02G173500(ARP3);Gh_D08G155400(TBL2)
GO:0065008	regulation of biological quality	8	973	0.917024	1	Gh_A05G369300(TRX2);Gh_A06G029900(DTX48);Gh_D02G173500(ARP3);Gh_D06G005100(CKX5);Gh_D07G165600(ABCC5);Gh_D08G060600(Os05g0200100);Gh_D12G194400(At5g61440);Gh_D12G295700(GRXC1)
GO:1901576	organic substance biosynthetic process	50	4771	0.920157	1	Gh_A01G054900(--);Gh_A02G023200(HSFA5);Gh_A02G045500(ERF1B);Gh_A05G229200(ERF110);Gh_A06G069200(MBF1C);Gh_A07G150100(CRF5);Gh_A08G190700(ERF1A);Gh_A08G279200(EMB1027);Gh_A10G055700(--);Gh_A10G210000(TPA1);Gh_A11G061600(NAC082);Gh_A11G101700(CRF5);Gh_A11G116300(BZIP53);Gh_A12G008700(COL13);Gh_A12G185600(NAP2);Gh_A12G224600(--);Gh_A13G053500(TEM1);Gh_A13G187000(NAC047);Gh_D02G050400(ERF1B);Gh_D02G2…
GO:0048437	floral organ development	1	210	0.927208	1	Gh_A10G238000(COI1)
GO:0006807	nitrogen compound metabolic process	46	4454	0.927631	1	Gh_A01G193200(CHIA1);Gh_A04G110900(PDX1);Gh_A05G149700(ENDO4);Gh_A05G229200(ERF110);Gh_A05G326000(FBA3);Gh_A06G069200(MBF1C);Gh_A07G233800(OSB1);Gh_A08G279200(EMB1027);Gh_A09G233100(EP3);Gh_A10G055700(--);Gh_A10G193800(ERI2);Gh_A10G210000(TPA1);Gh_A11G116300(BZIP53);Gh_A12G117600(GSTZ1);Gh_A13G162100(At3g20650);Gh_Contig00785_ERROPOS280090G000200(FBA3);Gh_D02G208000(ALATS);Gh_D04G116500(URH1);Gh_…
GO:0090304	nucleic acid metabolic process	24	2520	0.931855	1	Gh_A05G149700(ENDO4);Gh_A05G229200(ERF110);Gh_A06G069200(MBF1C);Gh_A07G233800(OSB1);Gh_A08G279200(EMB1027);Gh_A10G193800(ERI2);Gh_A11G116300(BZIP53);Gh_A13G162100(At3g20650);Gh_D02G208000(ALATS);Gh_D05G147600(TCP2);Gh_D05G245400(ERF110);Gh_D06G067300(MBF1C);Gh_D06G126600(ERF110);Gh_D06G152100(NAC073);Gh_D06G208700(IP5P10);Gh_D07G055500(WRKY75);Gh_D11G118200(BZIP53);Gh_D12G138200(--);Gh_D13G121800…
GO:0009886	post-embryonic morphogenesis	1	216	0.932484	1	Gh_A10G238000(COI1)
GO:0008610	lipid biosynthetic process	5	695	0.933233	1	Gh_A12G224600(--);Gh_D07G055500(WRKY75);Gh_D07G207900(IBR5);Gh_D13G071700(LIP1);MSTRG.49456(PAP29)
GO:0048509	regulation of meristem development	1	217	0.933325	1	Gh_D04G131300(JKD)
GO:0048856	anatomical structure development	17	1884	0.935164	1	Gh_A05G134100(At1g32860);Gh_A08G021900(--);Gh_A10G238000(COI1);Gh_A11G116300(BZIP53);Gh_A12G185600(NAP2);Gh_D02G173500(ARP3);Gh_D04G131300(JKD);Gh_D05G147600(TCP2);Gh_D05G148600(At5g42100);Gh_D07G055500(WRKY75);Gh_D09G145300(NHL10);Gh_D11G118200(BZIP53);Gh_D12G181600(NAP1);Gh_D12G250400(BEL1);Gh_D13G121800(XRN4);MSTRG.61244(NAC047);MSTRG.7471(--)
GO:0016570	histone modification	2	355	0.935292	1	Gh_A05G099900(MOR1);Gh_D05G112200(MOR1)
GO:0044765	single-organism transport	26	2715	0.935683	1	Gh_A01G256500(CCME);Gh_A04G015800(At5g55050);Gh_A05G098700(At1g30630);Gh_A05G282700(--);Gh_A06G029900(DTX48);Gh_A07G212600(At5g35735);Gh_A11G116300(BZIP53);Gh_A13G145900(CLC-F);Gh_A13G162100(At3g20650);Gh_A13G187000(NAC047);Gh_D05G384200(At5g55050);Gh_D06G219500(WRKY40);Gh_D07G165600(ABCC5);Gh_D08G116300(TTG1);Gh_D08G155400(TBL2);Gh_D08G248300(--);Gh_D09G145300(NHL10);Gh_D09G201400(ERF061);Gh_D10…
GO:0016569	covalent chromatin modification	2	356	0.935954	1	Gh_A05G099900(MOR1);Gh_D05G112200(MOR1)
GO:0006396	RNA processing	3	484	0.939898	1	Gh_A13G162100(At3g20650);Gh_D13G121800(XRN4);MSTRG.22170(DCP2)
GO:0046483	heterocycle metabolic process	35	3544	0.941119	1	Gh_A04G110900(PDX1);Gh_A05G149700(ENDO4);Gh_A05G229200(ERF110);Gh_A05G326000(FBA3);Gh_A06G069200(MBF1C);Gh_A07G233800(OSB1);Gh_A08G279200(EMB1027);Gh_A10G193800(ERI2);Gh_A11G116300(BZIP53);Gh_A13G162100(At3g20650);Gh_Contig00785_ERROPOS280090G000200(FBA3);Gh_D02G208000(ALATS);Gh_D04G116500(URH1);Gh_D04G149200(PDX1);Gh_D05G147600(TCP2);Gh_D05G245400(ERF110);Gh_D06G005100(CKX5);Gh_D06G067300(MBF1C)…
GO:0016070	RNA metabolic process	17	1905	0.941701	1	Gh_A05G229200(ERF110);Gh_A06G069200(MBF1C);Gh_A08G279200(EMB1027);Gh_A11G116300(BZIP53);Gh_A13G162100(At3g20650);Gh_D02G208000(ALATS);Gh_D05G147600(TCP2);Gh_D05G245400(ERF110);Gh_D06G067300(MBF1C);Gh_D06G126600(ERF110);Gh_D06G152100(NAC073);Gh_D07G055500(WRKY75);Gh_D11G118200(BZIP53);Gh_D13G121800(XRN4);MSTRG.22170(DCP2);MSTRG.35247(ERF113);MSTRG.49456(PAP29)
GO:1902578	single-organism localization	26	2741	0.942588	1	Gh_A01G256500(CCME);Gh_A04G015800(At5g55050);Gh_A05G098700(At1g30630);Gh_A05G282700(--);Gh_A06G029900(DTX48);Gh_A07G212600(At5g35735);Gh_A11G116300(BZIP53);Gh_A13G145900(CLC-F);Gh_A13G162100(At3g20650);Gh_A13G187000(NAC047);Gh_D05G384200(At5g55050);Gh_D06G219500(WRKY40);Gh_D07G165600(ABCC5);Gh_D08G116300(TTG1);Gh_D08G155400(TBL2);Gh_D08G248300(--);Gh_D09G145300(NHL10);Gh_D09G201400(ERF061);Gh_D10…
GO:0008202	steroid metabolic process	1	229	0.942644	1	Gh_A05G363700(SNL6)
GO:0006412	translation	2	367	0.942825	1	Gh_A08G279200(EMB1027);Gh_D02G208000(ALATS)
GO:0043043	peptide biosynthetic process	2	369	0.943997	1	Gh_A08G279200(EMB1027);Gh_D02G208000(ALATS)
GO:0006810	transport	35	3561	0.944986	1	Gh_A01G256500(CCME);Gh_A04G015800(At5g55050);Gh_A05G098700(At1g30630);Gh_A05G099900(MOR1);Gh_A05G282700(--);Gh_A06G029900(DTX48);Gh_A07G212600(At5g35735);Gh_A09G081500(AMSH3);Gh_A11G116300(BZIP53);Gh_A13G069200(At4g32285);Gh_A13G145900(CLC-F);Gh_A13G162100(At3g20650);Gh_A13G187000(NAC047);Gh_D01G155200(At1g60070);Gh_D02G208000(ALATS);Gh_D05G112200(MOR1);Gh_D05G384200(At5g55050);Gh_D06G219500(WRKY…
GO:0048580	regulation of post-embryonic development	2	371	0.945146	1	Gh_A10G238000(COI1);Gh_D02G208000(ALATS)
GO:0051716	cellular response to stimulus	19	2116	0.948044	1	Gh_A02G045500(ERF1B);Gh_A05G282700(--);Gh_A06G069200(MBF1C);Gh_A07G212600(At5g35735);Gh_A10G238000(COI1);Gh_A13G069000(PIX13);Gh_D02G050400(ERF1B);Gh_D06G067300(MBF1C);Gh_D06G219500(WRKY40);Gh_D07G055500(WRKY75);Gh_D07G207900(IBR5);Gh_D09G145300(NHL10);Gh_D09G201400(ERF061);Gh_D10G169100(ERF1B);Gh_D12G250400(BEL1);Gh_D13G062000(PIX13);Gh_D13G121800(XRN4);MSTRG.35247(ERF113);MSTRG.49456(PAP29)
GO:0055114	oxidation-reduction process	1	237	0.948124	1	Gh_D02G218300(AOMI)
GO:0072521	purine-containing compound metabolic process	1	237	0.948124	1	Gh_D04G116500(URH1)
GO:0044255	cellular lipid metabolic process	11	1353	0.949887	1	Gh_A08G270600(CER3);Gh_A10G173400(AAE7);Gh_A12G224600(--);Gh_D06G208700(IP5P10);Gh_D07G055500(WRKY75);Gh_D07G207900(IBR5);Gh_D08G248300(--);Gh_D13G071700(LIP1);MSTRG.22170(DCP2);MSTRG.49456(PAP29);MSTRG.60491(AAPT2)
GO:0048229	gametophyte development	1	240	0.950042	1	Gh_A08G021900(--)
GO:0006518	peptide metabolic process	2	384	0.952087	1	Gh_A08G279200(EMB1027);Gh_D02G208000(ALATS)
GO:0016568	chromatin modification	2	385	0.952584	1	Gh_A05G099900(MOR1);Gh_D05G112200(MOR1)
GO:0071555	cell wall organization	2	391	0.955469	1	Gh_A13G200500(PME29);Gh_D11G086700(PECS-2.1)
GO:0044699	single-organism process	136	12099	0.956125	1	Gh_A01G256500(CCME);Gh_A02G045500(ERF1B);Gh_A02G210700(PILS5);Gh_A03G032800(At4g26390);Gh_A03G227600(SS2);Gh_A04G015800(At5g55050);Gh_A04G110900(PDX1);Gh_A05G025800(CYP72A15);Gh_A05G098700(At1g30630);Gh_A05G099900(MOR1);Gh_A05G225000(At1g21400);Gh_A05G229200(ERF110);Gh_A05G249000(CYP81Q32);Gh_A05G249100(CYP81Q32);Gh_A05G282700(--);Gh_A05G326000(FBA3);Gh_A05G363700(SNL6);Gh_A05G369300(TRX2);Gh_A06…
GO:0043604	amide biosynthetic process	2	394	0.956848	1	Gh_A08G279200(EMB1027);Gh_D02G208000(ALATS)
GO:0032502	developmental process	27	2900	0.957633	1	Gh_A05G134100(At1g32860);Gh_A06G153900(CAMRLK);Gh_A08G021900(--);Gh_A08G270600(CER3);Gh_A10G173300(BXL1);Gh_A10G238000(COI1);Gh_A11G116300(BZIP53);Gh_A12G185600(NAP2);Gh_A13G187000(NAC047);Gh_D02G173500(ARP3);Gh_D02G208000(ALATS);Gh_D04G131300(JKD);Gh_D05G147600(TCP2);Gh_D05G148600(At5g42100);Gh_D06G152100(NAC073);Gh_D07G055500(WRKY75);Gh_D08G116300(TTG1);Gh_D09G145300(NHL10);Gh_D11G118200(BZIP53…
GO:0051234	establishment of localization	40	4095	0.961665	1	Gh_A01G256500(CCME);Gh_A04G015800(At5g55050);Gh_A05G098700(At1g30630);Gh_A05G099900(MOR1);Gh_A05G135600(PUP10);Gh_A05G282700(--);Gh_A06G029900(DTX48);Gh_A07G212600(At5g35735);Gh_A09G081500(AMSH3);Gh_A11G116300(BZIP53);Gh_A13G069200(At4g32285);Gh_A13G145900(CLC-F);Gh_A13G162100(At3g20650);Gh_A13G187000(NAC047);Gh_D01G155200(At1g60070);Gh_D02G208000(ALATS);Gh_D05G112200(MOR1);Gh_D05G150600(PUP10);G…
GO:0061024	membrane organization	2	406	0.961966	1	Gh_A13G069200(At4g32285);MSTRG.7471(--)
GO:0050793	regulation of developmental process	4	654	0.962502	1	Gh_A10G238000(COI1);Gh_D02G208000(ALATS);Gh_D04G131300(JKD);Gh_D05G147600(TCP2)
GO:0000902	cell morphogenesis	2	410	0.963539	1	Gh_D02G173500(ARP3);Gh_D13G121800(XRN4)
GO:0009887	organ morphogenesis	1	268	0.964858	1	Gh_D05G147600(TCP2)
GO:0043933	macromolecular complex subunit organization	10	1314	0.966078	1	Gh_A01G256500(CCME);Gh_A05G099900(MOR1);Gh_A05G344600(--);Gh_A08G148100(ABIL1);Gh_D02G173500(ARP3);Gh_D05G112200(MOR1);Gh_D08G155400(TBL2);Gh_D09G264400(CLPD);Gh_D11G070200(AUG6);Gh_D13G121800(XRN4)
GO:0034660	ncRNA metabolic process	3	551	0.967845	1	Gh_A08G279200(EMB1027);Gh_D02G208000(ALATS);Gh_D13G121800(XRN4)
GO:0009451	RNA modification	1	279	0.969398	1	Gh_A13G162100(At3g20650)
GO:0048468	cell development	2	427	0.969557	1	Gh_D02G173500(ARP3);Gh_D13G121800(XRN4)
GO:0044283	small molecule biosynthetic process	5	796	0.970158	1	Gh_A04G110900(PDX1);Gh_A10G055700(--);Gh_D04G149200(PDX1);Gh_D13G071700(LIP1);MSTRG.58535(RPI2)
GO:0010817	regulation of hormone levels	1	285	0.971623	1	Gh_D06G005100(CKX5)
GO:0043603	cellular amide metabolic process	2	445	0.974885	1	Gh_A08G279200(EMB1027);Gh_D02G208000(ALATS)
GO:0009165	nucleotide biosynthetic process	1	296	0.975292	1	Gh_D08G123200(At1g55090)
GO:0009888	tissue development	4	702	0.975433	1	Gh_A05G134100(At1g32860);Gh_D04G131300(JKD);Gh_D05G148600(At5g42100);Gh_D13G121800(XRN4)
GO:0009908	flower development	1	300	0.976505	1	Gh_A10G238000(COI1)
GO:0016053	organic acid biosynthetic process	3	597	0.979368	1	Gh_A10G055700(--);Gh_D13G071700(LIP1);MSTRG.58535(RPI2)
GO:0046394	carboxylic acid biosynthetic process	3	597	0.979368	1	Gh_A10G055700(--);Gh_D13G071700(LIP1);MSTRG.58535(RPI2)
GO:0051239	regulation of multicellular organismal process	3	597	0.979368	1	Gh_A10G238000(COI1);Gh_D02G208000(ALATS);Gh_D04G131300(JKD)
GO:2000026	regulation of multicellular organismal development	3	597	0.979368	1	Gh_A10G238000(COI1);Gh_D02G208000(ALATS);Gh_D04G131300(JKD)
GO:0048507	meristem development	2	472	0.981228	1	Gh_D04G131300(JKD);Gh_D13G121800(XRN4)
GO:1901293	nucleoside phosphate biosynthetic process	1	321	0.981967	1	Gh_D08G123200(At1g55090)
GO:0000097	sulfur amino acid biosynthetic process	1	332	0.984302	1	Gh_A10G055700(--)
GO:0009639	response to red or far red light	1	332	0.984302	1	Gh_A10G238000(COI1)
GO:0044711	single-organism biosynthetic process	14	1844	0.984616	1	Gh_A04G110900(PDX1);Gh_A10G055700(--);Gh_A10G210000(TPA1);Gh_A12G008700(COL13);Gh_A12G224600(--);Gh_D04G149200(PDX1);Gh_D07G055500(WRKY75);Gh_D07G207900(IBR5);Gh_D08G123200(At1g55090);Gh_D10G232900(TPA1);Gh_D12G008100(COL13);Gh_D13G071700(LIP1);MSTRG.49456(PAP29);MSTRG.58535(RPI2)
GO:0090407	organophosphate biosynthetic process	2	497	0.9857	1	Gh_D07G207900(IBR5);Gh_D08G123200(At1g55090)
GO:0044707	single-multicellular organism process	17	2166	0.986491	1	Gh_A08G021900(--);Gh_A08G270600(CER3);Gh_A10G238000(COI1);Gh_A11G104400(SINAT3);Gh_A11G116300(BZIP53);Gh_A12G185600(NAP2);Gh_D02G173500(ARP3);Gh_D02G208000(ALATS);Gh_D04G131300(JKD);Gh_D05G147600(TCP2);Gh_D07G055500(WRKY75);Gh_D08G116300(TTG1);Gh_D09G145300(NHL10);Gh_D11G118200(BZIP53);Gh_D12G181600(NAP1);MSTRG.22170(DCP2);MSTRG.61244(NAC047)
GO:0051276	chromosome organization	3	645	0.987155	1	Gh_A05G099900(MOR1);Gh_D05G112200(MOR1);Gh_D13G121800(XRN4)
GO:0009653	anatomical structure morphogenesis	7	1129	0.987392	1	Gh_A08G021900(--);Gh_A10G238000(COI1);Gh_D02G173500(ARP3);Gh_D04G131300(JKD);Gh_D05G147600(TCP2);Gh_D13G121800(XRN4);MSTRG.7471(--)
GO:0000096	sulfur amino acid metabolic process	1	350	0.987491	1	Gh_A10G055700(--)
GO:0032501	multicellular organismal process	17	2180	0.987597	1	Gh_A08G021900(--);Gh_A08G270600(CER3);Gh_A10G238000(COI1);Gh_A11G104400(SINAT3);Gh_A11G116300(BZIP53);Gh_A12G185600(NAP2);Gh_D02G173500(ARP3);Gh_D02G208000(ALATS);Gh_D04G131300(JKD);Gh_D05G147600(TCP2);Gh_D07G055500(WRKY75);Gh_D08G116300(TTG1);Gh_D09G145300(NHL10);Gh_D11G118200(BZIP53);Gh_D12G181600(NAP1);MSTRG.22170(DCP2);MSTRG.61244(NAC047)
GO:0044767	single-organism developmental process	19	2382	0.987888	1	Gh_A08G021900(--);Gh_A08G270600(CER3);Gh_A10G238000(COI1);Gh_A11G116300(BZIP53);Gh_A12G185600(NAP2);Gh_A13G187000(NAC047);Gh_D02G173500(ARP3);Gh_D02G208000(ALATS);Gh_D04G131300(JKD);Gh_D05G147600(TCP2);Gh_D07G055500(WRKY75);Gh_D08G116300(TTG1);Gh_D09G145300(NHL10);Gh_D11G118200(BZIP53);Gh_D12G181600(NAP1);Gh_D13G121800(XRN4);MSTRG.35247(ERF113);MSTRG.61244(NAC047);MSTRG.7471(--)
GO:0051179	localization	40	4362	0.988252	1	Gh_A01G256500(CCME);Gh_A04G015800(At5g55050);Gh_A05G098700(At1g30630);Gh_A05G099900(MOR1);Gh_A05G135600(PUP10);Gh_A05G282700(--);Gh_A06G029900(DTX48);Gh_A07G212600(At5g35735);Gh_A09G081500(AMSH3);Gh_A11G116300(BZIP53);Gh_A13G069200(At4g32285);Gh_A13G145900(CLC-F);Gh_A13G162100(At3g20650);Gh_A13G187000(NAC047);Gh_D01G155200(At1g60070);Gh_D02G208000(ALATS);Gh_D05G112200(MOR1);Gh_D05G150600(PUP10);G…
GO:0006259	DNA metabolic process	3	663	0.989274	1	Gh_A05G149700(ENDO4);Gh_A07G233800(OSB1);Gh_D13G121800(XRN4)
GO:0006325	chromatin organization	2	545	0.991571	1	Gh_A05G099900(MOR1);Gh_D05G112200(MOR1)
GO:0044763	single-organism cellular process	89	8715	0.992095	1	Gh_A01G256500(CCME);Gh_A02G045500(ERF1B);Gh_A02G210700(PILS5);Gh_A03G032800(At4g26390);Gh_A04G110900(PDX1);Gh_A05G099900(MOR1);Gh_A05G282700(--);Gh_A05G326000(FBA3);Gh_A05G369300(TRX2);Gh_A06G029900(DTX48);Gh_A06G036100(DTX27);Gh_A06G069200(MBF1C);Gh_A06G131500(LAC14);Gh_A07G212600(At5g35735);Gh_A08G021900(--);Gh_A08G148100(ABIL1);Gh_A08G270600(CER3);Gh_A08G279200(EMB1027);Gh_A10G020500(GBP6);Gh_…
GO:0034641	cellular nitrogen compound metabolic process	32	3709	0.992313	1	Gh_A04G110900(PDX1);Gh_A05G149700(ENDO4);Gh_A05G229200(ERF110);Gh_A05G326000(FBA3);Gh_A06G069200(MBF1C);Gh_A07G233800(OSB1);Gh_A08G279200(EMB1027);Gh_A10G193800(ERI2);Gh_A11G116300(BZIP53);Gh_A13G162100(At3g20650);Gh_Contig00785_ERROPOS280090G000200(FBA3);Gh_D02G208000(ALATS);Gh_D04G116500(URH1);Gh_D04G149200(PDX1);Gh_D05G147600(TCP2);Gh_D05G245400(ERF110);Gh_D06G067300(MBF1C);Gh_D06G126600(ERF11…
GO:0006091	generation of precursor metabolites and energy	1	421	0.994902	1	Gh_D02G218300(AOMI)
GO:0007275	multicellular organism development	13	1909	0.995083	1	Gh_A08G021900(--);Gh_A08G270600(CER3);Gh_A10G238000(COI1);Gh_A11G116300(BZIP53);Gh_A12G185600(NAP2);Gh_D02G208000(ALATS);Gh_D04G131300(JKD);Gh_D05G147600(TCP2);Gh_D07G055500(WRKY75);Gh_D09G145300(NHL10);Gh_D11G118200(BZIP53);Gh_D12G181600(NAP1);MSTRG.61244(NAC047)
GO:0044272	sulfur compound biosynthetic process	1	458	0.996811	1	Gh_A10G055700(--)
GO:0008652	cellular amino acid biosynthetic process	1	477	0.997494	1	Gh_A10G055700(--)
GO:0006996	organelle organization	13	2043	0.998164	1	Gh_A05G099900(MOR1);Gh_A05G369300(TRX2);Gh_A08G148100(ABIL1);Gh_A09G081500(AMSH3);Gh_A13G069200(At4g32285);Gh_D02G173500(ARP3);Gh_D05G112200(MOR1);Gh_D05G147600(TCP2);Gh_D08G248300(--);Gh_D09G074900(AMSH3);Gh_D11G070200(AUG6);Gh_D13G121800(XRN4);MSTRG.22170(DCP2)
GO:0016043	cellular component organization	24	3231	0.998658	1	Gh_A01G256500(CCME);Gh_A05G099900(MOR1);Gh_A05G344600(--);Gh_A05G369300(TRX2);Gh_A07G196300(QRT2);Gh_A08G021900(--);Gh_A08G148100(ABIL1);Gh_A09G081500(AMSH3);Gh_A13G069200(At4g32285);Gh_A13G200500(PME29);Gh_D02G173500(ARP3);Gh_D05G112200(MOR1);Gh_D05G147600(TCP2);Gh_D07G195800(QRT2);Gh_D08G057500(QRT2);Gh_D08G155400(TBL2);Gh_D08G248300(--);Gh_D09G074900(AMSH3);Gh_D09G264400(CLPD);Gh_D11G070200(AU…
GO:0071840	cellular component organization or biogenesis	26	3447	0.998796	1	Gh_A01G256500(CCME);Gh_A05G099900(MOR1);Gh_A05G344600(--);Gh_A05G369300(TRX2);Gh_A07G196300(QRT2);Gh_A08G021900(--);Gh_A08G148100(ABIL1);Gh_A09G081500(AMSH3);Gh_A13G069200(At4g32285);Gh_A13G200500(PME29);Gh_D02G173500(ARP3);Gh_D05G105500(IRX7);Gh_D05G112200(MOR1);Gh_D05G147600(TCP2);Gh_D06G152100(NAC073);Gh_D07G195800(QRT2);Gh_D08G057500(QRT2);Gh_D08G155400(TBL2);Gh_D08G248300(--);Gh_D09G074900(A…
GO:0006790	sulfur compound metabolic process	1	632	0.999652	1	Gh_A10G055700(--)
GO:1901566	organonitrogen compound biosynthetic process	4	1372	0.999973	1	Gh_A08G279200(EMB1027);Gh_A10G055700(--);Gh_D02G208000(ALATS);Gh_D08G123200(At1g55090)
GO:0008150	biological_process	267	21638	1	1	Gh_A01G054900(--);Gh_A01G193200(CHIA1);Gh_A01G256500(CCME);Gh_A02G003600(PBL15);Gh_A02G023200(HSFA5);Gh_A02G043500(CSLG2);Gh_A02G045500(ERF1B);Gh_A02G133400(WAK2);Gh_A02G210700(PILS5);Gh_A03G032800(At4g26390);Gh_A03G036200(WRKY24);Gh_A03G152500(SKIP14);Gh_A03G220000(CYP40);Gh_A03G227600(SS2);Gh_A04G015800(At5g55050);Gh_A04G029900(--);Gh_A04G110900(PDX1);Gh_A04G153000(EXLA2);Gh_A04G161100(--);Gh_A…

## Sheet: coral2.P
GO ID	Description	coral2 (566)	All (21638)	pvalue	p.adjust	Genes
GO:0006952	defense response	37	529	6.67467e-08	5.77607e-05	Gh_A01G033200(CRPK1);Gh_A01G256700(AMT2);Gh_A03G191500(HEMC);Gh_A04G114200(AMT2);Gh_A05G106800(WRKY40);Gh_A05G137700(CAD1);Gh_A06G212900(WRKY40);Gh_A07G186400(At5g35735);Gh_A08G234200(CBP60B);Gh_A08G284500(HEMH);Gh_A09G175400(RLCK176);Gh_A10G206200(--);Gh_A11G049100(LYK4);Gh_A12G001000(MKS1);Gh_A12G205700(EXO70E2);Gh_A12G216400(PAT07);Gh_A13G026500(At1g14780);Gh_D01G030500(CRPK1);Gh_D01G250900(AM…
GO:0050896	response to stimulus	177	4783	1.95042e-07	5.77607e-05	Gh_A01G012600(poxN1);Gh_A01G014600(HDA19);Gh_A01G033200(CRPK1);Gh_A01G103500(ZIP1);Gh_A01G252600(At3g54130);Gh_A01G254900(At3g11180);Gh_A01G256700(AMT2);Gh_A02G041700(AUX22B);Gh_A02G043700(ETR2);Gh_A02G070600(MLO1);Gh_A02G171800(NCS2);Gh_A03G054300(PUB13);Gh_A03G076100(ERF105);Gh_A03G133600(GAD);Gh_A03G153600(RGS1);Gh_A03G155900(--);Gh_A03G191500(HEMC);Gh_A03G199200(ALD1);Gh_A03G213800(GH3.1);Gh_…
GO:0009696	salicylic acid metabolic process	17	143	2.14512e-07	5.77607e-05	Gh_A01G033200(CRPK1);Gh_A01G256700(AMT2);Gh_A03G191500(HEMC);Gh_A04G114200(AMT2);Gh_A05G106800(WRKY40);Gh_A06G212900(WRKY40);Gh_A08G234200(CBP60B);Gh_A12G205700(EXO70E2);Gh_A12G216400(PAT07);Gh_D01G030500(CRPK1);Gh_D01G250900(AMT2);Gh_D02G223900(zntB);Gh_D04G153500(AMT2);Gh_D05G117700(WRKY40);Gh_D12G199000(EXO70E2);MSTRG.8558(ABCG36);MSTRG.8560(ABCG35)
GO:0042537	benzene-containing compound metabolic process	17	145	2.62549e-07	5.77607e-05	Gh_A01G033200(CRPK1);Gh_A01G256700(AMT2);Gh_A03G191500(HEMC);Gh_A04G114200(AMT2);Gh_A05G106800(WRKY40);Gh_A06G212900(WRKY40);Gh_A08G234200(CBP60B);Gh_A12G205700(EXO70E2);Gh_A12G216400(PAT07);Gh_D01G030500(CRPK1);Gh_D01G250900(AMT2);Gh_D02G223900(zntB);Gh_D04G153500(AMT2);Gh_D05G117700(WRKY40);Gh_D12G199000(EXO70E2);MSTRG.8558(ABCG36);MSTRG.8560(ABCG35)
GO:0007165	signal transduction	72	1523	7.3755e-07	8.31204e-05	Gh_A01G033200(CRPK1);Gh_A01G256700(AMT2);Gh_A02G041700(AUX22B);Gh_A02G043700(ETR2);Gh_A03G153600(RGS1);Gh_A03G199200(ALD1);Gh_A03G222300(At1g11050);Gh_A03G247800(PID);Gh_A04G114200(AMT2);Gh_A05G026100(OPR3);Gh_A05G069900(CYP94C1);Gh_A05G106800(WRKY40);Gh_A05G114000(IAA16);Gh_A05G130200(RABF2B);Gh_A05G137700(CAD1);Gh_A05G177800(RBOHD);Gh_A05G187600(BRG3);Gh_A06G088500(ERF017);Gh_A06G212900(WRKY40)…
GO:0018958	phenol-containing compound metabolic process	17	156	7.49651e-07	8.31204e-05	Gh_A01G033200(CRPK1);Gh_A01G256700(AMT2);Gh_A03G191500(HEMC);Gh_A04G114200(AMT2);Gh_A05G106800(WRKY40);Gh_A06G212900(WRKY40);Gh_A08G234200(CBP60B);Gh_A12G205700(EXO70E2);Gh_A12G216400(PAT07);Gh_D01G030500(CRPK1);Gh_D01G250900(AMT2);Gh_D02G223900(zntB);Gh_D04G153500(AMT2);Gh_D05G117700(WRKY40);Gh_D12G199000(EXO70E2);MSTRG.8558(ABCG36);MSTRG.8560(ABCG35)
GO:0023052	signaling	72	1524	7.5564e-07	8.31204e-05	Gh_A01G033200(CRPK1);Gh_A01G256700(AMT2);Gh_A02G041700(AUX22B);Gh_A02G043700(ETR2);Gh_A03G153600(RGS1);Gh_A03G199200(ALD1);Gh_A03G222300(At1g11050);Gh_A03G247800(PID);Gh_A04G114200(AMT2);Gh_A05G026100(OPR3);Gh_A05G069900(CYP94C1);Gh_A05G106800(WRKY40);Gh_A05G114000(IAA16);Gh_A05G130200(RABF2B);Gh_A05G137700(CAD1);Gh_A05G177800(RBOHD);Gh_A05G187600(BRG3);Gh_A06G088500(ERF017);Gh_A06G212900(WRKY40)…
GO:0044700	single organism signaling	72	1524	7.5564e-07	8.31204e-05	Gh_A01G033200(CRPK1);Gh_A01G256700(AMT2);Gh_A02G041700(AUX22B);Gh_A02G043700(ETR2);Gh_A03G153600(RGS1);Gh_A03G199200(ALD1);Gh_A03G222300(At1g11050);Gh_A03G247800(PID);Gh_A04G114200(AMT2);Gh_A05G026100(OPR3);Gh_A05G069900(CYP94C1);Gh_A05G106800(WRKY40);Gh_A05G114000(IAA16);Gh_A05G130200(RABF2B);Gh_A05G137700(CAD1);Gh_A05G177800(RBOHD);Gh_A05G187600(BRG3);Gh_A06G088500(ERF017);Gh_A06G212900(WRKY40)…
GO:0012501	programmed cell death	24	326	5.84799e-06	0.000553035	Gh_A01G256700(AMT2);Gh_A03G133600(GAD);Gh_A04G114200(AMT2);Gh_A05G106800(WRKY40);Gh_A05G137700(CAD1);Gh_A05G177800(RBOHD);Gh_A05G402900(ALA1);Gh_A06G212900(WRKY40);Gh_A07G186400(At5g35735);Gh_A08G234200(CBP60B);Gh_A08G284500(HEMH);Gh_D01G250900(AMT2);Gh_D02G210000(tmem53-a);Gh_D04G020400(ALA1);Gh_D04G153500(AMT2);Gh_D05G117200(HST);Gh_D05G117700(WRKY40);Gh_D05G153000(CAD1);Gh_D05G201300(--);Gh_D0…
GO:0007154	cell communication	77	1767	6.28449e-06	0.000553035	Gh_A01G033200(CRPK1);Gh_A01G103500(ZIP1);Gh_A01G256700(AMT2);Gh_A02G041700(AUX22B);Gh_A02G043700(ETR2);Gh_A03G153600(RGS1);Gh_A03G199200(ALD1);Gh_A03G222300(At1g11050);Gh_A03G247800(PID);Gh_A04G114200(AMT2);Gh_A05G026100(OPR3);Gh_A05G069900(CYP94C1);Gh_A05G106800(WRKY40);Gh_A05G114000(IAA16);Gh_A05G130200(RABF2B);Gh_A05G137700(CAD1);Gh_A05G177800(RBOHD);Gh_A05G187600(BRG3);Gh_A06G088500(ERF017);G…
GO:0010941	regulation of cell death	23	310	8.03346e-06	0.000589121	Gh_A01G256700(AMT2);Gh_A03G133600(GAD);Gh_A04G114200(AMT2);Gh_A05G106800(WRKY40);Gh_A05G137700(CAD1);Gh_A05G177800(RBOHD);Gh_A05G402900(ALA1);Gh_A06G212900(WRKY40);Gh_A07G186400(At5g35735);Gh_A08G234200(CBP60B);Gh_A08G284500(HEMH);Gh_D01G250900(AMT2);Gh_D02G210000(tmem53-a);Gh_D04G020400(ALA1);Gh_D04G153500(AMT2);Gh_D05G117200(HST);Gh_D05G117700(WRKY40);Gh_D05G153000(CAD1);Gh_D05G201300(--);Gh_D0…
GO:0043067	regulation of programmed cell death	23	310	8.03346e-06	0.000589121	Gh_A01G256700(AMT2);Gh_A03G133600(GAD);Gh_A04G114200(AMT2);Gh_A05G106800(WRKY40);Gh_A05G137700(CAD1);Gh_A05G177800(RBOHD);Gh_A05G402900(ALA1);Gh_A06G212900(WRKY40);Gh_A07G186400(At5g35735);Gh_A08G234200(CBP60B);Gh_A08G284500(HEMH);Gh_D01G250900(AMT2);Gh_D02G210000(tmem53-a);Gh_D04G020400(ALA1);Gh_D04G153500(AMT2);Gh_D05G117200(HST);Gh_D05G117700(WRKY40);Gh_D05G153000(CAD1);Gh_D05G201300(--);Gh_D0…
GO:0009605	response to external stimulus	56	1169	9.52872e-06	0.000645021	Gh_A01G033200(CRPK1);Gh_A01G103500(ZIP1);Gh_A01G256700(AMT2);Gh_A03G054300(PUB13);Gh_A03G155900(--);Gh_A03G199200(ALD1);Gh_A03G247800(PID);Gh_A04G114200(AMT2);Gh_A05G069900(CYP94C1);Gh_A05G090000(MON1);Gh_A05G106800(WRKY40);Gh_A05G137700(CAD1);Gh_A05G177800(RBOHD);Gh_A05G356500(ABCB20);Gh_A06G212900(WRKY40);Gh_A07G002400(AKT1);Gh_A07G186400(At5g35735);Gh_A08G038000(Ankzf1);Gh_A08G175900(4CLL6);Gh…
GO:0008219	cell death	24	344	1.43729e-05	0.000903441	Gh_A01G256700(AMT2);Gh_A03G133600(GAD);Gh_A04G114200(AMT2);Gh_A05G106800(WRKY40);Gh_A05G137700(CAD1);Gh_A05G177800(RBOHD);Gh_A05G402900(ALA1);Gh_A06G212900(WRKY40);Gh_A07G186400(At5g35735);Gh_A08G234200(CBP60B);Gh_A08G284500(HEMH);Gh_D01G250900(AMT2);Gh_D02G210000(tmem53-a);Gh_D04G020400(ALA1);Gh_D04G153500(AMT2);Gh_D05G117200(HST);Gh_D05G117700(WRKY40);Gh_D05G153000(CAD1);Gh_D05G201300(--);Gh_D0…
GO:0010243	response to organonitrogen compound	17	195	1.56824e-05	0.000920035	Gh_A01G252600(At3g54130);Gh_A01G256700(AMT2);Gh_A04G094000(CNR8);Gh_A04G114200(AMT2);Gh_A05G137700(CAD1);Gh_A12G216400(PAT07);Gh_D01G102200(PP2C27);Gh_D01G250900(AMT2);Gh_D02G210000(tmem53-a);Gh_D04G153500(AMT2);Gh_D04G170100(RING1);Gh_D05G153000(CAD1);Gh_D05G201300(--);Gh_D11G385600(CRPK1);Gh_D13G098200(GLR3.7);MSTRG.8558(ABCG36);MSTRG.8560(ABCG35)
GO:0009755	hormone-mediated signaling pathway	37	681	2.51221e-05	0.0010929	Gh_A01G256700(AMT2);Gh_A02G041700(AUX22B);Gh_A03G153600(RGS1);Gh_A03G222300(At1g11050);Gh_A03G247800(PID);Gh_A04G114200(AMT2);Gh_A05G026100(OPR3);Gh_A05G069900(CYP94C1);Gh_A05G106800(WRKY40);Gh_A05G114000(IAA16);Gh_A05G137700(CAD1);Gh_A06G212900(WRKY40);Gh_A10G021000(SYP61);Gh_A11G119700(ERS1);Gh_A11G279400(IAA16);Gh_A11G282800(EIN4);Gh_A12G216400(PAT07);Gh_D01G020000(TIFY9);Gh_D01G250900(AMT2);G…
GO:0032870	cellular response to hormone stimulus	37	681	2.51221e-05	0.0010929	Gh_A01G256700(AMT2);Gh_A02G041700(AUX22B);Gh_A03G153600(RGS1);Gh_A03G222300(At1g11050);Gh_A03G247800(PID);Gh_A04G114200(AMT2);Gh_A05G026100(OPR3);Gh_A05G069900(CYP94C1);Gh_A05G106800(WRKY40);Gh_A05G114000(IAA16);Gh_A05G137700(CAD1);Gh_A06G212900(WRKY40);Gh_A10G021000(SYP61);Gh_A11G119700(ERS1);Gh_A11G279400(IAA16);Gh_A11G282800(EIN4);Gh_A12G216400(PAT07);Gh_D01G020000(TIFY9);Gh_D01G250900(AMT2);G…
GO:0071495	cellular response to endogenous stimulus	37	681	2.51221e-05	0.0010929	Gh_A01G256700(AMT2);Gh_A02G041700(AUX22B);Gh_A03G153600(RGS1);Gh_A03G222300(At1g11050);Gh_A03G247800(PID);Gh_A04G114200(AMT2);Gh_A05G026100(OPR3);Gh_A05G069900(CYP94C1);Gh_A05G106800(WRKY40);Gh_A05G114000(IAA16);Gh_A05G137700(CAD1);Gh_A06G212900(WRKY40);Gh_A10G021000(SYP61);Gh_A11G119700(ERS1);Gh_A11G279400(IAA16);Gh_A11G282800(EIN4);Gh_A12G216400(PAT07);Gh_D01G020000(TIFY9);Gh_D01G250900(AMT2);G…
GO:0016265	death	25	380	2.57796e-05	0.0010929	Gh_A01G256700(AMT2);Gh_A03G091800(CPP1);Gh_A03G133600(GAD);Gh_A04G114200(AMT2);Gh_A05G106800(WRKY40);Gh_A05G137700(CAD1);Gh_A05G177800(RBOHD);Gh_A05G402900(ALA1);Gh_A06G212900(WRKY40);Gh_A07G186400(At5g35735);Gh_A08G234200(CBP60B);Gh_A08G284500(HEMH);Gh_D01G250900(AMT2);Gh_D02G210000(tmem53-a);Gh_D04G020400(ALA1);Gh_D04G153500(AMT2);Gh_D05G117200(HST);Gh_D05G117700(WRKY40);Gh_D05G153000(CAD1);Gh_…
GO:0009863	salicylic acid mediated signaling pathway	15	163	2.60806e-05	0.0010929	Gh_A01G256700(AMT2);Gh_A03G199200(ALD1);Gh_A04G114200(AMT2);Gh_A05G106800(WRKY40);Gh_A05G137700(CAD1);Gh_A06G212900(WRKY40);Gh_A07G186400(At5g35735);Gh_A08G234200(CBP60B);Gh_D01G250900(AMT2);Gh_D04G153500(AMT2);Gh_D05G117700(WRKY40);Gh_D05G153000(CAD1);Gh_D07G181900(At5g35735);MSTRG.8558(ABCG36);MSTRG.8560(ABCG35)
GO:0071446	cellular response to salicylic acid stimulus	15	163	2.60806e-05	0.0010929	Gh_A01G256700(AMT2);Gh_A03G199200(ALD1);Gh_A04G114200(AMT2);Gh_A05G106800(WRKY40);Gh_A05G137700(CAD1);Gh_A06G212900(WRKY40);Gh_A07G186400(At5g35735);Gh_A08G234200(CBP60B);Gh_D01G250900(AMT2);Gh_D04G153500(AMT2);Gh_D05G117700(WRKY40);Gh_D05G153000(CAD1);Gh_D07G181900(At5g35735);MSTRG.8558(ABCG36);MSTRG.8560(ABCG35)
GO:0009751	response to salicylic acid	15	164	2.80281e-05	0.00112112	Gh_A01G256700(AMT2);Gh_A03G199200(ALD1);Gh_A04G114200(AMT2);Gh_A05G106800(WRKY40);Gh_A05G137700(CAD1);Gh_A06G212900(WRKY40);Gh_A07G186400(At5g35735);Gh_A08G234200(CBP60B);Gh_D01G250900(AMT2);Gh_D04G153500(AMT2);Gh_D05G117700(WRKY40);Gh_D05G153000(CAD1);Gh_D07G181900(At5g35735);MSTRG.8558(ABCG36);MSTRG.8560(ABCG35)
GO:0009719	response to endogenous stimulus	48	988	2.98672e-05	0.00114274	Gh_A01G252600(At3g54130);Gh_A01G256700(AMT2);Gh_A02G041700(AUX22B);Gh_A03G153600(RGS1);Gh_A03G213800(GH3.1);Gh_A03G222300(At1g11050);Gh_A03G247800(PID);Gh_A04G094000(CNR8);Gh_A04G114200(AMT2);Gh_A05G026100(OPR3);Gh_A05G069900(CYP94C1);Gh_A05G106800(WRKY40);Gh_A05G114000(IAA16);Gh_A05G137700(CAD1);Gh_A06G212900(WRKY40);Gh_A07G041700(IAA9);Gh_A08G234200(CBP60B);Gh_A10G021000(SYP61);Gh_A11G119700(ER…
GO:0009617	response to bacterium	21	296	3.82283e-05	0.00140003	Gh_A01G256700(AMT2);Gh_A03G054300(PUB13);Gh_A03G199200(ALD1);Gh_A04G114200(AMT2);Gh_A05G106800(WRKY40);Gh_A05G137700(CAD1);Gh_A06G212900(WRKY40);Gh_A08G234200(CBP60B);Gh_A09G010300(EXO70E2);Gh_A12G205700(EXO70E2);Gh_D01G250900(AMT2);Gh_D04G153500(AMT2);Gh_D05G117700(WRKY40);Gh_D05G153000(CAD1);Gh_D06G199500(UPF2);Gh_D08G182300(UPF1);Gh_D09G009600(EXO70E2);Gh_D12G199000(EXO70E2);MSTRG.36972(PUB13)…
GO:0006464	cellular protein modification process	133	3681	3.97736e-05	0.00140003	Gh_A01G014600(HDA19);Gh_A01G033200(CRPK1);Gh_A01G046200(LRR-RLK);Gh_A01G073600(CRLK1);Gh_A01G084000(MAPKKK18);Gh_A01G106500(IRE1B);Gh_A01G201600(RLK7);Gh_A02G043700(ETR2);Gh_A02G046800(trc);Gh_A02G067100(At5g18500);Gh_A02G085700(At1g11050);Gh_A02G184300(PUB4);Gh_A02G187100(MAPKKK20);Gh_A03G054300(PUB13);Gh_A03G105000(APUM5);Gh_A03G131900(PUB21);Gh_A03G155900(--);Gh_A03G183900(RMA1H1);Gh_A03G19150…
GO:0051716	cellular response to stimulus	85	2116	4.15747e-05	0.00140714	Gh_A01G033200(CRPK1);Gh_A01G103500(ZIP1);Gh_A01G256700(AMT2);Gh_A02G041700(AUX22B);Gh_A02G043700(ETR2);Gh_A03G153600(RGS1);Gh_A03G199200(ALD1);Gh_A03G222300(At1g11050);Gh_A03G247800(PID);Gh_A04G114200(AMT2);Gh_A05G026100(OPR3);Gh_A05G069900(CYP94C1);Gh_A05G106800(WRKY40);Gh_A05G114000(IAA16);Gh_A05G130200(RABF2B);Gh_A05G137700(CAD1);Gh_A05G177800(RBOHD);Gh_A05G187600(BRG3);Gh_A05G244500(--);Gh_A0…
GO:0036211	protein modification process	133	3693	4.64357e-05	0.00151346	Gh_A01G014600(HDA19);Gh_A01G033200(CRPK1);Gh_A01G046200(LRR-RLK);Gh_A01G073600(CRLK1);Gh_A01G084000(MAPKKK18);Gh_A01G106500(IRE1B);Gh_A01G201600(RLK7);Gh_A02G043700(ETR2);Gh_A02G046800(trc);Gh_A02G067100(At5g18500);Gh_A02G085700(At1g11050);Gh_A02G184300(PUB4);Gh_A02G187100(MAPKKK20);Gh_A03G054300(PUB13);Gh_A03G105000(APUM5);Gh_A03G131900(PUB21);Gh_A03G155900(--);Gh_A03G183900(RMA1H1);Gh_A03G19150…
GO:0009607	response to biotic stimulus	38	739	6.37049e-05	0.00198232	Gh_A01G033200(CRPK1);Gh_A01G256700(AMT2);Gh_A03G054300(PUB13);Gh_A03G199200(ALD1);Gh_A04G114200(AMT2);Gh_A05G069900(CYP94C1);Gh_A05G090000(MON1);Gh_A05G106800(WRKY40);Gh_A05G137700(CAD1);Gh_A05G177800(RBOHD);Gh_A06G212900(WRKY40);Gh_A07G186400(At5g35735);Gh_A08G175900(4CLL6);Gh_A08G234200(CBP60B);Gh_A09G010300(EXO70E2);Gh_A09G175400(RLCK176);Gh_A10G206200(--);Gh_A12G205700(EXO70E2);Gh_D01G020000(…
GO:0009615	response to virus	3	4	6.98317e-05	0.00198232	Gh_A05G106800(WRKY40);Gh_A06G212900(WRKY40);Gh_D05G117700(WRKY40)
GO:0050688	regulation of defense response to virus	3	4	6.98317e-05	0.00198232	Gh_A05G106800(WRKY40);Gh_A06G212900(WRKY40);Gh_D05G117700(WRKY40)
GO:0051607	defense response to virus	3	4	6.98317e-05	0.00198232	Gh_A05G106800(WRKY40);Gh_A06G212900(WRKY40);Gh_D05G117700(WRKY40)
GO:0071310	cellular response to organic substance	43	888	8.40407e-05	0.00231112	Gh_A01G256700(AMT2);Gh_A02G041700(AUX22B);Gh_A03G153600(RGS1);Gh_A03G199200(ALD1);Gh_A03G222300(At1g11050);Gh_A03G247800(PID);Gh_A04G114200(AMT2);Gh_A05G026100(OPR3);Gh_A05G069900(CYP94C1);Gh_A05G106800(WRKY40);Gh_A05G114000(IAA16);Gh_A05G137700(CAD1);Gh_A06G212900(WRKY40);Gh_A07G186400(At5g35735);Gh_A08G234200(CBP60B);Gh_A10G021000(SYP61);Gh_A11G119700(ERS1);Gh_A11G279400(IAA16);Gh_A11G282800(EI…
GO:0043207	response to external biotic stimulus	37	725	9.26126e-05	0.00239703	Gh_A01G033200(CRPK1);Gh_A01G256700(AMT2);Gh_A03G054300(PUB13);Gh_A03G199200(ALD1);Gh_A04G114200(AMT2);Gh_A05G069900(CYP94C1);Gh_A05G090000(MON1);Gh_A05G106800(WRKY40);Gh_A05G137700(CAD1);Gh_A05G177800(RBOHD);Gh_A06G212900(WRKY40);Gh_A07G186400(At5g35735);Gh_A08G175900(4CLL6);Gh_A08G234200(CBP60B);Gh_A09G010300(EXO70E2);Gh_A09G175400(RLCK176);Gh_A10G206200(--);Gh_A12G205700(EXO70E2);Gh_D01G020000(…
GO:0051707	response to other organism	37	725	9.26126e-05	0.00239703	Gh_A01G033200(CRPK1);Gh_A01G256700(AMT2);Gh_A03G054300(PUB13);Gh_A03G199200(ALD1);Gh_A04G114200(AMT2);Gh_A05G069900(CYP94C1);Gh_A05G090000(MON1);Gh_A05G106800(WRKY40);Gh_A05G137700(CAD1);Gh_A05G177800(RBOHD);Gh_A06G212900(WRKY40);Gh_A07G186400(At5g35735);Gh_A08G175900(4CLL6);Gh_A08G234200(CBP60B);Gh_A09G010300(EXO70E2);Gh_A09G175400(RLCK176);Gh_A10G206200(--);Gh_A12G205700(EXO70E2);Gh_D01G020000(…
GO:0070887	cellular response to chemical stimulus	43	901	0.000116058	0.00287425	Gh_A01G256700(AMT2);Gh_A02G041700(AUX22B);Gh_A03G153600(RGS1);Gh_A03G199200(ALD1);Gh_A03G222300(At1g11050);Gh_A03G247800(PID);Gh_A04G114200(AMT2);Gh_A05G026100(OPR3);Gh_A05G069900(CYP94C1);Gh_A05G106800(WRKY40);Gh_A05G114000(IAA16);Gh_A05G137700(CAD1);Gh_A06G212900(WRKY40);Gh_A07G186400(At5g35735);Gh_A08G234200(CBP60B);Gh_A10G021000(SYP61);Gh_A11G119700(ERS1);Gh_A11G279400(IAA16);Gh_A11G282800(EI…
GO:0051704	multi-organism process	39	789	0.000117583	0.00287425	Gh_A01G014600(HDA19);Gh_A01G033200(CRPK1);Gh_A01G256700(AMT2);Gh_A03G054300(PUB13);Gh_A03G199200(ALD1);Gh_A04G114200(AMT2);Gh_A05G069900(CYP94C1);Gh_A05G090000(MON1);Gh_A05G106800(WRKY40);Gh_A05G137700(CAD1);Gh_A05G177800(RBOHD);Gh_A06G212900(WRKY40);Gh_A07G186400(At5g35735);Gh_A08G175900(4CLL6);Gh_A08G234200(CBP60B);Gh_A09G010300(EXO70E2);Gh_A09G175400(RLCK176);Gh_A10G206200(--);Gh_A12G205700(EX…
GO:0098542	defense response to other organism	15	195	0.000199961	0.00475582	Gh_A01G033200(CRPK1);Gh_A01G256700(AMT2);Gh_A04G114200(AMT2);Gh_A05G106800(WRKY40);Gh_A06G212900(WRKY40);Gh_A08G234200(CBP60B);Gh_A10G206200(--);Gh_A12G205700(EXO70E2);Gh_D01G030500(CRPK1);Gh_D01G250900(AMT2);Gh_D04G153500(AMT2);Gh_D05G117700(WRKY40);Gh_D12G199000(EXO70E2);MSTRG.8558(ABCG36);MSTRG.8560(ABCG35)
GO:0050789	regulation of biological process	181	5491	0.000208966	0.00483922	Gh_A01G014600(HDA19);Gh_A01G033200(CRPK1);Gh_A01G071900(At4g27270);Gh_A01G226800(MED27);Gh_A01G252600(At3g54130);Gh_A01G256700(AMT2);Gh_A02G041700(AUX22B);Gh_A02G043700(ETR2);Gh_A02G153000(SEU);Gh_A02G175600(AIL6);Gh_A02G195100(ATHB-40);Gh_A03G076100(ERF105);Gh_A03G105000(APUM5);Gh_A03G133600(GAD);Gh_A03G135900(WRKY75);Gh_A03G153600(RGS1);Gh_A03G191500(HEMC);Gh_A03G199200(ALD1);Gh_A03G210500(TRB1…
GO:0006950	response to stress	95	2547	0.000219851	0.00496074	Gh_A01G012600(poxN1);Gh_A01G014600(HDA19);Gh_A01G033200(CRPK1);Gh_A01G103500(ZIP1);Gh_A01G256700(AMT2);Gh_A02G070600(MLO1);Gh_A03G133600(GAD);Gh_A03G153600(RGS1);Gh_A03G191500(HEMC);Gh_A03G199200(ALD1);Gh_A04G114200(AMT2);Gh_A05G026100(OPR3);Gh_A05G069900(CYP94C1);Gh_A05G106800(WRKY40);Gh_A05G137700(CAD1);Gh_A05G177800(RBOHD);Gh_A05G244500(--);Gh_A05G293000(--);Gh_A05G356500(ABCB20);Gh_A06G021800…
GO:0014070	response to organic cyclic compound	23	388	0.000251539	0.00553386	Gh_A01G254900(At3g11180);Gh_A01G256700(AMT2);Gh_A03G199200(ALD1);Gh_A03G213800(GH3.1);Gh_A04G114200(AMT2);Gh_A05G106800(WRKY40);Gh_A05G137700(CAD1);Gh_A06G212900(WRKY40);Gh_A07G186400(At5g35735);Gh_A08G234200(CBP60B);Gh_A11G279400(IAA16);Gh_D01G249200(At3g11180);Gh_D01G250900(AMT2);Gh_D02G230900(GH3.1);Gh_D04G153500(AMT2);Gh_D05G117700(WRKY40);Gh_D05G125900(AUX22);Gh_D05G153000(CAD1);Gh_D07G18190…
GO:0009725	response to hormone	41	886	0.000316108	0.00678476	Gh_A01G256700(AMT2);Gh_A02G041700(AUX22B);Gh_A03G153600(RGS1);Gh_A03G213800(GH3.1);Gh_A03G222300(At1g11050);Gh_A03G247800(PID);Gh_A04G114200(AMT2);Gh_A05G026100(OPR3);Gh_A05G069900(CYP94C1);Gh_A05G106800(WRKY40);Gh_A05G114000(IAA16);Gh_A05G137700(CAD1);Gh_A06G212900(WRKY40);Gh_A07G041700(IAA9);Gh_A10G021000(SYP61);Gh_A11G119700(ERS1);Gh_A11G279400(IAA16);Gh_A11G282800(EIN4);Gh_A12G216400(PAT07);G…
GO:0032101	regulation of response to external stimulus	3	6	0.000335689	0.00703348	Gh_A05G106800(WRKY40);Gh_A06G212900(WRKY40);Gh_D05G117700(WRKY40)
GO:0002376	immune system process	21	347	0.00035057	0.00717445	Gh_A01G033200(CRPK1);Gh_A01G256700(AMT2);Gh_A03G191500(HEMC);Gh_A04G114200(AMT2);Gh_A05G106800(WRKY40);Gh_A05G137700(CAD1);Gh_A06G212900(WRKY40);Gh_A08G234200(CBP60B);Gh_A10G206200(--);Gh_A12G001000(MKS1);Gh_A12G205700(EXO70E2);Gh_D01G030500(CRPK1);Gh_D01G250900(AMT2);Gh_D04G153500(AMT2);Gh_D05G117700(WRKY40);Gh_D05G153000(CAD1);Gh_D11G288200(XRN4);Gh_D12G000500(MKS1);Gh_D12G199000(EXO70E2);MSTRG…
GO:0009814	defense response, incompatible interaction	12	143	0.000387945	0.0077589	Gh_A01G033200(CRPK1);Gh_A01G256700(AMT2);Gh_A04G114200(AMT2);Gh_A08G234200(CBP60B);Gh_A10G206200(--);Gh_A12G205700(EXO70E2);Gh_D01G030500(CRPK1);Gh_D01G250900(AMT2);Gh_D04G153500(AMT2);Gh_D12G199000(EXO70E2);MSTRG.8558(ABCG36);MSTRG.8560(ABCG35)
GO:0015748	organophosphate ester transport	10	105	0.000431559	0.00843937	Gh_A01G256700(AMT2);Gh_A04G114200(AMT2);Gh_A05G391800(GONST1);Gh_A05G402900(ALA1);Gh_D01G250900(AMT2);Gh_D04G020400(ALA1);Gh_D04G033200(GONST1);Gh_D04G153500(AMT2);Gh_D05G135900(ALA4);Gh_D13G223900(COAC2)
GO:1901264	carbohydrate derivative transport	5	26	0.000501851	0.00960062	Gh_A05G391800(GONST1);Gh_A13G058500(ENT3);Gh_D04G033200(GONST1);Gh_D13G070600(ENT3);Gh_D13G223900(COAC2)
GO:0048583	regulation of response to stimulus	14	193	0.000583061	0.0109169	Gh_A03G153600(RGS1);Gh_A05G106800(WRKY40);Gh_A06G212900(WRKY40);Gh_A08G234200(CBP60B);Gh_A11G119700(ERS1);Gh_A11G282800(EIN4);Gh_A12G001000(MKS1);Gh_A12G101900(SCAI);Gh_D05G117700(WRKY40);Gh_D07G023600(RTE1);Gh_D11G282500(EIN4);Gh_D12G000500(MKS1);MSTRG.8558(ABCG36);MSTRG.8560(ABCG35)
GO:0015784	GDP-mannose transport	2	2	0.000683047	0.0125225	Gh_A05G391800(GONST1);Gh_D04G033200(GONST1)
GO:0071229	cellular response to acid chemical	17	268	0.000741538	0.013152	Gh_A01G256700(AMT2);Gh_A03G199200(ALD1);Gh_A04G114200(AMT2);Gh_A05G106800(WRKY40);Gh_A05G137700(CAD1);Gh_A06G212900(WRKY40);Gh_A07G186400(At5g35735);Gh_A08G234200(CBP60B);Gh_D01G020000(TIFY9);Gh_D01G250900(AMT2);Gh_D03G051300(ABR1);Gh_D04G153500(AMT2);Gh_D05G117700(WRKY40);Gh_D05G153000(CAD1);Gh_D07G181900(At5g35735);MSTRG.8558(ABCG36);MSTRG.8560(ABCG35)
GO:0050794	regulation of cellular process	110	3145	0.000747273	0.013152	Gh_A01G014600(HDA19);Gh_A01G033200(CRPK1);Gh_A01G071900(At4g27270);Gh_A01G256700(AMT2);Gh_A02G041700(AUX22B);Gh_A02G043700(ETR2);Gh_A03G076100(ERF105);Gh_A03G133600(GAD);Gh_A03G153600(RGS1);Gh_A03G191500(HEMC);Gh_A03G199200(ALD1);Gh_A03G222300(At1g11050);Gh_A03G247800(PID);Gh_A04G114200(AMT2);Gh_A05G026100(OPR3);Gh_A05G069900(CYP94C1);Gh_A05G106800(WRKY40);Gh_A05G114000(IAA16);Gh_A05G130200(RABF2…
GO:0009873	ethylene-activated signaling pathway	4	17	0.000840489	0.0139553	Gh_A11G119700(ERS1);Gh_A11G282800(EIN4);Gh_D07G023600(RTE1);Gh_D11G282500(EIN4)
GO:0010104	regulation of ethylene-activated signaling pathway	4	17	0.000840489	0.0139553	Gh_A11G119700(ERS1);Gh_A11G282800(EIN4);Gh_D07G023600(RTE1);Gh_D11G282500(EIN4)
GO:0071369	cellular response to ethylene stimulus	4	17	0.000840489	0.0139553	Gh_A11G119700(ERS1);Gh_A11G282800(EIN4);Gh_D07G023600(RTE1);Gh_D11G282500(EIN4)
GO:0010033	response to organic substance	61	1558	0.00104455	0.0167813	Gh_A01G252600(At3g54130);Gh_A01G254900(At3g11180);Gh_A01G256700(AMT2);Gh_A02G041700(AUX22B);Gh_A03G133600(GAD);Gh_A03G153600(RGS1);Gh_A03G199200(ALD1);Gh_A03G213800(GH3.1);Gh_A03G222300(At1g11050);Gh_A03G247800(PID);Gh_A04G094000(CNR8);Gh_A04G114200(AMT2);Gh_A05G026100(OPR3);Gh_A05G069900(CYP94C1);Gh_A05G106800(WRKY40);Gh_A05G114000(IAA16);Gh_A05G137700(CAD1);Gh_A06G212900(WRKY40);Gh_A07G041700(I…
GO:0070297	regulation of phosphorelay signal transduction system	4	18	0.00105843	0.0167813	Gh_A11G119700(ERS1);Gh_A11G282800(EIN4);Gh_D07G023600(RTE1);Gh_D11G282500(EIN4)
GO:1902531	regulation of intracellular signal transduction	6	45	0.0010679	0.0167813	Gh_A11G119700(ERS1);Gh_A11G282800(EIN4);Gh_D07G023600(RTE1);Gh_D11G282500(EIN4);MSTRG.8558(ABCG36);MSTRG.8560(ABCG35)
GO:0043412	macromolecule modification	133	3982	0.00121979	0.0188319	Gh_A01G014600(HDA19);Gh_A01G033200(CRPK1);Gh_A01G046200(LRR-RLK);Gh_A01G073600(CRLK1);Gh_A01G084000(MAPKKK18);Gh_A01G106500(IRE1B);Gh_A01G201600(RLK7);Gh_A02G043700(ETR2);Gh_A02G046800(trc);Gh_A02G067100(At5g18500);Gh_A02G085700(At1g11050);Gh_A02G184300(PUB4);Gh_A02G187100(MAPKKK20);Gh_A03G054300(PUB13);Gh_A03G105000(APUM5);Gh_A03G131900(PUB21);Gh_A03G155900(--);Gh_A03G183900(RMA1H1);Gh_A03G19150…
GO:1901698	response to nitrogen compound	18	308	0.00134181	0.0202944	Gh_A01G252600(At3g54130);Gh_A01G256700(AMT2);Gh_A04G094000(CNR8);Gh_A04G114200(AMT2);Gh_A05G137700(CAD1);Gh_A12G216400(PAT07);Gh_D01G102200(PP2C27);Gh_D01G250900(AMT2);Gh_D02G210000(tmem53-a);Gh_D04G153500(AMT2);Gh_D04G170100(RING1);Gh_D05G153000(CAD1);Gh_D05G201300(--);Gh_D11G288200(XRN4);Gh_D11G385600(CRPK1);Gh_D13G098200(GLR3.7);MSTRG.8558(ABCG36);MSTRG.8560(ABCG35)
GO:1901701	cellular response to oxygen-containing compound	21	386	0.00136811	0.0202944	Gh_A01G256700(AMT2);Gh_A03G153600(RGS1);Gh_A03G199200(ALD1);Gh_A04G114200(AMT2);Gh_A05G106800(WRKY40);Gh_A05G137700(CAD1);Gh_A06G212900(WRKY40);Gh_A07G186400(At5g35735);Gh_A08G234200(CBP60B);Gh_Contig00680G000600(SIS3);Gh_D01G020000(TIFY9);Gh_D01G250900(AMT2);Gh_D03G051300(ABR1);Gh_D04G153500(AMT2);Gh_D05G117700(WRKY40);Gh_D05G153000(CAD1);Gh_D07G181900(At5g35735);Gh_D07G229700(KIN10);Gh_D08G1823…
GO:0019222	regulation of metabolic process	121	3579	0.00138984	0.0202944	Gh_A01G014600(HDA19);Gh_A01G071900(At4g27270);Gh_A01G226800(MED27);Gh_A01G252600(At3g54130);Gh_A02G041700(AUX22B);Gh_A02G153000(SEU);Gh_A02G175600(AIL6);Gh_A02G195100(ATHB-40);Gh_A03G105000(APUM5);Gh_A03G133600(GAD);Gh_A03G135900(WRKY75);Gh_A03G153600(RGS1);Gh_A03G191500(HEMC);Gh_A03G210500(TRB1);Gh_A03G232200(BHLH121);Gh_A03G240100(GBF4);Gh_A05G106800(WRKY40);Gh_A05G114000(IAA16);Gh_A05G137700(C…
GO:0010468	regulation of gene expression	97	2761	0.00140677	0.0202944	Gh_A01G014600(HDA19);Gh_A01G071900(At4g27270);Gh_A01G226800(MED27);Gh_A01G252600(At3g54130);Gh_A02G041700(AUX22B);Gh_A02G153000(SEU);Gh_A02G175600(AIL6);Gh_A02G195100(ATHB-40);Gh_A03G105000(APUM5);Gh_A03G135900(WRKY75);Gh_A03G191500(HEMC);Gh_A03G210500(TRB1);Gh_A03G232200(BHLH121);Gh_A03G240100(GBF4);Gh_A05G106800(WRKY40);Gh_A05G114000(IAA16);Gh_A05G172000(BBX21);Gh_A05G389400(NAC081);Gh_A06G0342…
GO:0042743	hydrogen peroxide metabolic process	19	338	0.00156766	0.0222507	Gh_A01G256700(AMT2);Gh_A02G153000(SEU);Gh_A04G114200(AMT2);Gh_A05G106800(WRKY40);Gh_A05G137700(CAD1);Gh_A05G177800(RBOHD);Gh_A06G094500(FAB1B);Gh_A06G212900(WRKY40);Gh_D01G250900(AMT2);Gh_D02G243200(SHL);Gh_D03G070000(SEU);Gh_D04G153500(AMT2);Gh_D05G117700(WRKY40);Gh_D05G153000(CAD1);Gh_D12G054400(ABA4);Gh_D12G210500(ARF2A);Gh_D13G064500(LCBK1);MSTRG.8558(ABCG36);MSTRG.8560(ABCG35)
GO:1901615	organic hydroxy compound metabolic process	28	584	0.00164773	0.0230158	Gh_A01G033200(CRPK1);Gh_A01G256700(AMT2);Gh_A03G191500(HEMC);Gh_A04G114200(AMT2);Gh_A05G106800(WRKY40);Gh_A06G203500(IP5P10);Gh_A06G212900(WRKY40);Gh_A08G055500(UGT80A2);Gh_A08G234200(CBP60B);Gh_A08G284500(HEMH);Gh_A12G205700(EXO70E2);Gh_A12G216400(PAT07);Gh_A12G246600(HDEF_2079);Gh_D01G030500(CRPK1);Gh_D01G218400(SDC);Gh_D01G250900(AMT2);Gh_D02G223900(zntB);Gh_D04G153500(AMT2);Gh_D04G212300(NUDT…
GO:0060255	regulation of macromolecule metabolic process	103	2984	0.00175252	0.0240971	Gh_A01G014600(HDA19);Gh_A01G071900(At4g27270);Gh_A01G226800(MED27);Gh_A01G252600(At3g54130);Gh_A02G041700(AUX22B);Gh_A02G153000(SEU);Gh_A02G175600(AIL6);Gh_A02G195100(ATHB-40);Gh_A03G105000(APUM5);Gh_A03G135900(WRKY75);Gh_A03G191500(HEMC);Gh_A03G210500(TRB1);Gh_A03G232200(BHLH121);Gh_A03G240100(GBF4);Gh_A05G106800(WRKY40);Gh_A05G114000(IAA16);Gh_A05G172000(BBX21);Gh_A05G389400(NAC081);Gh_A06G0342…
GO:0002697	regulation of immune effector process	3	10	0.0018623	0.0252127	Gh_A05G106800(WRKY40);Gh_A06G212900(WRKY40);Gh_D05G117700(WRKY40)
GO:0015711	organic anion transport	16	268	0.00195959	0.0261279	Gh_A01G256700(AMT2);Gh_A04G094000(CNR8);Gh_A04G114200(AMT2);Gh_A05G402900(ALA1);Gh_A06G015300(AATL1);Gh_A09G239000(STP13);Gh_A10G206200(--);Gh_D01G250900(AMT2);Gh_D04G020400(ALA1);Gh_D04G153500(AMT2);Gh_D05G135900(ALA4);Gh_D05G148900(MNS3);Gh_D09G230200(STP13);Gh_D13G148400(AAP7);Gh_D13G223900(COAC2);MSTRG.25618(RPS14B)
GO:0006955	immune response	16	269	0.00203464	0.0263307	Gh_A01G033200(CRPK1);Gh_A01G256700(AMT2);Gh_A03G191500(HEMC);Gh_A04G114200(AMT2);Gh_A08G234200(CBP60B);Gh_A10G206200(--);Gh_A12G001000(MKS1);Gh_A12G205700(EXO70E2);Gh_D01G030500(CRPK1);Gh_D01G250900(AMT2);Gh_D04G153500(AMT2);Gh_D11G288200(XRN4);Gh_D12G000500(MKS1);Gh_D12G199000(EXO70E2);MSTRG.8558(ABCG36);MSTRG.8560(ABCG35)
GO:0045087	innate immune response	16	269	0.00203464	0.0263307	Gh_A01G033200(CRPK1);Gh_A01G256700(AMT2);Gh_A03G191500(HEMC);Gh_A04G114200(AMT2);Gh_A08G234200(CBP60B);Gh_A10G206200(--);Gh_A12G001000(MKS1);Gh_A12G205700(EXO70E2);Gh_D01G030500(CRPK1);Gh_D01G250900(AMT2);Gh_D04G153500(AMT2);Gh_D11G288200(XRN4);Gh_D12G000500(MKS1);Gh_D12G199000(EXO70E2);MSTRG.8558(ABCG36);MSTRG.8560(ABCG35)
GO:0009891	positive regulation of biosynthetic process	8	89	0.0023019	0.029279	Gh_A03G133600(GAD);Gh_A05G402900(ALA1);Gh_A07G186400(At5g35735);Gh_D04G020400(ALA1);Gh_D05G117200(HST);Gh_D07G181900(At5g35735);MSTRG.8558(ABCG36);MSTRG.8560(ABCG35)
GO:0009723	response to ethylene	4	22	0.00232901	0.029279	Gh_A11G119700(ERS1);Gh_A11G282800(EIN4);Gh_D07G023600(RTE1);Gh_D11G282500(EIN4)
GO:0006865	amino acid transport	9	111	0.00256075	0.0317389	Gh_A01G256700(AMT2);Gh_A04G114200(AMT2);Gh_A09G239000(STP13);Gh_A10G206200(--);Gh_D01G250900(AMT2);Gh_D04G153500(AMT2);Gh_D05G148900(MNS3);Gh_D09G230200(STP13);MSTRG.25618(RPS14B)
GO:0072593	reactive oxygen species metabolic process	19	357	0.00289297	0.0353585	Gh_A01G256700(AMT2);Gh_A02G153000(SEU);Gh_A04G114200(AMT2);Gh_A05G106800(WRKY40);Gh_A05G137700(CAD1);Gh_A05G177800(RBOHD);Gh_A06G094500(FAB1B);Gh_A06G212900(WRKY40);Gh_D01G250900(AMT2);Gh_D02G243200(SHL);Gh_D03G070000(SEU);Gh_D04G153500(AMT2);Gh_D05G117700(WRKY40);Gh_D05G153000(CAD1);Gh_D12G054400(ABA4);Gh_D12G210500(ARF2A);Gh_D13G064500(LCBK1);MSTRG.8558(ABCG36);MSTRG.8560(ABCG35)
GO:0065007	biological regulation	188	6051	0.00313566	0.0377997	Gh_A01G014600(HDA19);Gh_A01G033200(CRPK1);Gh_A01G071900(At4g27270);Gh_A01G226800(MED27);Gh_A01G252600(At3g54130);Gh_A01G256700(AMT2);Gh_A02G041700(AUX22B);Gh_A02G043700(ETR2);Gh_A02G153000(SEU);Gh_A02G175600(AIL6);Gh_A02G195100(ATHB-40);Gh_A03G076100(ERF105);Gh_A03G105000(APUM5);Gh_A03G133600(GAD);Gh_A03G135900(WRKY75);Gh_A03G142000(HCF164);Gh_A03G153600(RGS1);Gh_A03G191500(HEMC);Gh_A03G199200(AL…
GO:0015858	nucleoside transport	3	12	0.00328354	0.0390475	Gh_A13G058500(ENT3);Gh_D13G070600(ENT3);Gh_D13G223900(COAC2)
GO:0006598	polyamine catabolic process	2	4	0.00395723	0.0458206	Gh_A08G165800(PAO1);Gh_D08G164300(PAO1)
GO:0019762	glucosinolate catabolic process	2	4	0.00395723	0.0458206	MSTRG.8558(ABCG36);MSTRG.8560(ABCG35)
GO:0044237	cellular metabolic process	351	12232	0.00418399	0.047817	Gh_A01G004000(BBX20);Gh_A01G014600(HDA19);Gh_A01G018200(ERF053);Gh_A01G033200(CRPK1);Gh_A01G046200(LRR-RLK);Gh_A01G048800(GGH2);Gh_A01G071900(At4g27270);Gh_A01G073600(CRLK1);Gh_A01G084000(MAPKKK18);Gh_A01G106500(IRE1B);Gh_A01G132400(HEMA1);Gh_A01G201600(RLK7);Gh_A01G217600(FdGOGAT);Gh_A01G226800(MED27);Gh_A01G252600(At3g54130);Gh_A01G254900(At3g11180);Gh_A01G256700(AMT2);Gh_A02G041700(AUX22B);Gh_…
GO:0031347	regulation of defense response	6	59	0.00434507	0.0490213	Gh_A05G106800(WRKY40);Gh_A06G212900(WRKY40);Gh_A08G234200(CBP60B);Gh_A12G001000(MKS1);Gh_D05G117700(WRKY40);Gh_D12G000500(MKS1)
GO:0034645	cellular macromolecule biosynthetic process	101	3005	0.00440917	0.0491148	Gh_A01G004000(BBX20);Gh_A01G014600(HDA19);Gh_A01G018200(ERF053);Gh_A01G071900(At4g27270);Gh_A01G226800(MED27);Gh_A01G252600(At3g54130);Gh_A02G041700(AUX22B);Gh_A02G153000(SEU);Gh_A02G175600(AIL6);Gh_A03G054300(PUB13);Gh_A03G105000(APUM5);Gh_A03G191500(HEMC);Gh_A03G210500(TRB1);Gh_A03G232200(BHLH121);Gh_A05G106800(WRKY40);Gh_A05G114000(IAA16);Gh_A05G238300(ERF020);Gh_A05G389400(NAC081);Gh_A06G0218…
GO:0000160	phosphorelay signal transduction system	11	167	0.00459466	0.0505412	Gh_A02G043700(ETR2);Gh_A05G106800(WRKY40);Gh_A06G088500(ERF017);Gh_A06G212900(WRKY40);Gh_A11G119700(ERS1);Gh_A11G282800(EIN4);Gh_D05G117700(WRKY40);Gh_D06G087900(ERF017);Gh_D07G023600(RTE1);Gh_D11G282500(EIN4);Gh_D11G288200(XRN4)
GO:0071407	cellular response to organic cyclic compound	16	293	0.00469691	0.0510282	Gh_A01G256700(AMT2);Gh_A03G199200(ALD1);Gh_A04G114200(AMT2);Gh_A05G106800(WRKY40);Gh_A05G137700(CAD1);Gh_A06G212900(WRKY40);Gh_A07G186400(At5g35735);Gh_A08G234200(CBP60B);Gh_D01G250900(AMT2);Gh_D04G153500(AMT2);Gh_D05G117700(WRKY40);Gh_D05G153000(CAD1);Gh_D07G181900(At5g35735);Gh_D11G288200(XRN4);MSTRG.8558(ABCG36);MSTRG.8560(ABCG35)
GO:0006796	phosphate-containing compound metabolic process	123	3784	0.00500021	0.0536608	Gh_A01G033200(CRPK1);Gh_A01G046200(LRR-RLK);Gh_A01G073600(CRLK1);Gh_A01G084000(MAPKKK18);Gh_A01G106500(IRE1B);Gh_A01G201600(RLK7);Gh_A01G226800(MED27);Gh_A02G043700(ETR2);Gh_A02G046800(trc);Gh_A02G067100(At5g18500);Gh_A02G085700(At1g11050);Gh_A02G174500(TPPJ);Gh_A02G187100(MAPKKK20);Gh_A02G204300(SKP1A);Gh_A03G054300(PUB13);Gh_A03G191500(HEMC);Gh_A03G222300(At1g11050);Gh_A03G247800(PID);Gh_A04G04…
GO:0043900	regulation of multi-organism process	3	14	0.00522537	0.0554015	Gh_A05G106800(WRKY40);Gh_A06G212900(WRKY40);Gh_D05G117700(WRKY40)
GO:0080134	regulation of response to stress	6	63	0.00600436	0.0622293	Gh_A05G106800(WRKY40);Gh_A06G212900(WRKY40);Gh_A08G234200(CBP60B);Gh_A12G001000(MKS1);Gh_D05G117700(WRKY40);Gh_D12G000500(MKS1)
GO:0006820	anion transport	24	524	0.00601079	0.0622293	Gh_A01G256700(AMT2);Gh_A02G051100(SLAH3);Gh_A04G094000(CNR8);Gh_A04G114200(AMT2);Gh_A05G402900(ALA1);Gh_A06G015300(AATL1);Gh_A07G002200(At5g20050);Gh_A07G002400(AKT1);Gh_A07G238100(PHT1-4);Gh_A09G239000(STP13);Gh_A10G017800(UBC24);Gh_A10G206200(--);Gh_D01G250900(AMT2);Gh_D03G099700(MTP1);Gh_D04G020400(ALA1);Gh_D04G153500(AMT2);Gh_D05G126500(SULTR3;4);Gh_D05G135900(ALA4);Gh_D05G148900(MNS3);Gh_D07…
GO:0002682	regulation of immune system process	5	45	0.00620399	0.0634827	Gh_A05G106800(WRKY40);Gh_A06G212900(WRKY40);Gh_A12G001000(MKS1);Gh_D05G117700(WRKY40);Gh_D12G000500(MKS1)
GO:0016145	S-glycoside catabolic process	2	5	0.00648127	0.0640086	MSTRG.8558(ABCG36);MSTRG.8560(ABCG35)
GO:0019759	glycosinolate catabolic process	2	5	0.00648127	0.0640086	MSTRG.8558(ABCG36);MSTRG.8560(ABCG35)
GO:0019760	glucosinolate metabolic process	2	5	0.00648127	0.0640086	MSTRG.8558(ABCG36);MSTRG.8560(ABCG35)
GO:0015696	ammonium transport	4	29	0.00654634	0.0640086	Gh_A01G256700(AMT2);Gh_A04G114200(AMT2);Gh_D01G250900(AMT2);Gh_D04G153500(AMT2)
GO:0006793	phosphorus metabolic process	124	3881	0.00841928	0.0814172	Gh_A01G033200(CRPK1);Gh_A01G046200(LRR-RLK);Gh_A01G073600(CRLK1);Gh_A01G084000(MAPKKK18);Gh_A01G106500(IRE1B);Gh_A01G201600(RLK7);Gh_A01G226800(MED27);Gh_A02G043700(ETR2);Gh_A02G046800(trc);Gh_A02G067100(At5g18500);Gh_A02G085700(At1g11050);Gh_A02G174500(TPPJ);Gh_A02G187100(MAPKKK20);Gh_A02G204300(SKP1A);Gh_A03G054300(PUB13);Gh_A03G191500(HEMC);Gh_A03G222300(At1g11050);Gh_A03G247800(PID);Gh_A04G04…
GO:0009746	response to hexose	9	134	0.00875802	0.0828716	Gh_A01G256700(AMT2);Gh_A03G133600(GAD);Gh_A03G153600(RGS1);Gh_A04G114200(AMT2);Gh_A11G247700(SIGA);Gh_D01G250900(AMT2);Gh_D04G153500(AMT2);Gh_D05G000900(PURA1);Gh_D05G218300(CIPK8)
GO:0034284	response to monosaccharide	9	134	0.00875802	0.0828716	Gh_A01G256700(AMT2);Gh_A03G133600(GAD);Gh_A03G153600(RGS1);Gh_A04G114200(AMT2);Gh_A11G247700(SIGA);Gh_D01G250900(AMT2);Gh_D04G153500(AMT2);Gh_D05G000900(PURA1);Gh_D05G218300(CIPK8)
GO:0071705	nitrogen compound transport	17	344	0.00953803	0.0885007	Gh_A01G256700(AMT2);Gh_A04G114200(AMT2);Gh_A05G391800(GONST1);Gh_A05G409200(AZG1);Gh_A09G239000(STP13);Gh_A10G206200(--);Gh_A13G058500(ENT3);Gh_D01G250900(AMT2);Gh_D04G013200(AZG1);Gh_D04G033200(GONST1);Gh_D04G153500(AMT2);Gh_D04G212300(NUDT25);Gh_D05G148900(MNS3);Gh_D09G230200(STP13);Gh_D13G070600(ENT3);Gh_D13G223900(COAC2);MSTRG.25618(RPS14B)
GO:0036079	purine nucleotide-sugar transport	2	6	0.00955405	0.0885007	Gh_A05G391800(GONST1);Gh_D04G033200(GONST1)
GO:0001101	response to acid chemical	31	759	0.0100103	0.0913521	Gh_A01G256700(AMT2);Gh_A03G153600(RGS1);Gh_A03G199200(ALD1);Gh_A04G114200(AMT2);Gh_A05G026100(OPR3);Gh_A05G069900(CYP94C1);Gh_A05G106800(WRKY40);Gh_A05G137700(CAD1);Gh_A06G212900(WRKY40);Gh_A07G002200(At5g20050);Gh_A07G002400(AKT1);Gh_A07G186400(At5g35735);Gh_A08G234200(CBP60B);Gh_A11G247600(YAK1);Gh_A13G179500(YAK1);Gh_D01G020000(TIFY9);Gh_D01G250900(AMT2);Gh_D02G210000(tmem53-a);Gh_D03G051300(A…
GO:0042221	response to chemical	76	2232	0.0100695	0.0913521	Gh_A01G252600(At3g54130);Gh_A01G254900(At3g11180);Gh_A01G256700(AMT2);Gh_A02G041700(AUX22B);Gh_A03G133600(GAD);Gh_A03G153600(RGS1);Gh_A03G199200(ALD1);Gh_A03G213800(GH3.1);Gh_A03G222300(At1g11050);Gh_A03G247800(PID);Gh_A04G094000(CNR8);Gh_A04G114200(AMT2);Gh_A05G026100(OPR3);Gh_A05G069900(CYP94C1);Gh_A05G106800(WRKY40);Gh_A05G114000(IAA16);Gh_A05G137700(CAD1);Gh_A05G293000(--);Gh_A06G212900(WRKY4…
GO:0031667	response to nutrient levels	12	212	0.010229	0.0918522	Gh_A01G103500(ZIP1);Gh_A01G256700(AMT2);Gh_A04G114200(AMT2);Gh_A07G002400(AKT1);Gh_A10G017800(UBC24);Gh_A11G001000(PAP17);Gh_D01G250900(AMT2);Gh_D03G099700(MTP1);Gh_D04G153500(AMT2);Gh_D07G229700(KIN10);MSTRG.8558(ABCG36);MSTRG.8560(ABCG35)
GO:0009991	response to extracellular stimulus	12	213	0.0105916	0.0935514	Gh_A01G103500(ZIP1);Gh_A01G256700(AMT2);Gh_A04G114200(AMT2);Gh_A07G002400(AKT1);Gh_A10G017800(UBC24);Gh_A11G001000(PAP17);Gh_D01G250900(AMT2);Gh_D03G099700(MTP1);Gh_D04G153500(AMT2);Gh_D07G229700(KIN10);MSTRG.8558(ABCG36);MSTRG.8560(ABCG35)
GO:0009966	regulation of signal transduction	8	115	0.0107371	0.0935514	Gh_A03G153600(RGS1);Gh_A11G119700(ERS1);Gh_A11G282800(EIN4);Gh_A12G101900(SCAI);Gh_D07G023600(RTE1);Gh_D11G282500(EIN4);MSTRG.8558(ABCG36);MSTRG.8560(ABCG35)
GO:0023051	regulation of signaling	8	115	0.0107371	0.0935514	Gh_A03G153600(RGS1);Gh_A11G119700(ERS1);Gh_A11G282800(EIN4);Gh_A12G101900(SCAI);Gh_D07G023600(RTE1);Gh_D11G282500(EIN4);MSTRG.8558(ABCG36);MSTRG.8560(ABCG35)
GO:0009059	macromolecule biosynthetic process	102	3138	0.0108996	0.0940358	Gh_A01G004000(BBX20);Gh_A01G014600(HDA19);Gh_A01G018200(ERF053);Gh_A01G071900(At4g27270);Gh_A01G226800(MED27);Gh_A01G252600(At3g54130);Gh_A02G041700(AUX22B);Gh_A02G153000(SEU);Gh_A02G175600(AIL6);Gh_A03G054300(PUB13);Gh_A03G105000(APUM5);Gh_A03G191500(HEMC);Gh_A03G210500(TRB1);Gh_A03G232200(BHLH121);Gh_A05G106800(WRKY40);Gh_A05G114000(IAA16);Gh_A05G238300(ERF020);Gh_A05G389400(NAC081);Gh_A06G0218…
GO:0009694	jasmonic acid metabolic process	8	116	0.0112772	0.0963487	Gh_A05G026100(OPR3);Gh_A05G069900(CYP94C1);Gh_A05G106800(WRKY40);Gh_A06G212900(WRKY40);Gh_D01G020000(TIFY9);Gh_D02G210000(tmem53-a);Gh_D05G035400(OPR3);Gh_D05G117700(WRKY40)
GO:0009310	amine catabolic process	2	7	0.0131453	0.11017	Gh_A08G165800(PAO1);Gh_D08G164300(PAO1)
GO:0042402	cellular biogenic amine catabolic process	2	7	0.0131453	0.11017	Gh_A08G165800(PAO1);Gh_D08G164300(PAO1)
GO:0009058	biosynthetic process	158	5170	0.0141121	0.117157	Gh_A01G004000(BBX20);Gh_A01G014600(HDA19);Gh_A01G018200(ERF053);Gh_A01G071900(At4g27270);Gh_A01G132400(HEMA1);Gh_A01G226800(MED27);Gh_A01G252600(At3g54130);Gh_A02G041700(AUX22B);Gh_A02G074200(--);Gh_A02G153000(SEU);Gh_A02G175600(AIL6);Gh_A03G054300(PUB13);Gh_A03G105000(APUM5);Gh_A03G133600(GAD);Gh_A03G142000(HCF164);Gh_A03G191500(HEMC);Gh_A03G199200(ALD1);Gh_A03G210500(TRB1);Gh_A03G232200(BHLH121…
GO:0015849	organic acid transport	12	227	0.0167813	0.136736	Gh_A01G256700(AMT2);Gh_A04G094000(CNR8);Gh_A04G114200(AMT2);Gh_A06G015300(AATL1);Gh_A09G239000(STP13);Gh_A10G206200(--);Gh_D01G250900(AMT2);Gh_D04G153500(AMT2);Gh_D05G148900(MNS3);Gh_D09G230200(STP13);Gh_D13G148400(AAP7);MSTRG.25618(RPS14B)
GO:0046942	carboxylic acid transport	12	227	0.0167813	0.136736	Gh_A01G256700(AMT2);Gh_A04G094000(CNR8);Gh_A04G114200(AMT2);Gh_A06G015300(AATL1);Gh_A09G239000(STP13);Gh_A10G206200(--);Gh_D01G250900(AMT2);Gh_D04G153500(AMT2);Gh_D05G148900(MNS3);Gh_D09G230200(STP13);Gh_D13G148400(AAP7);MSTRG.25618(RPS14B)
GO:0015780	nucleotide-sugar transport	2	8	0.0172258	0.13907	Gh_A05G391800(GONST1);Gh_D04G033200(GONST1)
GO:0009267	cellular response to starvation	11	204	0.0188552	0.148819	Gh_A01G103500(ZIP1);Gh_A01G256700(AMT2);Gh_A04G114200(AMT2);Gh_A07G002400(AKT1);Gh_A10G017800(UBC24);Gh_A11G001000(PAP17);Gh_D01G250900(AMT2);Gh_D03G099700(MTP1);Gh_D04G153500(AMT2);MSTRG.8558(ABCG36);MSTRG.8560(ABCG35)
GO:0042594	response to starvation	11	204	0.0188552	0.148819	Gh_A01G103500(ZIP1);Gh_A01G256700(AMT2);Gh_A04G114200(AMT2);Gh_A07G002400(AKT1);Gh_A10G017800(UBC24);Gh_A11G001000(PAP17);Gh_D01G250900(AMT2);Gh_D03G099700(MTP1);Gh_D04G153500(AMT2);MSTRG.8558(ABCG36);MSTRG.8560(ABCG35)
GO:0002831	regulation of response to biotic stimulus	3	22	0.0189406	0.148819	Gh_A05G106800(WRKY40);Gh_A06G212900(WRKY40);Gh_D05G117700(WRKY40)
GO:0044249	cellular biosynthetic process	144	4722	0.0210073	0.153112	Gh_A01G004000(BBX20);Gh_A01G014600(HDA19);Gh_A01G018200(ERF053);Gh_A01G071900(At4g27270);Gh_A01G132400(HEMA1);Gh_A01G226800(MED27);Gh_A01G252600(At3g54130);Gh_A02G041700(AUX22B);Gh_A02G074200(--);Gh_A02G153000(SEU);Gh_A02G175600(AIL6);Gh_A03G054300(PUB13);Gh_A03G105000(APUM5);Gh_A03G142000(HCF164);Gh_A03G191500(HEMC);Gh_A03G199200(ALD1);Gh_A03G210500(TRB1);Gh_A03G232200(BHLH121);Gh_A05G026100(OPR…
GO:0031669	cellular response to nutrient levels	11	208	0.021418	0.153112	Gh_A01G103500(ZIP1);Gh_A01G256700(AMT2);Gh_A04G114200(AMT2);Gh_A07G002400(AKT1);Gh_A10G017800(UBC24);Gh_A11G001000(PAP17);Gh_D01G250900(AMT2);Gh_D03G099700(MTP1);Gh_D04G153500(AMT2);MSTRG.8558(ABCG36);MSTRG.8560(ABCG35)
GO:0006476	protein deacetylation	2	9	0.0217676	0.153112	Gh_A01G014600(HDA19);Gh_D01G013800(HDA19)
GO:0008277	regulation of G-protein coupled receptor protein signaling pathway	2	9	0.0217676	0.153112	Gh_A03G153600(RGS1);Gh_A12G101900(SCAI)
GO:0008645	hexose transport	2	9	0.0217676	0.153112	Gh_A09G239000(STP13);Gh_D09G230200(STP13)
GO:0009968	negative regulation of signal transduction	2	9	0.0217676	0.153112	Gh_A03G153600(RGS1);Gh_A12G101900(SCAI)
GO:0010648	negative regulation of cell communication	2	9	0.0217676	0.153112	Gh_A03G153600(RGS1);Gh_A12G101900(SCAI)
GO:0015749	monosaccharide transport	2	9	0.0217676	0.153112	Gh_A09G239000(STP13);Gh_D09G230200(STP13)
GO:0016575	histone deacetylation	2	9	0.0217676	0.153112	Gh_A01G014600(HDA19);Gh_D01G013800(HDA19)
GO:0023057	negative regulation of signaling	2	9	0.0217676	0.153112	Gh_A03G153600(RGS1);Gh_A12G101900(SCAI)
GO:0035601	protein deacylation	2	9	0.0217676	0.153112	Gh_A01G014600(HDA19);Gh_D01G013800(HDA19)
GO:0045744	negative regulation of G-protein coupled receptor protein signaling pathway	2	9	0.0217676	0.153112	Gh_A03G153600(RGS1);Gh_A12G101900(SCAI)
GO:0048588	developmental cell growth	9	156	0.0217759	0.153112	Gh_A03G054300(PUB13);Gh_A03G203300(RIBA1);Gh_A03G247800(PID);Gh_A07G002400(AKT1);Gh_D02G220800(RIBA1);Gh_D02G243200(SHL);Gh_D05G000900(PURA1);Gh_D10G029200(HSL1);MSTRG.36972(PUB13)
GO:0031668	cellular response to extracellular stimulus	11	209	0.0220968	0.153112	Gh_A01G103500(ZIP1);Gh_A01G256700(AMT2);Gh_A04G114200(AMT2);Gh_A07G002400(AKT1);Gh_A10G017800(UBC24);Gh_A11G001000(PAP17);Gh_D01G250900(AMT2);Gh_D03G099700(MTP1);Gh_D04G153500(AMT2);MSTRG.8558(ABCG36);MSTRG.8560(ABCG35)
GO:0071496	cellular response to external stimulus	11	209	0.0220968	0.153112	Gh_A01G103500(ZIP1);Gh_A01G256700(AMT2);Gh_A04G114200(AMT2);Gh_A07G002400(AKT1);Gh_A10G017800(UBC24);Gh_A11G001000(PAP17);Gh_D01G250900(AMT2);Gh_D03G099700(MTP1);Gh_D04G153500(AMT2);MSTRG.8558(ABCG36);MSTRG.8560(ABCG35)
GO:0009108	coenzyme biosynthetic process	7	107	0.0223538	0.153471	Gh_A07G049700(ATP1);Gh_A08G038500(KPHMT1);Gh_A08G122800(At1g55090);Gh_A08G140500(SAMS2);Gh_A12G163800(PANK2);Gh_D07G169500(PANC);Gh_D12G162000(PANK2)
GO:0006468	protein phosphorylation	15	321	0.0224974	0.153471	Gh_A01G033200(CRPK1);Gh_A02G043700(ETR2);Gh_A03G054300(PUB13);Gh_A11G107300(CRK3);Gh_A11G119700(ERS1);Gh_A11G282800(EIN4);Gh_D01G030500(CRPK1);Gh_D05G218300(CIPK8);Gh_D11G282500(EIN4);MSTRG.28781(EPHX2);MSTRG.30864(LECRK91);MSTRG.36972(PUB13);MSTRG.43929(CRK26);MSTRG.8558(ABCG36);MSTRG.8560(ABCG35)
GO:0044267	cellular protein metabolic process	139	4564	0.0244356	0.16541	Gh_A01G014600(HDA19);Gh_A01G033200(CRPK1);Gh_A01G046200(LRR-RLK);Gh_A01G073600(CRLK1);Gh_A01G084000(MAPKKK18);Gh_A01G106500(IRE1B);Gh_A01G201600(RLK7);Gh_A02G043700(ETR2);Gh_A02G046800(trc);Gh_A02G067100(At5g18500);Gh_A02G085700(At1g11050);Gh_A02G184300(PUB4);Gh_A02G187100(MAPKKK20);Gh_A03G054300(PUB13);Gh_A03G105000(APUM5);Gh_A03G131900(PUB21);Gh_A03G155900(--);Gh_A03G183900(RMA1H1);Gh_A03G19150…
GO:0009439	cyanate metabolic process	1	1	0.0261577	0.175716	Gh_D09G244300(CYN)
GO:0006972	hyperosmotic response	7	111	0.0266738	0.177825	Gh_A03G153600(RGS1);Gh_A05G026100(OPR3);Gh_A05G069900(CYP94C1);Gh_D01G020000(TIFY9);Gh_D02G210000(tmem53-a);Gh_D05G035400(OPR3);Gh_D13G212600(CIPK6)
GO:0008152	metabolic process	467	17156	0.0293312	0.192056	Gh_A01G004000(BBX20);Gh_A01G012600(poxN1);Gh_A01G014600(HDA19);Gh_A01G018200(ERF053);Gh_A01G033200(CRPK1);Gh_A01G038100(GA2OX1);Gh_A01G046200(LRR-RLK);Gh_A01G048800(GGH2);Gh_A01G071900(At4g27270);Gh_A01G073600(CRLK1);Gh_A01G084000(MAPKKK18);Gh_A01G090300(CYP71D11);Gh_A01G106500(IRE1B);Gh_A01G132400(HEMA1);Gh_A01G201600(RLK7);Gh_A01G217600(FdGOGAT);Gh_A01G226800(MED27);Gh_A01G252600(At3g54130);Gh_…
GO:0015914	phospholipid transport	3	26	0.0296184	0.192056	Gh_A05G402900(ALA1);Gh_D04G020400(ALA1);Gh_D05G135900(ALA4)
GO:0006605	protein targeting	28	732	0.0296481	0.192056	Gh_A01G256700(AMT2);Gh_A03G133600(GAD);Gh_A03G232200(BHLH121);Gh_A04G114200(AMT2);Gh_A05G106800(WRKY40);Gh_A05G137700(CAD1);Gh_A05G402900(ALA1);Gh_A06G212900(WRKY40);Gh_A07G119500(SKD1);Gh_A07G186400(At5g35735);Gh_A08G284500(HEMH);Gh_A10G021000(SYP61);Gh_A11G134800(GOR);Gh_A13G194800(wdr48);Gh_D01G232100(At1g65240);Gh_D01G250900(AMT2);Gh_D02G243200(SHL);Gh_D04G020400(ALA1);Gh_D04G153500(AMT2);Gh_…
GO:0044260	cellular macromolecule metabolic process	234	8104	0.0296814	0.192056	Gh_A01G004000(BBX20);Gh_A01G014600(HDA19);Gh_A01G018200(ERF053);Gh_A01G033200(CRPK1);Gh_A01G046200(LRR-RLK);Gh_A01G071900(At4g27270);Gh_A01G073600(CRLK1);Gh_A01G084000(MAPKKK18);Gh_A01G106500(IRE1B);Gh_A01G201600(RLK7);Gh_A01G226800(MED27);Gh_A01G252600(At3g54130);Gh_A02G041700(AUX22B);Gh_A02G043700(ETR2);Gh_A02G046800(trc);Gh_A02G067100(At5g18500);Gh_A02G085700(At1g11050);Gh_A02G153000(SEU);Gh_A…
GO:0009606	tropism	8	140	0.0310612	0.199517	Gh_A03G155900(--);Gh_A03G247800(PID);Gh_A08G038000(Ankzf1);Gh_A10G150400(VAL2);Gh_D06G199500(UPF2);Gh_D10G122700(VAL2);Gh_D11G288200(XRN4);Gh_D13G064500(LCBK1)
GO:0098732	macromolecule deacylation	2	11	0.032129	0.203406	Gh_A01G014600(HDA19);Gh_D01G013800(HDA19)
GO:1901658	glycosyl compound catabolic process	2	11	0.032129	0.203406	MSTRG.8558(ABCG36);MSTRG.8560(ABCG35)
GO:0032446	protein modification by small protein conjugation	22	554	0.0354092	0.222572	Gh_A02G184300(PUB4);Gh_A03G054300(PUB13);Gh_A03G131900(PUB21);Gh_A03G183900(RMA1H1);Gh_A03G217200(PUB26);Gh_A06G025900(PUB30);Gh_A07G152900(PUB33);Gh_A09G152900(PUB23);Gh_A10G009500(PUB8);Gh_A10G017800(UBC24);Gh_A11G236600(PUB4);Gh_Contig00680G000600(SIS3);Gh_D02G079900(PUB29);Gh_D02G152400(PUB21);Gh_D02G201100(RMA1H1);Gh_D04G170100(RING1);Gh_D05G119500(BRIZ2);Gh_D07G153000(PUB33);Gh_D09G144000(P…
GO:0000956	nuclear-transcribed mRNA catabolic process	2	12	0.0378981	0.228427	Gh_D08G182300(UPF1);Gh_D11G288200(XRN4)
GO:0006771	riboflavin metabolic process	2	12	0.0378981	0.228427	Gh_A03G203300(RIBA1);Gh_D02G220800(RIBA1)
GO:0009113	purine nucleobase biosynthetic process	2	12	0.0378981	0.228427	Gh_A05G109800(APT5);Gh_D05G210700(APT1)
GO:0042726	flavin-containing compound metabolic process	2	12	0.0378981	0.228427	Gh_A03G203300(RIBA1);Gh_D02G220800(RIBA1)
GO:0043096	purine nucleobase salvage	2	12	0.0378981	0.228427	Gh_A05G109800(APT5);Gh_D05G210700(APT1)
GO:0046903	secretion	2	12	0.0378981	0.228427	Gh_A03G183900(RMA1H1);Gh_D02G201100(RMA1H1)
GO:0016310	phosphorylation	17	408	0.041046	0.245717	Gh_A01G033200(CRPK1);Gh_A02G043700(ETR2);Gh_A03G054300(PUB13);Gh_A11G107300(CRK3);Gh_A11G119700(ERS1);Gh_A11G282800(EIN4);Gh_D01G030500(CRPK1);Gh_D05G216100(XK2);Gh_D05G218300(CIPK8);Gh_D11G282500(EIN4);MSTRG.28781(EPHX2);MSTRG.30864(LECRK91);MSTRG.36972(PUB13);MSTRG.42015(VAC14);MSTRG.43929(CRK26);MSTRG.8558(ABCG36);MSTRG.8560(ABCG35)
GO:0009611	response to wounding	2	13	0.0440275	0.260028	Gh_A01G014600(HDA19);Gh_D01G013800(HDA19)
GO:0048585	negative regulation of response to stimulus	2	13	0.0440275	0.260028	Gh_A03G153600(RGS1);Gh_A12G101900(SCAI)
GO:0006886	intracellular protein transport	31	866	0.0489955	0.285764	Gh_A01G256700(AMT2);Gh_A03G133600(GAD);Gh_A03G183900(RMA1H1);Gh_A03G232200(BHLH121);Gh_A04G114200(AMT2);Gh_A05G106800(WRKY40);Gh_A05G137700(CAD1);Gh_A05G402900(ALA1);Gh_A06G212900(WRKY40);Gh_A07G119500(SKD1);Gh_A07G186400(At5g35735);Gh_A08G284500(HEMH);Gh_A10G021000(SYP61);Gh_A11G134800(GOR);Gh_A13G194800(wdr48);Gh_D01G083100(XYLT);Gh_D01G232100(At1g65240);Gh_D01G250900(AMT2);Gh_D02G201100(RMA1H1…
GO:0010029	regulation of seed germination	2	14	0.0504945	0.285764	Gh_A10G150400(VAL2);Gh_D10G122700(VAL2)
GO:0044273	sulfur compound catabolic process	2	14	0.0504945	0.285764	MSTRG.8558(ABCG36);MSTRG.8560(ABCG35)
GO:1900140	regulation of seedling development	2	14	0.0504945	0.285764	Gh_A10G150400(VAL2);Gh_D10G122700(VAL2)
GO:0009060	aerobic respiration	1	2	0.0516323	0.285764	Gh_A03G201400(AOMI)
GO:0015959	diadenosine polyphosphate metabolic process	1	2	0.0516323	0.285764	Gh_D04G212300(NUDT25)
GO:0015961	diadenosine polyphosphate catabolic process	1	2	0.0516323	0.285764	Gh_D04G212300(NUDT25)
GO:0016098	monoterpenoid metabolic process	1	2	0.0516323	0.285764	MSTRG.14242(UGT76B1)
GO:0016099	monoterpenoid biosynthetic process	1	2	0.0516323	0.285764	MSTRG.14242(UGT76B1)
GO:0090322	regulation of superoxide metabolic process	1	2	0.0516323	0.285764	Gh_D12G054400(ABA4)
GO:0019538	protein metabolic process	152	5173	0.0543468	0.298907	Gh_A01G014600(HDA19);Gh_A01G033200(CRPK1);Gh_A01G046200(LRR-RLK);Gh_A01G048800(GGH2);Gh_A01G073600(CRLK1);Gh_A01G084000(MAPKKK18);Gh_A01G106500(IRE1B);Gh_A01G201600(RLK7);Gh_A01G252600(At3g54130);Gh_A02G043700(ETR2);Gh_A02G046800(trc);Gh_A02G067100(At5g18500);Gh_A02G085700(At1g11050);Gh_A02G184300(PUB4);Gh_A02G187100(MAPKKK20);Gh_A03G054300(PUB13);Gh_A03G105000(APUM5);Gh_A03G131900(PUB21);Gh_A03G…
GO:0006573	valine metabolic process	2	15	0.0572773	0.312324	Gh_A10G137500(ALS);Gh_D10G136500(ALS)
GO:0008283	cell proliferation	6	105	0.0576004	0.312324	Gh_A03G153600(RGS1);Gh_D11G288200(XRN4);Gh_D12G197700(VIP4);Gh_D12G210500(ARF2A);MSTRG.45279(abhd17c);MSTRG.60375(--)
GO:0048589	developmental growth	9	187	0.057921	0.312324	Gh_A03G054300(PUB13);Gh_A03G203300(RIBA1);Gh_A03G247800(PID);Gh_A07G002400(AKT1);Gh_D02G220800(RIBA1);Gh_D02G243200(SHL);Gh_D05G000900(PURA1);Gh_D10G029200(HSL1);MSTRG.36972(PUB13)
GO:0006862	nucleotide transport	3	34	0.0585608	0.312324	Gh_A05G391800(GONST1);Gh_D04G033200(GONST1);Gh_D13G223900(COAC2)
GO:0007186	G-protein coupled receptor signaling pathway	3	34	0.0585608	0.312324	Gh_A03G153600(RGS1);Gh_A12G101900(SCAI);Gh_D13G064500(LCBK1)
GO:1901700	response to oxygen-containing compound	30	853	0.0625381	0.331527	Gh_A01G256700(AMT2);Gh_A03G133600(GAD);Gh_A03G153600(RGS1);Gh_A03G199200(ALD1);Gh_A04G114200(AMT2);Gh_A05G106800(WRKY40);Gh_A05G137700(CAD1);Gh_A05G293000(--);Gh_A06G212900(WRKY40);Gh_A07G186400(At5g35735);Gh_A08G234200(CBP60B);Gh_A09G170600(P58IPK);Gh_A11G247700(SIGA);Gh_Contig00680G000600(SIS3);Gh_D01G020000(TIFY9);Gh_D01G250900(AMT2);Gh_D03G051300(ABR1);Gh_D04G153500(AMT2);Gh_D05G000900(PURA1)…
GO:0051181	cofactor transport	2	16	0.0643551	0.339117	Gh_D13G223900(COAC2);MSTRG.8560(ABCG35)
GO:0035556	intracellular signal transduction	19	497	0.0649597	0.340265	Gh_A02G043700(ETR2);Gh_A05G106800(WRKY40);Gh_A05G130200(RABF2B);Gh_A06G088500(ERF017);Gh_A06G212900(WRKY40);Gh_A11G119700(ERS1);Gh_A11G282800(EIN4);Gh_D01G051500(RAB11B);Gh_D05G117700(WRKY40);Gh_D05G143900(RABF2B);Gh_D06G087900(ERF017);Gh_D07G023600(RTE1);Gh_D10G228300(RABC2A);Gh_D11G081900(RABD2A);Gh_D11G282500(EIN4);Gh_D11G288200(XRN4);Gh_D12G080500(PI4KB1);MSTRG.8558(ABCG36);MSTRG.8560(ABCG35)
GO:0002252	immune effector process	5	83	0.0664712	0.34606	Gh_A05G106800(WRKY40);Gh_A05G137700(CAD1);Gh_A06G212900(WRKY40);Gh_D05G117700(WRKY40);Gh_D05G153000(CAD1)
GO:1901576	organic substance biosynthetic process	140	4771	0.0668524	0.34606	Gh_A01G004000(BBX20);Gh_A01G014600(HDA19);Gh_A01G018200(ERF053);Gh_A01G071900(At4g27270);Gh_A01G226800(MED27);Gh_A01G252600(At3g54130);Gh_A02G041700(AUX22B);Gh_A02G074200(--);Gh_A02G153000(SEU);Gh_A02G175600(AIL6);Gh_A03G054300(PUB13);Gh_A03G105000(APUM5);Gh_A03G142000(HCF164);Gh_A03G191500(HEMC);Gh_A03G199200(ALD1);Gh_A03G210500(TRB1);Gh_A03G232200(BHLH121);Gh_A05G026100(OPR3);Gh_A05G106800(WRKY…
GO:0034613	cellular protein localization	31	898	0.0714822	0.36266	Gh_A01G256700(AMT2);Gh_A03G133600(GAD);Gh_A03G183900(RMA1H1);Gh_A03G232200(BHLH121);Gh_A04G114200(AMT2);Gh_A05G106800(WRKY40);Gh_A05G137700(CAD1);Gh_A05G402900(ALA1);Gh_A06G212900(WRKY40);Gh_A07G119500(SKD1);Gh_A07G186400(At5g35735);Gh_A08G284500(HEMH);Gh_A10G021000(SYP61);Gh_A11G134800(GOR);Gh_A13G194800(wdr48);Gh_D01G083100(XYLT);Gh_D01G232100(At1g65240);Gh_D01G250900(AMT2);Gh_D02G201100(RMA1H1…
GO:0070727	cellular macromolecule localization	31	898	0.0714822	0.36266	Gh_A01G256700(AMT2);Gh_A03G133600(GAD);Gh_A03G183900(RMA1H1);Gh_A03G232200(BHLH121);Gh_A04G114200(AMT2);Gh_A05G106800(WRKY40);Gh_A05G137700(CAD1);Gh_A05G402900(ALA1);Gh_A06G212900(WRKY40);Gh_A07G119500(SKD1);Gh_A07G186400(At5g35735);Gh_A08G284500(HEMH);Gh_A10G021000(SYP61);Gh_A11G134800(GOR);Gh_A13G194800(wdr48);Gh_D01G083100(XYLT);Gh_D01G232100(At1g65240);Gh_D01G250900(AMT2);Gh_D02G201100(RMA1H1…
GO:0010431	seed maturation	2	17	0.0717078	0.36266	Gh_A10G150400(VAL2);Gh_D10G122700(VAL2)
GO:0021700	developmental maturation	2	17	0.0717078	0.36266	Gh_A10G150400(VAL2);Gh_D10G122700(VAL2)
GO:0009268	response to pH	1	3	0.0764417	0.374351	Gh_A09G135900(STOP1)
GO:0015880	coenzyme A transport	1	3	0.0764417	0.374351	Gh_D13G223900(COAC2)
GO:0051182	coenzyme transport	1	3	0.0764417	0.374351	Gh_D13G223900(COAC2)
GO:0051503	adenine nucleotide transport	1	3	0.0764417	0.374351	Gh_D13G223900(COAC2)
GO:0032504	multicellular organism reproduction	3	38	0.0765718	0.374351	Gh_A10G150400(VAL2);Gh_D10G122700(VAL2);Gh_D12G210500(ARF2A)
GO:0048609	multicellular organismal reproductive process	3	38	0.0765718	0.374351	Gh_A10G150400(VAL2);Gh_D10G122700(VAL2);Gh_D12G210500(ARF2A)
GO:0043101	purine-containing compound salvage	2	18	0.0793162	0.383346	Gh_A05G109800(APT5);Gh_D05G210700(APT1)
GO:0048438	floral whorl development	2	18	0.0793162	0.383346	Gh_A02G153000(SEU);Gh_D03G070000(SEU)
GO:0009072	aromatic amino acid family metabolic process	7	142	0.0797185	0.383346	Gh_A01G226800(MED27);Gh_A03G077300(GDH2);Gh_A05G026100(OPR3);Gh_A09G169100(PAL);Gh_A10G124000(GAE6);Gh_D05G035400(OPR3);Gh_D09G105400(ADT3)
GO:0005991	trehalose metabolic process	3	39	0.0814128	0.389365	Gh_A02G174500(TPPJ);Gh_D03G037900(TPPJ);Gh_D03G179600(TPPF)
GO:0043648	dicarboxylic acid metabolic process	5	89	0.0839931	0.39719	Gh_A01G217600(FdGOGAT);Gh_A06G115800(CM2);Gh_D06G115300(CM2);Gh_D13G057700(DHS2);MSTRG.44974(ME1)
GO:0006498	N-terminal protein lipidation	7	144	0.0844028	0.39719	Gh_A03G054300(PUB13);Gh_A10G232400(TOPP4);Gh_D01G083100(XYLT);Gh_D01G232100(At1g65240);MSTRG.25618(RPS14B);MSTRG.36972(PUB13);MSTRG.47221(NTAN1)
GO:0031365	N-terminal protein amino acid modification	7	144	0.0844028	0.39719	Gh_A03G054300(PUB13);Gh_A10G232400(TOPP4);Gh_D01G083100(XYLT);Gh_D01G232100(At1g65240);MSTRG.25618(RPS14B);MSTRG.36972(PUB13);MSTRG.47221(NTAN1)
GO:0009292	genetic transfer	2	19	0.0871621	0.407993	Gh_A01G014600(HDA19);Gh_D01G013800(HDA19)
GO:0071702	organic substance transport	49	1542	0.0908303	0.419206	Gh_A01G256700(AMT2);Gh_A03G133600(GAD);Gh_A03G183900(RMA1H1);Gh_A03G232200(BHLH121);Gh_A04G094000(CNR8);Gh_A04G114200(AMT2);Gh_A05G106800(WRKY40);Gh_A05G137700(CAD1);Gh_A05G391800(GONST1);Gh_A05G402900(ALA1);Gh_A05G409200(AZG1);Gh_A06G015300(AATL1);Gh_A06G212900(WRKY40);Gh_A07G119500(SKD1);Gh_A07G186400(At5g35735);Gh_A08G284500(HEMH);Gh_A09G239000(STP13);Gh_A10G021000(SYP61);Gh_A10G206200(--);Gh_…
GO:0009608	response to symbiont	3	41	0.0914771	0.419206	Gh_A08G175900(4CLL6);Gh_D03G197900(4CLL6);Gh_D05G159200(VOZ1)
GO:0002218	activation of innate immune response	2	20	0.0952277	0.419206	Gh_A12G001000(MKS1);Gh_D12G000500(MKS1)
GO:0002253	activation of immune response	2	20	0.0952277	0.419206	Gh_A12G001000(MKS1);Gh_D12G000500(MKS1)
GO:0002684	positive regulation of immune system process	2	20	0.0952277	0.419206	Gh_A12G001000(MKS1);Gh_D12G000500(MKS1)
GO:0031349	positive regulation of defense response	2	20	0.0952277	0.419206	Gh_A12G001000(MKS1);Gh_D12G000500(MKS1)
GO:0045089	positive regulation of innate immune response	2	20	0.0952277	0.419206	Gh_A12G001000(MKS1);Gh_D12G000500(MKS1)
GO:0050778	positive regulation of immune response	2	20	0.0952277	0.419206	Gh_A12G001000(MKS1);Gh_D12G000500(MKS1)
GO:0033554	cellular response to stress	22	623	0.0963478	0.419206	Gh_A01G103500(ZIP1);Gh_A01G256700(AMT2);Gh_A04G114200(AMT2);Gh_A05G137700(CAD1);Gh_A05G244500(--);Gh_A07G002400(AKT1);Gh_A07G137700(MSH6);Gh_A09G170600(P58IPK);Gh_A10G017800(UBC24);Gh_A10G206200(--);Gh_A11G001000(PAP17);Gh_A13G026500(At1g14780);Gh_D01G102200(PP2C27);Gh_D01G250900(AMT2);Gh_D02G151800(At1g14780);Gh_D03G099700(MTP1);Gh_D04G153500(AMT2);Gh_D05G153000(CAD1);Gh_D05G234000(--);Gh_D13G02…
GO:0009642	response to light intensity	10	239	0.0983275	0.419206	Gh_A05G106800(WRKY40);Gh_A05G293000(--);Gh_A06G212900(WRKY40);Gh_A09G170600(P58IPK);Gh_Contig00680G000600(SIS3);Gh_D05G117700(WRKY40);Gh_D05G201300(--);Gh_D05G234000(--);Gh_D05G303700(--);Gh_D08G055600(DEGP7)
GO:0006082	organic acid metabolic process	75	2478	0.0993835	0.419206	Gh_A01G033200(CRPK1);Gh_A01G048800(GGH2);Gh_A01G217600(FdGOGAT);Gh_A01G226800(MED27);Gh_A01G256700(AMT2);Gh_A02G074200(--);Gh_A03G077300(GDH2);Gh_A03G133600(GAD);Gh_A03G142000(HCF164);Gh_A03G191500(HEMC);Gh_A03G199200(ALD1);Gh_A03G232200(BHLH121);Gh_A04G114200(AMT2);Gh_A05G026100(OPR3);Gh_A05G069900(CYP94C1);Gh_A05G106800(WRKY40);Gh_A05G239000(PPME1);Gh_A06G115800(CM2);Gh_A06G212900(WRKY40);Gh_A0…
GO:0007584	response to nutrient	1	4	0.100603	0.419206	Gh_D07G229700(KIN10)
GO:0009644	response to high light intensity	1	4	0.100603	0.419206	Gh_D08G055600(DEGP7)
GO:0010043	response to zinc ion	1	4	0.100603	0.419206	Gh_D03G099700(MTP1)
GO:0010586	miRNA metabolic process	1	4	0.100603	0.419206	Gh_D11G288200(XRN4)
GO:0017007	protein-bilin linkage	1	4	0.100603	0.419206	Gh_D11G043100(CRL)
GO:0034308	primary alcohol metabolic process	1	4	0.100603	0.419206	Gh_D01G218400(SDC)
GO:0043200	response to amino acid	1	4	0.100603	0.419206	Gh_D13G098200(GLR3.7)
GO:0043462	regulation of ATPase activity	1	4	0.100603	0.419206	Gh_A08G021800(--)
GO:0051775	response to redox state	1	4	0.100603	0.419206	Gh_A11G247700(SIGA)
GO:0061392	regulation of transcription from RNA polymerase II promoter in response to osmotic stress	1	4	0.100603	0.419206	Gh_D01G102200(PP2C27)
GO:0071470	cellular response to osmotic stress	1	4	0.100603	0.419206	Gh_D01G102200(PP2C27)
GO:0010038	response to metal ion	9	210	0.101205	0.419206	Gh_A03G133600(GAD);Gh_A08G122800(At1g55090);Gh_A09G135900(STOP1);Gh_A11G279400(IAA16);Gh_D02G243200(SHL);Gh_D03G099700(MTP1);Gh_D10G087000(LCB1);MSTRG.26150(RPN9B);MSTRG.32000(At4g27270)
GO:0051188	cofactor biosynthetic process	12	303	0.102255	0.419206	Gh_A03G191500(HEMC);Gh_A07G049700(ATP1);Gh_A08G038500(KPHMT1);Gh_A08G122800(At1g55090);Gh_A08G140500(SAMS2);Gh_A08G284500(HEMH);Gh_A12G163800(PANK2);Gh_A12G291600(At1g18440);Gh_D07G169500(PANC);Gh_D08G275000(HEMH);Gh_D12G162000(PANK2);Gh_D12G285500(At1g18440)
GO:0009692	ethylene metabolic process	4	68	0.10242	0.419206	Gh_A03G199200(ALD1);Gh_A03G222300(At1g11050);Gh_A11G027400(At4g16820);Gh_D02G239000(At1g11050)
GO:0043449	cellular alkene metabolic process	4	68	0.10242	0.419206	Gh_A03G199200(ALD1);Gh_A03G222300(At1g11050);Gh_A11G027400(At4g16820);Gh_D02G239000(At1g11050)
GO:1900673	olefin metabolic process	4	68	0.10242	0.419206	Gh_A03G199200(ALD1);Gh_A03G222300(At1g11050);Gh_A11G027400(At4g16820);Gh_D02G239000(At1g11050)
GO:0006549	isoleucine metabolic process	2	21	0.103496	0.421652	Gh_A10G137500(ALS);Gh_D10G136500(ALS)
GO:0070647	protein modification by small protein conjugation or removal	22	630	0.10498	0.425724	Gh_A02G184300(PUB4);Gh_A03G054300(PUB13);Gh_A03G131900(PUB21);Gh_A03G183900(RMA1H1);Gh_A03G217200(PUB26);Gh_A06G025900(PUB30);Gh_A07G152900(PUB33);Gh_A09G152900(PUB23);Gh_A10G009500(PUB8);Gh_A10G017800(UBC24);Gh_A11G236600(PUB4);Gh_Contig00680G000600(SIS3);Gh_D02G079900(PUB29);Gh_D02G152400(PUB21);Gh_D02G201100(RMA1H1);Gh_D04G170100(RING1);Gh_D05G119500(BRIZ2);Gh_D07G153000(PUB33);Gh_D09G144000(P…
GO:0016482	cytoplasmic transport	14	369	0.106744	0.430895	Gh_A01G256700(AMT2);Gh_A03G232200(BHLH121);Gh_A04G114200(AMT2);Gh_A07G119500(SKD1);Gh_A10G206200(--);Gh_A13G194800(wdr48);Gh_D01G232100(At1g65240);Gh_D01G250900(AMT2);Gh_D02G243200(SHL);Gh_D04G153500(AMT2);Gh_D05G148900(MNS3);Gh_D06G067000(AGD14);Gh_D13G197300(wdr48);MSTRG.25618(RPS14B)
GO:0006520	cellular amino acid metabolic process	32	971	0.10726	0.430999	Gh_A01G048800(GGH2);Gh_A01G217600(FdGOGAT);Gh_A01G226800(MED27);Gh_A02G074200(--);Gh_A03G077300(GDH2);Gh_A03G133600(GAD);Gh_A03G191500(HEMC);Gh_A03G199200(ALD1);Gh_A05G026100(OPR3);Gh_A05G239000(PPME1);Gh_A06G115800(CM2);Gh_A07G049700(ATP1);Gh_A09G001100(AK3);Gh_A09G169100(PAL);Gh_A09G225900(SHM4);Gh_A10G124000(GAE6);Gh_A10G137500(ALS);Gh_A11G099400(pip);Gh_A12G246600(HDEF_2079);Gh_D01G044800(GGH…
GO:0044765	single-organism transport	81	2715	0.112636	0.450326	Gh_A01G103500(ZIP1);Gh_A01G256700(AMT2);Gh_A02G001800(--);Gh_A02G051100(SLAH3);Gh_A03G133600(GAD);Gh_A03G155900(--);Gh_A03G183900(RMA1H1);Gh_A03G232200(BHLH121);Gh_A03G247800(PID);Gh_A04G094000(CNR8);Gh_A04G114200(AMT2);Gh_A05G106800(WRKY40);Gh_A05G137700(CAD1);Gh_A05G391800(GONST1);Gh_A05G402900(ALA1);Gh_A05G409200(AZG1);Gh_A06G015300(AATL1);Gh_A06G122500(AVPL2);Gh_A06G212900(WRKY40);Gh_A07G0022…
GO:0006811	ion transport	46	1465	0.113583	0.450326	Gh_A01G103500(ZIP1);Gh_A01G256700(AMT2);Gh_A02G001800(--);Gh_A02G051100(SLAH3);Gh_A03G133600(GAD);Gh_A03G155900(--);Gh_A04G094000(CNR8);Gh_A04G114200(AMT2);Gh_A05G402900(ALA1);Gh_A06G015300(AATL1);Gh_A07G002200(At5g20050);Gh_A07G002400(AKT1);Gh_A07G119500(SKD1);Gh_A07G238100(PHT1-4);Gh_A09G175200(EXPA6);Gh_A09G239000(STP13);Gh_A10G017800(UBC24);Gh_A10G206200(--);Gh_A13G026500(At1g14780);Gh_A13G20…
GO:1902582	single-organism intracellular transport	29	874	0.113605	0.450326	Gh_A01G256700(AMT2);Gh_A03G133600(GAD);Gh_A03G232200(BHLH121);Gh_A04G114200(AMT2);Gh_A05G106800(WRKY40);Gh_A05G137700(CAD1);Gh_A05G402900(ALA1);Gh_A06G212900(WRKY40);Gh_A07G119500(SKD1);Gh_A07G186400(At5g35735);Gh_A08G284500(HEMH);Gh_A10G021000(SYP61);Gh_A11G134800(GOR);Gh_A13G194800(wdr48);Gh_D01G083100(XYLT);Gh_D01G232100(At1g65240);Gh_D01G250900(AMT2);Gh_D02G243200(SHL);Gh_D04G020400(ALA1);Gh_…
GO:0034655	nucleobase-containing compound catabolic process	4	71	0.115203	0.454614	Gh_D04G212300(NUDT25);Gh_D06G199500(UPF2);Gh_D08G182300(UPF1);Gh_D11G288200(XRN4)
GO:0010646	regulation of cell communication	8	187	0.118562	0.46426	Gh_A03G153600(RGS1);Gh_A11G119700(ERS1);Gh_A11G282800(EIN4);Gh_A12G101900(SCAI);Gh_D07G023600(RTE1);Gh_D11G282500(EIN4);MSTRG.8558(ABCG36);MSTRG.8560(ABCG35)
GO:0006402	mRNA catabolic process	3	46	0.118703	0.46426	Gh_D06G199500(UPF2);Gh_D08G182300(UPF1);Gh_D11G288200(XRN4)
GO:0009987	cellular process	421	15604	0.120133	0.46469	Gh_A01G004000(BBX20);Gh_A01G014600(HDA19);Gh_A01G018200(ERF053);Gh_A01G033200(CRPK1);Gh_A01G046200(LRR-RLK);Gh_A01G048800(GGH2);Gh_A01G071900(At4g27270);Gh_A01G073600(CRLK1);Gh_A01G084000(MAPKKK18);Gh_A01G103500(ZIP1);Gh_A01G106500(IRE1B);Gh_A01G132400(HEMA1);Gh_A01G141900(SAMC1);Gh_A01G201600(RLK7);Gh_A01G217600(FdGOGAT);Gh_A01G226800(MED27);Gh_A01G252600(At3g54130);Gh_A01G254900(At3g11180);Gh_A…
GO:0043436	oxoacid metabolic process	74	2476	0.122332	0.46469	Gh_A01G033200(CRPK1);Gh_A01G048800(GGH2);Gh_A01G217600(FdGOGAT);Gh_A01G226800(MED27);Gh_A01G256700(AMT2);Gh_A02G074200(--);Gh_A03G077300(GDH2);Gh_A03G133600(GAD);Gh_A03G142000(HCF164);Gh_A03G191500(HEMC);Gh_A03G199200(ALD1);Gh_A03G232200(BHLH121);Gh_A04G114200(AMT2);Gh_A05G026100(OPR3);Gh_A05G069900(CYP94C1);Gh_A05G106800(WRKY40);Gh_A05G239000(PPME1);Gh_A06G115800(CM2);Gh_A06G212900(WRKY40);Gh_A0…
GO:0006576	cellular biogenic amine metabolic process	6	129	0.122913	0.46469	Gh_A03G077300(GDH2);Gh_A05G026100(OPR3);Gh_A08G165800(PAO1);Gh_A10G124000(GAE6);Gh_D05G035400(OPR3);Gh_D08G164300(PAO1)
GO:0008652	cellular amino acid biosynthetic process	17	477	0.123832	0.46469	Gh_A02G074200(--);Gh_A03G191500(HEMC);Gh_A03G199200(ALD1);Gh_A05G239000(PPME1);Gh_A06G115800(CM2);Gh_A07G049700(ATP1);Gh_A10G137500(ALS);Gh_A11G099400(pip);Gh_D05G246800(--);Gh_D06G115300(CM2);Gh_D06G199500(UPF2);Gh_D08G163700(--);Gh_D09G069800(IIL1);Gh_D10G031500(IQD1);Gh_D10G136500(ALS);Gh_D13G057700(DHS2);MSTRG.45279(abhd17c)
GO:0015865	purine nucleotide transport	1	5	0.124134	0.46469	Gh_D13G223900(COAC2)
GO:0015868	purine ribonucleotide transport	1	5	0.124134	0.46469	Gh_D13G223900(COAC2)
GO:0043618	regulation of transcription from RNA polymerase II promoter in response to stress	1	5	0.124134	0.46469	Gh_D01G102200(PP2C27)
GO:0043620	regulation of DNA-templated transcription in response to stress	1	5	0.124134	0.46469	Gh_D01G102200(PP2C27)
GO:0009845	seed germination	3	47	0.124472	0.46469	Gh_A10G150400(VAL2);Gh_D05G119500(BRIZ2);Gh_D10G122700(VAL2)
GO:0090351	seedling development	3	47	0.124472	0.46469	Gh_A10G150400(VAL2);Gh_D05G119500(BRIZ2);Gh_D10G122700(VAL2)
GO:0006625	protein targeting to peroxisome	6	130	0.126206	0.46469	Gh_A03G232200(BHLH121);Gh_A07G119500(SKD1);Gh_A13G194800(wdr48);Gh_D01G232100(At1g65240);Gh_D02G243200(SHL);Gh_D13G197300(wdr48)
GO:0043574	peroxisomal transport	6	130	0.126206	0.46469	Gh_A03G232200(BHLH121);Gh_A07G119500(SKD1);Gh_A13G194800(wdr48);Gh_D01G232100(At1g65240);Gh_D02G243200(SHL);Gh_D13G197300(wdr48)
GO:0072662	protein localization to peroxisome	6	130	0.126206	0.46469	Gh_A03G232200(BHLH121);Gh_A07G119500(SKD1);Gh_A13G194800(wdr48);Gh_D01G232100(At1g65240);Gh_D02G243200(SHL);Gh_D13G197300(wdr48)
GO:0072663	establishment of protein localization to peroxisome	6	130	0.126206	0.46469	Gh_A03G232200(BHLH121);Gh_A07G119500(SKD1);Gh_A13G194800(wdr48);Gh_D01G232100(At1g65240);Gh_D02G243200(SHL);Gh_D13G197300(wdr48)
GO:0006558	L-phenylalanine metabolic process	2	24	0.129363	0.469118	Gh_A09G169100(PAL);Gh_D09G105400(ADT3)
GO:0046112	nucleobase biosynthetic process	2	24	0.129363	0.469118	Gh_A05G109800(APT5);Gh_D05G210700(APT1)
GO:1902221	erythrose 4-phosphate/phosphoenolpyruvate family amino acid metabolic process	2	24	0.129363	0.469118	Gh_A09G169100(PAL);Gh_D09G105400(ADT3)
GO:0044106	cellular amine metabolic process	6	131	0.12954	0.469118	Gh_A03G077300(GDH2);Gh_A05G026100(OPR3);Gh_A08G165800(PAO1);Gh_A10G124000(GAE6);Gh_D05G035400(OPR3);Gh_D08G164300(PAO1)
GO:1902578	single-organism localization	81	2741	0.130579	0.47094	Gh_A01G103500(ZIP1);Gh_A01G256700(AMT2);Gh_A02G001800(--);Gh_A02G051100(SLAH3);Gh_A03G133600(GAD);Gh_A03G155900(--);Gh_A03G183900(RMA1H1);Gh_A03G232200(BHLH121);Gh_A03G247800(PID);Gh_A04G094000(CNR8);Gh_A04G114200(AMT2);Gh_A05G106800(WRKY40);Gh_A05G137700(CAD1);Gh_A05G391800(GONST1);Gh_A05G402900(ALA1);Gh_A05G409200(AZG1);Gh_A06G015300(AATL1);Gh_A06G122500(AVPL2);Gh_A06G212900(WRKY40);Gh_A07G0022…
GO:0006486	protein glycosylation	6	132	0.132917	0.471287	Gh_A03G054300(PUB13);Gh_A03G105000(APUM5);Gh_D01G083100(XYLT);Gh_D02G126100(APUM5);Gh_D11G288200(XRN4);MSTRG.36972(PUB13)
GO:0043413	macromolecule glycosylation	6	132	0.132917	0.471287	Gh_A03G054300(PUB13);Gh_A03G105000(APUM5);Gh_D01G083100(XYLT);Gh_D02G126100(APUM5);Gh_D11G288200(XRN4);MSTRG.36972(PUB13)
GO:0006497	protein lipidation	7	162	0.133353	0.471287	Gh_A03G054300(PUB13);Gh_A10G232400(TOPP4);Gh_D01G083100(XYLT);Gh_D01G232100(At1g65240);MSTRG.25618(RPS14B);MSTRG.36972(PUB13);MSTRG.47221(NTAN1)
GO:0042157	lipoprotein metabolic process	7	162	0.133353	0.471287	Gh_A03G054300(PUB13);Gh_A10G232400(TOPP4);Gh_D01G083100(XYLT);Gh_D01G232100(At1g65240);MSTRG.25618(RPS14B);MSTRG.36972(PUB13);MSTRG.47221(NTAN1)
GO:0042158	lipoprotein biosynthetic process	7	162	0.133353	0.471287	Gh_A03G054300(PUB13);Gh_A10G232400(TOPP4);Gh_D01G083100(XYLT);Gh_D01G232100(At1g65240);MSTRG.25618(RPS14B);MSTRG.36972(PUB13);MSTRG.47221(NTAN1)
GO:0010467	gene expression	129	4508	0.133982	0.471615	Gh_A01G004000(BBX20);Gh_A01G014600(HDA19);Gh_A01G018200(ERF053);Gh_A01G071900(At4g27270);Gh_A01G106500(IRE1B);Gh_A01G226800(MED27);Gh_A01G252600(At3g54130);Gh_A02G041700(AUX22B);Gh_A02G153000(SEU);Gh_A02G175600(AIL6);Gh_A02G195100(ATHB-40);Gh_A03G105000(APUM5);Gh_A03G135900(WRKY75);Gh_A03G191500(HEMC);Gh_A03G210500(TRB1);Gh_A03G232200(BHLH121);Gh_A03G240100(GBF4);Gh_A05G106800(WRKY40);Gh_A05G1140…
GO:1901136	carbohydrate derivative catabolic process	3	49	0.136305	0.477235	Gh_D11G113300(Cht10);MSTRG.8558(ABCG36);MSTRG.8560(ABCG35)
GO:0015931	nucleobase-containing compound transport	5	104	0.137099	0.477235	Gh_A05G391800(GONST1);Gh_A13G058500(ENT3);Gh_D04G033200(GONST1);Gh_D13G070600(ENT3);Gh_D13G223900(COAC2)
GO:0006144	purine nucleobase metabolic process	2	25	0.13829	0.477235	Gh_A05G109800(APT5);Gh_D05G210700(APT1)
GO:0015851	nucleobase transport	2	25	0.13829	0.477235	Gh_A05G409200(AZG1);Gh_D04G013200(AZG1)
GO:0048584	positive regulation of response to stimulus	2	25	0.13829	0.477235	Gh_A12G001000(MKS1);Gh_D12G000500(MKS1)
GO:0009620	response to fungus	9	226	0.139874	0.480818	Gh_A01G256700(AMT2);Gh_A04G114200(AMT2);Gh_A05G137700(CAD1);Gh_A05G177800(RBOHD);Gh_D01G250900(AMT2);Gh_D04G153500(AMT2);Gh_D05G153000(CAD1);MSTRG.8558(ABCG36);MSTRG.8560(ABCG35)
GO:0019752	carboxylic acid metabolic process	71	2393	0.141958	0.486081	Gh_A01G033200(CRPK1);Gh_A01G048800(GGH2);Gh_A01G217600(FdGOGAT);Gh_A01G226800(MED27);Gh_A01G256700(AMT2);Gh_A02G074200(--);Gh_A03G077300(GDH2);Gh_A03G133600(GAD);Gh_A03G191500(HEMC);Gh_A03G199200(ALD1);Gh_A03G232200(BHLH121);Gh_A04G114200(AMT2);Gh_A05G026100(OPR3);Gh_A05G069900(CYP94C1);Gh_A05G106800(WRKY40);Gh_A05G239000(PPME1);Gh_A06G115800(CM2);Gh_A06G212900(WRKY40);Gh_A07G049700(ATP1);Gh_A07G…
GO:0009743	response to carbohydrate	12	325	0.146972	0.48648	Gh_A01G256700(AMT2);Gh_A03G133600(GAD);Gh_A03G153600(RGS1);Gh_A04G114200(AMT2);Gh_A11G247700(SIGA);Gh_Contig00680G000600(SIS3);Gh_D01G250900(AMT2);Gh_D04G153500(AMT2);Gh_D05G000900(PURA1);Gh_D05G218300(CIPK8);Gh_D07G229700(KIN10);Gh_D08G182300(UPF1)
GO:0006357	regulation of transcription from RNA polymerase II promoter	1	6	0.14705	0.48648	Gh_D01G102200(PP2C27)
GO:0006366	transcription from RNA polymerase II promoter	1	6	0.14705	0.48648	Gh_D01G102200(PP2C27)
GO:0009166	nucleotide catabolic process	1	6	0.14705	0.48648	Gh_D04G212300(NUDT25)
GO:0009753	response to jasmonic acid	1	6	0.14705	0.48648	Gh_D01G020000(TIFY9)
GO:0009867	jasmonic acid mediated signaling pathway	1	6	0.14705	0.48648	Gh_D01G020000(TIFY9)
GO:0017006	protein-tetrapyrrole linkage	1	6	0.14705	0.48648	Gh_D11G043100(CRL)
GO:0048024	regulation of mRNA splicing, via spliceosome	1	6	0.14705	0.48648	Gh_A09G014900(PTB)
GO:0071395	cellular response to jasmonic acid stimulus	1	6	0.14705	0.48648	Gh_D01G020000(TIFY9)
GO:0006401	RNA catabolic process	3	51	0.148505	0.489454	Gh_D06G199500(UPF2);Gh_D08G182300(UPF1);Gh_D11G288200(XRN4)
GO:0009100	glycoprotein metabolic process	6	138	0.154032	0.497241	Gh_A03G054300(PUB13);Gh_A03G105000(APUM5);Gh_D01G083100(XYLT);Gh_D02G126100(APUM5);Gh_D11G288200(XRN4);MSTRG.36972(PUB13)
GO:0009101	glycoprotein biosynthetic process	6	138	0.154032	0.497241	Gh_A03G054300(PUB13);Gh_A03G105000(APUM5);Gh_D01G083100(XYLT);Gh_D02G126100(APUM5);Gh_D11G288200(XRN4);MSTRG.36972(PUB13)
GO:0009081	branched-chain amino acid metabolic process	3	52	0.154732	0.497241	Gh_A10G137500(ALS);Gh_D09G069800(IIL1);Gh_D10G136500(ALS)
GO:0016053	organic acid biosynthetic process	20	597	0.155899	0.497241	Gh_A02G074200(--);Gh_A03G191500(HEMC);Gh_A03G199200(ALD1);Gh_A05G026100(OPR3);Gh_A05G239000(PPME1);Gh_A06G115800(CM2);Gh_A07G049700(ATP1);Gh_A10G137500(ALS);Gh_A11G099400(pip);Gh_D05G035400(OPR3);Gh_D05G246800(--);Gh_D06G115300(CM2);Gh_D06G199500(UPF2);Gh_D08G163700(--);Gh_D09G069800(IIL1);Gh_D10G031500(IQD1);Gh_D10G136500(ALS);Gh_D11G368700(FAD2);Gh_D13G057700(DHS2);MSTRG.45279(abhd17c)
GO:0046394	carboxylic acid biosynthetic process	20	597	0.155899	0.497241	Gh_A02G074200(--);Gh_A03G191500(HEMC);Gh_A03G199200(ALD1);Gh_A05G026100(OPR3);Gh_A05G239000(PPME1);Gh_A06G115800(CM2);Gh_A07G049700(ATP1);Gh_A10G137500(ALS);Gh_A11G099400(pip);Gh_D05G035400(OPR3);Gh_D05G246800(--);Gh_D06G115300(CM2);Gh_D06G199500(UPF2);Gh_D08G163700(--);Gh_D09G069800(IIL1);Gh_D10G031500(IQD1);Gh_D10G136500(ALS);Gh_D11G368700(FAD2);Gh_D13G057700(DHS2);MSTRG.45279(abhd17c)
GO:0000165	MAPK cascade	2	27	0.156518	0.497241	MSTRG.8558(ABCG36);MSTRG.8560(ABCG35)
GO:0006730	one-carbon metabolic process	2	27	0.156518	0.497241	Gh_A09G225900(SHM4);Gh_D09G217300(SHM4)
GO:0023014	signal transduction by protein phosphorylation	2	27	0.156518	0.497241	MSTRG.8558(ABCG36);MSTRG.8560(ABCG35)
GO:0043405	regulation of MAP kinase activity	2	27	0.156518	0.497241	MSTRG.8558(ABCG36);MSTRG.8560(ABCG35)
GO:0043408	regulation of MAPK cascade	2	27	0.156518	0.497241	MSTRG.8558(ABCG36);MSTRG.8560(ABCG35)
GO:0032787	monocarboxylic acid metabolic process	45	1477	0.160654	0.508545	Gh_A01G033200(CRPK1);Gh_A01G256700(AMT2);Gh_A03G191500(HEMC);Gh_A03G232200(BHLH121);Gh_A04G114200(AMT2);Gh_A05G026100(OPR3);Gh_A05G069900(CYP94C1);Gh_A05G106800(WRKY40);Gh_A06G212900(WRKY40);Gh_A07G119500(SKD1);Gh_A08G234200(CBP60B);Gh_A08G284500(HEMH);Gh_A09G135600(DTX54);Gh_A10G124000(GAE6);Gh_A12G205700(EXO70E2);Gh_A12G216400(PAT07);Gh_A12G246600(HDEF_2079);Gh_A13G066100(At4g26390);Gh_A13G1948…
GO:0045088	regulation of innate immune response	2	28	0.165795	0.521069	Gh_A12G001000(MKS1);Gh_D12G000500(MKS1)
GO:0050776	regulation of immune response	2	28	0.165795	0.521069	Gh_A12G001000(MKS1);Gh_D12G000500(MKS1)
GO:1901605	alpha-amino acid metabolic process	16	467	0.166435	0.521219	Gh_A01G048800(GGH2);Gh_A01G217600(FdGOGAT);Gh_A03G133600(GAD);Gh_A03G199200(ALD1);Gh_A05G026100(OPR3);Gh_A09G169100(PAL);Gh_A09G225900(SHM4);Gh_A10G124000(GAE6);Gh_A10G137500(ALS);Gh_A12G246600(HDEF_2079);Gh_D01G044800(GGH2);Gh_D05G035400(OPR3);Gh_D09G069800(IIL1);Gh_D09G105400(ADT3);Gh_D09G217300(SHM4);Gh_D10G136500(ALS)
GO:0030908	protein splicing	1	7	0.169367	0.524799	MSTRG.20867(PRP8A)
GO:0048017	inositol lipid-mediated signaling	1	7	0.169367	0.524799	Gh_D12G080500(PI4KB1)
GO:2000377	regulation of reactive oxygen species metabolic process	1	7	0.169367	0.524799	Gh_D12G054400(ABA4)
GO:0071704	organic substance metabolic process	367	13603	0.173395	0.535394	Gh_A01G004000(BBX20);Gh_A01G014600(HDA19);Gh_A01G018200(ERF053);Gh_A01G033200(CRPK1);Gh_A01G046200(LRR-RLK);Gh_A01G048800(GGH2);Gh_A01G071900(At4g27270);Gh_A01G073600(CRLK1);Gh_A01G084000(MAPKKK18);Gh_A01G106500(IRE1B);Gh_A01G201600(RLK7);Gh_A01G217600(FdGOGAT);Gh_A01G226800(MED27);Gh_A01G252600(At3g54130);Gh_A01G256700(AMT2);Gh_A02G041700(AUX22B);Gh_A02G043700(ETR2);Gh_A02G046800(trc);Gh_A02G051…
GO:0010565	regulation of cellular ketone metabolic process	2	29	0.175164	0.538965	Gh_A05G137700(CAD1);Gh_D05G153000(CAD1)
GO:0007031	peroxisome organization	6	145	0.180396	0.551209	Gh_A03G232200(BHLH121);Gh_A07G119500(SKD1);Gh_A13G194800(wdr48);Gh_D01G232100(At1g65240);Gh_D02G243200(SHL);Gh_D13G197300(wdr48)
GO:0072594	establishment of protein localization to organelle	6	145	0.180396	0.551209	Gh_A03G232200(BHLH121);Gh_A07G119500(SKD1);Gh_A13G194800(wdr48);Gh_D01G232100(At1g65240);Gh_D02G243200(SHL);Gh_D13G197300(wdr48)
GO:0044036	cell wall macromolecule metabolic process	9	241	0.182026	0.554265	Gh_A03G210500(TRB1);Gh_A08G238600(At1g55000);Gh_A11G049100(LYK4);Gh_Contig00680G000600(SIS3);Gh_D08G230000(At1g55000);Gh_D11G049400(LYK4);Gh_D11G113300(Cht10);Gh_D11G288200(XRN4);Gh_D13G064500(LCBK1)
GO:0046907	intracellular transport	35	1139	0.18311	0.55463	Gh_A01G256700(AMT2);Gh_A03G133600(GAD);Gh_A03G183900(RMA1H1);Gh_A03G232200(BHLH121);Gh_A04G114200(AMT2);Gh_A05G106800(WRKY40);Gh_A05G137700(CAD1);Gh_A05G402900(ALA1);Gh_A06G212900(WRKY40);Gh_A07G119500(SKD1);Gh_A07G186400(At5g35735);Gh_A08G284500(HEMH);Gh_A10G021000(SYP61);Gh_A10G206200(--);Gh_A11G134800(GOR);Gh_A13G194800(wdr48);Gh_D01G083100(XYLT);Gh_D01G232100(At1g65240);Gh_D01G250900(AMT2);Gh…
GO:0042044	fluid transport	5	115	0.183406	0.55463	Gh_A01G103500(ZIP1);Gh_A03G133600(GAD);Gh_A11G247700(SIGA);Gh_D02G243200(SHL);Gh_D05G000900(PURA1)
GO:0006812	cation transport	30	964	0.186292	0.558702	Gh_A01G103500(ZIP1);Gh_A01G256700(AMT2);Gh_A02G001800(--);Gh_A03G133600(GAD);Gh_A03G155900(--);Gh_A04G114200(AMT2);Gh_A05G402900(ALA1);Gh_A07G002400(AKT1);Gh_A07G119500(SKD1);Gh_A09G175200(EXPA6);Gh_A13G026500(At1g14780);Gh_A13G208800(CNGC5);Gh_D01G078500(At5g55050);Gh_D01G250900(AMT2);Gh_D02G151800(At1g14780);Gh_D02G223900(zntB);Gh_D03G099700(MTP1);Gh_D03G139000(--);Gh_D03G153400(CNGC15C);Gh_D04…
GO:0051649	establishment of localization in cell	35	1143	0.188591	0.558702	Gh_A01G256700(AMT2);Gh_A03G133600(GAD);Gh_A03G183900(RMA1H1);Gh_A03G232200(BHLH121);Gh_A04G114200(AMT2);Gh_A05G106800(WRKY40);Gh_A05G137700(CAD1);Gh_A05G402900(ALA1);Gh_A06G212900(WRKY40);Gh_A07G119500(SKD1);Gh_A07G186400(At5g35735);Gh_A08G284500(HEMH);Gh_A10G021000(SYP61);Gh_A10G206200(--);Gh_A11G134800(GOR);Gh_A13G194800(wdr48);Gh_D01G083100(XYLT);Gh_D01G232100(At1g65240);Gh_D01G250900(AMT2);Gh…
GO:0018065	protein-cofactor linkage	1	8	0.191101	0.558702	Gh_A03G191500(HEMC)
GO:0046434	organophosphate catabolic process	1	8	0.191101	0.558702	Gh_D04G212300(NUDT25)
GO:0048582	positive regulation of post-embryonic development	1	8	0.191101	0.558702	Gh_D05G159200(VOZ1)
GO:0050684	regulation of mRNA processing	1	8	0.191101	0.558702	Gh_A09G014900(PTB)
GO:0051094	positive regulation of developmental process	1	8	0.191101	0.558702	Gh_D05G159200(VOZ1)
GO:0051240	positive regulation of multicellular organismal process	1	8	0.191101	0.558702	Gh_D05G159200(VOZ1)
GO:1901292	nucleoside phosphate catabolic process	1	8	0.191101	0.558702	Gh_D04G212300(NUDT25)
GO:1903311	regulation of mRNA metabolic process	1	8	0.191101	0.558702	Gh_A09G014900(PTB)
GO:0006595	polyamine metabolic process	3	58	0.19365	0.56197	Gh_A03G077300(GDH2);Gh_A08G165800(PAO1);Gh_D08G164300(PAO1)
GO:0042127	regulation of cell proliferation	3	58	0.19365	0.56197	Gh_D11G288200(XRN4);Gh_D12G197700(VIP4);MSTRG.45279(abhd17c)
GO:0051259	protein oligomerization	2	31	0.194135	0.56197	Gh_A12G254800(At5g41330);MSTRG.44974(ME1)
GO:0043473	pigmentation	4	88	0.198823	0.566227	Gh_A03G247800(PID);Gh_A05G356500(ABCB20);Gh_D04G068800(ABCB20);Gh_D10G029200(HSL1)
GO:0043476	pigment accumulation	4	88	0.198823	0.566227	Gh_A03G247800(PID);Gh_A05G356500(ABCB20);Gh_D04G068800(ABCB20);Gh_D10G029200(HSL1)
GO:0043478	pigment accumulation in response to UV light	4	88	0.198823	0.566227	Gh_A03G247800(PID);Gh_A05G356500(ABCB20);Gh_D04G068800(ABCB20);Gh_D10G029200(HSL1)
GO:0043479	pigment accumulation in tissues in response to UV light	4	88	0.198823	0.566227	Gh_A03G247800(PID);Gh_A05G356500(ABCB20);Gh_D04G068800(ABCB20);Gh_D10G029200(HSL1)
GO:0043480	pigment accumulation in tissues	4	88	0.198823	0.566227	Gh_A03G247800(PID);Gh_A05G356500(ABCB20);Gh_D04G068800(ABCB20);Gh_D10G029200(HSL1)
GO:0044712	single-organism catabolic process	10	280	0.200135	0.568126	Gh_A03G232200(BHLH121);Gh_A07G119500(SKD1);Gh_A13G194800(wdr48);Gh_D01G232100(At1g65240);Gh_D02G243200(SHL);Gh_D04G212300(NUDT25);Gh_D11G027000(ACX1);Gh_D13G197300(wdr48);MSTRG.8558(ABCG36);MSTRG.8560(ABCG35)
GO:0019932	second-messenger-mediated signaling	3	60	0.207125	0.586077	Gh_D09G107400(TGA9);Gh_D13G098200(GLR3.7);Gh_D13G212600(CIPK6)
GO:0019400	alditol metabolic process	1	9	0.212268	0.589848	Gh_D09G092300(PDAT1)
GO:0072505	divalent inorganic anion homeostasis	1	9	0.212268	0.589848	Gh_A10G017800(UBC24)
GO:1990267	response to transition metal nanoparticle	1	9	0.212268	0.589848	Gh_D03G099700(MTP1)
GO:0006722	triterpenoid metabolic process	2	33	0.213349	0.589848	MSTRG.8558(ABCG36);MSTRG.8560(ABCG35)
GO:0016104	triterpenoid biosynthetic process	2	33	0.213349	0.589848	MSTRG.8558(ABCG36);MSTRG.8560(ABCG35)
GO:0006568	tryptophan metabolic process	3	61	0.21394	0.589848	Gh_A05G026100(OPR3);Gh_A10G124000(GAE6);Gh_D05G035400(OPR3)
GO:0006869	lipid transport	3	61	0.21394	0.589848	Gh_A05G402900(ALA1);Gh_D04G020400(ALA1);Gh_D05G135900(ALA4)
GO:0010876	lipid localization	3	61	0.21394	0.589848	Gh_A05G402900(ALA1);Gh_D04G020400(ALA1);Gh_D05G135900(ALA4)
GO:0007568	aging	4	91	0.21516	0.589848	Gh_A03G199200(ALD1);Gh_A08G154500(WRKY22);Gh_D07G229700(KIN10);Gh_D12G210500(ARF2A)
GO:0016071	mRNA metabolic process	4	91	0.21516	0.589848	Gh_A09G014900(PTB);Gh_D06G199500(UPF2);Gh_D08G182300(UPF1);Gh_D11G288200(XRN4)
GO:0006586	indolalkylamine metabolic process	3	62	0.220802	0.603435	Gh_A05G026100(OPR3);Gh_A10G124000(GAE6);Gh_D05G035400(OPR3)
GO:0050832	defense response to fungus	2	34	0.223024	0.607619	MSTRG.8558(ABCG36);MSTRG.8560(ABCG35)
GO:0010260	organ senescence	3	63	0.227708	0.618467	Gh_A03G199200(ALD1);Gh_A08G154500(WRKY22);Gh_D12G210500(ARF2A)
GO:0009687	abscisic acid metabolic process	2	35	0.232731	0.622906	Gh_D05G119500(BRIZ2);Gh_D12G054400(ABA4)
GO:0043288	apocarotenoid metabolic process	2	35	0.232731	0.622906	Gh_D05G119500(BRIZ2);Gh_D12G054400(ABA4)
GO:1902644	tertiary alcohol metabolic process	2	35	0.232731	0.622906	Gh_D05G119500(BRIZ2);Gh_D12G054400(ABA4)
GO:0000398	mRNA splicing, via spliceosome	1	10	0.232882	0.622906	Gh_A09G014900(PTB)
GO:0007215	glutamate receptor signaling pathway	1	10	0.232882	0.622906	Gh_D13G098200(GLR3.7)
GO:0000041	transition metal ion transport	6	159	0.237848	0.632344	Gh_A01G103500(ZIP1);Gh_A02G001800(--);Gh_A07G002400(AKT1);Gh_D03G099700(MTP1);MSTRG.8558(ABCG36);MSTRG.8560(ABCG35)
GO:0034285	response to disaccharide	6	159	0.237848	0.632344	Gh_A01G256700(AMT2);Gh_A03G153600(RGS1);Gh_A04G114200(AMT2);Gh_D01G250900(AMT2);Gh_D04G153500(AMT2);Gh_D08G182300(UPF1)
GO:0042180	cellular ketone metabolic process	3	65	0.241638	0.636917	Gh_A03G191500(HEMC);Gh_A05G137700(CAD1);Gh_D05G153000(CAD1)
GO:0009308	amine metabolic process	7	193	0.242395	0.636917	Gh_A03G077300(GDH2);Gh_A05G026100(OPR3);Gh_A08G165800(PAO1);Gh_A10G124000(GAE6);Gh_D05G035400(OPR3);Gh_D05G040700(CKX7);Gh_D08G164300(PAO1)
GO:0008643	carbohydrate transport	2	36	0.242463	0.636917	Gh_A09G239000(STP13);Gh_D09G230200(STP13)
GO:0044764	multi-organism cellular process	2	36	0.242463	0.636917	Gh_A01G014600(HDA19);Gh_D01G013800(HDA19)
GO:0042325	regulation of phosphorylation	4	97	0.248842	0.648987	MSTRG.30864(LECRK91);MSTRG.42015(VAC14);MSTRG.8558(ABCG36);MSTRG.8560(ABCG35)
GO:0033365	protein localization to organelle	6	162	0.250834	0.648987	Gh_A03G232200(BHLH121);Gh_A07G119500(SKD1);Gh_A13G194800(wdr48);Gh_D01G232100(At1g65240);Gh_D02G243200(SHL);Gh_D13G197300(wdr48)
GO:0006749	glutathione metabolic process	1	11	0.252957	0.648987	Gh_A03G193600(OXP1)
GO:0009733	response to auxin	1	11	0.252957	0.648987	MSTRG.32000(At4g27270)
GO:0019359	nicotinamide nucleotide biosynthetic process	1	11	0.252957	0.648987	Gh_A08G122800(At1g55090)
GO:0043484	regulation of RNA splicing	1	11	0.252957	0.648987	Gh_A09G014900(PTB)
GO:0055081	anion homeostasis	1	11	0.252957	0.648987	Gh_A10G017800(UBC24)
GO:0071214	cellular response to abiotic stimulus	1	11	0.252957	0.648987	Gh_D01G102200(PP2C27)
GO:0044710	single-organism metabolic process	193	7084	0.25584	0.651401	Gh_A01G012600(poxN1);Gh_A01G014600(HDA19);Gh_A01G033200(CRPK1);Gh_A01G038100(GA2OX1);Gh_A01G048800(GGH2);Gh_A01G071900(At4g27270);Gh_A01G090300(CYP71D11);Gh_A01G132400(HEMA1);Gh_A01G217600(FdGOGAT);Gh_A01G226800(MED27);Gh_A01G252600(At3g54130);Gh_A01G254900(At3g11180);Gh_A01G256700(AMT2);Gh_A02G041200(CML11);Gh_A02G074200(--);Gh_A02G174500(TPPJ);Gh_A03G054300(PUB13);Gh_A03G077300(GDH2);Gh_A03G105…
GO:0051641	cellular localization	35	1188	0.255944	0.651401	Gh_A01G256700(AMT2);Gh_A03G133600(GAD);Gh_A03G183900(RMA1H1);Gh_A03G232200(BHLH121);Gh_A04G114200(AMT2);Gh_A05G106800(WRKY40);Gh_A05G137700(CAD1);Gh_A05G402900(ALA1);Gh_A06G212900(WRKY40);Gh_A07G119500(SKD1);Gh_A07G186400(At5g35735);Gh_A08G284500(HEMH);Gh_A10G021000(SYP61);Gh_A10G206200(--);Gh_A11G134800(GOR);Gh_A13G194800(wdr48);Gh_D01G083100(XYLT);Gh_D01G232100(At1g65240);Gh_D01G250900(AMT2);Gh…
GO:0009889	regulation of biosynthetic process	28	935	0.256119	0.651401	Gh_A01G014600(HDA19);Gh_A01G071900(At4g27270);Gh_A03G133600(GAD);Gh_A03G191500(HEMC);Gh_A05G402900(ALA1);Gh_A07G186400(At5g35735);Gh_A09G237000(TFIIS);Gh_A10G150400(VAL2);Gh_A11G001000(PAP17);Gh_A11G247700(SIGA);Gh_A12G101900(SCAI);Gh_D01G013800(HDA19);Gh_D01G102200(PP2C27);Gh_D04G020400(ALA1);Gh_D05G100400(TIF3I1);Gh_D05G117200(HST);Gh_D05G159200(VOZ1);Gh_D05G308800(--);Gh_D07G181900(At5g35735);…
GO:0009648	photoperiodism	5	132	0.263963	0.667619	Gh_A05G187600(BRG3);Gh_D05G159200(VOZ1);Gh_D06G199500(UPF2);Gh_D08G182300(UPF1);Gh_D10G031500(IQD1)
GO:0070085	glycosylation	6	165	0.264013	0.667619	Gh_A03G054300(PUB13);Gh_A03G105000(APUM5);Gh_D01G083100(XYLT);Gh_D02G126100(APUM5);Gh_D11G288200(XRN4);MSTRG.36972(PUB13)
GO:0046488	phosphatidylinositol metabolic process	4	100	0.266091	0.670945	Gh_A06G094500(FAB1B);Gh_A06G203500(IP5P10);Gh_D10G023000(AHL);Gh_D12G080500(PI4KB1)
GO:0019216	regulation of lipid metabolic process	1	12	0.272508	0.68299	MSTRG.42015(VAC14)
GO:0051260	protein homooligomerization	1	12	0.272508	0.68299	MSTRG.44974(ME1)
GO:0043170	macromolecule metabolic process	281	10453	0.273196	0.68299	Gh_A01G004000(BBX20);Gh_A01G014600(HDA19);Gh_A01G018200(ERF053);Gh_A01G033200(CRPK1);Gh_A01G046200(LRR-RLK);Gh_A01G048800(GGH2);Gh_A01G071900(At4g27270);Gh_A01G073600(CRLK1);Gh_A01G084000(MAPKKK18);Gh_A01G106500(IRE1B);Gh_A01G201600(RLK7);Gh_A01G226800(MED27);Gh_A01G252600(At3g54130);Gh_A02G041700(AUX22B);Gh_A02G043700(ETR2);Gh_A02G046800(trc);Gh_A02G067100(At5g18500);Gh_A02G085700(At1g11050);Gh_…
GO:0006089	lactate metabolic process	4	103	0.283548	0.701181	Gh_A08G284500(HEMH);Gh_A12G246600(HDEF_2079);Gh_D04G212300(NUDT25);Gh_D08G275000(HEMH)
GO:0019220	regulation of phosphate metabolic process	4	103	0.283548	0.701181	MSTRG.30864(LECRK91);MSTRG.42015(VAC14);MSTRG.8558(ABCG36);MSTRG.8560(ABCG35)
GO:0051174	regulation of phosphorus metabolic process	4	103	0.283548	0.701181	MSTRG.30864(LECRK91);MSTRG.42015(VAC14);MSTRG.8558(ABCG36);MSTRG.8560(ABCG35)
GO:0016049	cell growth	9	272	0.28366	0.701181	Gh_A03G054300(PUB13);Gh_A03G203300(RIBA1);Gh_A03G247800(PID);Gh_A07G002400(AKT1);Gh_D02G220800(RIBA1);Gh_D02G243200(SHL);Gh_D05G000900(PURA1);Gh_D10G029200(HSL1);MSTRG.36972(PUB13)
GO:0009756	carbohydrate mediated signaling	4	104	0.289406	0.710699	Gh_A03G153600(RGS1);Gh_Contig00680G000600(SIS3);Gh_D07G229700(KIN10);Gh_D08G182300(UPF1)
GO:0071322	cellular response to carbohydrate stimulus	4	104	0.289406	0.710699	Gh_A03G153600(RGS1);Gh_Contig00680G000600(SIS3);Gh_D07G229700(KIN10);Gh_D08G182300(UPF1)
GO:0010119	regulation of stomatal movement	1	13	0.291548	0.710699	Gh_A07G002400(AKT1)
GO:0048506	regulation of timing of meristematic phase transition	1	13	0.291548	0.710699	Gh_A06G034200(SVP)
GO:0072503	cellular divalent inorganic cation homeostasis	1	13	0.291548	0.710699	Gh_A05G090000(MON1)
GO:0043549	regulation of kinase activity	3	73	0.298451	0.72153	MSTRG.30864(LECRK91);MSTRG.8558(ABCG36);MSTRG.8560(ABCG35)
GO:0045859	regulation of protein kinase activity	3	73	0.298451	0.72153	MSTRG.30864(LECRK91);MSTRG.8558(ABCG36);MSTRG.8560(ABCG35)
GO:0051338	regulation of transferase activity	3	73	0.298451	0.72153	MSTRG.30864(LECRK91);MSTRG.8558(ABCG36);MSTRG.8560(ABCG35)
GO:0048518	positive regulation of biological process	12	382	0.299741	0.722664	Gh_A03G133600(GAD);Gh_A05G402900(ALA1);Gh_A07G186400(At5g35735);Gh_A12G001000(MKS1);Gh_D04G020400(ALA1);Gh_D05G117200(HST);Gh_D05G159200(VOZ1);Gh_D07G181900(At5g35735);Gh_D12G000500(MKS1);MSTRG.30864(LECRK91);MSTRG.8558(ABCG36);MSTRG.8560(ABCG35)
GO:0009062	fatty acid catabolic process	7	208	0.303064	0.726694	Gh_A03G232200(BHLH121);Gh_A07G119500(SKD1);Gh_A13G194800(wdr48);Gh_D01G232100(At1g65240);Gh_D02G243200(SHL);Gh_D11G027000(ACX1);Gh_D13G197300(wdr48)
GO:0072329	monocarboxylic acid catabolic process	7	208	0.303064	0.726694	Gh_A03G232200(BHLH121);Gh_A07G119500(SKD1);Gh_A13G194800(wdr48);Gh_D01G232100(At1g65240);Gh_D02G243200(SHL);Gh_D11G027000(ACX1);Gh_D13G197300(wdr48)
GO:0009793	embryo development ending in seed dormancy	4	107	0.307073	0.734306	Gh_A03G247800(PID);Gh_A10G150400(VAL2);Gh_D08G182300(UPF1);Gh_D10G122700(VAL2)
GO:0019363	pyridine nucleotide biosynthetic process	1	14	0.310091	0.738863	Gh_A08G122800(At1g55090)
GO:0046148	pigment biosynthetic process	2	43	0.310658	0.738863	Gh_A05G109800(APT5);Gh_D05G210700(APT1)
GO:0015031	protein transport	32	1118	0.324182	0.767405	Gh_A01G256700(AMT2);Gh_A03G133600(GAD);Gh_A03G183900(RMA1H1);Gh_A03G232200(BHLH121);Gh_A04G114200(AMT2);Gh_A05G106800(WRKY40);Gh_A05G137700(CAD1);Gh_A05G402900(ALA1);Gh_A06G212900(WRKY40);Gh_A07G119500(SKD1);Gh_A07G186400(At5g35735);Gh_A08G284500(HEMH);Gh_A10G021000(SYP61);Gh_A11G134800(GOR);Gh_A13G194800(wdr48);Gh_D01G083100(XYLT);Gh_D01G232100(At1g65240);Gh_D01G250900(AMT2);Gh_D02G201100(RMA1H1…
GO:0006970	response to osmotic stress	17	570	0.324403	0.767405	Gh_A03G133600(GAD);Gh_A03G153600(RGS1);Gh_A05G026100(OPR3);Gh_A05G069900(CYP94C1);Gh_A07G002400(AKT1);Gh_A09G175200(EXPA6);Gh_A11G247700(SIGA);Gh_D01G020000(TIFY9);Gh_D01G102200(PP2C27);Gh_D02G210000(tmem53-a);Gh_D02G243200(SHL);Gh_D05G000900(PURA1);Gh_D05G035400(OPR3);Gh_D06G198700(ITN1);Gh_D09G069800(IIL1);Gh_D13G212600(CIPK6);MSTRG.26150(RPN9B)
GO:0009683	indoleacetic acid metabolic process	3	77	0.32718	0.770056	Gh_A05G026100(OPR3);Gh_A10G124000(GAE6);Gh_D05G035400(OPR3)
GO:0072507	divalent inorganic cation homeostasis	1	15	0.328149	0.770056	Gh_A05G090000(MON1)
GO:0098754	detoxification	1	15	0.328149	0.770056	Gh_D03G099700(MTP1)
GO:0044242	cellular lipid catabolic process	7	215	0.332401	0.777959	Gh_A03G232200(BHLH121);Gh_A07G119500(SKD1);Gh_A13G194800(wdr48);Gh_D01G232100(At1g65240);Gh_D02G243200(SHL);Gh_D11G027000(ACX1);Gh_D13G197300(wdr48)
GO:0071900	regulation of protein serine/threonine kinase activity	2	46	0.339579	0.792651	MSTRG.8558(ABCG36);MSTRG.8560(ABCG35)
GO:0016042	lipid catabolic process	7	217	0.340862	0.793541	Gh_A03G232200(BHLH121);Gh_A07G119500(SKD1);Gh_A13G194800(wdr48);Gh_D01G232100(At1g65240);Gh_D02G243200(SHL);Gh_D11G027000(ACX1);Gh_D13G197300(wdr48)
GO:0045184	establishment of protein localization	32	1128	0.342694	0.795701	Gh_A01G256700(AMT2);Gh_A03G133600(GAD);Gh_A03G183900(RMA1H1);Gh_A03G232200(BHLH121);Gh_A04G114200(AMT2);Gh_A05G106800(WRKY40);Gh_A05G137700(CAD1);Gh_A05G402900(ALA1);Gh_A06G212900(WRKY40);Gh_A07G119500(SKD1);Gh_A07G186400(At5g35735);Gh_A08G284500(HEMH);Gh_A10G021000(SYP61);Gh_A11G134800(GOR);Gh_A13G194800(wdr48);Gh_D01G083100(XYLT);Gh_D01G232100(At1g65240);Gh_D01G250900(AMT2);Gh_D02G201100(RMA1H1…
GO:0009056	catabolic process	30	1055	0.344371	0.796458	Gh_A03G183900(RMA1H1);Gh_A03G232200(BHLH121);Gh_A07G119500(SKD1);Gh_A08G165800(PAO1);Gh_A08G175900(4CLL6);Gh_A09G236600(PBL16);Gh_A10G071000(PME51);Gh_A12G147100(PME7);Gh_A13G194800(wdr48);Gh_D01G232100(At1g65240);Gh_D02G201100(RMA1H1);Gh_D02G243200(SHL);Gh_D03G197900(4CLL6);Gh_D04G212300(NUDT25);Gh_D05G141700(PMEU1);Gh_D06G199500(UPF2);Gh_D08G164300(PAO1);Gh_D08G182300(UPF1);Gh_D08G205200(RHB1A)…
GO:0006641	triglyceride metabolic process	1	16	0.345735	0.796458	Gh_D09G092300(PDAT1)
GO:0006801	superoxide metabolic process	1	16	0.345735	0.796458	Gh_D12G054400(ABA4)
GO:0042440	pigment metabolic process	2	47	0.349139	0.802199	Gh_A05G109800(APT5);Gh_D05G210700(APT1)
GO:0009893	positive regulation of metabolic process	9	291	0.352331	0.807425	Gh_A03G133600(GAD);Gh_A05G402900(ALA1);Gh_A07G186400(At5g35735);Gh_D04G020400(ALA1);Gh_D05G117200(HST);Gh_D07G181900(At5g35735);MSTRG.30864(LECRK91);MSTRG.8558(ABCG36);MSTRG.8560(ABCG35)
GO:1902580	single-organism cellular localization	6	185	0.355314	0.812147	Gh_A03G232200(BHLH121);Gh_A07G119500(SKD1);Gh_A13G194800(wdr48);Gh_D01G232100(At1g65240);Gh_D02G243200(SHL);Gh_D13G197300(wdr48)
GO:0009900	dehiscence	1	17	0.362862	0.82087	Gh_D12G210500(ARF2A)
GO:0016116	carotenoid metabolic process	1	17	0.362862	0.82087	Gh_D12G054400(ABA4)
GO:0017004	cytochrome complex assembly	1	17	0.362862	0.82087	Gh_A03G142000(HCF164)
GO:0040034	regulation of development, heterochronic	1	17	0.362862	0.82087	Gh_A06G034200(SVP)
GO:0009064	glutamine family amino acid metabolic process	4	117	0.366497	0.826967	Gh_A01G048800(GGH2);Gh_A01G217600(FdGOGAT);Gh_A03G133600(GAD);Gh_D01G044800(GGH2)
GO:0019321	pentose metabolic process	2	49	0.368114	0.828491	Gh_A01G252600(At3g54130);Gh_D05G216100(XK2)
GO:0006665	sphingolipid metabolic process	2	50	0.37752	0.837083	Gh_D10G087000(LCB1);Gh_D13G064500(LCBK1)
GO:0000272	polysaccharide catabolic process	4	119	0.378392	0.837083	Gh_A10G071000(PME51);Gh_A12G147100(PME7);Gh_D05G141700(PMEU1);Gh_D12G146500(PME7)
GO:0006553	lysine metabolic process	1	18	0.379541	0.837083	Gh_A03G199200(ALD1)
GO:0009085	lysine biosynthetic process	1	18	0.379541	0.837083	Gh_A03G199200(ALD1)
GO:0010109	regulation of photosynthesis	1	18	0.379541	0.837083	Gh_A11G247700(SIGA)
GO:0043650	dicarboxylic acid biosynthetic process	1	18	0.379541	0.837083	Gh_D13G057700(DHS2)
GO:0048571	long-day photoperiodism	1	18	0.379541	0.837083	Gh_D05G159200(VOZ1)
GO:0072525	pyridine-containing compound biosynthetic process	1	18	0.379541	0.837083	Gh_A08G122800(At1g55090)
GO:0009908	flower development	9	300	0.385678	0.848491	Gh_A02G153000(SEU);Gh_A03G247800(PID);Gh_A05G356500(ABCB20);Gh_A07G137700(MSH6);Gh_D03G070000(SEU);Gh_D04G068800(ABCB20);Gh_D12G197700(VIP4);Gh_D12G210500(ARF2A);MSTRG.60375(--)
GO:0048878	chemical homeostasis	8	264	0.386918	0.849096	Gh_A03G133600(GAD);Gh_A05G090000(MON1);Gh_A05G177800(RBOHD);Gh_A10G017800(UBC24);Gh_D03G030200(SHR);Gh_D05G117200(HST);MSTRG.8558(ABCG36);MSTRG.8560(ABCG35)
GO:0006810	transport	96	3561	0.389177	0.85065	Gh_A01G103500(ZIP1);Gh_A01G256700(AMT2);Gh_A02G001800(--);Gh_A02G051100(SLAH3);Gh_A03G054300(PUB13);Gh_A03G077300(GDH2);Gh_A03G133600(GAD);Gh_A03G155900(--);Gh_A03G183900(RMA1H1);Gh_A03G232200(BHLH121);Gh_A03G247800(PID);Gh_A04G094000(CNR8);Gh_A04G114200(AMT2);Gh_A05G106800(WRKY40);Gh_A05G137700(CAD1);Gh_A05G391800(GONST1);Gh_A05G402900(ALA1);Gh_A05G409200(AZG1);Gh_A06G015300(AATL1);Gh_A06G122500…
GO:0016052	carbohydrate catabolic process	4	121	0.390265	0.85065	Gh_A10G071000(PME51);Gh_A12G147100(PME7);Gh_D05G141700(PMEU1);Gh_D12G146500(PME7)
GO:0042430	indole-containing compound metabolic process	3	86	0.391538	0.85065	Gh_A05G026100(OPR3);Gh_A10G124000(GAE6);Gh_D05G035400(OPR3)
GO:0010035	response to inorganic substance	9	302	0.393121	0.85065	Gh_A03G133600(GAD);Gh_A08G122800(At1g55090);Gh_A09G135900(STOP1);Gh_A11G279400(IAA16);Gh_D02G243200(SHL);Gh_D03G099700(MTP1);Gh_D10G087000(LCB1);MSTRG.26150(RPN9B);MSTRG.32000(At4g27270)
GO:0006536	glutamate metabolic process	1	19	0.395784	0.85065	Gh_A01G217600(FdGOGAT)
GO:0006551	leucine metabolic process	1	19	0.395784	0.85065	Gh_D09G069800(IIL1)
GO:0006638	neutral lipid metabolic process	1	19	0.395784	0.85065	Gh_D09G092300(PDAT1)
GO:0006639	acylglycerol metabolic process	1	19	0.395784	0.85065	Gh_D09G092300(PDAT1)
GO:0015698	inorganic anion transport	7	230	0.396326	0.85065	Gh_A07G002200(At5g20050);Gh_A07G002400(AKT1);Gh_A07G238100(PHT1-4);Gh_A10G017800(UBC24);Gh_D03G099700(MTP1);Gh_D05G126500(SULTR3;4);Gh_D07G003000(At5g20050)
GO:0010154	fruit development	4	124	0.408011	0.87148	Gh_A03G247800(PID);Gh_A10G150400(VAL2);Gh_D08G182300(UPF1);Gh_D10G122700(VAL2)
GO:0048316	seed development	4	124	0.408011	0.87148	Gh_A03G247800(PID);Gh_A10G150400(VAL2);Gh_D08G182300(UPF1);Gh_D10G122700(VAL2)
GO:0006352	DNA-templated transcription, initiation	1	20	0.411603	0.872797	Gh_A08G205500(--)
GO:0006829	zinc II ion transport	1	20	0.411603	0.872797	Gh_A01G103500(ZIP1)
GO:0009636	response to toxic substance	1	20	0.411603	0.872797	Gh_D03G099700(MTP1)
GO:0010118	stomatal movement	1	21	0.427009	0.901121	Gh_A07G002400(AKT1)
GO:0030258	lipid modification	1	21	0.427009	0.901121	Gh_A08G055500(UGT80A2)
GO:0009112	nucleobase metabolic process	2	56	0.432613	0.908509	Gh_A05G109800(APT5);Gh_D05G210700(APT1)
GO:0001932	regulation of protein phosphorylation	3	92	0.433606	0.908509	MSTRG.30864(LECRK91);MSTRG.8558(ABCG36);MSTRG.8560(ABCG35)
GO:0009850	auxin metabolic process	3	92	0.433606	0.908509	Gh_A05G026100(OPR3);Gh_A10G124000(GAE6);Gh_D05G035400(OPR3)
GO:0016054	organic acid catabolic process	7	240	0.439041	0.915223	Gh_A03G232200(BHLH121);Gh_A07G119500(SKD1);Gh_A13G194800(wdr48);Gh_D01G232100(At1g65240);Gh_D02G243200(SHL);Gh_D11G027000(ACX1);Gh_D13G197300(wdr48)
GO:0046395	carboxylic acid catabolic process	7	240	0.439041	0.915223	Gh_A03G232200(BHLH121);Gh_A07G119500(SKD1);Gh_A13G194800(wdr48);Gh_D01G232100(At1g65240);Gh_D02G243200(SHL);Gh_D11G027000(ACX1);Gh_D13G197300(wdr48)
GO:0048468	cell development	12	427	0.441371	0.915223	Gh_A03G054300(PUB13);Gh_A03G203300(RIBA1);Gh_A03G247800(PID);Gh_A07G002400(AKT1);Gh_A07G119500(SKD1);Gh_D02G220800(RIBA1);Gh_D02G243200(SHL);Gh_D05G000900(PURA1);Gh_D10G029200(HSL1);Gh_D11G288200(XRN4);MSTRG.36972(PUB13);MSTRG.44974(ME1)
GO:0048449	floral organ formation	2	57	0.441545	0.915223	Gh_A07G137700(MSH6);MSTRG.60375(--)
GO:0046341	CDP-diacylglycerol metabolic process	1	22	0.442011	0.915223	Gh_D09G134300(LPAT2)
GO:0030154	cell differentiation	15	541	0.445969	0.921251	Gh_A03G054300(PUB13);Gh_A03G203300(RIBA1);Gh_A03G247800(PID);Gh_A07G002400(AKT1);Gh_A07G119500(SKD1);Gh_A10G150400(VAL2);Gh_D02G220800(RIBA1);Gh_D02G243200(SHL);Gh_D05G000900(PURA1);Gh_D05G202700(CXE2);Gh_D10G029200(HSL1);Gh_D10G122700(VAL2);Gh_D11G288200(XRN4);MSTRG.36972(PUB13);MSTRG.44974(ME1)
GO:0006714	sesquiterpenoid metabolic process	2	58	0.450398	0.928221	Gh_D05G119500(BRIZ2);Gh_D12G054400(ABA4)
GO:0044282	small molecule catabolic process	7	243	0.451781	0.928896	Gh_A03G232200(BHLH121);Gh_A07G119500(SKD1);Gh_A13G194800(wdr48);Gh_D01G232100(At1g65240);Gh_D02G243200(SHL);Gh_D11G027000(ACX1);Gh_D13G197300(wdr48)
GO:0042742	defense response to bacterium	1	23	0.456622	0.93666	Gh_A08G234200(CBP60B)
GO:0009311	oligosaccharide metabolic process	4	133	0.4605	0.938056	Gh_A02G174500(TPPJ);Gh_D03G037900(TPPJ);Gh_D03G179600(TPPF);Gh_D05G148900(MNS3)
GO:0016143	S-glycoside metabolic process	4	133	0.4605	0.938056	Gh_A03G142000(HCF164);Gh_D09G069800(IIL1);MSTRG.8558(ABCG36);MSTRG.8560(ABCG35)
GO:0019757	glycosinolate metabolic process	4	133	0.4605	0.938056	Gh_A03G142000(HCF164);Gh_D09G069800(IIL1);MSTRG.8558(ABCG36);MSTRG.8560(ABCG35)
GO:0006766	vitamin metabolic process	2	61	0.47647	0.966114	Gh_A03G203300(RIBA1);Gh_D02G220800(RIBA1)
GO:0006767	water-soluble vitamin metabolic process	2	61	0.47647	0.966114	Gh_A03G203300(RIBA1);Gh_D02G220800(RIBA1)
GO:0008272	sulfate transport	1	25	0.484707	0.970355	Gh_D05G126500(SULTR3;4)
GO:0009630	gravitropism	1	25	0.484707	0.970355	Gh_A03G247800(PID)
GO:0065002	intracellular protein transmembrane transport	1	25	0.484707	0.970355	Gh_D01G083100(XYLT)
GO:0071806	protein transmembrane transport	1	25	0.484707	0.970355	Gh_D01G083100(XYLT)
GO:0072348	sulfur compound transport	1	25	0.484707	0.970355	Gh_D05G126500(SULTR3;4)
GO:0051252	regulation of RNA metabolic process	19	707	0.485177	0.970355	Gh_A01G014600(HDA19);Gh_A01G071900(At4g27270);Gh_A03G191500(HEMC);Gh_A09G014900(PTB);Gh_A09G237000(TFIIS);Gh_A10G150400(VAL2);Gh_A11G001000(PAP17);Gh_A12G101900(SCAI);Gh_D01G013800(HDA19);Gh_D01G102200(PP2C27);Gh_D05G159200(VOZ1);Gh_D05G308800(--);Gh_D08G205200(RHB1A);Gh_D10G122700(VAL2);Gh_D11G200100(At4g36750);Gh_D11G288200(XRN4);Gh_D12G210500(ARF2A);Gh_D13G121000(GME-1);MSTRG.32000(At4g27270)
GO:0008104	protein localization	40	1508	0.487287	0.972364	Gh_A01G256700(AMT2);Gh_A03G054300(PUB13);Gh_A03G133600(GAD);Gh_A03G183900(RMA1H1);Gh_A03G232200(BHLH121);Gh_A04G114200(AMT2);Gh_A05G106800(WRKY40);Gh_A05G130200(RABF2B);Gh_A05G137700(CAD1);Gh_A05G402900(ALA1);Gh_A06G212900(WRKY40);Gh_A07G119500(SKD1);Gh_A07G186400(At5g35735);Gh_A08G284500(HEMH);Gh_A10G021000(SYP61);Gh_A11G134800(GOR);Gh_A13G194800(wdr48);Gh_D01G051500(RAB11B);Gh_D01G083100(XYLT);…
GO:0034754	cellular hormone metabolic process	4	139	0.494592	0.974028	Gh_A05G026100(OPR3);Gh_A10G124000(GAE6);Gh_D05G035400(OPR3);Gh_D05G040700(CKX7)
GO:0000741	karyogamy	1	26	0.498202	0.974028	Gh_A13G185200(EDA30)
GO:0009629	response to gravity	1	26	0.498202	0.974028	Gh_A03G247800(PID)
GO:0032147	activation of protein kinase activity	1	26	0.498202	0.974028	MSTRG.30864(LECRK91)
GO:0033674	positive regulation of kinase activity	1	26	0.498202	0.974028	MSTRG.30864(LECRK91)
GO:0045860	positive regulation of protein kinase activity	1	26	0.498202	0.974028	MSTRG.30864(LECRK91)
GO:0048284	organelle fusion	1	26	0.498202	0.974028	Gh_A13G185200(EDA30)
GO:0051347	positive regulation of transferase activity	1	26	0.498202	0.974028	MSTRG.30864(LECRK91)
GO:0006351	transcription, DNA-templated	21	789	0.499189	0.974028	Gh_A01G014600(HDA19);Gh_A01G071900(At4g27270);Gh_A03G191500(HEMC);Gh_A07G049700(ATP1);Gh_A08G205500(--);Gh_A09G237000(TFIIS);Gh_A10G150400(VAL2);Gh_A11G001000(PAP17);Gh_A12G279400(WRKY27);Gh_D01G013800(HDA19);Gh_D01G102200(PP2C27);Gh_D05G159200(VOZ1);Gh_D05G308800(--);Gh_D08G205200(RHB1A);Gh_D10G122700(VAL2);Gh_D11G200100(At4g36750);Gh_D11G288200(XRN4);Gh_D12G210500(ARF2A);Gh_D12G274400(WRKY27);G…
GO:0097659	nucleic acid-templated transcription	21	789	0.499189	0.974028	Gh_A01G014600(HDA19);Gh_A01G071900(At4g27270);Gh_A03G191500(HEMC);Gh_A07G049700(ATP1);Gh_A08G205500(--);Gh_A09G237000(TFIIS);Gh_A10G150400(VAL2);Gh_A11G001000(PAP17);Gh_A12G279400(WRKY27);Gh_D01G013800(HDA19);Gh_D01G102200(PP2C27);Gh_D05G159200(VOZ1);Gh_D05G308800(--);Gh_D08G205200(RHB1A);Gh_D10G122700(VAL2);Gh_D11G200100(At4g36750);Gh_D11G288200(XRN4);Gh_D12G210500(ARF2A);Gh_D12G274400(WRKY27);G…
GO:0032774	RNA biosynthetic process	23	867	0.502826	0.978954	Gh_A01G014600(HDA19);Gh_A01G071900(At4g27270);Gh_A03G191500(HEMC);Gh_A07G049700(ATP1);Gh_A08G205500(--);Gh_A09G237000(TFIIS);Gh_A10G150400(VAL2);Gh_A11G001000(PAP17);Gh_A11G247700(SIGA);Gh_A12G101900(SCAI);Gh_A12G279400(WRKY27);Gh_D01G013800(HDA19);Gh_D01G102200(PP2C27);Gh_D05G159200(VOZ1);Gh_D05G308800(--);Gh_D08G205200(RHB1A);Gh_D10G122700(VAL2);Gh_D11G200100(At4g36750);Gh_D11G288200(XRN4);Gh_D…
GO:0000097	sulfur amino acid biosynthetic process	9	332	0.504024	0.97912	Gh_A02G074200(--);Gh_A03G191500(HEMC);Gh_A05G239000(PPME1);Gh_A11G099400(pip);Gh_D05G246800(--);Gh_D06G199500(UPF2);Gh_D08G163700(--);Gh_D10G031500(IQD1);MSTRG.45279(abhd17c)
GO:0016192	vesicle-mediated transport	12	448	0.507847	0.982505	Gh_A03G054300(PUB13);Gh_A03G077300(GDH2);Gh_A07G104400(EXO70H1);Gh_A07G119500(SKD1);Gh_A09G010300(EXO70E2);Gh_A10G021000(SYP61);Gh_A12G205700(EXO70E2);Gh_D03G147400(EXO70H1);Gh_D09G009600(EXO70E2);Gh_D12G199000(EXO70E2);MSTRG.36972(PUB13);MSTRG.42485(GOS2)
GO:0044248	cellular catabolic process	22	831	0.508	0.982505	Gh_A03G183900(RMA1H1);Gh_A03G232200(BHLH121);Gh_A07G119500(SKD1);Gh_A08G175900(4CLL6);Gh_A09G236600(PBL16);Gh_A13G194800(wdr48);Gh_D01G232100(At1g65240);Gh_D02G201100(RMA1H1);Gh_D02G243200(SHL);Gh_D03G197900(4CLL6);Gh_D04G212300(NUDT25);Gh_D06G199500(UPF2);Gh_D08G182300(UPF1);Gh_D08G205200(RHB1A);Gh_D09G228100(PBL16);Gh_D11G027000(ACX1);Gh_D11G288200(XRN4);Gh_D13G197300(wdr48);MSTRG.26150(RPN9B);…
GO:0044283	small molecule biosynthetic process	21	796	0.515762	0.99533	Gh_A02G074200(--);Gh_A03G191500(HEMC);Gh_A03G199200(ALD1);Gh_A05G026100(OPR3);Gh_A05G239000(PPME1);Gh_A06G115800(CM2);Gh_A07G049700(ATP1);Gh_A10G137500(ALS);Gh_A11G099400(pip);Gh_D05G035400(OPR3);Gh_D05G246800(--);Gh_D06G115300(CM2);Gh_D06G199500(UPF2);Gh_D08G163700(--);Gh_D09G022800(HIPL1);Gh_D09G069800(IIL1);Gh_D10G031500(IQD1);Gh_D10G136500(ALS);Gh_D11G368700(FAD2);Gh_D13G057700(DHS2);MSTRG.45…
GO:0009790	embryo development	4	144	0.522291	1	Gh_A03G247800(PID);Gh_A10G150400(VAL2);Gh_D08G182300(UPF1);Gh_D10G122700(VAL2)
GO:0006743	ubiquinone metabolic process	1	28	0.524141	1	Gh_A03G191500(HEMC)
GO:0006813	potassium ion transport	1	28	0.524141	1	Gh_A07G002400(AKT1)
GO:0071804	cellular potassium ion transport	1	28	0.524141	1	Gh_A07G002400(AKT1)
GO:0071805	potassium ion transmembrane transport	1	28	0.524141	1	Gh_A07G002400(AKT1)
GO:0009628	response to abiotic stimulus	43	1648	0.530365	1	Gh_A03G133600(GAD);Gh_A03G153600(RGS1);Gh_A03G247800(PID);Gh_A05G026100(OPR3);Gh_A05G069900(CYP94C1);Gh_A05G106800(WRKY40);Gh_A05G172000(BBX21);Gh_A05G187600(BRG3);Gh_A05G293000(--);Gh_A05G356500(ABCB20);Gh_A06G021800(WRKY7);Gh_A06G212900(WRKY40);Gh_A07G002400(AKT1);Gh_A09G135900(STOP1);Gh_A09G170600(P58IPK);Gh_A09G175200(EXPA6);Gh_A11G247700(SIGA);Gh_Contig00680G000600(SIS3);Gh_D01G020000(TIFY9)…
GO:0048444	floral organ morphogenesis	2	68	0.534264	1	Gh_A07G137700(MSH6);MSTRG.60375(--)
GO:0048563	post-embryonic organ morphogenesis	2	68	0.534264	1	Gh_A07G137700(MSH6);MSTRG.60375(--)
GO:0006084	acetyl-CoA metabolic process	1	29	0.536605	1	Gh_D12G244600(HMGS)
GO:0031323	regulation of cellular metabolic process	31	1193	0.542122	1	Gh_A01G014600(HDA19);Gh_A01G071900(At4g27270);Gh_A03G191500(HEMC);Gh_A05G137700(CAD1);Gh_A07G049700(ATP1);Gh_A07G137700(MSH6);Gh_A08G234200(CBP60B);Gh_A09G014900(PTB);Gh_A09G237000(TFIIS);Gh_A10G150400(VAL2);Gh_A11G001000(PAP17);Gh_A11G247700(SIGA);Gh_A12G101900(SCAI);Gh_D01G013800(HDA19);Gh_D01G102200(PP2C27);Gh_D05G100400(TIF3I1);Gh_D05G153000(CAD1);Gh_D05G159200(VOZ1);Gh_D05G308800(--);Gh_D08G…
GO:0006873	cellular ion homeostasis	4	148	0.543919	1	Gh_A03G133600(GAD);Gh_A05G090000(MON1);MSTRG.8558(ABCG36);MSTRG.8560(ABCG35)
GO:0055082	cellular chemical homeostasis	4	148	0.543919	1	Gh_A03G133600(GAD);Gh_A05G090000(MON1);MSTRG.8558(ABCG36);MSTRG.8560(ABCG35)
GO:0009416	response to light stimulus	22	847	0.54471	1	Gh_A03G247800(PID);Gh_A05G106800(WRKY40);Gh_A05G172000(BBX21);Gh_A05G187600(BRG3);Gh_A05G293000(--);Gh_A05G356500(ABCB20);Gh_A06G212900(WRKY40);Gh_A09G170600(P58IPK);Gh_Contig00680G000600(SIS3);Gh_D04G068800(ABCB20);Gh_D05G117700(WRKY40);Gh_D05G159200(VOZ1);Gh_D05G189200(BBX21);Gh_D05G201300(--);Gh_D05G234000(--);Gh_D05G303700(--);Gh_D06G199500(UPF2);Gh_D08G055600(DEGP7);Gh_D08G182300(UPF1);Gh_D1…
GO:0033036	macromolecule localization	41	1581	0.547039	1	Gh_A01G256700(AMT2);Gh_A03G054300(PUB13);Gh_A03G133600(GAD);Gh_A03G183900(RMA1H1);Gh_A03G232200(BHLH121);Gh_A04G114200(AMT2);Gh_A05G106800(WRKY40);Gh_A05G130200(RABF2B);Gh_A05G137700(CAD1);Gh_A05G402900(ALA1);Gh_A06G212900(WRKY40);Gh_A07G119500(SKD1);Gh_A07G186400(At5g35735);Gh_A08G284500(HEMH);Gh_A10G021000(SYP61);Gh_A11G134800(GOR);Gh_A13G194800(wdr48);Gh_D01G051500(RAB11B);Gh_D01G083100(XYLT);…
GO:2001141	regulation of RNA biosynthetic process	18	694	0.548803	1	Gh_A01G014600(HDA19);Gh_A01G071900(At4g27270);Gh_A03G191500(HEMC);Gh_A09G237000(TFIIS);Gh_A10G150400(VAL2);Gh_A11G001000(PAP17);Gh_A12G101900(SCAI);Gh_D01G013800(HDA19);Gh_D01G102200(PP2C27);Gh_D05G159200(VOZ1);Gh_D05G308800(--);Gh_D08G205200(RHB1A);Gh_D10G122700(VAL2);Gh_D11G200100(At4g36750);Gh_D11G288200(XRN4);Gh_D12G210500(ARF2A);Gh_D13G121000(GME-1);MSTRG.32000(At4g27270)
GO:0070838	divalent metal ion transport	5	189	0.552537	1	Gh_A01G103500(ZIP1);Gh_A03G155900(--);Gh_A09G175200(EXPA6);Gh_D05G000900(PURA1);Gh_D13G098200(GLR3.7)
GO:0072511	divalent inorganic cation transport	5	189	0.552537	1	Gh_A01G103500(ZIP1);Gh_A03G155900(--);Gh_A09G175200(EXPA6);Gh_D05G000900(PURA1);Gh_D13G098200(GLR3.7)
GO:0019439	aromatic compound catabolic process	4	150	0.554542	1	Gh_D04G212300(NUDT25);Gh_D06G199500(UPF2);Gh_D08G182300(UPF1);Gh_D11G288200(XRN4)
GO:0008654	phospholipid biosynthetic process	3	111	0.558145	1	Gh_D02G225600(ISPH);Gh_D07G241400(Creg1);Gh_D12G080500(PI4KB1)
GO:1901575	organic substance catabolic process	25	970	0.559898	1	Gh_A03G183900(RMA1H1);Gh_A03G232200(BHLH121);Gh_A07G119500(SKD1);Gh_A08G165800(PAO1);Gh_A10G071000(PME51);Gh_A12G147100(PME7);Gh_A13G194800(wdr48);Gh_D01G232100(At1g65240);Gh_D02G201100(RMA1H1);Gh_D02G243200(SHL);Gh_D04G212300(NUDT25);Gh_D05G141700(PMEU1);Gh_D06G199500(UPF2);Gh_D08G164300(PAO1);Gh_D08G182300(UPF1);Gh_D09G182200(RPT3);Gh_D11G027000(ACX1);Gh_D11G113300(Cht10);Gh_D11G288200(XRN4);Gh…
GO:0050801	ion homeostasis	6	230	0.55995	1	Gh_A03G133600(GAD);Gh_A05G090000(MON1);Gh_A10G017800(UBC24);Gh_D03G030200(SHR);MSTRG.8558(ABCG36);MSTRG.8560(ABCG35)
GO:0009926	auxin polar transport	1	31	0.560563	1	Gh_D13G212600(CIPK6)
GO:0015893	drug transport	1	31	0.560563	1	MSTRG.8560(ABCG35)
GO:0042493	response to drug	1	31	0.560563	1	MSTRG.8560(ABCG35)
GO:0015672	monovalent inorganic cation transport	7	270	0.562627	1	Gh_A01G256700(AMT2);Gh_A04G114200(AMT2);Gh_A07G002400(AKT1);Gh_D01G250900(AMT2);Gh_D04G153500(AMT2);Gh_D06G119700(PMA4);Gh_D12G121600(KEA2)
GO:0005984	disaccharide metabolic process	3	112	0.564239	1	Gh_A02G174500(TPPJ);Gh_D03G037900(TPPJ);Gh_D03G179600(TPPF)
GO:0019219	regulation of nucleobase-containing compound metabolic process	20	778	0.564304	1	Gh_A01G014600(HDA19);Gh_A01G071900(At4g27270);Gh_A03G191500(HEMC);Gh_A07G137700(MSH6);Gh_A09G014900(PTB);Gh_A09G237000(TFIIS);Gh_A10G150400(VAL2);Gh_A11G001000(PAP17);Gh_A12G101900(SCAI);Gh_D01G013800(HDA19);Gh_D01G102200(PP2C27);Gh_D05G159200(VOZ1);Gh_D05G308800(--);Gh_D08G205200(RHB1A);Gh_D10G122700(VAL2);Gh_D11G200100(At4g36750);Gh_D11G288200(XRN4);Gh_D12G210500(ARF2A);Gh_D13G121000(GME-1);MST…
GO:0051234	establishment of localization	106	4095	0.565642	1	Gh_A01G103500(ZIP1);Gh_A01G141900(SAMC1);Gh_A01G256700(AMT2);Gh_A02G001800(--);Gh_A02G051100(SLAH3);Gh_A03G054300(PUB13);Gh_A03G077300(GDH2);Gh_A03G081300(NPF2.11);Gh_A03G133600(GAD);Gh_A03G155900(--);Gh_A03G183900(RMA1H1);Gh_A03G207900(PLT5);Gh_A03G232200(BHLH121);Gh_A03G247800(PID);Gh_A04G094000(CNR8);Gh_A04G114200(AMT2);Gh_A05G106800(WRKY40);Gh_A05G137700(CAD1);Gh_A05G356500(ABCB20);Gh_A05G391…
GO:0000096	sulfur amino acid metabolic process	9	350	0.567804	1	Gh_A02G074200(--);Gh_A03G191500(HEMC);Gh_A05G239000(PPME1);Gh_A11G099400(pip);Gh_D05G246800(--);Gh_D06G199500(UPF2);Gh_D08G163700(--);Gh_D10G031500(IQD1);MSTRG.45279(abhd17c)
GO:0009411	response to UV	4	153	0.570227	1	Gh_A03G247800(PID);Gh_A05G356500(ABCB20);Gh_D04G068800(ABCB20);Gh_D10G029200(HSL1)
GO:0006779	porphyrin-containing compound biosynthetic process	5	195	0.580361	1	Gh_A03G191500(HEMC);Gh_A08G284500(HEMH);Gh_A12G291600(At1g18440);Gh_D08G275000(HEMH);Gh_D12G285500(At1g18440)
GO:0050790	regulation of catalytic activity	5	195	0.580361	1	Gh_A03G153600(RGS1);Gh_A08G021800(--);MSTRG.30864(LECRK91);MSTRG.8558(ABCG36);MSTRG.8560(ABCG35)
GO:0009404	toxin metabolic process	4	155	0.58051	1	Gh_A01G254900(At3g11180);Gh_A11G134800(GOR);Gh_D01G249200(At3g11180);Gh_D09G176500(ANS)
GO:0042445	hormone metabolic process	4	155	0.58051	1	Gh_A05G026100(OPR3);Gh_A10G124000(GAE6);Gh_D05G035400(OPR3);Gh_D05G040700(CKX7)
GO:0044723	single-organism carbohydrate metabolic process	19	746	0.580705	1	Gh_A01G252600(At3g54130);Gh_A02G174500(TPPJ);Gh_A03G054300(PUB13);Gh_A03G105000(APUM5);Gh_A06G203500(IP5P10);Gh_Contig00246G000700(GALS1);Gh_D01G083100(XYLT);Gh_D02G126100(APUM5);Gh_D03G037900(TPPJ);Gh_D03G179600(TPPF);Gh_D05G148900(MNS3);Gh_D05G216100(XK2);Gh_D07G229700(KIN10);Gh_D09G069800(IIL1);Gh_D09G092300(PDAT1);Gh_D11G288200(XRN4);MSTRG.26150(RPN9B);MSTRG.36972(PUB13);MSTRG.44974(ME1)
GO:1901661	quinone metabolic process	1	33	0.583284	1	Gh_A03G191500(HEMC)
GO:0009909	regulation of flower development	2	75	0.587534	1	Gh_D12G197700(VIP4);Gh_D12G210500(ARF2A)
GO:0048831	regulation of shoot system development	2	75	0.587534	1	Gh_D12G197700(VIP4);Gh_D12G210500(ARF2A)
GO:0006790	sulfur compound metabolic process	16	632	0.589095	1	Gh_A02G074200(--);Gh_A03G142000(HCF164);Gh_A03G191500(HEMC);Gh_A03G193600(OXP1);Gh_A05G239000(PPME1);Gh_A11G099400(pip);Gh_A11G134800(GOR);Gh_D05G246800(--);Gh_D06G199500(UPF2);Gh_D08G163700(--);Gh_D09G069800(IIL1);Gh_D10G031500(IQD1);Gh_D12G244600(HMGS);MSTRG.45279(abhd17c);MSTRG.8558(ABCG36);MSTRG.8560(ABCG35)
GO:0033014	tetrapyrrole biosynthetic process	5	197	0.589428	1	Gh_A03G191500(HEMC);Gh_A08G284500(HEMH);Gh_A12G291600(At1g18440);Gh_D08G275000(HEMH);Gh_D12G285500(At1g18440)
GO:0006397	mRNA processing	1	34	0.594201	1	Gh_A09G014900(PTB)
GO:0042126	nitrate metabolic process	1	34	0.594201	1	Gh_D07G229700(KIN10)
GO:2001057	reactive nitrogen species metabolic process	1	34	0.594201	1	Gh_D07G229700(KIN10)
GO:0048367	shoot system development	13	516	0.594369	1	Gh_A02G153000(SEU);Gh_A03G247800(PID);Gh_A05G356500(ABCB20);Gh_A06G034200(SVP);Gh_A07G137700(MSH6);Gh_A10G150400(VAL2);Gh_D03G030200(SHR);Gh_D03G070000(SEU);Gh_D04G068800(ABCB20);Gh_D10G122700(VAL2);Gh_D12G197700(VIP4);Gh_D12G210500(ARF2A);MSTRG.60375(--)
GO:0030001	metal ion transport	16	635	0.596729	1	Gh_A01G103500(ZIP1);Gh_A02G001800(--);Gh_A03G133600(GAD);Gh_A03G155900(--);Gh_A07G002400(AKT1);Gh_A07G119500(SKD1);Gh_A09G175200(EXPA6);Gh_A13G208800(CNGC5);Gh_D03G099700(MTP1);Gh_D03G153400(CNGC15C);Gh_D05G000900(PURA1);Gh_D12G121600(KEA2);Gh_D13G098200(GLR3.7);Gh_D13G211800(CNGC5);MSTRG.8558(ABCG36);MSTRG.8560(ABCG35)
GO:0044281	small molecule metabolic process	89	3469	0.598109	1	Gh_A01G033200(CRPK1);Gh_A01G048800(GGH2);Gh_A01G217600(FdGOGAT);Gh_A01G226800(MED27);Gh_A01G252600(At3g54130);Gh_A01G256700(AMT2);Gh_A02G074200(--);Gh_A03G077300(GDH2);Gh_A03G133600(GAD);Gh_A03G142000(HCF164);Gh_A03G191500(HEMC);Gh_A03G199200(ALD1);Gh_A03G203300(RIBA1);Gh_A03G232200(BHLH121);Gh_A04G114200(AMT2);Gh_A05G026100(OPR3);Gh_A05G069900(CYP94C1);Gh_A05G106800(WRKY40);Gh_A05G109800(APT5);G…
GO:0048608	reproductive structure development	13	519	0.60275	1	Gh_A02G153000(SEU);Gh_A03G247800(PID);Gh_A05G356500(ABCB20);Gh_A06G034200(SVP);Gh_A07G137700(MSH6);Gh_A10G150400(VAL2);Gh_D03G070000(SEU);Gh_D04G068800(ABCB20);Gh_D08G182300(UPF1);Gh_D10G122700(VAL2);Gh_D12G197700(VIP4);Gh_D12G210500(ARF2A);MSTRG.60375(--)
GO:0061458	reproductive system development	13	519	0.60275	1	Gh_A02G153000(SEU);Gh_A03G247800(PID);Gh_A05G356500(ABCB20);Gh_A06G034200(SVP);Gh_A07G137700(MSH6);Gh_A10G150400(VAL2);Gh_D03G070000(SEU);Gh_D04G068800(ABCB20);Gh_D08G182300(UPF1);Gh_D10G122700(VAL2);Gh_D12G197700(VIP4);Gh_D12G210500(ARF2A);MSTRG.60375(--)
GO:0001934	positive regulation of protein phosphorylation	1	35	0.604832	1	MSTRG.30864(LECRK91)
GO:0010074	maintenance of meristem identity	1	35	0.604832	1	Gh_A06G034200(SVP)
GO:0010562	positive regulation of phosphorus metabolic process	1	35	0.604832	1	MSTRG.30864(LECRK91)
GO:0042327	positive regulation of phosphorylation	1	35	0.604832	1	MSTRG.30864(LECRK91)
GO:0045937	positive regulation of phosphate metabolic process	1	35	0.604832	1	MSTRG.30864(LECRK91)
GO:0051179	localization	112	4362	0.605151	1	Gh_A01G103500(ZIP1);Gh_A01G141900(SAMC1);Gh_A01G256700(AMT2);Gh_A02G001800(--);Gh_A02G051100(SLAH3);Gh_A03G054300(PUB13);Gh_A03G077300(GDH2);Gh_A03G081300(NPF2.11);Gh_A03G133600(GAD);Gh_A03G155900(--);Gh_A03G183900(RMA1H1);Gh_A03G207900(PLT5);Gh_A03G232200(BHLH121);Gh_A03G247800(PID);Gh_A04G094000(CNR8);Gh_A04G114200(AMT2);Gh_A05G106800(WRKY40);Gh_A05G130200(RABF2B);Gh_A05G137700(CAD1);Gh_A05G356…
GO:0044270	cellular nitrogen compound catabolic process	4	161	0.610495	1	Gh_D04G212300(NUDT25);Gh_D06G199500(UPF2);Gh_D08G182300(UPF1);Gh_D11G288200(XRN4)
GO:0046700	heterocycle catabolic process	4	161	0.610495	1	Gh_D04G212300(NUDT25);Gh_D06G199500(UPF2);Gh_D08G182300(UPF1);Gh_D11G288200(XRN4)
GO:1901361	organic cyclic compound catabolic process	4	161	0.610495	1	Gh_D04G212300(NUDT25);Gh_D06G199500(UPF2);Gh_D08G182300(UPF1);Gh_D11G288200(XRN4)
GO:0010817	regulation of hormone levels	7	285	0.619646	1	Gh_A03G247800(PID);Gh_A05G026100(OPR3);Gh_A10G124000(GAE6);Gh_D05G035400(OPR3);Gh_D05G040700(CKX7);Gh_D10G029200(HSL1);Gh_D13G212600(CIPK6)
GO:0006355	regulation of transcription, DNA-templated	17	687	0.62747	1	Gh_A01G014600(HDA19);Gh_A01G071900(At4g27270);Gh_A03G191500(HEMC);Gh_A09G237000(TFIIS);Gh_A10G150400(VAL2);Gh_A11G001000(PAP17);Gh_D01G013800(HDA19);Gh_D01G102200(PP2C27);Gh_D05G159200(VOZ1);Gh_D05G308800(--);Gh_D08G205200(RHB1A);Gh_D10G122700(VAL2);Gh_D11G200100(At4g36750);Gh_D11G288200(XRN4);Gh_D12G210500(ARF2A);Gh_D13G121000(GME-1);MSTRG.32000(At4g27270)
GO:1903506	regulation of nucleic acid-templated transcription	17	687	0.62747	1	Gh_A01G014600(HDA19);Gh_A01G071900(At4g27270);Gh_A03G191500(HEMC);Gh_A09G237000(TFIIS);Gh_A10G150400(VAL2);Gh_A11G001000(PAP17);Gh_D01G013800(HDA19);Gh_D01G102200(PP2C27);Gh_D05G159200(VOZ1);Gh_D05G308800(--);Gh_D08G205200(RHB1A);Gh_D10G122700(VAL2);Gh_D11G200100(At4g36750);Gh_D11G288200(XRN4);Gh_D12G210500(ARF2A);Gh_D13G121000(GME-1);MSTRG.32000(At4g27270)
GO:0006026	aminoglycan catabolic process	1	38	0.635087	1	Gh_D11G113300(Cht10)
GO:0016485	protein processing	1	38	0.635087	1	MSTRG.20867(PRP8A)
GO:0043085	positive regulation of catalytic activity	1	38	0.635087	1	MSTRG.30864(LECRK91)
GO:0044093	positive regulation of molecular function	1	38	0.635087	1	MSTRG.30864(LECRK91)
GO:0051604	protein maturation	1	38	0.635087	1	MSTRG.20867(PRP8A)
GO:0009738	abscisic acid-activated signaling pathway	1	39	0.644649	1	Gh_D03G051300(ABR1)
GO:0071215	cellular response to abscisic acid stimulus	1	39	0.644649	1	Gh_D03G051300(ABR1)
GO:0097306	cellular response to alcohol	1	39	0.644649	1	Gh_D03G051300(ABR1)
GO:0090567	reproductive shoot system development	10	414	0.645369	1	Gh_A02G153000(SEU);Gh_A03G247800(PID);Gh_A05G356500(ABCB20);Gh_A06G034200(SVP);Gh_A07G137700(MSH6);Gh_D03G070000(SEU);Gh_D04G068800(ABCB20);Gh_D12G197700(VIP4);Gh_D12G210500(ARF2A);MSTRG.60375(--)
GO:0048437	floral organ development	5	210	0.645631	1	Gh_A03G247800(PID);Gh_A05G356500(ABCB20);Gh_A07G137700(MSH6);Gh_D04G068800(ABCB20);MSTRG.60375(--)
GO:0098771	inorganic ion homeostasis	3	127	0.649235	1	Gh_A05G090000(MON1);Gh_A10G017800(UBC24);Gh_D03G030200(SHR)
GO:0006694	steroid biosynthetic process	5	212	0.653836	1	Gh_A08G055500(UGT80A2);Gh_D09G022800(HIPL1);Gh_D12G244600(HMGS);MSTRG.8558(ABCG36);MSTRG.8560(ABCG35)
GO:0006022	aminoglycan metabolic process	1	40	0.653961	1	Gh_D11G113300(Cht10)
GO:0044272	sulfur compound biosynthetic process	11	458	0.655687	1	Gh_A02G074200(--);Gh_A03G142000(HCF164);Gh_A03G191500(HEMC);Gh_A05G239000(PPME1);Gh_A11G099400(pip);Gh_D05G246800(--);Gh_D06G199500(UPF2);Gh_D08G163700(--);Gh_D09G069800(IIL1);Gh_D10G031500(IQD1);MSTRG.45279(abhd17c)
GO:0010556	regulation of macromolecule biosynthetic process	20	820	0.658317	1	Gh_A01G014600(HDA19);Gh_A01G071900(At4g27270);Gh_A03G191500(HEMC);Gh_A09G237000(TFIIS);Gh_A10G150400(VAL2);Gh_A11G001000(PAP17);Gh_A11G247700(SIGA);Gh_A12G101900(SCAI);Gh_D01G013800(HDA19);Gh_D01G102200(PP2C27);Gh_D05G100400(TIF3I1);Gh_D05G159200(VOZ1);Gh_D05G308800(--);Gh_D08G205200(RHB1A);Gh_D10G122700(VAL2);Gh_D11G200100(At4g36750);Gh_D11G288200(XRN4);Gh_D12G210500(ARF2A);Gh_D13G121000(GME-1);…
GO:0009914	hormone transport	3	129	0.65963	1	Gh_A03G247800(PID);Gh_D10G029200(HSL1);Gh_D13G212600(CIPK6)
GO:0048827	phyllome development	3	129	0.65963	1	Gh_A10G150400(VAL2);Gh_D03G030200(SHR);Gh_D10G122700(VAL2)
GO:0060918	auxin transport	3	129	0.65963	1	Gh_A03G247800(PID);Gh_D10G029200(HSL1);Gh_D13G212600(CIPK6)
GO:0071554	cell wall organization or biogenesis	16	661	0.660157	1	Gh_A03G210500(TRB1);Gh_A08G238600(At1g55000);Gh_A09G175200(EXPA6);Gh_A10G071000(PME51);Gh_A11G049100(LYK4);Gh_A12G147100(PME7);Gh_Contig00680G000600(SIS3);Gh_D05G141700(PMEU1);Gh_D08G230000(At1g55000);Gh_D10G029200(HSL1);Gh_D11G049400(LYK4);Gh_D11G113300(Cht10);Gh_D11G288200(XRN4);Gh_D12G146500(PME7);Gh_D13G064500(LCBK1);MSTRG.44974(ME1)
GO:0006575	cellular modified amino acid metabolic process	2	86	0.661858	1	Gh_A03G077300(GDH2);Gh_A03G193600(OXP1)
GO:0044699	single-organism process	312	12099	0.665913	1	Gh_A01G012600(poxN1);Gh_A01G014600(HDA19);Gh_A01G033200(CRPK1);Gh_A01G038100(GA2OX1);Gh_A01G048800(GGH2);Gh_A01G071900(At4g27270);Gh_A01G090300(CYP71D11);Gh_A01G103500(ZIP1);Gh_A01G132400(HEMA1);Gh_A01G141900(SAMC1);Gh_A01G217600(FdGOGAT);Gh_A01G226800(MED27);Gh_A01G252600(At3g54130);Gh_A01G254900(At3g11180);Gh_A01G256700(AMT2);Gh_A02G001800(--);Gh_A02G041200(CML11);Gh_A02G041700(AUX22B);Gh_A02G0…
GO:0000302	response to reactive oxygen species	5	216	0.66988	1	Gh_A05G293000(--);Gh_A09G170600(P58IPK);Gh_Contig00680G000600(SIS3);Gh_D05G234000(--);Gh_D05G303700(--)
GO:0019748	secondary metabolic process	10	424	0.674437	1	Gh_A01G254900(At3g11180);Gh_A03G142000(HCF164);Gh_A09G169100(PAL);Gh_A11G134800(GOR);Gh_D01G249200(At3g11180);Gh_D05G117200(HST);Gh_D09G069800(IIL1);Gh_D09G176500(ANS);MSTRG.8558(ABCG36);MSTRG.8560(ABCG35)
GO:0040007	growth	11	465	0.67498	1	Gh_A03G054300(PUB13);Gh_A03G203300(RIBA1);Gh_A03G247800(PID);Gh_A07G002400(AKT1);Gh_D02G220800(RIBA1);Gh_D02G243200(SHL);Gh_D05G000900(PURA1);Gh_D10G029200(HSL1);Gh_D10G087000(LCB1);Gh_D11G288200(XRN4);MSTRG.36972(PUB13)
GO:0010410	hemicellulose metabolic process	4	175	0.67511	1	Gh_A03G210500(TRB1);Gh_Contig00680G000600(SIS3);Gh_D11G288200(XRN4);Gh_D13G064500(LCBK1)
GO:0045491	xylan metabolic process	4	175	0.67511	1	Gh_A03G210500(TRB1);Gh_Contig00680G000600(SIS3);Gh_D11G288200(XRN4);Gh_D13G064500(LCBK1)
GO:0031401	positive regulation of protein modification process	1	43	0.680461	1	MSTRG.30864(LECRK91)
GO:0032270	positive regulation of cellular protein metabolic process	1	44	0.688836	1	MSTRG.30864(LECRK91)
GO:0051247	positive regulation of protein metabolic process	1	44	0.688836	1	MSTRG.30864(LECRK91)
GO:0046486	glycerolipid metabolic process	7	305	0.688886	1	Gh_A06G094500(FAB1B);Gh_A06G203500(IP5P10);Gh_D07G241400(Creg1);Gh_D09G092300(PDAT1);Gh_D09G134300(LPAT2);Gh_D10G023000(AHL);Gh_D12G080500(PI4KB1)
GO:0009699	phenylpropanoid biosynthetic process	2	91	0.691914	1	Gh_A09G169100(PAL);Gh_D05G117200(HST)
GO:2000241	regulation of reproductive process	2	91	0.691914	1	Gh_D12G197700(VIP4);Gh_D12G210500(ARF2A)
GO:0009069	serine family amino acid metabolic process	3	136	0.694249	1	Gh_A09G225900(SHM4);Gh_A12G246600(HDEF_2079);Gh_D09G217300(SHM4)
GO:0009067	aspartate family amino acid biosynthetic process	1	45	0.696992	1	Gh_A03G199200(ALD1)
GO:0006633	fatty acid biosynthetic process	3	137	0.698971	1	Gh_A05G026100(OPR3);Gh_D05G035400(OPR3);Gh_D11G368700(FAD2)
GO:0009737	response to abscisic acid	1	46	0.704934	1	Gh_D03G051300(ABR1)
GO:0097305	response to alcohol	1	46	0.704934	1	Gh_D03G051300(ABR1)
GO:0045017	glycerolipid biosynthetic process	2	94	0.708869	1	Gh_D07G241400(Creg1);Gh_D12G080500(PI4KB1)
GO:0046474	glycerophospholipid biosynthetic process	2	94	0.708869	1	Gh_D07G241400(Creg1);Gh_D12G080500(PI4KB1)
GO:0006066	alcohol metabolic process	7	313	0.714194	1	Gh_A06G203500(IP5P10);Gh_A08G055500(UGT80A2);Gh_D01G218400(SDC);Gh_D05G119500(BRIZ2);Gh_D09G022800(HIPL1);Gh_D09G092300(PDAT1);Gh_D12G054400(ABA4)
GO:0009314	response to radiation	22	929	0.715078	1	Gh_A03G247800(PID);Gh_A05G106800(WRKY40);Gh_A05G172000(BBX21);Gh_A05G187600(BRG3);Gh_A05G293000(--);Gh_A05G356500(ABCB20);Gh_A06G212900(WRKY40);Gh_A09G170600(P58IPK);Gh_Contig00680G000600(SIS3);Gh_D04G068800(ABCB20);Gh_D05G117700(WRKY40);Gh_D05G159200(VOZ1);Gh_D05G189200(BBX21);Gh_D05G201300(--);Gh_D05G234000(--);Gh_D05G303700(--);Gh_D06G199500(UPF2);Gh_D08G055600(DEGP7);Gh_D08G182300(UPF1);Gh_D1…
GO:0008202	steroid metabolic process	5	229	0.718575	1	Gh_A08G055500(UGT80A2);Gh_D09G022800(HIPL1);Gh_D12G244600(HMGS);MSTRG.8558(ABCG36);MSTRG.8560(ABCG35)
GO:0010608	posttranscriptional regulation of gene expression	6	272	0.718833	1	Gh_A03G105000(APUM5);Gh_D02G126100(APUM5);Gh_D05G100400(TIF3I1);Gh_D08G182300(UPF1);Gh_D11G288200(XRN4);MSTRG.42485(GOS2)
GO:0080090	regulation of primary metabolic process	27	1134	0.721441	1	Gh_A01G014600(HDA19);Gh_A01G071900(At4g27270);Gh_A03G191500(HEMC);Gh_A07G049700(ATP1);Gh_A07G137700(MSH6);Gh_A09G014900(PTB);Gh_A09G237000(TFIIS);Gh_A10G150400(VAL2);Gh_A11G001000(PAP17);Gh_A12G101900(SCAI);Gh_D01G013800(HDA19);Gh_D01G102200(PP2C27);Gh_D04G167700(MYB41);Gh_D05G100400(TIF3I1);Gh_D05G159200(VOZ1);Gh_D05G308800(--);Gh_D08G205200(RHB1A);Gh_D10G122700(VAL2);Gh_D11G200100(At4g36750);Gh…
GO:0072330	monocarboxylic acid biosynthetic process	3	142	0.721752	1	Gh_A05G026100(OPR3);Gh_D05G035400(OPR3);Gh_D11G368700(FAD2)
GO:0006979	response to oxidative stress	5	231	0.725593	1	Gh_A05G293000(--);Gh_A09G170600(P58IPK);Gh_Contig00680G000600(SIS3);Gh_D05G234000(--);Gh_D05G303700(--)
GO:0006816	calcium ion transport	1	49	0.727536	1	Gh_D13G098200(GLR3.7)
GO:0007602	phototransduction	1	49	0.727536	1	Gh_D05G159200(VOZ1)
GO:0009582	detection of abiotic stimulus	1	49	0.727536	1	Gh_D05G159200(VOZ1)
GO:0009583	detection of light stimulus	1	49	0.727536	1	Gh_D05G159200(VOZ1)
GO:0010073	meristem maintenance	1	49	0.727536	1	Gh_A06G034200(SVP)
GO:0010604	positive regulation of macromolecule metabolic process	1	49	0.727536	1	MSTRG.30864(LECRK91)
GO:0006631	fatty acid metabolic process	14	610	0.7286	1	Gh_A03G232200(BHLH121);Gh_A05G026100(OPR3);Gh_A07G119500(SKD1);Gh_A09G135600(DTX54);Gh_A13G194800(wdr48);Gh_D01G232100(At1g65240);Gh_D02G243200(SHL);Gh_D05G035400(OPR3);Gh_D05G269900(ACC1);Gh_D07G229700(KIN10);Gh_D11G027000(ACX1);Gh_D11G368700(FAD2);Gh_D13G197300(wdr48);MSTRG.44974(ME1)
GO:0000226	microtubule cytoskeleton organization	2	99	0.73539	1	Gh_A09G175200(EXPA6);Gh_D10G029200(HSL1)
GO:0051171	regulation of nitrogen compound metabolic process	21	900	0.735923	1	Gh_A01G014600(HDA19);Gh_A01G071900(At4g27270);Gh_A03G191500(HEMC);Gh_A07G137700(MSH6);Gh_A09G014900(PTB);Gh_A09G237000(TFIIS);Gh_A10G150400(VAL2);Gh_A11G001000(PAP17);Gh_A12G101900(SCAI);Gh_D01G013800(HDA19);Gh_D01G102200(PP2C27);Gh_D05G100400(TIF3I1);Gh_D05G159200(VOZ1);Gh_D05G308800(--);Gh_D08G205200(RHB1A);Gh_D10G122700(VAL2);Gh_D11G200100(At4g36750);Gh_D11G288200(XRN4);Gh_D12G210500(ARF2A);Gh…
GO:1901564	organonitrogen compound metabolic process	55	2263	0.740022	1	Gh_A01G048800(GGH2);Gh_A01G217600(FdGOGAT);Gh_A01G226800(MED27);Gh_A02G051100(SLAH3);Gh_A02G074200(--);Gh_A03G077300(GDH2);Gh_A03G133600(GAD);Gh_A03G191500(HEMC);Gh_A03G193600(OXP1);Gh_A03G199200(ALD1);Gh_A03G203300(RIBA1);Gh_A05G026100(OPR3);Gh_A05G109800(APT5);Gh_A05G239000(PPME1);Gh_A06G115800(CM2);Gh_A07G049700(ATP1);Gh_A08G122800(At1g55090);Gh_A08G165800(PAO1);Gh_A08G205500(--);Gh_A08G284500…
GO:0035194	posttranscriptional gene silencing by RNA	2	100	0.74044	1	Gh_D08G182300(UPF1);Gh_D11G288200(XRN4)
GO:0009581	detection of external stimulus	1	52	0.74841	1	Gh_D05G159200(VOZ1)
GO:0044255	cellular lipid metabolic process	32	1353	0.749073	1	Gh_A03G232200(BHLH121);Gh_A05G026100(OPR3);Gh_A06G094500(FAB1B);Gh_A06G203500(IP5P10);Gh_A07G119500(SKD1);Gh_A08G055500(UGT80A2);Gh_A09G135600(DTX54);Gh_A11G001000(PAP17);Gh_A13G194800(wdr48);Gh_D01G232100(At1g65240);Gh_D02G225600(ISPH);Gh_D02G243200(SHL);Gh_D05G035400(OPR3);Gh_D05G119500(BRIZ2);Gh_D05G269900(ACC1);Gh_D07G229700(KIN10);Gh_D07G241400(Creg1);Gh_D09G092300(PDAT1);Gh_D09G134300(LPAT2…
GO:0030029	actin filament-based process	4	194	0.750294	1	Gh_A05G213000(exgA);Gh_A07G002400(AKT1);Gh_D05G230000(exgA);Gh_D11G288200(XRN4)
GO:0030036	actin cytoskeleton organization	4	194	0.750294	1	Gh_A05G213000(exgA);Gh_A07G002400(AKT1);Gh_D05G230000(exgA);Gh_D11G288200(XRN4)
GO:0006644	phospholipid metabolic process	7	327	0.755067	1	Gh_A06G094500(FAB1B);Gh_A06G203500(IP5P10);Gh_D02G225600(ISPH);Gh_D07G241400(Creg1);Gh_D09G134300(LPAT2);Gh_D10G023000(AHL);Gh_D12G080500(PI4KB1)
GO:0006720	isoprenoid metabolic process	7	328	0.75782	1	Gh_D02G225600(ISPH);Gh_D05G119500(BRIZ2);Gh_D12G054400(ABA4);Gh_D12G244600(HMGS);MSTRG.14242(UGT76B1);MSTRG.8558(ABCG36);MSTRG.8560(ABCG35)
GO:0010383	cell wall polysaccharide metabolic process	4	197	0.760854	1	Gh_A03G210500(TRB1);Gh_Contig00680G000600(SIS3);Gh_D11G288200(XRN4);Gh_D13G064500(LCBK1)
GO:0031325	positive regulation of cellular metabolic process	1	54	0.761431	1	MSTRG.30864(LECRK91)
GO:0006650	glycerophospholipid metabolic process	6	286	0.761915	1	Gh_A06G094500(FAB1B);Gh_A06G203500(IP5P10);Gh_D07G241400(Creg1);Gh_D09G134300(LPAT2);Gh_D10G023000(AHL);Gh_D12G080500(PI4KB1)
GO:0072522	purine-containing compound biosynthetic process	3	152	0.763255	1	Gh_A05G109800(APT5);Gh_D05G210700(APT1);Gh_D06G119700(PMA4)
GO:0034728	nucleosome organization	1	55	0.767687	1	Gh_A03G210500(TRB1)
GO:0016441	posttranscriptional gene silencing	2	106	0.76904	1	Gh_D08G182300(UPF1);Gh_D11G288200(XRN4)
GO:0032535	regulation of cellular component size	2	106	0.76904	1	Gh_A03G247800(PID);Gh_D10G029200(HSL1)
GO:0090066	regulation of anatomical structure size	2	106	0.76904	1	Gh_A03G247800(PID);Gh_D10G029200(HSL1)
GO:0006281	DNA repair	3	154	0.770925	1	Gh_A05G244500(--);Gh_A07G137700(MSH6);Gh_A10G017800(UBC24)
GO:0031326	regulation of cellular biosynthetic process	19	839	0.772435	1	Gh_A01G014600(HDA19);Gh_A01G071900(At4g27270);Gh_A03G191500(HEMC);Gh_A09G237000(TFIIS);Gh_A10G150400(VAL2);Gh_A11G001000(PAP17);Gh_A12G101900(SCAI);Gh_D01G013800(HDA19);Gh_D01G102200(PP2C27);Gh_D05G100400(TIF3I1);Gh_D05G159200(VOZ1);Gh_D05G308800(--);Gh_D08G205200(RHB1A);Gh_D10G122700(VAL2);Gh_D11G200100(At4g36750);Gh_D11G288200(XRN4);Gh_D12G210500(ARF2A);Gh_D13G121000(GME-1);MSTRG.32000(At4g2727…
GO:0000271	polysaccharide biosynthetic process	1	56	0.773779	1	Gh_Contig00246G000700(GALS1)
GO:0030003	cellular cation homeostasis	1	56	0.773779	1	Gh_A05G090000(MON1)
GO:0022610	biological adhesion	2	108	0.777946	1	Gh_A07G002400(AKT1);Gh_D11G288200(XRN4)
GO:0019827	stem cell population maintenance	1	57	0.779712	1	Gh_A06G034200(SVP)
GO:0071824	protein-DNA complex subunit organization	1	57	0.779712	1	Gh_A03G210500(TRB1)
GO:0098727	maintenance of cell number	1	57	0.779712	1	Gh_A06G034200(SVP)
GO:0065009	regulation of molecular function	5	248	0.780183	1	Gh_A03G153600(RGS1);Gh_A08G021800(--);MSTRG.30864(LECRK91);MSTRG.8558(ABCG36);MSTRG.8560(ABCG35)
GO:0018130	heterocycle biosynthetic process	33	1420	0.785351	1	Gh_A01G014600(HDA19);Gh_A01G071900(At4g27270);Gh_A01G132400(HEMA1);Gh_A03G191500(HEMC);Gh_A05G109800(APT5);Gh_A07G049700(ATP1);Gh_A08G122800(At1g55090);Gh_A08G205500(--);Gh_A08G284500(HEMH);Gh_A09G237000(TFIIS);Gh_A10G150400(VAL2);Gh_A11G001000(PAP17);Gh_A11G247700(SIGA);Gh_A12G101900(SCAI);Gh_A12G279400(WRKY27);Gh_A12G291600(At1g18440);Gh_D01G013800(HDA19);Gh_D01G102200(PP2C27);Gh_D01G130600(HEM…
GO:0045333	cellular respiration	1	58	0.78549	1	Gh_A03G201400(AOMI)
GO:0055076	transition metal ion homeostasis	1	58	0.78549	1	Gh_D03G030200(SHR)
GO:0006974	cellular response to DNA damage stimulus	3	158	0.785655	1	Gh_A05G244500(--);Gh_A07G137700(MSH6);Gh_A10G017800(UBC24)
GO:0051336	regulation of hydrolase activity	2	110	0.786549	1	Gh_A03G153600(RGS1);Gh_A08G021800(--)
GO:2000112	regulation of cellular macromolecule biosynthetic process	18	807	0.788267	1	Gh_A01G014600(HDA19);Gh_A01G071900(At4g27270);Gh_A03G191500(HEMC);Gh_A09G237000(TFIIS);Gh_A10G150400(VAL2);Gh_A11G001000(PAP17);Gh_D01G013800(HDA19);Gh_D01G102200(PP2C27);Gh_D05G100400(TIF3I1);Gh_D05G159200(VOZ1);Gh_D05G308800(--);Gh_D08G205200(RHB1A);Gh_D10G122700(VAL2);Gh_D11G200100(At4g36750);Gh_D11G288200(XRN4);Gh_D12G210500(ARF2A);Gh_D13G121000(GME-1);MSTRG.32000(At4g27270)
GO:0044550	secondary metabolite biosynthetic process	4	209	0.799646	1	Gh_A03G142000(HCF164);Gh_A09G169100(PAL);Gh_D05G117200(HST);Gh_D09G069800(IIL1)
GO:0000375	RNA splicing, via transesterification reactions	1	61	0.80193	1	Gh_A09G014900(PTB)
GO:0000377	RNA splicing, via transesterification reactions with bulged adenosine as nucleophile	1	61	0.80193	1	Gh_A09G014900(PTB)
GO:0006997	nucleus organization	1	61	0.80193	1	Gh_A13G185200(EDA30)
GO:0055085	transmembrane transport	6	302	0.804966	1	Gh_A02G051100(SLAH3);Gh_A07G002400(AKT1);Gh_A13G208800(CNGC5);Gh_D01G083100(XYLT);Gh_D03G153400(CNGC15C);Gh_D13G211800(CNGC5)
GO:0009066	aspartate family amino acid metabolic process	1	62	0.807126	1	Gh_A03G199200(ALD1)
GO:0009690	cytokinin metabolic process	1	62	0.807126	1	Gh_D05G040700(CKX7)
GO:0019751	polyol metabolic process	2	116	0.810623	1	Gh_A06G203500(IP5P10);Gh_D09G092300(PDAT1)
GO:0099402	plant organ development	11	525	0.812708	1	Gh_A03G247800(PID);Gh_A05G356500(ABCB20);Gh_A07G002400(AKT1);Gh_A07G137700(MSH6);Gh_A10G150400(VAL2);Gh_D03G030200(SHR);Gh_D04G068800(ABCB20);Gh_D05G202700(CXE2);Gh_D07G229700(KIN10);Gh_D10G122700(VAL2);MSTRG.60375(--)
GO:0016051	carbohydrate biosynthetic process	1	64	0.817112	1	Gh_Contig00246G000700(GALS1)
GO:1901565	organonitrogen compound catabolic process	3	168	0.819072	1	Gh_A08G165800(PAO1);Gh_D08G164300(PAO1);Gh_D11G113300(Cht10)
GO:0016144	S-glycoside biosynthetic process	2	119	0.821728	1	Gh_A03G142000(HCF164);Gh_D09G069800(IIL1)
GO:0019758	glycosinolate biosynthetic process	2	119	0.821728	1	Gh_A03G142000(HCF164);Gh_D09G069800(IIL1)
GO:0007166	cell surface receptor signaling pathway	1	65	0.821911	1	Gh_D13G098200(GLR3.7)
GO:0051606	detection of stimulus	1	65	0.821911	1	Gh_D05G159200(VOZ1)
GO:0006643	membrane lipid metabolic process	3	169	0.822157	1	Gh_A11G001000(PAP17);Gh_D10G087000(LCB1);Gh_D13G064500(LCBK1)
GO:0009409	response to cold	3	169	0.822157	1	Gh_A05G356500(ABCB20);Gh_D04G068800(ABCB20);Gh_D12G197700(VIP4)
GO:0042592	homeostatic process	11	532	0.825479	1	Gh_A03G133600(GAD);Gh_A03G142000(HCF164);Gh_A05G090000(MON1);Gh_A05G177800(RBOHD);Gh_A10G017800(UBC24);Gh_A11G134800(GOR);Gh_D03G030200(SHR);Gh_D05G117200(HST);Gh_D05G244800(At1g76760);MSTRG.8558(ABCG36);MSTRG.8560(ABCG35)
GO:0009826	unidimensional cell growth	1	66	0.826583	1	Gh_D10G029200(HSL1)
GO:0016246	RNA interference	1	66	0.826583	1	Gh_D11G288200(XRN4)
GO:0030422	production of siRNA involved in RNA interference	1	66	0.826583	1	Gh_D11G288200(XRN4)
GO:0048869	cellular developmental process	18	833	0.828337	1	Gh_A02G153000(SEU);Gh_A03G054300(PUB13);Gh_A03G191500(HEMC);Gh_A03G203300(RIBA1);Gh_A03G247800(PID);Gh_A07G002400(AKT1);Gh_A07G119500(SKD1);Gh_A10G150400(VAL2);Gh_D02G220800(RIBA1);Gh_D02G243200(SHL);Gh_D03G070000(SEU);Gh_D05G000900(PURA1);Gh_D05G202700(CXE2);Gh_D10G029200(HSL1);Gh_D10G122700(VAL2);Gh_D11G288200(XRN4);MSTRG.36972(PUB13);MSTRG.44974(ME1)
GO:0048569	post-embryonic organ development	2	121	0.828804	1	Gh_A07G137700(MSH6);MSTRG.60375(--)
GO:0006629	lipid metabolic process	38	1661	0.828982	1	Gh_A03G232200(BHLH121);Gh_A05G026100(OPR3);Gh_A06G094500(FAB1B);Gh_A06G203500(IP5P10);Gh_A07G119500(SKD1);Gh_A08G055500(UGT80A2);Gh_A09G135600(DTX54);Gh_A11G001000(PAP17);Gh_A11G027400(At4g16820);Gh_A11G050700(PLP1);Gh_A13G194800(wdr48);Gh_D01G078500(At5g55050);Gh_D01G232100(At1g65240);Gh_D02G103300(PLP2);Gh_D02G225600(ISPH);Gh_D02G243200(SHL);Gh_D05G035400(OPR3);Gh_D05G119500(BRIZ2);Gh_D05G26990…
GO:0007010	cytoskeleton organization	6	313	0.830884	1	Gh_A05G213000(exgA);Gh_A07G002400(AKT1);Gh_A09G175200(EXPA6);Gh_D05G230000(exgA);Gh_D10G029200(HSL1);Gh_D11G288200(XRN4)
GO:0060560	developmental growth involved in morphogenesis	1	67	0.831133	1	Gh_D10G029200(HSL1)
GO:0055080	cation homeostasis	2	123	0.835626	1	Gh_A05G090000(MON1);Gh_D03G030200(SHR)
GO:0019725	cellular homeostasis	7	361	0.836433	1	Gh_A03G133600(GAD);Gh_A03G142000(HCF164);Gh_A05G090000(MON1);Gh_A11G134800(GOR);Gh_D05G244800(At1g76760);MSTRG.8558(ABCG36);MSTRG.8560(ABCG35)
GO:1901362	organic cyclic compound biosynthetic process	38	1670	0.838166	1	Gh_A01G014600(HDA19);Gh_A01G071900(At4g27270);Gh_A03G191500(HEMC);Gh_A05G109800(APT5);Gh_A07G049700(ATP1);Gh_A08G055500(UGT80A2);Gh_A08G122800(At1g55090);Gh_A08G205500(--);Gh_A08G284500(HEMH);Gh_A09G169100(PAL);Gh_A09G237000(TFIIS);Gh_A10G150400(VAL2);Gh_A11G001000(PAP17);Gh_A11G247700(SIGA);Gh_A12G101900(SCAI);Gh_A12G279400(WRKY27);Gh_A12G291600(At1g18440);Gh_D01G013800(HDA19);Gh_D01G102200(PP2C…
GO:0051049	regulation of transport	4	223	0.838306	1	Gh_A01G256700(AMT2);Gh_A04G114200(AMT2);Gh_D01G250900(AMT2);Gh_D04G153500(AMT2)
GO:0019438	aromatic compound biosynthetic process	33	1467	0.840292	1	Gh_A01G014600(HDA19);Gh_A01G071900(At4g27270);Gh_A03G191500(HEMC);Gh_A05G109800(APT5);Gh_A07G049700(ATP1);Gh_A08G122800(At1g55090);Gh_A08G205500(--);Gh_A08G284500(HEMH);Gh_A09G169100(PAL);Gh_A09G237000(TFIIS);Gh_A10G150400(VAL2);Gh_A11G001000(PAP17);Gh_A11G247700(SIGA);Gh_A12G101900(SCAI);Gh_A12G279400(WRKY27);Gh_A12G291600(At1g18440);Gh_D01G013800(HDA19);Gh_D01G102200(PP2C27);Gh_D05G117200(HST);…
GO:0034654	nucleobase-containing compound biosynthetic process	27	1219	0.84031	1	Gh_A01G014600(HDA19);Gh_A01G071900(At4g27270);Gh_A03G191500(HEMC);Gh_A05G109800(APT5);Gh_A07G049700(ATP1);Gh_A08G122800(At1g55090);Gh_A08G205500(--);Gh_A09G237000(TFIIS);Gh_A10G150400(VAL2);Gh_A11G001000(PAP17);Gh_A11G247700(SIGA);Gh_A12G101900(SCAI);Gh_A12G279400(WRKY27);Gh_D01G013800(HDA19);Gh_D01G102200(PP2C27);Gh_D05G159200(VOZ1);Gh_D05G210700(APT1);Gh_D05G308800(--);Gh_D06G119700(PMA4);Gh_D0…
GO:0016114	terpenoid biosynthetic process	3	178	0.847955	1	MSTRG.14242(UGT76B1);MSTRG.8558(ABCG36);MSTRG.8560(ABCG35)
GO:0015833	peptide transport	1	71	0.848172	1	Gh_D04G212300(NUDT25)
GO:0048511	rhythmic process	1	71	0.848172	1	Gh_A05G374700(At5g39410)
GO:0007059	chromosome segregation	2	128	0.851618	1	Gh_A10G150400(VAL2);Gh_D10G122700(VAL2)
GO:0006544	glycine metabolic process	1	72	0.852157	1	Gh_A12G246600(HDEF_2079)
GO:1901607	alpha-amino acid biosynthetic process	1	72	0.852157	1	Gh_A03G199200(ALD1)
GO:0048580	regulation of post-embryonic development	7	371	0.855801	1	Gh_A02G153000(SEU);Gh_A10G150400(VAL2);Gh_D03G070000(SEU);Gh_D05G159200(VOZ1);Gh_D10G122700(VAL2);Gh_D12G197700(VIP4);Gh_D12G210500(ARF2A)
GO:0043087	regulation of GTPase activity	1	73	0.856037	1	Gh_A03G153600(RGS1)
GO:0032879	regulation of localization	4	231	0.857455	1	Gh_A01G256700(AMT2);Gh_A04G114200(AMT2);Gh_D01G250900(AMT2);Gh_D04G153500(AMT2)
GO:0046471	phosphatidylglycerol metabolic process	1	76	0.867078	1	Gh_D09G134300(LPAT2)
GO:0000904	cell morphogenesis involved in differentiation	5	286	0.87161	1	Gh_A03G247800(PID);Gh_A07G002400(AKT1);Gh_A07G119500(SKD1);Gh_D11G288200(XRN4);MSTRG.44974(ME1)
GO:0009698	phenylpropanoid metabolic process	2	137	0.876875	1	Gh_A09G169100(PAL);Gh_D05G117200(HST)
GO:0006721	terpenoid metabolic process	5	289	0.87722	1	Gh_D05G119500(BRIZ2);Gh_D12G054400(ABA4);MSTRG.14242(UGT76B1);MSTRG.8558(ABCG36);MSTRG.8560(ABCG35)
GO:0006101	citrate metabolic process	1	79	0.877274	1	Gh_D09G069800(IIL1)
GO:0072350	tricarboxylic acid metabolic process	1	79	0.877274	1	Gh_D09G069800(IIL1)
GO:0044702	single organism reproductive process	13	654	0.877341	1	Gh_A02G153000(SEU);Gh_A03G247800(PID);Gh_A05G356500(ABCB20);Gh_A06G034200(SVP);Gh_A07G137700(MSH6);Gh_A10G150400(VAL2);Gh_D03G070000(SEU);Gh_D04G068800(ABCB20);Gh_D08G182300(UPF1);Gh_D10G122700(VAL2);Gh_D12G197700(VIP4);Gh_D12G210500(ARF2A);MSTRG.60375(--)
GO:0031047	gene silencing by RNA	2	138	0.879423	1	Gh_D08G182300(UPF1);Gh_D11G288200(XRN4)
GO:0008299	isoprenoid biosynthetic process	3	192	0.881619	1	MSTRG.14242(UGT76B1);MSTRG.8558(ABCG36);MSTRG.8560(ABCG35)
GO:0008380	RNA splicing	2	139	0.881922	1	Gh_A05G239000(PPME1);Gh_A09G014900(PTB)
GO:0042886	amide transport	1	81	0.883633	1	Gh_D04G212300(NUDT25)
GO:0031399	regulation of protein modification process	4	245	0.886329	1	Gh_A07G049700(ATP1);MSTRG.30864(LECRK91);MSTRG.8558(ABCG36);MSTRG.8560(ABCG35)
GO:0071555	cell wall organization	7	391	0.888954	1	Gh_A09G175200(EXPA6);Gh_A10G071000(PME51);Gh_A12G147100(PME7);Gh_D05G141700(PMEU1);Gh_D10G029200(HSL1);Gh_D12G146500(PME7);MSTRG.44974(ME1)
GO:0090501	RNA phosphodiester bond hydrolysis	1	84	0.892561	1	Gh_D11G288200(XRN4)
GO:0006732	coenzyme metabolic process	9	487	0.893511	1	Gh_A03G191500(HEMC);Gh_A07G049700(ATP1);Gh_A08G038500(KPHMT1);Gh_A08G122800(At1g55090);Gh_A08G140500(SAMS2);Gh_A12G163800(PANK2);Gh_D07G169500(PANC);Gh_D12G162000(PANK2);Gh_D12G244600(HMGS)
GO:0015980	energy derivation by oxidation of organic compounds	1	85	0.895382	1	Gh_A03G201400(AOMI)
GO:0048731	system development	20	979	0.89835	1	Gh_A02G153000(SEU);Gh_A03G191500(HEMC);Gh_A03G199200(ALD1);Gh_A03G247800(PID);Gh_A05G356500(ABCB20);Gh_A06G034200(SVP);Gh_A07G002400(AKT1);Gh_A07G137700(MSH6);Gh_A08G154500(WRKY22);Gh_A10G150400(VAL2);Gh_D03G030200(SHR);Gh_D03G070000(SEU);Gh_D04G068800(ABCB20);Gh_D05G202700(CXE2);Gh_D07G229700(KIN10);Gh_D08G182300(UPF1);Gh_D10G122700(VAL2);Gh_D12G197700(VIP4);Gh_D12G210500(ARF2A);MSTRG.60375(--)
GO:0006006	glucose metabolic process	4	252	0.898755	1	Gh_D07G229700(KIN10);Gh_D09G069800(IIL1);MSTRG.26150(RPN9B);MSTRG.44974(ME1)
GO:0055065	metal ion homeostasis	1	88	0.90341	1	Gh_D03G030200(SHR)
GO:0043647	inositol phosphate metabolic process	1	89	0.905947	1	Gh_A06G203500(IP5P10)
GO:0010053	root epidermal cell differentiation	2	150	0.906416	1	Gh_A07G002400(AKT1);Gh_D05G202700(CXE2)
GO:0090627	plant epidermal cell differentiation	2	150	0.906416	1	Gh_A07G002400(AKT1);Gh_D05G202700(CXE2)
GO:0006778	porphyrin-containing compound metabolic process	5	307	0.906676	1	Gh_A03G191500(HEMC);Gh_A08G284500(HEMH);Gh_A12G291600(At1g18440);Gh_D08G275000(HEMH);Gh_D12G285500(At1g18440)
GO:0044763	single-organism cellular process	213	8715	0.910742	1	Gh_A01G014600(HDA19);Gh_A01G033200(CRPK1);Gh_A01G048800(GGH2);Gh_A01G103500(ZIP1);Gh_A01G141900(SAMC1);Gh_A01G217600(FdGOGAT);Gh_A01G226800(MED27);Gh_A01G254900(At3g11180);Gh_A01G256700(AMT2);Gh_A02G001800(--);Gh_A02G041700(AUX22B);Gh_A02G043700(ETR2);Gh_A02G051100(SLAH3);Gh_A02G074200(--);Gh_A02G153000(SEU);Gh_A02G174500(TPPJ);Gh_A03G054300(PUB13);Gh_A03G077300(GDH2);Gh_A03G105000(APUM5);Gh_A03G…
GO:0033013	tetrapyrrole metabolic process	5	311	0.912317	1	Gh_A03G191500(HEMC);Gh_A08G284500(HEMH);Gh_A12G291600(At1g18440);Gh_D08G275000(HEMH);Gh_D12G285500(At1g18440)
GO:0090305	nucleic acid phosphodiester bond hydrolysis	1	92	0.913166	1	Gh_D11G288200(XRN4)
GO:1901137	carbohydrate derivative biosynthetic process	10	550	0.913382	1	Gh_A03G054300(PUB13);Gh_A03G105000(APUM5);Gh_A03G142000(HCF164);Gh_A11G001000(PAP17);Gh_D01G083100(XYLT);Gh_D02G126100(APUM5);Gh_D06G119700(PMA4);Gh_D09G069800(IIL1);Gh_D11G288200(XRN4);MSTRG.36972(PUB13)
GO:0005996	monosaccharide metabolic process	6	365	0.918346	1	Gh_A01G252600(At3g54130);Gh_D05G216100(XK2);Gh_D07G229700(KIN10);Gh_D09G069800(IIL1);MSTRG.26150(RPN9B);MSTRG.44974(ME1)
GO:0048522	positive regulation of cellular process	1	95	0.919831	1	MSTRG.30864(LECRK91)
GO:0008610	lipid biosynthetic process	13	695	0.920958	1	Gh_A05G026100(OPR3);Gh_A08G055500(UGT80A2);Gh_A11G001000(PAP17);Gh_D02G225600(ISPH);Gh_D05G035400(OPR3);Gh_D07G241400(Creg1);Gh_D09G022800(HIPL1);Gh_D11G368700(FAD2);Gh_D12G080500(PI4KB1);Gh_D12G244600(HMGS);MSTRG.14242(UGT76B1);MSTRG.8558(ABCG36);MSTRG.8560(ABCG35)
GO:0009057	macromolecule catabolic process	13	698	0.923562	1	Gh_A03G183900(RMA1H1);Gh_A10G071000(PME51);Gh_A12G147100(PME7);Gh_D02G201100(RMA1H1);Gh_D05G141700(PMEU1);Gh_D06G199500(UPF2);Gh_D08G182300(UPF1);Gh_D09G182200(RPT3);Gh_D11G113300(Cht10);Gh_D11G288200(XRN4);Gh_D12G146500(PME7);MSTRG.26150(RPN9B);MSTRG.44974(ME1)
GO:0009886	post-embryonic morphogenesis	3	216	0.924161	1	Gh_A07G137700(MSH6);Gh_D05G308800(--);MSTRG.60375(--)
GO:0033043	regulation of organelle organization	2	160	0.924483	1	Gh_A06G094500(FAB1B);Gh_D11G288200(XRN4)
GO:0034220	ion transmembrane transport	4	270	0.925373	1	Gh_A07G002400(AKT1);Gh_A13G208800(CNGC5);Gh_D03G153400(CNGC15C);Gh_D13G211800(CNGC5)
GO:0048509	regulation of meristem development	3	217	0.925585	1	Gh_A06G015300(AATL1);Gh_A06G034200(SVP);Gh_D10G029200(HSL1)
GO:0032989	cellular component morphogenesis	8	472	0.929385	1	Gh_A03G054300(PUB13);Gh_A03G247800(PID);Gh_A07G002400(AKT1);Gh_A07G119500(SKD1);Gh_D10G029200(HSL1);Gh_D11G288200(XRN4);MSTRG.36972(PUB13);MSTRG.44974(ME1)
GO:1901657	glycosyl compound metabolic process	4	275	0.931557	1	Gh_A03G142000(HCF164);Gh_D09G069800(IIL1);MSTRG.8558(ABCG36);MSTRG.8560(ABCG35)
GO:0048646	anatomical structure formation involved in morphogenesis	2	165	0.932233	1	Gh_A07G137700(MSH6);MSTRG.60375(--)
GO:1901566	organonitrogen compound biosynthetic process	28	1372	0.932992	1	Gh_A02G074200(--);Gh_A03G191500(HEMC);Gh_A03G199200(ALD1);Gh_A05G109800(APT5);Gh_A05G239000(PPME1);Gh_A06G115800(CM2);Gh_A07G049700(ATP1);Gh_A08G122800(At1g55090);Gh_A08G205500(--);Gh_A08G284500(HEMH);Gh_A10G137500(ALS);Gh_A11G099400(pip);Gh_A12G291600(At1g18440);Gh_D05G100400(TIF3I1);Gh_D05G210700(APT1);Gh_D05G246800(--);Gh_D06G115300(CM2);Gh_D06G119700(PMA4);Gh_D06G199500(UPF2);Gh_D08G163700(--…
GO:0070918	production of small RNA involved in gene silencing by RNA	1	102	0.933464	1	Gh_D11G288200(XRN4)
GO:0043094	cellular metabolic compound salvage	3	224	0.934887	1	Gh_A05G109800(APT5);Gh_D05G210700(APT1);MSTRG.26150(RPN9B)
GO:0051726	regulation of cell cycle	2	167	0.935117	1	Gh_A10G150400(VAL2);Gh_D10G122700(VAL2)
GO:0031050	dsRNA fragmentation	1	104	0.936916	1	Gh_D11G288200(XRN4)
GO:0043331	response to dsRNA	1	104	0.936916	1	Gh_D11G288200(XRN4)
GO:0071359	cellular response to dsRNA	1	104	0.936916	1	Gh_D11G288200(XRN4)
GO:1901699	cellular response to nitrogen compound	1	104	0.936916	1	Gh_D11G288200(XRN4)
GO:0022622	root system development	3	226	0.937341	1	Gh_A07G002400(AKT1);Gh_D05G202700(CXE2);Gh_D07G229700(KIN10)
GO:0048364	root development	3	226	0.937341	1	Gh_A07G002400(AKT1);Gh_D05G202700(CXE2);Gh_D07G229700(KIN10)
GO:0007015	actin filament organization	2	169	0.937885	1	Gh_A07G002400(AKT1);Gh_D11G288200(XRN4)
GO:0015992	proton transport	2	169	0.937885	1	Gh_D06G119700(PMA4);Gh_D12G121600(KEA2)
GO:1901135	carbohydrate derivative metabolic process	13	717	0.93843	1	Gh_A03G054300(PUB13);Gh_A03G105000(APUM5);Gh_A03G142000(HCF164);Gh_A11G001000(PAP17);Gh_D01G083100(XYLT);Gh_D02G126100(APUM5);Gh_D06G119700(PMA4);Gh_D09G069800(IIL1);Gh_D11G113300(Cht10);Gh_D11G288200(XRN4);MSTRG.36972(PUB13);MSTRG.8558(ABCG36);MSTRG.8560(ABCG35)
GO:0098660	inorganic ion transmembrane transport	1	105	0.938574	1	Gh_A07G002400(AKT1)
GO:0098662	inorganic cation transmembrane transport	1	105	0.938574	1	Gh_A07G002400(AKT1)
GO:0051186	cofactor metabolic process	13	718	0.939139	1	Gh_A03G191500(HEMC);Gh_A07G049700(ATP1);Gh_A08G038500(KPHMT1);Gh_A08G122800(At1g55090);Gh_A08G140500(SAMS2);Gh_A08G284500(HEMH);Gh_A12G163800(PANK2);Gh_A12G291600(At1g18440);Gh_D07G169500(PANC);Gh_D08G275000(HEMH);Gh_D12G162000(PANK2);Gh_D12G244600(HMGS);Gh_D12G285500(At1g18440)
GO:1902410	mitotic cytokinetic process	2	170	0.939226	1	Gh_A03G210500(TRB1);Gh_D12G197700(VIP4)
GO:0051052	regulation of DNA metabolic process	1	106	0.940188	1	Gh_A07G137700(MSH6)
GO:0048513	animal organ development	6	386	0.940504	1	Gh_A03G191500(HEMC);Gh_A03G199200(ALD1);Gh_A07G137700(MSH6);Gh_A08G154500(WRKY22);Gh_D12G210500(ARF2A);MSTRG.60375(--)
GO:0009791	post-embryonic development	20	1036	0.940659	1	Gh_A02G153000(SEU);Gh_A03G247800(PID);Gh_A05G356500(ABCB20);Gh_A06G034200(SVP);Gh_A07G137700(MSH6);Gh_A08G055500(UGT80A2);Gh_A10G150400(VAL2);Gh_A13G194800(wdr48);Gh_D03G070000(SEU);Gh_D04G068800(ABCB20);Gh_D05G119500(BRIZ2);Gh_D05G159200(VOZ1);Gh_D05G308800(--);Gh_D07G229700(KIN10);Gh_D08G182300(UPF1);Gh_D10G122700(VAL2);Gh_D12G197700(VIP4);Gh_D12G210500(ARF2A);Gh_D13G197300(wdr48);MSTRG.60375(-…
GO:0042546	cell wall biogenesis	2	172	0.941827	1	Gh_D10G029200(HSL1);Gh_D13G064500(LCBK1)
GO:1902589	single-organism organelle organization	16	860	0.942561	1	Gh_A01G014600(HDA19);Gh_A03G232200(BHLH121);Gh_A05G213000(exgA);Gh_A07G002400(AKT1);Gh_A07G059300(BT1);Gh_A07G119500(SKD1);Gh_A09G175200(EXPA6);Gh_A13G194800(wdr48);Gh_D01G013800(HDA19);Gh_D01G232100(At1g65240);Gh_D02G243200(SHL);Gh_D05G230000(exgA);Gh_D10G029200(HSL1);Gh_D11G288200(XRN4);Gh_D12G128600(ATX3);Gh_D13G197300(wdr48)
GO:0010015	root morphogenesis	2	173	0.943088	1	Gh_A07G002400(AKT1);Gh_D05G202700(CXE2)
GO:0009266	response to temperature stimulus	3	232	0.9442	1	Gh_A05G356500(ABCB20);Gh_D04G068800(ABCB20);Gh_D12G197700(VIP4)
GO:0000281	mitotic cytokinesis	2	176	0.946715	1	Gh_A03G210500(TRB1);Gh_D12G197700(VIP4)
GO:0032506	cytokinetic process	2	176	0.946715	1	Gh_A03G210500(TRB1);Gh_D12G197700(VIP4)
GO:0006818	hydrogen transport	3	235	0.947362	1	Gh_A06G122500(AVPL2);Gh_D06G119700(PMA4);Gh_D12G121600(KEA2)
GO:0009658	chloroplast organization	2	177	0.947875	1	Gh_A07G049700(ATP1);Gh_D11G043100(CRL)
GO:0009933	meristem structural organization	2	177	0.947875	1	Gh_A07G002400(AKT1);Gh_D11G288200(XRN4)
GO:0048532	anatomical structure arrangement	2	177	0.947875	1	Gh_A07G002400(AKT1);Gh_D11G288200(XRN4)
GO:0061640	cytoskeleton-dependent cytokinesis	2	178	0.94901	1	Gh_A03G210500(TRB1);Gh_D12G197700(VIP4)
GO:0072521	purine-containing compound metabolic process	3	237	0.949377	1	Gh_A05G109800(APT5);Gh_D05G210700(APT1);Gh_D06G119700(PMA4)
GO:0006637	acyl-CoA metabolic process	1	113	0.950364	1	Gh_D12G244600(HMGS)
GO:0035383	thioester metabolic process	1	113	0.950364	1	Gh_D12G244600(HMGS)
GO:0048193	Golgi vesicle transport	1	113	0.950364	1	Gh_A07G119500(SKD1)
GO:0051301	cell division	3	239	0.951319	1	Gh_A03G210500(TRB1);Gh_D03G030200(SHR);Gh_D12G197700(VIP4)
GO:0009247	glycolipid biosynthetic process	1	114	0.95167	1	Gh_A11G001000(PAP17)
GO:0051239	regulation of multicellular organismal process	10	597	0.95222	1	Gh_A02G153000(SEU);Gh_A06G015300(AATL1);Gh_A06G034200(SVP);Gh_A10G150400(VAL2);Gh_D03G070000(SEU);Gh_D05G159200(VOZ1);Gh_D10G029200(HSL1);Gh_D10G122700(VAL2);Gh_D12G197700(VIP4);Gh_D12G210500(ARF2A)
GO:2000026	regulation of multicellular organismal development	10	597	0.95222	1	Gh_A02G153000(SEU);Gh_A06G015300(AATL1);Gh_A06G034200(SVP);Gh_A10G150400(VAL2);Gh_D03G070000(SEU);Gh_D05G159200(VOZ1);Gh_D10G029200(HSL1);Gh_D10G122700(VAL2);Gh_D12G197700(VIP4);Gh_D12G210500(ARF2A)
GO:0044711	single-organism biosynthetic process	38	1844	0.953131	1	Gh_A02G074200(--);Gh_A03G142000(HCF164);Gh_A03G191500(HEMC);Gh_A03G199200(ALD1);Gh_A05G026100(OPR3);Gh_A05G109800(APT5);Gh_A05G239000(PPME1);Gh_A06G115800(CM2);Gh_A07G049700(ATP1);Gh_A08G055500(UGT80A2);Gh_A08G122800(At1g55090);Gh_A09G169100(PAL);Gh_A10G137500(ALS);Gh_A11G001000(PAP17);Gh_A11G099400(pip);Gh_Contig00246G000700(GALS1);Gh_D02G225600(ISPH);Gh_D05G035400(OPR3);Gh_D05G117200(HST);Gh_D0…
GO:0006260	DNA replication	2	182	0.953321	1	Gh_A07G137700(MSH6);Gh_D08G176100(--)
GO:0016129	phytosteroid biosynthetic process	1	116	0.954178	1	Gh_D09G022800(HIPL1)
GO:0065008	regulation of biological quality	18	973	0.954879	1	Gh_A03G133600(GAD);Gh_A03G142000(HCF164);Gh_A03G247800(PID);Gh_A05G026100(OPR3);Gh_A05G090000(MON1);Gh_A05G177800(RBOHD);Gh_A10G017800(UBC24);Gh_A10G124000(GAE6);Gh_A11G134800(GOR);Gh_D03G030200(SHR);Gh_D05G035400(OPR3);Gh_D05G040700(CKX7);Gh_D05G117200(HST);Gh_D05G244800(At1g76760);Gh_D10G029200(HSL1);Gh_D13G212600(CIPK6);MSTRG.8558(ABCG36);MSTRG.8560(ABCG35)
GO:0009664	plant-type cell wall organization	1	117	0.955383	1	MSTRG.44974(ME1)
GO:0000278	mitotic cell cycle	3	244	0.955876	1	Gh_A03G210500(TRB1);Gh_D03G030200(SHR);Gh_D12G197700(VIP4)
GO:0000910	cytokinesis	2	186	0.957282	1	Gh_A03G210500(TRB1);Gh_D12G197700(VIP4)
GO:0098655	cation transmembrane transport	1	120	0.958812	1	Gh_A07G002400(AKT1)
GO:0000902	cell morphogenesis	6	410	0.959141	1	Gh_A03G247800(PID);Gh_A07G002400(AKT1);Gh_A07G119500(SKD1);Gh_D10G029200(HSL1);Gh_D11G288200(XRN4);MSTRG.44974(ME1)
GO:0043248	proteasome assembly	1	121	0.959895	1	MSTRG.26150(RPN9B)
GO:0030243	cellulose metabolic process	2	189	0.960039	1	Gh_A07G086900(UAM1);Gh_A12G206800(UPTG2)
GO:0019318	hexose metabolic process	4	306	0.960588	1	Gh_D07G229700(KIN10);Gh_D09G069800(IIL1);MSTRG.26150(RPN9B);MSTRG.44974(ME1)
GO:0040029	regulation of gene expression, epigenetic	2	190	0.96092	1	Gh_D08G182300(UPF1);Gh_D11G288200(XRN4)
GO:0006417	regulation of translation	1	122	0.96095	1	Gh_D05G100400(TIF3I1)
GO:0034248	regulation of cellular amide metabolic process	1	122	0.96095	1	Gh_D05G100400(TIF3I1)
GO:0006664	glycolipid metabolic process	1	123	0.961977	1	Gh_A11G001000(PAP17)
GO:0071396	cellular response to lipid	1	123	0.961977	1	Gh_D03G051300(ABR1)
GO:1903509	liposaccharide metabolic process	1	123	0.961977	1	Gh_A11G001000(PAP17)
GO:0016128	phytosteroid metabolic process	1	124	0.962978	1	Gh_D09G022800(HIPL1)
GO:0006511	ubiquitin-dependent protein catabolic process	1	125	0.963952	1	MSTRG.26150(RPN9B)
GO:1902679	negative regulation of RNA biosynthetic process	1	125	0.963952	1	Gh_A12G101900(SCAI)
GO:0090558	plant epidermis development	2	196	0.965826	1	Gh_A07G002400(AKT1);Gh_D05G202700(CXE2)
GO:0048523	negative regulation of cellular process	2	197	0.966584	1	Gh_A03G153600(RGS1);Gh_A12G101900(SCAI)
GO:0045934	negative regulation of nucleobase-containing compound metabolic process	1	128	0.966723	1	Gh_A12G101900(SCAI)
GO:0051253	negative regulation of RNA metabolic process	1	128	0.966723	1	Gh_A12G101900(SCAI)
GO:0010558	negative regulation of macromolecule biosynthetic process	1	129	0.967598	1	Gh_A12G101900(SCAI)
GO:0031327	negative regulation of cellular biosynthetic process	1	129	0.967598	1	Gh_A12G101900(SCAI)
GO:0015979	photosynthesis	1	130	0.968451	1	Gh_A11G247700(SIGA)
GO:0033993	response to lipid	1	131	0.969281	1	Gh_D03G051300(ABR1)
GO:0051172	negative regulation of nitrogen compound metabolic process	1	132	0.97009	1	Gh_A12G101900(SCAI)
GO:0044265	cellular macromolecule catabolic process	7	484	0.971349	1	Gh_A03G183900(RMA1H1);Gh_D02G201100(RMA1H1);Gh_D06G199500(UPF2);Gh_D08G182300(UPF1);Gh_D11G288200(XRN4);MSTRG.26150(RPN9B);MSTRG.44974(ME1)
GO:0044238	primary metabolic process	252	10473	0.97227	1	Gh_A01G014600(HDA19);Gh_A01G033200(CRPK1);Gh_A01G046200(LRR-RLK);Gh_A01G048800(GGH2);Gh_A01G071900(At4g27270);Gh_A01G073600(CRLK1);Gh_A01G084000(MAPKKK18);Gh_A01G106500(IRE1B);Gh_A01G201600(RLK7);Gh_A01G217600(FdGOGAT);Gh_A01G226800(MED27);Gh_A01G252600(At3g54130);Gh_A02G043700(ETR2);Gh_A02G046800(trc);Gh_A02G067100(At5g18500);Gh_A02G074200(--);Gh_A02G085700(At1g11050);Gh_A02G174500(TPPJ);Gh_A02G…
GO:0009887	organ morphogenesis	3	268	0.972703	1	Gh_A03G191500(HEMC);Gh_A07G137700(MSH6);MSTRG.60375(--)
GO:0005975	carbohydrate metabolic process	30	1564	0.973964	1	Gh_A01G252600(At3g54130);Gh_A02G174500(TPPJ);Gh_A03G054300(PUB13);Gh_A03G105000(APUM5);Gh_A03G210500(TRB1);Gh_A06G203500(IP5P10);Gh_A07G086900(UAM1);Gh_A10G071000(PME51);Gh_A12G147100(PME7);Gh_A12G206800(UPTG2);Gh_Contig00246G000700(GALS1);Gh_Contig00680G000600(SIS3);Gh_D01G083100(XYLT);Gh_D02G126100(APUM5);Gh_D03G037900(TPPJ);Gh_D03G179600(TPPF);Gh_D05G141700(PMEU1);Gh_D05G148900(MNS3);Gh_D05G21…
GO:0032268	regulation of cellular protein metabolic process	5	384	0.973979	1	Gh_A07G049700(ATP1);Gh_D05G100400(TIF3I1);MSTRG.30864(LECRK91);MSTRG.8558(ABCG36);MSTRG.8560(ABCG35)
GO:0051246	regulation of protein metabolic process	5	384	0.973979	1	Gh_A07G049700(ATP1);Gh_D05G100400(TIF3I1);MSTRG.30864(LECRK91);MSTRG.8558(ABCG36);MSTRG.8560(ABCG35)
GO:0006164	purine nucleotide biosynthetic process	1	138	0.974513	1	Gh_D06G119700(PMA4)
GO:0009152	purine ribonucleotide biosynthetic process	1	138	0.974513	1	Gh_D06G119700(PMA4)
GO:0009890	negative regulation of biosynthetic process	1	138	0.974513	1	Gh_A12G101900(SCAI)
GO:0016108	tetraterpenoid metabolic process	1	139	0.975184	1	Gh_D12G054400(ABA4)
GO:0046467	membrane lipid biosynthetic process	1	141	0.976474	1	Gh_A11G001000(PAP17)
GO:1903047	mitotic cell cycle process	2	214	0.977242	1	Gh_A03G210500(TRB1);Gh_D12G197700(VIP4)
GO:0006305	DNA alkylation	1	143	0.977696	1	Gh_D11G288200(XRN4)
GO:0050793	regulation of developmental process	10	654	0.978151	1	Gh_A02G153000(SEU);Gh_A06G015300(AATL1);Gh_A06G034200(SVP);Gh_A10G150400(VAL2);Gh_D03G070000(SEU);Gh_D05G159200(VOZ1);Gh_D10G029200(HSL1);Gh_D10G122700(VAL2);Gh_D12G197700(VIP4);Gh_D12G210500(ARF2A)
GO:0044271	cellular nitrogen compound biosynthetic process	33	1720	0.979171	1	Gh_A01G014600(HDA19);Gh_A01G071900(At4g27270);Gh_A03G191500(HEMC);Gh_A05G109800(APT5);Gh_A07G049700(ATP1);Gh_A08G122800(At1g55090);Gh_A08G205500(--);Gh_A08G284500(HEMH);Gh_A09G237000(TFIIS);Gh_A10G150400(VAL2);Gh_A11G001000(PAP17);Gh_A11G247700(SIGA);Gh_A12G101900(SCAI);Gh_A12G279400(WRKY27);Gh_A12G291600(At1g18440);Gh_D01G013800(HDA19);Gh_D01G102200(PP2C27);Gh_D05G100400(TIF3I1);Gh_D05G159200(VO…
GO:0006304	DNA modification	1	147	0.979954	1	Gh_D11G288200(XRN4)
GO:1901659	glycosyl compound biosynthetic process	2	221	0.980599	1	Gh_A03G142000(HCF164);Gh_D09G069800(IIL1)
GO:0046496	nicotinamide nucleotide metabolic process	2	224	0.981887	1	Gh_A03G191500(HEMC);Gh_A08G122800(At1g55090)
GO:0051273	beta-glucan metabolic process	2	224	0.981887	1	Gh_A07G086900(UAM1);Gh_A12G206800(UPTG2)
GO:0019362	pyridine nucleotide metabolic process	2	227	0.983091	1	Gh_A03G191500(HEMC);Gh_A08G122800(At1g55090)
GO:0009150	purine ribonucleotide metabolic process	1	155	0.983809	1	Gh_D06G119700(PMA4)
GO:0009892	negative regulation of metabolic process	7	521	0.98417	1	Gh_A10G071000(PME51);Gh_A12G101900(SCAI);Gh_A12G147100(PME7);Gh_D05G141700(PMEU1);Gh_D08G182300(UPF1);Gh_D11G288200(XRN4);Gh_D12G146500(PME7)
GO:0005982	starch metabolic process	2	230	0.984218	1	Gh_D05G308800(--);Gh_D09G069800(IIL1)
GO:0016570	histone modification	4	355	0.984292	1	Gh_A01G014600(HDA19);Gh_A07G059300(BT1);Gh_D01G013800(HDA19);Gh_D12G128600(ATX3)
GO:0007017	microtubule-based process	2	231	0.984577	1	Gh_A09G175200(EXPA6);Gh_D10G029200(HSL1)
GO:0016569	covalent chromatin modification	4	356	0.984593	1	Gh_A01G014600(HDA19);Gh_A07G059300(BT1);Gh_D01G013800(HDA19);Gh_D12G128600(ATX3)
GO:0072524	pyridine-containing compound metabolic process	2	237	0.98657	1	Gh_A03G191500(HEMC);Gh_A08G122800(At1g55090)
GO:0048519	negative regulation of biological process	8	586	0.986983	1	Gh_A03G153600(RGS1);Gh_A10G071000(PME51);Gh_A12G101900(SCAI);Gh_A12G147100(PME7);Gh_D05G141700(PMEU1);Gh_D08G182300(UPF1);Gh_D11G288200(XRN4);Gh_D12G146500(PME7)
GO:0009260	ribonucleotide biosynthetic process	1	165	0.987604	1	Gh_D06G119700(PMA4)
GO:0046390	ribose phosphate biosynthetic process	1	165	0.987604	1	Gh_D06G119700(PMA4)
GO:0031324	negative regulation of cellular metabolic process	1	167	0.988249	1	Gh_A12G101900(SCAI)
GO:0035966	response to topologically incorrect protein	1	167	0.988249	1	MSTRG.26150(RPN9B)
GO:0006325	chromatin organization	7	545	0.989377	1	Gh_A01G014600(HDA19);Gh_A03G210500(TRB1);Gh_A05G374700(At5g39410);Gh_A07G059300(BT1);Gh_D01G013800(HDA19);Gh_D02G243200(SHL);Gh_D12G128600(ATX3)
GO:0006733	oxidoreduction coenzyme metabolic process	2	251	0.990296	1	Gh_A03G191500(HEMC);Gh_A08G122800(At1g55090)
GO:0006518	peptide metabolic process	4	384	0.991095	1	Gh_A03G193600(OXP1);Gh_A08G205500(--);Gh_D05G100400(TIF3I1);MSTRG.42485(GOS2)
GO:0016568	chromatin modification	4	385	0.99127	1	Gh_A01G014600(HDA19);Gh_A07G059300(BT1);Gh_D01G013800(HDA19);Gh_D12G128600(ATX3)
GO:0007049	cell cycle	8	612	0.991454	1	Gh_A03G210500(TRB1);Gh_A07G137700(MSH6);Gh_A10G150400(VAL2);Gh_D03G030200(SHR);Gh_D06G199500(UPF2);Gh_D10G122700(VAL2);Gh_D11G288200(XRN4);Gh_D12G197700(VIP4)
GO:0018205	peptidyl-lysine modification	2	259	0.99195	1	Gh_A06G094500(FAB1B);Gh_D13G064500(LCBK1)
GO:0009259	ribonucleotide metabolic process	1	182	0.992129	1	Gh_D06G119700(PMA4)
GO:0019693	ribose phosphate metabolic process	1	182	0.992129	1	Gh_D06G119700(PMA4)
GO:0019941	modification-dependent protein catabolic process	3	328	0.992197	1	Gh_A03G183900(RMA1H1);Gh_D02G201100(RMA1H1);MSTRG.26150(RPN9B)
GO:0043632	modification-dependent macromolecule catabolic process	3	328	0.992197	1	Gh_A03G183900(RMA1H1);Gh_D02G201100(RMA1H1);MSTRG.26150(RPN9B)
GO:0051128	regulation of cellular component organization	2	261	0.992318	1	Gh_A06G094500(FAB1B);Gh_D11G288200(XRN4)
GO:0048285	organelle fission	1	183	0.992337	1	Gh_D11G043100(CRL)
GO:0006163	purine nucleotide metabolic process	1	184	0.992539	1	Gh_D06G119700(PMA4)
GO:0009639	response to red or far red light	3	332	0.992838	1	Gh_A03G247800(PID);Gh_A05G172000(BBX21);Gh_D05G189200(BBX21)
GO:0051603	proteolysis involved in cellular protein catabolic process	4	402	0.993785	1	Gh_A03G183900(RMA1H1);Gh_D02G201100(RMA1H1);MSTRG.26150(RPN9B);MSTRG.44974(ME1)
GO:0044262	cellular carbohydrate metabolic process	8	634	0.994066	1	Gh_A02G174500(TPPJ);Gh_A07G086900(UAM1);Gh_A12G206800(UPTG2);Gh_D03G037900(TPPJ);Gh_D03G179600(TPPF);Gh_D05G308800(--);Gh_D09G069800(IIL1);Gh_D09G092300(PDAT1)
GO:0005976	polysaccharide metabolic process	14	946	0.994079	1	Gh_A03G210500(TRB1);Gh_A07G086900(UAM1);Gh_A10G071000(PME51);Gh_A12G147100(PME7);Gh_A12G206800(UPTG2);Gh_Contig00246G000700(GALS1);Gh_Contig00680G000600(SIS3);Gh_D05G141700(PMEU1);Gh_D05G308800(--);Gh_D09G069800(IIL1);Gh_D10G029200(HSL1);Gh_D11G288200(XRN4);Gh_D12G146500(PME7);Gh_D13G064500(LCBK1)
GO:0071669	plant-type cell wall organization or biogenesis	1	196	0.994587	1	MSTRG.44974(ME1)
GO:0048507	meristem development	5	472	0.994847	1	Gh_A06G015300(AATL1);Gh_A06G034200(SVP);Gh_A07G002400(AKT1);Gh_D10G029200(HSL1);Gh_D11G288200(XRN4)
GO:0051276	chromosome organization	8	645	0.99507	1	Gh_A01G014600(HDA19);Gh_A03G210500(TRB1);Gh_A05G374700(At5g39410);Gh_A07G059300(BT1);Gh_D01G013800(HDA19);Gh_D02G243200(SHL);Gh_D11G288200(XRN4);Gh_D12G128600(ATX3)
GO:0006399	tRNA metabolic process	1	203	0.995512	1	Gh_D03G026400(DUS1L)
GO:0010605	negative regulation of macromolecule metabolic process	3	354	0.995549	1	Gh_A12G101900(SCAI);Gh_D08G182300(UPF1);Gh_D11G288200(XRN4)
GO:0018193	peptidyl-amino acid modification	2	286	0.99574	1	Gh_A06G094500(FAB1B);Gh_D13G064500(LCBK1)
GO:0006091	generation of precursor metabolites and energy	4	421	0.995773	1	Gh_A03G191500(HEMC);Gh_A03G201400(AOMI);Gh_A07G049700(ATP1);Gh_A08G009200(FD3)
GO:0046165	alcohol biosynthetic process	1	206	0.995858	1	Gh_D09G022800(HIPL1)
GO:0003002	regionalization	1	207	0.995967	1	Gh_D03G030200(SHR)
GO:0048856	anatomical structure development	33	1884	0.996134	1	Gh_A02G153000(SEU);Gh_A03G054300(PUB13);Gh_A03G191500(HEMC);Gh_A03G199200(ALD1);Gh_A03G203300(RIBA1);Gh_A03G247800(PID);Gh_A05G356500(ABCB20);Gh_A06G015300(AATL1);Gh_A06G034200(SVP);Gh_A06G094500(FAB1B);Gh_A07G002400(AKT1);Gh_A07G119500(SKD1);Gh_A07G137700(MSH6);Gh_A08G154500(WRKY22);Gh_A10G150400(VAL2);Gh_D02G220800(RIBA1);Gh_D02G243200(SHL);Gh_D03G030200(SHR);Gh_D03G070000(SEU);Gh_D04G068800(AB…
GO:0030163	protein catabolic process	4	427	0.996261	1	Gh_A03G183900(RMA1H1);Gh_D02G201100(RMA1H1);MSTRG.26150(RPN9B);MSTRG.44974(ME1)
GO:0044257	cellular protein catabolic process	4	427	0.996261	1	Gh_A03G183900(RMA1H1);Gh_D02G201100(RMA1H1);MSTRG.26150(RPN9B);MSTRG.44974(ME1)
GO:0006739	NADP metabolic process	1	211	0.996377	1	Gh_A03G191500(HEMC)
GO:0009165	nucleotide biosynthetic process	2	296	0.996641	1	Gh_A08G122800(At1g55090);Gh_D06G119700(PMA4)
GO:0006412	translation	3	367	0.996651	1	Gh_A08G205500(--);Gh_D05G100400(TIF3I1);MSTRG.42485(GOS2)
GO:1901617	organic hydroxy compound biosynthetic process	1	214	0.996657	1	Gh_D09G022800(HIPL1)
GO:0003006	developmental process involved in reproduction	20	1285	0.996698	1	Gh_A01G201600(RLK7);Gh_A02G153000(SEU);Gh_A03G247800(PID);Gh_A05G356500(ABCB20);Gh_A06G034200(SVP);Gh_A06G094500(FAB1B);Gh_A07G137700(MSH6);Gh_A10G150400(VAL2);Gh_A11G134800(GOR);Gh_A13G185200(EDA30);Gh_D03G070000(SEU);Gh_D04G068800(ABCB20);Gh_D07G169500(PANC);Gh_D08G182300(UPF1);Gh_D10G029200(HSL1);Gh_D10G122700(VAL2);Gh_D12G197700(VIP4);Gh_D12G210500(ARF2A);Gh_D13G064500(LCBK1);MSTRG.60375(--)
GO:0043043	peptide biosynthetic process	3	369	0.996795	1	Gh_A08G205500(--);Gh_D05G100400(TIF3I1);MSTRG.42485(GOS2)
GO:0090407	organophosphate biosynthetic process	5	497	0.996826	1	Gh_A08G122800(At1g55090);Gh_D02G225600(ISPH);Gh_D06G119700(PMA4);Gh_D07G241400(Creg1);Gh_D12G080500(PI4KB1)
GO:0016458	gene silencing	2	301	0.997019	1	Gh_D08G182300(UPF1);Gh_D11G288200(XRN4)
GO:0006090	pyruvate metabolic process	6	563	0.997184	1	Gh_A03G191500(HEMC);Gh_A13G066100(At4g26390);Gh_D02G243200(SHL);Gh_D05G308800(--);Gh_D09G069800(IIL1);MSTRG.26150(RPN9B)
GO:0043603	cellular amide metabolic process	4	445	0.997422	1	Gh_A03G193600(OXP1);Gh_A08G205500(--);Gh_D05G100400(TIF3I1);MSTRG.42485(GOS2)
GO:0010629	negative regulation of gene expression	2	313	0.997763	1	Gh_D08G182300(UPF1);Gh_D11G288200(XRN4)
GO:0045229	external encapsulating structure organization	8	691	0.997773	1	Gh_A07G002400(AKT1);Gh_A09G175200(EXPA6);Gh_A10G071000(PME51);Gh_A12G147100(PME7);Gh_D05G141700(PMEU1);Gh_D10G029200(HSL1);Gh_D12G146500(PME7);MSTRG.44974(ME1)
GO:0016571	histone methylation	1	236	0.998145	1	Gh_D12G128600(ATX3)
GO:1901293	nucleoside phosphate biosynthetic process	2	321	0.998154	1	Gh_A08G122800(At1g55090);Gh_D06G119700(PMA4)
GO:0043604	amide biosynthetic process	3	394	0.998158	1	Gh_A08G205500(--);Gh_D05G100400(TIF3I1);MSTRG.42485(GOS2)
GO:0055114	oxidation-reduction process	1	237	0.998194	1	Gh_A03G201400(AOMI)
GO:0016072	rRNA metabolic process	2	324	0.998283	1	Gh_A03G191500(HEMC);Gh_A07G049700(ATP1)
GO:0048229	gametophyte development	1	240	0.998334	1	Gh_A06G094500(FAB1B)
GO:0022414	reproductive process	21	1390	0.998438	1	Gh_A01G201600(RLK7);Gh_A02G153000(SEU);Gh_A03G247800(PID);Gh_A05G356500(ABCB20);Gh_A06G034200(SVP);Gh_A06G094500(FAB1B);Gh_A07G137700(MSH6);Gh_A10G150400(VAL2);Gh_A11G134800(GOR);Gh_A13G185200(EDA30);Gh_D03G070000(SEU);Gh_D04G068800(ABCB20);Gh_D07G169500(PANC);Gh_D07G229700(KIN10);Gh_D08G182300(UPF1);Gh_D10G029200(HSL1);Gh_D10G122700(VAL2);Gh_D12G197700(VIP4);Gh_D12G210500(ARF2A);Gh_D13G064500(LC…
GO:0006479	protein methylation	1	244	0.998503	1	Gh_D12G128600(ATX3)
GO:0044767	single-organism developmental process	42	2382	0.998521	1	Gh_A01G014600(HDA19);Gh_A02G153000(SEU);Gh_A03G054300(PUB13);Gh_A03G191500(HEMC);Gh_A03G199200(ALD1);Gh_A03G203300(RIBA1);Gh_A03G247800(PID);Gh_A05G356500(ABCB20);Gh_A06G015300(AATL1);Gh_A06G034200(SVP);Gh_A06G094500(FAB1B);Gh_A07G002400(AKT1);Gh_A07G119500(SKD1);Gh_A07G137700(MSH6);Gh_A08G055500(UGT80A2);Gh_A08G154500(WRKY22);Gh_A10G150400(VAL2);Gh_A13G194800(wdr48);Gh_D01G013800(HDA19);Gh_D02G2…
GO:0061024	membrane organization	3	406	0.998591	1	Gh_A07G049700(ATP1);Gh_A10G021000(SYP61);MSTRG.42485(GOS2)
GO:0000003	reproduction	21	1407	0.998762	1	Gh_A01G201600(RLK7);Gh_A02G153000(SEU);Gh_A03G247800(PID);Gh_A05G356500(ABCB20);Gh_A06G034200(SVP);Gh_A06G094500(FAB1B);Gh_A07G137700(MSH6);Gh_A10G150400(VAL2);Gh_A11G134800(GOR);Gh_A13G185200(EDA30);Gh_D03G070000(SEU);Gh_D04G068800(ABCB20);Gh_D07G169500(PANC);Gh_D07G229700(KIN10);Gh_D08G182300(UPF1);Gh_D10G029200(HSL1);Gh_D10G122700(VAL2);Gh_D12G197700(VIP4);Gh_D12G210500(ARF2A);Gh_D13G064500(LC…
GO:0006396	RNA processing	4	484	0.998865	1	Gh_A01G106500(IRE1B);Gh_A05G239000(PPME1);Gh_A09G014900(PTB);Gh_D11G288200(XRN4)
GO:0008213	protein alkylation	1	256	0.998915	1	Gh_D12G128600(ATX3)
GO:0007275	multicellular organism development	31	1909	0.999031	1	Gh_A01G014600(HDA19);Gh_A02G153000(SEU);Gh_A03G191500(HEMC);Gh_A03G199200(ALD1);Gh_A03G247800(PID);Gh_A05G356500(ABCB20);Gh_A06G015300(AATL1);Gh_A06G034200(SVP);Gh_A06G094500(FAB1B);Gh_A07G002400(AKT1);Gh_A07G137700(MSH6);Gh_A08G055500(UGT80A2);Gh_A08G154500(WRKY22);Gh_A10G150400(VAL2);Gh_A13G194800(wdr48);Gh_D01G013800(HDA19);Gh_D03G030200(SHR);Gh_D03G070000(SEU);Gh_D04G068800(ABCB20);Gh_D05G119…
GO:0006807	nitrogen compound metabolic process	88	4454	0.999182	1	Gh_A01G014600(HDA19);Gh_A01G048800(GGH2);Gh_A01G071900(At4g27270);Gh_A01G106500(IRE1B);Gh_A01G217600(FdGOGAT);Gh_A01G226800(MED27);Gh_A02G051100(SLAH3);Gh_A02G074200(--);Gh_A03G077300(GDH2);Gh_A03G133600(GAD);Gh_A03G191500(HEMC);Gh_A03G193600(OXP1);Gh_A03G199200(ALD1);Gh_A03G203300(RIBA1);Gh_A05G026100(OPR3);Gh_A05G109800(APT5);Gh_A05G239000(PPME1);Gh_A05G244500(--);Gh_A06G115800(CM2);Gh_A06G2035…
GO:0009657	plastid organization	3	432	0.999217	1	Gh_A07G049700(ATP1);Gh_A11G134800(GOR);Gh_D11G043100(CRL)
GO:0022402	cell cycle process	3	435	0.999269	1	Gh_A03G210500(TRB1);Gh_D11G288200(XRN4);Gh_D12G197700(VIP4)
GO:0007389	pattern specification process	1	271	0.999275	1	Gh_D03G030200(SHR)
GO:0009668	plastid membrane organization	1	273	0.999313	1	Gh_A07G049700(ATP1)
GO:0006073	cellular glucan metabolic process	4	514	0.999403	1	Gh_A07G086900(UAM1);Gh_A12G206800(UPTG2);Gh_D05G308800(--);Gh_D09G069800(IIL1)
GO:0016070	RNA metabolic process	30	1905	0.999441	1	Gh_A01G014600(HDA19);Gh_A01G071900(At4g27270);Gh_A01G106500(IRE1B);Gh_A03G191500(HEMC);Gh_A05G239000(PPME1);Gh_A07G049700(ATP1);Gh_A08G205500(--);Gh_A09G014900(PTB);Gh_A09G237000(TFIIS);Gh_A10G150400(VAL2);Gh_A11G001000(PAP17);Gh_A11G247700(SIGA);Gh_A12G101900(SCAI);Gh_A12G279400(WRKY27);Gh_D01G013800(HDA19);Gh_D01G102200(PP2C27);Gh_D03G026400(DUS1L);Gh_D05G159200(VOZ1);Gh_D05G308800(--);Gh_D06G1…
GO:0044264	cellular polysaccharide metabolic process	4	525	0.99953	1	Gh_A07G086900(UAM1);Gh_A12G206800(UPTG2);Gh_D05G308800(--);Gh_D09G069800(IIL1)
GO:0006461	protein complex assembly	5	597	0.99958	1	Gh_A03G142000(HCF164);Gh_A07G049700(ATP1);Gh_A12G254800(At5g41330);MSTRG.26150(RPN9B);MSTRG.44974(ME1)
GO:0044707	single-multicellular organism process	35	2166	0.999582	1	Gh_A01G014600(HDA19);Gh_A02G153000(SEU);Gh_A03G191500(HEMC);Gh_A03G199200(ALD1);Gh_A03G247800(PID);Gh_A05G356500(ABCB20);Gh_A06G015300(AATL1);Gh_A06G034200(SVP);Gh_A06G094500(FAB1B);Gh_A07G002400(AKT1);Gh_A07G137700(MSH6);Gh_A08G055500(UGT80A2);Gh_A08G154500(WRKY22);Gh_A09G014900(PTB);Gh_A10G150400(VAL2);Gh_A13G194800(wdr48);Gh_D01G013800(HDA19);Gh_D02G243200(SHL);Gh_D03G030200(SHR);Gh_D03G070000…
GO:0006259	DNA metabolic process	6	663	0.999597	1	Gh_A05G244500(--);Gh_A07G137700(MSH6);Gh_A10G017800(UBC24);Gh_A13G070800(phnPP);Gh_D08G176100(--);Gh_D11G288200(XRN4)
GO:0070271	protein complex biogenesis	5	599	0.999597	1	Gh_A03G142000(HCF164);Gh_A07G049700(ATP1);Gh_A12G254800(At5g41330);MSTRG.26150(RPN9B);MSTRG.44974(ME1)
GO:0043414	macromolecule methylation	1	294	0.999609	1	Gh_D12G128600(ATX3)
GO:1901360	organic cyclic compound metabolic process	74	3933	0.999622	1	Gh_A01G014600(HDA19);Gh_A01G033200(CRPK1);Gh_A01G071900(At4g27270);Gh_A01G106500(IRE1B);Gh_A01G226800(MED27);Gh_A01G256700(AMT2);Gh_A03G077300(GDH2);Gh_A03G191500(HEMC);Gh_A03G203300(RIBA1);Gh_A04G114200(AMT2);Gh_A05G026100(OPR3);Gh_A05G106800(WRKY40);Gh_A05G109800(APT5);Gh_A05G239000(PPME1);Gh_A05G244500(--);Gh_A06G203500(IP5P10);Gh_A06G212900(WRKY40);Gh_A07G049700(ATP1);Gh_A07G137700(MSH6);Gh_A…
GO:0009653	anatomical structure morphogenesis	14	1129	0.99964	1	Gh_A03G054300(PUB13);Gh_A03G191500(HEMC);Gh_A03G247800(PID);Gh_A06G094500(FAB1B);Gh_A07G002400(AKT1);Gh_A07G119500(SKD1);Gh_A07G137700(MSH6);Gh_D05G202700(CXE2);Gh_D05G308800(--);Gh_D10G029200(HSL1);Gh_D11G288200(XRN4);MSTRG.36972(PUB13);MSTRG.44974(ME1);MSTRG.60375(--)
GO:0032501	multicellular organismal process	35	2180	0.99965	1	Gh_A01G014600(HDA19);Gh_A02G153000(SEU);Gh_A03G191500(HEMC);Gh_A03G199200(ALD1);Gh_A03G247800(PID);Gh_A05G356500(ABCB20);Gh_A06G015300(AATL1);Gh_A06G034200(SVP);Gh_A06G094500(FAB1B);Gh_A07G002400(AKT1);Gh_A07G137700(MSH6);Gh_A08G055500(UGT80A2);Gh_A08G154500(WRKY22);Gh_A09G014900(PTB);Gh_A10G150400(VAL2);Gh_A13G194800(wdr48);Gh_D01G013800(HDA19);Gh_D02G243200(SHL);Gh_D03G030200(SHR);Gh_D03G070000…
GO:0006508	proteolysis	5	608	0.999666	1	Gh_A03G183900(RMA1H1);Gh_D02G201100(RMA1H1);MSTRG.20867(PRP8A);MSTRG.26150(RPN9B);MSTRG.44974(ME1)
GO:0032259	methylation	1	300	0.999667	1	Gh_D12G128600(ATX3)
GO:0006725	cellular aromatic compound metabolic process	70	3779	0.999694	1	Gh_A01G014600(HDA19);Gh_A01G033200(CRPK1);Gh_A01G071900(At4g27270);Gh_A01G106500(IRE1B);Gh_A01G226800(MED27);Gh_A01G256700(AMT2);Gh_A03G077300(GDH2);Gh_A03G191500(HEMC);Gh_A04G114200(AMT2);Gh_A05G026100(OPR3);Gh_A05G106800(WRKY40);Gh_A05G109800(APT5);Gh_A05G239000(PPME1);Gh_A05G244500(--);Gh_A06G203500(IP5P10);Gh_A06G212900(WRKY40);Gh_A07G049700(ATP1);Gh_A07G137700(MSH6);Gh_A08G122800(At1g55090);…
GO:0044802	single-organism membrane organization	1	306	0.999717	1	Gh_A07G049700(ATP1)
GO:0034660	ncRNA metabolic process	4	551	0.999734	1	Gh_A03G191500(HEMC);Gh_A07G049700(ATP1);Gh_D03G026400(DUS1L);Gh_D11G288200(XRN4)
GO:0044042	glucan metabolic process	4	562	0.999791	1	Gh_A07G086900(UAM1);Gh_A12G206800(UPTG2);Gh_D05G308800(--);Gh_D09G069800(IIL1)
GO:0071822	protein complex subunit organization	8	823	0.999804	1	Gh_A03G142000(HCF164);Gh_A03G210500(TRB1);Gh_A07G002400(AKT1);Gh_A07G049700(ATP1);Gh_A12G254800(At5g41330);Gh_D11G288200(XRN4);MSTRG.26150(RPN9B);MSTRG.44974(ME1)
GO:0009888	tissue development	6	702	0.999817	1	Gh_A06G015300(AATL1);Gh_A06G034200(SVP);Gh_A07G002400(AKT1);Gh_D05G202700(CXE2);Gh_D10G029200(HSL1);Gh_D11G288200(XRN4)
GO:0065003	macromolecular complex assembly	5	649	0.99986	1	Gh_A03G142000(HCF164);Gh_A07G049700(ATP1);Gh_A12G254800(At5g41330);MSTRG.26150(RPN9B);MSTRG.44974(ME1)
GO:0043623	cellular protein complex assembly	3	529	0.999917	1	Gh_A03G142000(HCF164);Gh_A07G049700(ATP1);MSTRG.26150(RPN9B)
GO:0032502	developmental process	47	2900	0.99995	1	Gh_A01G014600(HDA19);Gh_A01G201600(RLK7);Gh_A02G153000(SEU);Gh_A03G054300(PUB13);Gh_A03G191500(HEMC);Gh_A03G199200(ALD1);Gh_A03G203300(RIBA1);Gh_A03G247800(PID);Gh_A05G356500(ABCB20);Gh_A06G015300(AATL1);Gh_A06G034200(SVP);Gh_A06G094500(FAB1B);Gh_A07G002400(AKT1);Gh_A07G119500(SKD1);Gh_A07G137700(MSH6);Gh_A08G055500(UGT80A2);Gh_A08G154500(WRKY22);Gh_A10G150400(VAL2);Gh_A11G134800(GOR);Gh_A13G1852…
GO:0034622	cellular macromolecular complex assembly	3	557	0.999957	1	Gh_A03G142000(HCF164);Gh_A07G049700(ATP1);MSTRG.26150(RPN9B)
GO:0055086	nucleobase-containing small molecule metabolic process	6	790	0.999971	1	Gh_A03G191500(HEMC);Gh_A05G109800(APT5);Gh_A08G122800(At1g55090);Gh_D04G212300(NUDT25);Gh_D05G210700(APT1);Gh_D06G119700(PMA4)
GO:0019637	organophosphate metabolic process	11	1110	0.999974	1	Gh_A03G191500(HEMC);Gh_A06G094500(FAB1B);Gh_A06G203500(IP5P10);Gh_A08G122800(At1g55090);Gh_D02G225600(ISPH);Gh_D04G212300(NUDT25);Gh_D06G119700(PMA4);Gh_D07G241400(Creg1);Gh_D09G134300(LPAT2);Gh_D10G023000(AHL);Gh_D12G080500(PI4KB1)
GO:0009117	nucleotide metabolic process	4	671	0.999982	1	Gh_A03G191500(HEMC);Gh_A08G122800(At1g55090);Gh_D04G212300(NUDT25);Gh_D06G119700(PMA4)
GO:0043933	macromolecular complex subunit organization	14	1314	0.999985	1	Gh_A01G014600(HDA19);Gh_A03G142000(HCF164);Gh_A03G210500(TRB1);Gh_A05G374700(At5g39410);Gh_A07G002400(AKT1);Gh_A07G049700(ATP1);Gh_A07G059300(BT1);Gh_A12G254800(At5g41330);Gh_D01G013800(HDA19);Gh_D02G243200(SHL);Gh_D11G288200(XRN4);Gh_D12G128600(ATX3);MSTRG.26150(RPN9B);MSTRG.44974(ME1)
GO:0022607	cellular component assembly	5	769	0.99999	1	Gh_A03G142000(HCF164);Gh_A07G049700(ATP1);Gh_A12G254800(At5g41330);MSTRG.26150(RPN9B);MSTRG.44974(ME1)
GO:0006753	nucleoside phosphate metabolic process	4	708	0.999992	1	Gh_A03G191500(HEMC);Gh_A08G122800(At1g55090);Gh_D04G212300(NUDT25);Gh_D06G119700(PMA4)
GO:0090304	nucleic acid metabolic process	36	2520	0.999993	1	Gh_A01G014600(HDA19);Gh_A01G071900(At4g27270);Gh_A01G106500(IRE1B);Gh_A03G191500(HEMC);Gh_A05G239000(PPME1);Gh_A05G244500(--);Gh_A06G203500(IP5P10);Gh_A07G049700(ATP1);Gh_A07G137700(MSH6);Gh_A08G205500(--);Gh_A09G014900(PTB);Gh_A09G237000(TFIIS);Gh_A10G017800(UBC24);Gh_A10G150400(VAL2);Gh_A11G001000(PAP17);Gh_A11G247700(SIGA);Gh_A12G101900(SCAI);Gh_A12G279400(WRKY27);Gh_A13G070800(phnPP);Gh_D01G0…
GO:0006996	organelle organization	26	2043	0.999996	1	Gh_A01G014600(HDA19);Gh_A03G210500(TRB1);Gh_A03G232200(BHLH121);Gh_A05G213000(exgA);Gh_A05G374700(At5g39410);Gh_A06G094500(FAB1B);Gh_A07G002400(AKT1);Gh_A07G049700(ATP1);Gh_A07G059300(BT1);Gh_A07G119500(SKD1);Gh_A09G175200(EXPA6);Gh_A11G134800(GOR);Gh_A13G185200(EDA30);Gh_A13G194800(wdr48);Gh_D01G013800(HDA19);Gh_D01G232100(At1g65240);Gh_D02G243200(SHL);Gh_D05G000900(PURA1);Gh_D05G230000(exgA);Gh…
GO:0034641	cellular nitrogen compound metabolic process	57	3709	0.999999	1	Gh_A01G014600(HDA19);Gh_A01G071900(At4g27270);Gh_A01G106500(IRE1B);Gh_A03G077300(GDH2);Gh_A03G191500(HEMC);Gh_A03G193600(OXP1);Gh_A03G203300(RIBA1);Gh_A05G026100(OPR3);Gh_A05G109800(APT5);Gh_A05G239000(PPME1);Gh_A05G244500(--);Gh_A06G203500(IP5P10);Gh_A07G049700(ATP1);Gh_A07G137700(MSH6);Gh_A08G122800(At1g55090);Gh_A08G165800(PAO1);Gh_A08G205500(--);Gh_A08G284500(HEMH);Gh_A09G014900(PTB);Gh_A09G2…
GO:0044085	cellular component biogenesis	8	1117	1	1	Gh_A03G142000(HCF164);Gh_A07G049700(ATP1);Gh_A12G254800(At5g41330);Gh_Contig00246G000700(GALS1);Gh_D10G029200(HSL1);Gh_D13G064500(LCBK1);MSTRG.26150(RPN9B);MSTRG.44974(ME1)
GO:0046483	heterocycle metabolic process	53	3544	1	1	Gh_A01G014600(HDA19);Gh_A01G071900(At4g27270);Gh_A01G106500(IRE1B);Gh_A01G132400(HEMA1);Gh_A03G191500(HEMC);Gh_A03G203300(RIBA1);Gh_A05G026100(OPR3);Gh_A05G109800(APT5);Gh_A05G239000(PPME1);Gh_A05G244500(--);Gh_A06G203500(IP5P10);Gh_A07G049700(ATP1);Gh_A07G137700(MSH6);Gh_A08G122800(At1g55090);Gh_A08G205500(--);Gh_A08G284500(HEMH);Gh_A09G014900(PTB);Gh_A09G237000(TFIIS);Gh_A10G017800(UBC24);Gh_A1…
GO:0006139	nucleobase-containing compound metabolic process	41	3152	1	1	Gh_A01G014600(HDA19);Gh_A01G071900(At4g27270);Gh_A01G106500(IRE1B);Gh_A03G191500(HEMC);Gh_A05G109800(APT5);Gh_A05G239000(PPME1);Gh_A05G244500(--);Gh_A06G203500(IP5P10);Gh_A07G049700(ATP1);Gh_A07G137700(MSH6);Gh_A08G122800(At1g55090);Gh_A08G205500(--);Gh_A09G014900(PTB);Gh_A09G237000(TFIIS);Gh_A10G017800(UBC24);Gh_A10G150400(VAL2);Gh_A11G001000(PAP17);Gh_A11G247700(SIGA);Gh_A12G101900(SCAI);Gh_A12…
GO:0016043	cellular component organization	37	3231	1	1	Gh_A01G014600(HDA19);Gh_A03G054300(PUB13);Gh_A03G142000(HCF164);Gh_A03G210500(TRB1);Gh_A03G232200(BHLH121);Gh_A03G247800(PID);Gh_A05G213000(exgA);Gh_A05G374700(At5g39410);Gh_A06G094500(FAB1B);Gh_A07G002400(AKT1);Gh_A07G049700(ATP1);Gh_A07G059300(BT1);Gh_A07G119500(SKD1);Gh_A09G175200(EXPA6);Gh_A10G021000(SYP61);Gh_A10G071000(PME51);Gh_A11G134800(GOR);Gh_A12G147100(PME7);Gh_A12G254800(At5g41330);G…
GO:0071840	cellular component organization or biogenesis	39	3447	1	1	Gh_A01G014600(HDA19);Gh_A03G054300(PUB13);Gh_A03G142000(HCF164);Gh_A03G210500(TRB1);Gh_A03G232200(BHLH121);Gh_A03G247800(PID);Gh_A05G213000(exgA);Gh_A05G374700(At5g39410);Gh_A06G094500(FAB1B);Gh_A07G002400(AKT1);Gh_A07G049700(ATP1);Gh_A07G059300(BT1);Gh_A07G119500(SKD1);Gh_A09G175200(EXPA6);Gh_A10G021000(SYP61);Gh_A10G071000(PME51);Gh_A11G134800(GOR);Gh_A12G147100(PME7);Gh_A12G254800(At5g41330);G…
GO:0008150	biological_process	566	21638	1	1	Gh_A01G004000(BBX20);Gh_A01G012600(poxN1);Gh_A01G014600(HDA19);Gh_A01G018200(ERF053);Gh_A01G033200(CRPK1);Gh_A01G038100(GA2OX1);Gh_A01G046200(LRR-RLK);Gh_A01G048800(GGH2);Gh_A01G071900(At4g27270);Gh_A01G073600(CRLK1);Gh_A01G084000(MAPKKK18);Gh_A01G090300(CYP71D11);Gh_A01G103500(ZIP1);Gh_A01G106500(IRE1B);Gh_A01G132400(HEMA1);Gh_A01G141900(SAMC1);Gh_A01G201600(RLK7);Gh_A01G217600(FdGOGAT);Gh_A01G2…

## Sheet: blue.P
GO ID	Description	blue (4932)	All (21638)	pvalue	p.adjust	Genes
GO:0006508	proteolysis	271	608	1.77026e-33	2.77046e-30	Gh_A01G025300(HOP);Gh_A01G179700(PBE2);Gh_A01G216100(OEP163);Gh_A01G254500(EBP1);Gh_A01G257000(ETO1);Gh_A02G018400(At2g31440);Gh_A02G038900(PBD1);Gh_A02G086100(PBC1);Gh_A02G102400(At3g11710);Gh_A02G152800(UCH2);Gh_A03G078800(RPN7);Gh_A03G083600(EMB514);Gh_A03G133700(At2g02050);Gh_A03G133800(At2g02050);Gh_A03G152400(MAD2);Gh_A03G178600(OTU1);Gh_A03G233600(RPN10);Gh_A03G233900(PAD1);Gh_A04G151400(R…
GO:0051603	proteolysis involved in cellular protein catabolic process	188	402	1.28816e-26	1.00798e-23	Gh_A01G216100(OEP163);Gh_A01G257000(ETO1);Gh_A02G152800(UCH2);Gh_A03G078800(RPN7);Gh_A03G133700(At2g02050);Gh_A03G133800(At2g02050);Gh_A03G152400(MAD2);Gh_A03G233600(RPN10);Gh_A03G233900(PAD1);Gh_A04G151400(RPN10);Gh_A05G052200(PBA1);Gh_A05G058700(PAG1);Gh_A05G066800(RIN1);Gh_A05G132000(PAB2);Gh_A05G145700(At1g14450);Gh_A05G243700(PAF1);Gh_A05G269400(DIS1);Gh_A05G300100(--);Gh_A05G301200(ACO3);Gh…
GO:0019941	modification-dependent protein catabolic process	161	328	8.4898e-26	3.32163e-23	Gh_A01G216100(OEP163);Gh_A01G257000(ETO1);Gh_A02G152800(UCH2);Gh_A03G078800(RPN7);Gh_A03G133700(At2g02050);Gh_A03G133800(At2g02050);Gh_A03G152400(MAD2);Gh_A03G233600(RPN10);Gh_A03G233900(PAD1);Gh_A04G151400(RPN10);Gh_A05G052200(PBA1);Gh_A05G058700(PAG1);Gh_A05G132000(PAB2);Gh_A05G145700(At1g14450);Gh_A05G243700(PAF1);Gh_A05G269400(DIS1);Gh_A05G300100(--);Gh_A05G301200(ACO3);Gh_A05G328800(COI1);Gh…
GO:0043632	modification-dependent macromolecule catabolic process	161	328	8.4898e-26	3.32163e-23	Gh_A01G216100(OEP163);Gh_A01G257000(ETO1);Gh_A02G152800(UCH2);Gh_A03G078800(RPN7);Gh_A03G133700(At2g02050);Gh_A03G133800(At2g02050);Gh_A03G152400(MAD2);Gh_A03G233600(RPN10);Gh_A03G233900(PAD1);Gh_A04G151400(RPN10);Gh_A05G052200(PBA1);Gh_A05G058700(PAG1);Gh_A05G132000(PAB2);Gh_A05G145700(At1g14450);Gh_A05G243700(PAF1);Gh_A05G269400(DIS1);Gh_A05G300100(--);Gh_A05G301200(ACO3);Gh_A05G328800(COI1);Gh…
GO:0030163	protein catabolic process	191	427	4.05068e-24	1.05655e-21	Gh_A01G216100(OEP163);Gh_A01G257000(ETO1);Gh_A02G152800(UCH2);Gh_A03G078800(RPN7);Gh_A03G133700(At2g02050);Gh_A03G133800(At2g02050);Gh_A03G152400(MAD2);Gh_A03G233600(RPN10);Gh_A03G233900(PAD1);Gh_A04G151400(RPN10);Gh_A05G052200(PBA1);Gh_A05G058700(PAG1);Gh_A05G066800(RIN1);Gh_A05G132000(PAB2);Gh_A05G145700(At1g14450);Gh_A05G243700(PAF1);Gh_A05G269400(DIS1);Gh_A05G300100(--);Gh_A05G301200(ACO3);Gh…
GO:0044257	cellular protein catabolic process	191	427	4.05068e-24	1.05655e-21	Gh_A01G216100(OEP163);Gh_A01G257000(ETO1);Gh_A02G152800(UCH2);Gh_A03G078800(RPN7);Gh_A03G133700(At2g02050);Gh_A03G133800(At2g02050);Gh_A03G152400(MAD2);Gh_A03G233600(RPN10);Gh_A03G233900(PAD1);Gh_A04G151400(RPN10);Gh_A05G052200(PBA1);Gh_A05G058700(PAG1);Gh_A05G066800(RIN1);Gh_A05G132000(PAB2);Gh_A05G145700(At1g14450);Gh_A05G243700(PAF1);Gh_A05G269400(DIS1);Gh_A05G300100(--);Gh_A05G301200(ACO3);Gh…
GO:0044265	cellular macromolecule catabolic process	202	484	5.13389e-21	1.14779e-18	Gh_A01G216100(OEP163);Gh_A01G257000(ETO1);Gh_A02G152800(UCH2);Gh_A03G078800(RPN7);Gh_A03G133700(At2g02050);Gh_A03G133800(At2g02050);Gh_A03G152400(MAD2);Gh_A03G233600(RPN10);Gh_A03G233900(PAD1);Gh_A04G151400(RPN10);Gh_A05G052200(PBA1);Gh_A05G058700(PAG1);Gh_A05G066800(RIN1);Gh_A05G132000(PAB2);Gh_A05G145700(At1g14450);Gh_A05G243700(PAF1);Gh_A05G269400(DIS1);Gh_A05G300100(--);Gh_A05G301200(ACO3);Gh…
GO:0043603	cellular amide metabolic process	189	445	9.5053e-21	1.85947e-18	Gh_A01G073700(RPL24);Gh_A01G076600(At1g54290);Gh_A01G097800(At1g17220);Gh_A01G118100(--);Gh_A01G201500(At5g27470);Gh_A01G217200(--);Gh_A02G011000(SPBC4B4.04);Gh_A02G013000(GLX2-4);Gh_A02G048900(Os10g0467600);Gh_A02G058300(--);Gh_A02G102400(At3g11710);Gh_A03G085100(EIF-5A2);Gh_A03G094000(AFC2);Gh_A03G116200(DCP5);Gh_A03G190700(ALATS);Gh_A03G242200(At5g27470);Gh_A04G121500(At1g29880);Gh_A04G150400(…
GO:1901566	organonitrogen compound biosynthetic process	456	1372	3.96721e-20	6.89854e-18	Gh_A01G021700(SFH13);Gh_A01G023700(PNSL5);Gh_A01G062200(POPTR_0001s40980g);Gh_A01G073700(RPL24);Gh_A01G076600(At1g54290);Gh_A01G096300(UKL3);Gh_A01G097800(At1g17220);Gh_A01G103600(ctps);Gh_A01G106300(--);Gh_A01G118100(--);Gh_A01G171000(QPT);Gh_A01G195400(COQ3);Gh_A01G201500(At5g27470);Gh_A01G217200(--);Gh_A01G226300(BLH1);Gh_A01G254500(EBP1);Gh_A02G000700(PBL8);Gh_A02G011000(SPBC4B4.04);Gh_A02G03…
GO:0006412	translation	161	367	1.65366e-19	2.58798e-17	Gh_A01G073700(RPL24);Gh_A01G076600(At1g54290);Gh_A01G097800(At1g17220);Gh_A01G118100(--);Gh_A01G201500(At5g27470);Gh_A01G217200(--);Gh_A02G011000(SPBC4B4.04);Gh_A02G048900(Os10g0467600);Gh_A02G058300(--);Gh_A02G102400(At3g11710);Gh_A03G085100(EIF-5A2);Gh_A03G094000(AFC2);Gh_A03G116200(DCP5);Gh_A03G190700(ALATS);Gh_A03G242200(At5g27470);Gh_A04G121500(At1g29880);Gh_A04G150400(BZIP44);Gh_A04G150900(…
GO:0006518	peptide metabolic process	166	384	2.70056e-19	3.84216e-17	Gh_A01G073700(RPL24);Gh_A01G076600(At1g54290);Gh_A01G097800(At1g17220);Gh_A01G118100(--);Gh_A01G201500(At5g27470);Gh_A01G217200(--);Gh_A02G011000(SPBC4B4.04);Gh_A02G013000(GLX2-4);Gh_A02G048900(Os10g0467600);Gh_A02G058300(--);Gh_A02G102400(At3g11710);Gh_A03G085100(EIF-5A2);Gh_A03G094000(AFC2);Gh_A03G116200(DCP5);Gh_A03G190700(ALATS);Gh_A03G242200(At5g27470);Gh_A04G121500(At1g29880);Gh_A04G150400(…
GO:0043043	peptide biosynthetic process	161	369	3.15588e-19	3.98683e-17	Gh_A01G073700(RPL24);Gh_A01G076600(At1g54290);Gh_A01G097800(At1g17220);Gh_A01G118100(--);Gh_A01G201500(At5g27470);Gh_A01G217200(--);Gh_A02G011000(SPBC4B4.04);Gh_A02G048900(Os10g0467600);Gh_A02G058300(--);Gh_A02G102400(At3g11710);Gh_A03G085100(EIF-5A2);Gh_A03G094000(AFC2);Gh_A03G116200(DCP5);Gh_A03G190700(ALATS);Gh_A03G242200(At5g27470);Gh_A04G121500(At1g29880);Gh_A04G150400(BZIP44);Gh_A04G150900(…
GO:0043604	amide biosynthetic process	169	394	3.31175e-19	3.98683e-17	Gh_A01G073700(RPL24);Gh_A01G076600(At1g54290);Gh_A01G097800(At1g17220);Gh_A01G118100(--);Gh_A01G201500(At5g27470);Gh_A01G217200(--);Gh_A02G011000(SPBC4B4.04);Gh_A02G048900(Os10g0467600);Gh_A02G058300(--);Gh_A02G102400(At3g11710);Gh_A03G085100(EIF-5A2);Gh_A03G094000(AFC2);Gh_A03G116200(DCP5);Gh_A03G190700(ALATS);Gh_A03G242200(At5g27470);Gh_A04G121500(At1g29880);Gh_A04G150400(BZIP44);Gh_A04G150900(…
GO:0035966	response to topologically incorrect protein	91	167	5.6652e-19	6.33289e-17	Gh_A01G216100(OEP163);Gh_A03G078800(RPN7);Gh_A03G133700(At2g02050);Gh_A03G133800(At2g02050);Gh_A03G152400(MAD2);Gh_A03G233600(RPN10);Gh_A04G151400(RPN10);Gh_A05G052200(PBA1);Gh_A05G145700(At1g14450);Gh_A05G300100(--);Gh_A05G301200(ACO3);Gh_A06G017000(SDH5);Gh_A06G239800(--);Gh_A08G009700(--);Gh_A08G053600(At4g02580);Gh_A08G150200(ARSA2);Gh_A09G079600(MFP2);Gh_A09G114800(--);Gh_A09G122500(At3g0310…
GO:0043248	proteasome assembly	72	121	3.77781e-18	3.94152e-16	Gh_A01G216100(OEP163);Gh_A03G078800(RPN7);Gh_A03G133700(At2g02050);Gh_A03G133800(At2g02050);Gh_A03G233600(RPN10);Gh_A04G151400(RPN10);Gh_A05G052200(PBA1);Gh_A05G145700(At1g14450);Gh_A05G301200(ACO3);Gh_A06G017000(SDH5);Gh_A06G239800(--);Gh_A08G009700(--);Gh_A08G053600(At4g02580);Gh_A09G079600(MFP2);Gh_A09G114800(--);Gh_A09G122500(At3g03100);Gh_A09G145300(OEP163);Gh_A09G161100(SNX1);Gh_A09G272200(…
GO:0044248	cellular catabolic process	292	831	1.16304e-16	1.1376e-14	Gh_A01G010600(TOR);Gh_A01G058100(HGO);Gh_A01G103200(ALDH5F1);Gh_A01G182600(ctdspl2b);Gh_A01G216100(OEP163);Gh_A01G257000(ETO1);Gh_A02G024100(ATJ20);Gh_A02G090100(--);Gh_A02G091100(ECHIA);Gh_A02G152800(UCH2);Gh_A03G078800(RPN7);Gh_A03G133700(At2g02050);Gh_A03G133800(At2g02050);Gh_A03G152400(MAD2);Gh_A03G226600(SHL);Gh_A03G233600(RPN10);Gh_A03G233900(PAD1);Gh_A04G151400(RPN10);Gh_A05G022900(CDA1);G…
GO:0043094	cellular metabolic compound salvage	106	224	4.83836e-16	4.45414e-14	Gh_A01G061200(hbdA);Gh_A01G062200(POPTR_0001s40980g);Gh_A01G119300(GAMMACA1);Gh_A01G216100(OEP163);Gh_A01G232400(QCR9);Gh_A03G041200(--);Gh_A03G061800(TIM10);Gh_A03G133700(At2g02050);Gh_A03G133800(At2g02050);Gh_A03G231900(MTN2);Gh_A03G233600(RPN10);Gh_A04G107500(PUMP1);Gh_A04G151400(RPN10);Gh_A05G057200(AGT1);Gh_A05G113900(GLYK);Gh_A05G116400(HPPR);Gh_A05G145700(At1g14450);Gh_A05G185400(ytcB);Gh_…
GO:0009057	macromolecule catabolic process	251	698	8.16577e-16	7.09968e-14	Gh_A01G216100(OEP163);Gh_A01G257000(ETO1);Gh_A02G152800(UCH2);Gh_A03G074000(PECS-2.1);Gh_A03G078800(RPN7);Gh_A03G096900(RPT4B);Gh_A03G133700(At2g02050);Gh_A03G133800(At2g02050);Gh_A03G142600(PECS-2.1);Gh_A03G152400(MAD2);Gh_A03G233600(RPN10);Gh_A03G233900(PAD1);Gh_A04G151400(RPN10);Gh_A05G052200(PBA1);Gh_A05G058700(PAG1);Gh_A05G066800(RIN1);Gh_A05G132000(PAB2);Gh_A05G145700(At1g14450);Gh_A05G1740…
GO:0033036	macromolecule localization	490	1581	3.56282e-15	2.93464e-13	Gh_A01G025300(HOP);Gh_A01G028600(nip7);Gh_A01G058100(HGO);Gh_A01G058200(RAB11B);Gh_A01G140600(PHF1);Gh_A01G154300(At1g60070);Gh_A01G154800(At5g05010);Gh_A01G160100(GAD);Gh_A01G196400(NPC1);Gh_A01G222900(frr);Gh_A01G226300(BLH1);Gh_A01G241600(SYP71);Gh_A01G245800(RABE1C);Gh_A01G254500(EBP1);Gh_A02G000700(PBL8);Gh_A02G051300(LFG5);Gh_A02G060400(IMPA1);Gh_A02G060900(SAR1A);Gh_A02G081600(RABC1);Gh_A0…
GO:0009056	catabolic process	347	1055	9.03473e-15	7.06968e-13	Gh_A01G010600(TOR);Gh_A01G058100(HGO);Gh_A01G103200(ALDH5F1);Gh_A01G182600(ctdspl2b);Gh_A01G189500(21D7);Gh_A01G216100(OEP163);Gh_A01G218700(SFGH);Gh_A01G257000(ETO1);Gh_A02G024100(ATJ20);Gh_A02G030200(RPN2B);Gh_A02G090100(--);Gh_A02G091100(ECHIA);Gh_A02G152800(UCH2);Gh_A03G074000(PECS-2.1);Gh_A03G078800(RPN7);Gh_A03G096900(RPT4B);Gh_A03G133700(At2g02050);Gh_A03G133800(At2g02050);Gh_A03G142600(PE…
GO:1901575	organic substance catabolic process	322	970	2.28092e-14	1.69983e-12	Gh_A01G058100(HGO);Gh_A01G103200(ALDH5F1);Gh_A01G216100(OEP163);Gh_A01G257000(ETO1);Gh_A02G024100(ATJ20);Gh_A02G091100(ECHIA);Gh_A02G152800(UCH2);Gh_A03G074000(PECS-2.1);Gh_A03G078800(RPN7);Gh_A03G096900(RPT4B);Gh_A03G133700(At2g02050);Gh_A03G133800(At2g02050);Gh_A03G142600(PECS-2.1);Gh_A03G152400(MAD2);Gh_A03G226600(SHL);Gh_A03G233600(RPN10);Gh_A03G233900(PAD1);Gh_A04G151400(RPN10);Gh_A05G022900…
GO:1901564	organonitrogen compound metabolic process	662	2263	2.71017e-14	1.92791e-12	Gh_A01G021700(SFH13);Gh_A01G023700(PNSL5);Gh_A01G058100(HGO);Gh_A01G062200(POPTR_0001s40980g);Gh_A01G073700(RPL24);Gh_A01G076600(At1g54290);Gh_A01G096300(UKL3);Gh_A01G097800(At1g17220);Gh_A01G103200(ALDH5F1);Gh_A01G103600(ctps);Gh_A01G106300(--);Gh_A01G118100(--);Gh_A01G160100(GAD);Gh_A01G171000(QPT);Gh_A01G195400(COQ3);Gh_A01G201500(At5g27470);Gh_A01G217200(--);Gh_A01G226300(BLH1);Gh_A01G240700(…
GO:0008104	protein localization	466	1508	3.13917e-14	2.136e-12	Gh_A01G025300(HOP);Gh_A01G028600(nip7);Gh_A01G058100(HGO);Gh_A01G058200(RAB11B);Gh_A01G140600(PHF1);Gh_A01G154300(At1g60070);Gh_A01G154800(At5g05010);Gh_A01G160100(GAD);Gh_A01G222900(frr);Gh_A01G226300(BLH1);Gh_A01G241600(SYP71);Gh_A01G245800(RABE1C);Gh_A01G254500(EBP1);Gh_A02G000700(PBL8);Gh_A02G051300(LFG5);Gh_A02G060400(IMPA1);Gh_A02G060900(SAR1A);Gh_A02G081600(RABC1);Gh_A02G099900(COG4);Gh_A0…
GO:0010467	gene expression	1213	4508	1.68028e-13	1.09568e-11	Gh_A01G001900(RBM39);Gh_A01G007700(RPS16);Gh_A01G010600(TOR);Gh_A01G026600(RPL14B);Gh_A01G035800(JUB1);Gh_A01G037500(ETR1);Gh_A01G058000(BZIP34);Gh_A01G066800(JA2L);Gh_A01G073700(RPL24);Gh_A01G076600(At1g54290);Gh_A01G097800(At1g17220);Gh_A01G101400(RPS19C);Gh_A01G103600(ctps);Gh_A01G118100(--);Gh_A01G120400(rpmA);Gh_A01G148700(RPS14C);Gh_A01G149000(RPS14C);Gh_A01G170300(GAIPB);Gh_A01G173900(RPL1…
GO:0006006	glucose metabolic process	106	252	6.18491e-12	3.87175e-10	Gh_A01G120800(PGIC1);Gh_A01G201500(At5g27470);Gh_A02G011400(PGM1);Gh_A02G103600(PGM1);Gh_A02G177400(PCKA);Gh_A03G032400(DTC);Gh_A03G133700(At2g02050);Gh_A03G133800(At2g02050);Gh_A03G190700(ALATS);Gh_A03G233600(RPN10);Gh_A03G242200(At5g27470);Gh_A04G107500(PUMP1);Gh_A04G151400(RPN10);Gh_A05G066800(RIN1);Gh_A05G301200(ACO3);Gh_A05G302900(--);Gh_A05G411900(ACS);Gh_A06G088400(CPN20);Gh_A06G153100(AHR…
GO:0071704	organic substance metabolic process	3290	13603	9.38986e-11	5.65198e-09	Gh_A01G001900(RBM39);Gh_A01G003700(SS2);Gh_A01G007700(RPS16);Gh_A01G010600(TOR);Gh_A01G015200(At5g23290);Gh_A01G021700(SFH13);Gh_A01G023100(Os09g0509200);Gh_A01G023700(PNSL5);Gh_A01G024300(FTSH2);Gh_A01G025300(HOP);Gh_A01G026600(RPL14B);Gh_A01G027600(PBL27);Gh_A01G031100(At5g49510);Gh_A01G032400(PDK);Gh_A01G035800(JUB1);Gh_A01G037500(ETR1);Gh_A01G044000(RHM1);Gh_A01G054400(PPC16);Gh_A01G056300(MM…
NO3);Gh_A13G252800(ELOC);Gh_A13G254700(PCRK1);Gh_A13G257000(VIP2);Gh_A13G257500(EIN3);Gh_A13G260200(IRX7);Gh_Contig00094G000100(ATG8I);Gh_Contig00109G000800(RPS11);Gh_Contig00109G001000(MTACP1);Gh_Contig00133G001500(SEC8);Gh_Contig00133G003400(RBL19);Gh_Contig00266G000600(KN);Gh_Contig00374G001500(MMDH);Gh_Contig00374G001600(UBA2C);Gh_Contig00383G000300(WRKY20);Gh_Contig00397_ERROPOS117911G000100…
13G159400(RIDA);Gh_D13G163300(CIGR1);Gh_D13G165600(PYRE-F);Gh_D13G171100(ALG9);Gh_D13G178200(RGP5);Gh_D13G178900(At3g03070);Gh_D13G179400(At3g03070);Gh_D13G180300(TBL3);Gh_D13G181900(YAK1);Gh_D13G184700(grpE);Gh_D13G190100(KN);Gh_D13G191900(SEC);Gh_D13G193800(THA1);Gh_D13G193900(CDC5);Gh_D13G196100(AUX22B);Gh_D13G197000(RPS24A);Gh_D13G198100(HD16);Gh_D13G199100(PHYA);Gh_D13G200100(RPS27B);Gh_D13G…
GO:0070646	protein modification by small protein removal	60	124	3.41777e-10	1.98104e-08	Gh_A01G025300(HOP);Gh_A01G254500(EBP1);Gh_A02G102400(At3g11710);Gh_A03G078800(RPN7);Gh_A03G083600(EMB514);Gh_A03G178600(OTU1);Gh_A05G066800(RIN1);Gh_A05G245300(CSN4);Gh_A06G018900(CYPRO4);Gh_A07G014900(VIP6);Gh_A07G127600(CSN2);Gh_A08G026200(UBP14);Gh_A09G125300(CSN2);Gh_A09G186000(EBP1);Gh_A09G229300(TIF3H1);Gh_A09G272200(RPN7);Gh_A10G141500(At3g11710);Gh_A10G145200(CCT1);Gh_A10G162500(APC7);Gh_…
GO:0022613	ribonucleoprotein complex biogenesis	67	146	5.87203e-10	3.28204e-08	Gh_A01G010600(TOR);Gh_A01G028600(nip7);Gh_A01G103600(ctps);Gh_A01G197900(MRTO4);Gh_A02G047900(MORF6);Gh_A03G001500(Os07g0301200);Gh_A03G069700(RPL7A-1);Gh_A03G116200(DCP5);Gh_A03G224600(spb1);Gh_A05G388200(eif3m);Gh_A06G064000(snu13);Gh_A06G163200(At2g20490);Gh_A07G043800(EBP2);Gh_A07G053700(RPL7A-1);Gh_A07G249100(PES);Gh_A08G274000(snu13);Gh_A09G010500(WDR12);Gh_A09G229300(TIF3H1);Gh_A09G274700(…
GO:0006520	cellular amino acid metabolic process	302	971	6.52885e-10	3.52333e-08	Gh_A01G021700(SFH13);Gh_A01G023700(PNSL5);Gh_A01G058100(HGO);Gh_A01G062200(POPTR_0001s40980g);Gh_A01G103200(ALDH5F1);Gh_A01G103600(ctps);Gh_A01G106300(--);Gh_A01G160100(GAD);Gh_A01G195400(COQ3);Gh_A01G201500(At5g27470);Gh_A01G226300(BLH1);Gh_A01G240700(PAL);Gh_A02G000700(PBL8);Gh_A02G031900(GS2);Gh_A02G068300(GCR1);Gh_A02G082000(ACR3);Gh_A02G089700(SHM7);Gh_A02G090800(DFC);Gh_A02G095000(SHM2);Gh_…
GO:0000338	protein deneddylation	56	116	1.45972e-09	7.61487e-08	Gh_A01G025300(HOP);Gh_A01G254500(EBP1);Gh_A02G102400(At3g11710);Gh_A03G078800(RPN7);Gh_A03G083600(EMB514);Gh_A05G066800(RIN1);Gh_A05G245300(CSN4);Gh_A06G018900(CYPRO4);Gh_A07G014900(VIP6);Gh_A07G127600(CSN2);Gh_A09G125300(CSN2);Gh_A09G186000(EBP1);Gh_A09G229300(TIF3H1);Gh_A09G272200(RPN7);Gh_A10G141500(At3g11710);Gh_A10G145200(CCT1);Gh_A10G162500(APC7);Gh_A10G184500(At4g13780);Gh_A11G291100(CCT8)…
GO:0006417	regulation of translation	58	122	1.56891e-09	7.67296e-08	Gh_A02G058300(--);Gh_A03G085100(EIF-5A2);Gh_A03G094000(AFC2);Gh_A03G116200(DCP5);Gh_A04G150400(BZIP44);Gh_A05G028500(TIF3K1);Gh_A05G038100(v1g169424);Gh_A05G088600(TIF3I1);Gh_A05G170100(trmt6);Gh_A05G217800(prorsd1p);Gh_A05G388200(eif3m);Gh_A06G107500(v1g169424);Gh_A06G144400(TIF3D1);Gh_A08G214600(SRP9);Gh_A08G224100(TIF3I1);Gh_A09G229300(TIF3H1);Gh_A09G269800(EIF-5A2);Gh_A10G169800(--);Gh_A10G23…
GO:0034248	regulation of cellular amide metabolic process	58	122	1.56891e-09	7.67296e-08	Gh_A02G058300(--);Gh_A03G085100(EIF-5A2);Gh_A03G094000(AFC2);Gh_A03G116200(DCP5);Gh_A04G150400(BZIP44);Gh_A05G028500(TIF3K1);Gh_A05G038100(v1g169424);Gh_A05G088600(TIF3I1);Gh_A05G170100(trmt6);Gh_A05G217800(prorsd1p);Gh_A05G388200(eif3m);Gh_A06G107500(v1g169424);Gh_A06G144400(TIF3D1);Gh_A08G214600(SRP9);Gh_A08G224100(TIF3I1);Gh_A09G229300(TIF3H1);Gh_A09G269800(EIF-5A2);Gh_A10G169800(--);Gh_A10G23…
GO:0005996	monosaccharide metabolic process	133	365	1.96571e-09	9.32222e-08	Gh_A01G120800(PGIC1);Gh_A01G168200(DRP1C);Gh_A01G201500(At5g27470);Gh_A02G011400(PGM1);Gh_A02G103600(PGM1);Gh_A02G177400(PCKA);Gh_A03G032400(DTC);Gh_A03G133700(At2g02050);Gh_A03G133800(At2g02050);Gh_A03G174700(G6PD2);Gh_A03G190700(ALATS);Gh_A03G233600(RPN10);Gh_A03G242200(At5g27470);Gh_A04G107500(PUMP1);Gh_A04G151400(RPN10);Gh_A05G066800(RIN1);Gh_A05G199400(XK2);Gh_A05G301200(ACO3);Gh_A05G302900(…
GO:0071822	protein complex subunit organization	258	823	5.33527e-09	2.45579e-07	Gh_A01G010600(TOR);Gh_A01G023700(PNSL5);Gh_A01G110100(--);Gh_A01G119300(GAMMACA1);Gh_A01G216100(OEP163);Gh_A01G246700(ADF2);Gh_A02G047900(MORF6);Gh_A02G095500(TUBA);Gh_A03G029100(At5g41330);Gh_A03G048900(At1g07660);Gh_A03G051600(ADF2);Gh_A03G052700(At1g07660);Gh_A03G062000(TUBB8);Gh_A03G078800(RPN7);Gh_A03G085100(EIF-5A2);Gh_A03G095300(TUBB5);Gh_A03G133700(At2g02050);Gh_A03G133800(At2g02050);Gh_A…
GO:0044281	small molecule metabolic process	920	3469	1.00807e-08	4.50752e-07	Gh_A01G021700(SFH13);Gh_A01G023700(PNSL5);Gh_A01G044000(RHM1);Gh_A01G054400(PPC16);Gh_A01G056300(MMDH);Gh_A01G058100(HGO);Gh_A01G061200(hbdA);Gh_A01G062200(POPTR_0001s40980g);Gh_A01G073700(RPL24);Gh_A01G074900(CXXS1);Gh_A01G096300(UKL3);Gh_A01G097800(At1g17220);Gh_A01G100200(PGK3);Gh_A01G103200(ALDH5F1);Gh_A01G103600(ctps);Gh_A01G106300(--);Gh_A01G120800(PGIC1);Gh_A01G160100(GAD);Gh_A01G168200(DR…
GO:0019318	hexose metabolic process	113	306	1.35025e-08	5.86986e-07	Gh_A01G120800(PGIC1);Gh_A01G201500(At5g27470);Gh_A02G011400(PGM1);Gh_A02G103600(PGM1);Gh_A02G177400(PCKA);Gh_A03G032400(DTC);Gh_A03G133700(At2g02050);Gh_A03G133800(At2g02050);Gh_A03G174700(G6PD2);Gh_A03G190700(ALATS);Gh_A03G233600(RPN10);Gh_A03G242200(At5g27470);Gh_A04G107500(PUMP1);Gh_A04G151400(RPN10);Gh_A05G066800(RIN1);Gh_A05G301200(ACO3);Gh_A05G302900(--);Gh_A05G411900(ACS);Gh_A06G088400(CPN…
GO:0065003	macromolecular complex assembly	209	649	1.51549e-08	6.4101e-07	Gh_A01G023700(PNSL5);Gh_A01G028600(nip7);Gh_A01G110100(--);Gh_A01G119300(GAMMACA1);Gh_A01G216100(OEP163);Gh_A02G047900(MORF6);Gh_A02G095500(TUBA);Gh_A02G151500(--);Gh_A03G029100(At5g41330);Gh_A03G062000(TUBB8);Gh_A03G078800(RPN7);Gh_A03G095300(TUBB5);Gh_A03G116200(DCP5);Gh_A03G133700(At2g02050);Gh_A03G133800(At2g02050);Gh_A03G152400(MAD2);Gh_A03G187500(petC);Gh_A03G187600(petC);Gh_A03G209100(TUBA…
GO:0015031	protein transport	333	1118	1.64766e-08	6.78574e-07	Gh_A01G025300(HOP);Gh_A01G028600(nip7);Gh_A01G058100(HGO);Gh_A01G140600(PHF1);Gh_A01G154300(At1g60070);Gh_A01G154800(At5g05010);Gh_A01G160100(GAD);Gh_A01G222900(frr);Gh_A01G226300(BLH1);Gh_A01G241600(SYP71);Gh_A01G254500(EBP1);Gh_A02G051300(LFG5);Gh_A02G060400(IMPA1);Gh_A02G060900(SAR1A);Gh_A02G105900(SYT2);Gh_A02G107900(PIX13);Gh_A02G127500(NRPA1);Gh_A02G134900(VPS45);Gh_A02G140300(BT1);Gh_A03G0…
GO:0045184	establishment of protein localization	335	1128	2.08047e-08	8.34854e-07	Gh_A01G025300(HOP);Gh_A01G028600(nip7);Gh_A01G058100(HGO);Gh_A01G140600(PHF1);Gh_A01G154300(At1g60070);Gh_A01G154800(At5g05010);Gh_A01G160100(GAD);Gh_A01G222900(frr);Gh_A01G226300(BLH1);Gh_A01G241600(SYP71);Gh_A01G254500(EBP1);Gh_A02G051300(LFG5);Gh_A02G060400(IMPA1);Gh_A02G060900(SAR1A);Gh_A02G105900(SYT2);Gh_A02G107900(PIX13);Gh_A02G127500(NRPA1);Gh_A02G134900(VPS45);Gh_A02G140300(BT1);Gh_A03G0…
GO:0034622	cellular macromolecular complex assembly	183	557	2.40298e-08	9.40167e-07	Gh_A01G023700(PNSL5);Gh_A01G028600(nip7);Gh_A01G110100(--);Gh_A01G216100(OEP163);Gh_A02G047900(MORF6);Gh_A02G095500(TUBA);Gh_A03G062000(TUBB8);Gh_A03G078800(RPN7);Gh_A03G095300(TUBB5);Gh_A03G116200(DCP5);Gh_A03G133700(At2g02050);Gh_A03G133800(At2g02050);Gh_A03G152400(MAD2);Gh_A03G187500(petC);Gh_A03G187600(petC);Gh_A03G209100(TUBA1);Gh_A03G215300(SEP1);Gh_A03G233600(RPN10);Gh_A04G043000(--);Gh_A0…
GO:0010608	posttranscriptional regulation of gene expression	102	272	2.73345e-08	1.04338e-06	Gh_A02G048900(Os10g0467600);Gh_A02G058300(--);Gh_A02G192100(--);Gh_A03G085100(EIF-5A2);Gh_A03G094000(AFC2);Gh_A03G116200(DCP5);Gh_A04G150400(BZIP44);Gh_A05G028500(TIF3K1);Gh_A05G038100(v1g169424);Gh_A05G063500(SMC3);Gh_A05G088600(TIF3I1);Gh_A05G170100(trmt6);Gh_A05G217800(prorsd1p);Gh_A05G388200(eif3m);Gh_A05G406000(THO1);Gh_A06G082700(THO6);Gh_A06G107500(v1g169424);Gh_A06G144400(TIF3D1);Gh_A08G0…
GO:0044271	cellular nitrogen compound biosynthetic process	485	1720	3.01201e-08	1.12233e-06	Gh_A01G010600(TOR);Gh_A01G073700(RPL24);Gh_A01G076600(At1g54290);Gh_A01G096300(UKL3);Gh_A01G097800(At1g17220);Gh_A01G103600(ctps);Gh_A01G118100(--);Gh_A01G171000(QPT);Gh_A01G201500(At5g27470);Gh_A01G217200(--);Gh_A01G254500(EBP1);Gh_A02G011000(SPBC4B4.04);Gh_A02G047900(MORF6);Gh_A02G048900(Os10g0467600);Gh_A02G058300(--);Gh_A02G074900(ERF110);Gh_A02G078800(Supt5h);Gh_A02G089100(RPS13);Gh_A02G1024…
GO:0006807	nitrogen compound metabolic process	1152	4454	3.23308e-08	1.17669e-06	Gh_A01G001900(RBM39);Gh_A01G010600(TOR);Gh_A01G021700(SFH13);Gh_A01G023700(PNSL5);Gh_A01G044000(RHM1);Gh_A01G058100(HGO);Gh_A01G062200(POPTR_0001s40980g);Gh_A01G073700(RPL24);Gh_A01G076600(At1g54290);Gh_A01G094600(NOP2B);Gh_A01G096300(UKL3);Gh_A01G097800(At1g17220);Gh_A01G099900(--);Gh_A01G103200(ALDH5F1);Gh_A01G103600(ctps);Gh_A01G104000(guaA);Gh_A01G106300(--);Gh_A01G118100(--);Gh_A01G120600(TY…
GO:0009743	response to carbohydrate	117	325	3.90458e-08	1.38879e-06	Gh_A01G037500(ETR1);Gh_A01G058100(HGO);Gh_A01G120800(PGIC1);Gh_A01G160100(GAD);Gh_A01G257000(ETO1);Gh_A02G031900(GS2);Gh_A02G125800(ISPF);Gh_A02G170000(4CL3);Gh_A02G184000(D14L);Gh_A02G191600(XLG1);Gh_A03G215300(SEP1);Gh_A03G232300(XCT);Gh_A03G233600(RPN10);Gh_A04G036200(pKIWI503);Gh_A04G084200(CTR1);Gh_A04G107500(PUMP1);Gh_A04G151400(RPN10);Gh_A05G000500(PURA1);Gh_A05G029900(GPA1);Gh_A05G057200(…
GO:0046907	intracellular transport	336	1139	4.23732e-08	1.47365e-06	Gh_A01G025300(HOP);Gh_A01G028600(nip7);Gh_A01G058100(HGO);Gh_A01G140600(PHF1);Gh_A01G154800(At5g05010);Gh_A01G160100(GAD);Gh_A01G196800(TULP10);Gh_A01G222900(frr);Gh_A01G226300(BLH1);Gh_A01G241600(SYP71);Gh_A01G254500(EBP1);Gh_A02G051300(LFG5);Gh_A02G060400(IMPA1);Gh_A02G075800(SEC5A);Gh_A02G104200(TRAPPC2);Gh_A02G107900(PIX13);Gh_A02G111200(At1g30630);Gh_A02G127500(NRPA1);Gh_A02G134900(VPS45);Gh…
GO:0000096	sulfur amino acid metabolic process	124	350	4.45123e-08	1.51438e-06	Gh_A01G021700(SFH13);Gh_A01G023700(PNSL5);Gh_A01G062200(POPTR_0001s40980g);Gh_A01G106300(--);Gh_A01G195400(COQ3);Gh_A01G226300(BLH1);Gh_A02G000700(PBL8);Gh_A02G031900(GS2);Gh_A02G082000(ACR3);Gh_A02G090800(DFC);Gh_A02G108500(--);Gh_A02G108600(OST1A);Gh_A02G125800(ISPF);Gh_A02G129000(--);Gh_A03G083900(CHLP);Gh_A03G179100(CYP51G1);Gh_A03G204100(FKBP12);Gh_A03G231900(MTN2);Gh_A04G149000(TPIP1);Gh_A0…
GO:0051649	establishment of localization in cell	336	1143	6.25845e-08	2.08393e-06	Gh_A01G025300(HOP);Gh_A01G028600(nip7);Gh_A01G058100(HGO);Gh_A01G140600(PHF1);Gh_A01G154800(At5g05010);Gh_A01G160100(GAD);Gh_A01G196800(TULP10);Gh_A01G222900(frr);Gh_A01G226300(BLH1);Gh_A01G241600(SYP71);Gh_A01G254500(EBP1);Gh_A02G051300(LFG5);Gh_A02G060400(IMPA1);Gh_A02G075800(SEC5A);Gh_A02G104200(TRAPPC2);Gh_A02G107900(PIX13);Gh_A02G111200(At1g30630);Gh_A02G127500(NRPA1);Gh_A02G134900(VPS45);Gh…
GO:0043933	macromolecular complex subunit organization	378	1314	1.21097e-07	3.94825e-06	Gh_A01G010600(TOR);Gh_A01G023700(PNSL5);Gh_A01G025300(HOP);Gh_A01G028600(nip7);Gh_A01G103200(ALDH5F1);Gh_A01G110100(--);Gh_A01G119300(GAMMACA1);Gh_A01G216100(OEP163);Gh_A01G246700(ADF2);Gh_A02G047900(MORF6);Gh_A02G095500(TUBA);Gh_A02G151500(--);Gh_A02G185300(EB1C);Gh_A02G192100(--);Gh_A03G029100(At5g41330);Gh_A03G036800(SWC6);Gh_A03G048900(At1g07660);Gh_A03G051600(ADF2);Gh_A03G052700(At1g07660);G…
GO:0006461	protein complex assembly	190	597	1.73974e-07	5.5565e-06	Gh_A01G023700(PNSL5);Gh_A01G110100(--);Gh_A01G119300(GAMMACA1);Gh_A01G216100(OEP163);Gh_A02G047900(MORF6);Gh_A02G095500(TUBA);Gh_A03G029100(At5g41330);Gh_A03G062000(TUBB8);Gh_A03G078800(RPN7);Gh_A03G095300(TUBB5);Gh_A03G133700(At2g02050);Gh_A03G133800(At2g02050);Gh_A03G152400(MAD2);Gh_A03G187500(petC);Gh_A03G187600(petC);Gh_A03G209100(TUBA1);Gh_A03G215300(SEP1);Gh_A03G233600(RPN10);Gh_A04G043000(…
GO:0070271	protein complex biogenesis	190	599	2.25836e-07	7.06867e-06	Gh_A01G023700(PNSL5);Gh_A01G110100(--);Gh_A01G119300(GAMMACA1);Gh_A01G216100(OEP163);Gh_A02G047900(MORF6);Gh_A02G095500(TUBA);Gh_A03G029100(At5g41330);Gh_A03G062000(TUBB8);Gh_A03G078800(RPN7);Gh_A03G095300(TUBB5);Gh_A03G133700(At2g02050);Gh_A03G133800(At2g02050);Gh_A03G152400(MAD2);Gh_A03G187500(petC);Gh_A03G187600(petC);Gh_A03G209100(TUBA1);Gh_A03G215300(SEP1);Gh_A03G233600(RPN10);Gh_A04G043000(…
GO:0019752	carboxylic acid metabolic process	645	2393	2.39559e-07	7.35118e-06	Gh_A01G021700(SFH13);Gh_A01G023700(PNSL5);Gh_A01G054400(PPC16);Gh_A01G056300(MMDH);Gh_A01G058100(HGO);Gh_A01G061200(hbdA);Gh_A01G062200(POPTR_0001s40980g);Gh_A01G073700(RPL24);Gh_A01G097800(At1g17220);Gh_A01G100200(PGK3);Gh_A01G103200(ALDH5F1);Gh_A01G103600(ctps);Gh_A01G106300(--);Gh_A01G120800(PGIC1);Gh_A01G160100(GAD);Gh_A01G195400(COQ3);Gh_A01G201500(At5g27470);Gh_A01G209800(ACC1);Gh_A01G21160…
GO:0000097	sulfur amino acid biosynthetic process	115	332	5.10261e-07	1.53569e-05	Gh_A01G021700(SFH13);Gh_A01G023700(PNSL5);Gh_A01G062200(POPTR_0001s40980g);Gh_A01G106300(--);Gh_A01G195400(COQ3);Gh_A01G226300(BLH1);Gh_A02G000700(PBL8);Gh_A02G031900(GS2);Gh_A02G082000(ACR3);Gh_A02G090800(DFC);Gh_A02G108500(--);Gh_A02G108600(OST1A);Gh_A02G125800(ISPF);Gh_A02G129000(--);Gh_A03G083900(CHLP);Gh_A03G179100(CYP51G1);Gh_A03G204100(FKBP12);Gh_A03G231900(MTN2);Gh_A04G149000(TPIP1);Gh_A0…
GO:0043623	cellular protein complex assembly	169	529	6.29449e-07	1.85865e-05	Gh_A01G023700(PNSL5);Gh_A01G110100(--);Gh_A01G216100(OEP163);Gh_A02G047900(MORF6);Gh_A02G095500(TUBA);Gh_A03G062000(TUBB8);Gh_A03G078800(RPN7);Gh_A03G095300(TUBB5);Gh_A03G133700(At2g02050);Gh_A03G133800(At2g02050);Gh_A03G152400(MAD2);Gh_A03G187500(petC);Gh_A03G187600(petC);Gh_A03G209100(TUBA1);Gh_A03G215300(SEP1);Gh_A03G233600(RPN10);Gh_A04G043000(--);Gh_A04G112500(HCC1);Gh_A04G142400(TUBA);Gh_A0…
GO:0071702	organic substance transport	430	1542	7.42072e-07	2.15064e-05	Gh_A01G025300(HOP);Gh_A01G028600(nip7);Gh_A01G058100(HGO);Gh_A01G131600(AAP6);Gh_A01G140600(PHF1);Gh_A01G154300(At1g60070);Gh_A01G154800(At5g05010);Gh_A01G160100(GAD);Gh_A01G176400(JGB);Gh_A01G196400(NPC1);Gh_A01G196800(TULP10);Gh_A01G222900(frr);Gh_A01G226300(BLH1);Gh_A01G241600(SYP71);Gh_A01G242200(CNR8);Gh_A01G254500(EBP1);Gh_A02G051300(LFG5);Gh_A02G060400(IMPA1);Gh_A02G060900(SAR1A);Gh_A02G08…
GO:0051641	cellular localization	340	1188	9.10802e-07	2.59165e-05	Gh_A01G025300(HOP);Gh_A01G028600(nip7);Gh_A01G058100(HGO);Gh_A01G140600(PHF1);Gh_A01G154800(At5g05010);Gh_A01G160100(GAD);Gh_A01G196800(TULP10);Gh_A01G222900(frr);Gh_A01G226300(BLH1);Gh_A01G241600(SYP71);Gh_A01G254500(EBP1);Gh_A02G051300(LFG5);Gh_A02G060400(IMPA1);Gh_A02G075800(SEC5A);Gh_A02G104200(TRAPPC2);Gh_A02G107900(PIX13);Gh_A02G111200(At1g30630);Gh_A02G127500(NRPA1);Gh_A02G134900(VPS45);Gh…
GO:0008652	cellular amino acid biosynthetic process	154	477	9.83192e-07	2.74767e-05	Gh_A01G021700(SFH13);Gh_A01G023700(PNSL5);Gh_A01G062200(POPTR_0001s40980g);Gh_A01G106300(--);Gh_A01G195400(COQ3);Gh_A01G226300(BLH1);Gh_A02G000700(PBL8);Gh_A02G031900(GS2);Gh_A02G082000(ACR3);Gh_A02G090800(DFC);Gh_A02G108500(--);Gh_A02G108600(OST1A);Gh_A02G125800(ISPF);Gh_A02G129000(--);Gh_A03G083900(CHLP);Gh_A03G179100(CYP51G1);Gh_A03G204100(FKBP12);Gh_A03G231900(MTN2);Gh_A03G242500(DAP);Gh_A04G…
GO:0006970	response to osmotic stress	178	570	1.64343e-06	4.51222e-05	Gh_A01G160100(GAD);Gh_A01G201500(At5g27470);Gh_A01G226300(BLH1);Gh_A01G236000(CSLA9);Gh_A02G031900(GS2);Gh_A02G108400(PP2C27);Gh_A02G146000(TIP2-1);Gh_A02G188100(HSF24);Gh_A03G029200(--);Gh_A03G082300(HVA22A);Gh_A03G126100(HSP90-5);Gh_A03G177400(TIFY9);Gh_A03G190700(ALATS);Gh_A03G226600(SHL);Gh_A03G233600(RPN10);Gh_A03G239000(LAZ1);Gh_A03G242200(At5g27470);Gh_A04G036200(pKIWI503);Gh_A04G149000(TP…
GO:0072527	pyrimidine-containing compound metabolic process	69	180	1.836e-06	4.95403e-05	Gh_A01G096300(UKL3);Gh_A01G103600(ctps);Gh_A01G254500(EBP1);Gh_A03G123400(At1g26460);Gh_A04G030300(PYRE-F);Gh_A04G077400(URH1);Gh_A05G022900(CDA1);Gh_A05G385900(PRS4);Gh_A05G392600(WDR55);Gh_A05G404900(GYRA);Gh_A07G203300(utp7);Gh_A08G014700(At4g31790);Gh_A08G049300(TPK1);Gh_A08G230800(--);Gh_A09G080600(--);Gh_A09G148000(RPS9M);Gh_A09G186000(EBP1);Gh_A10G145200(CCT1);Gh_A10G184500(At4g13780);Gh_A…
GO:0022607	cellular component assembly	230	769	2.02328e-06	5.36684e-05	Gh_A01G023700(PNSL5);Gh_A01G028600(nip7);Gh_A01G110100(--);Gh_A01G119300(GAMMACA1);Gh_A01G216100(OEP163);Gh_A01G221900(VLN2);Gh_A02G047900(MORF6);Gh_A02G095500(TUBA);Gh_A02G137000(VLN2);Gh_A02G151500(--);Gh_A02G170000(4CL3);Gh_A03G029100(At5g41330);Gh_A03G062000(TUBB8);Gh_A03G078800(RPN7);Gh_A03G095300(TUBB5);Gh_A03G116200(DCP5);Gh_A03G133700(At2g02050);Gh_A03G133800(At2g02050);Gh_A03G152400(MAD2…
GO:0072528	pyrimidine-containing compound biosynthetic process	59	148	2.32706e-06	6.06974e-05	Gh_A01G096300(UKL3);Gh_A01G103600(ctps);Gh_A01G254500(EBP1);Gh_A03G123400(At1g26460);Gh_A04G030300(PYRE-F);Gh_A05G385900(PRS4);Gh_A05G392600(WDR55);Gh_A05G404900(GYRA);Gh_A07G203300(utp7);Gh_A08G014700(At4g31790);Gh_A08G230800(--);Gh_A09G080600(--);Gh_A09G148000(RPS9M);Gh_A09G186000(EBP1);Gh_A10G145200(CCT1);Gh_A10G184500(At4g13780);Gh_A11G014100(EMB1796);Gh_A11G072700(HISN4);Gh_A11G118000(PUR5);…
GO:0006950	response to stress	673	2547	2.57514e-06	6.59727e-05	Gh_A01G010400(MRS2-3);Gh_A01G037500(ETR1);Gh_A01G100200(PGK3);Gh_A01G103200(ALDH5F1);Gh_A01G104000(guaA);Gh_A01G106800(sel);Gh_A01G108500(CAT1);Gh_A01G120800(PGIC1);Gh_A01G160100(GAD);Gh_A01G201500(At5g27470);Gh_A01G216100(OEP163);Gh_A01G226300(BLH1);Gh_A01G236000(CSLA9);Gh_A01G257000(ETO1);Gh_A02G031900(GS2);Gh_A02G056000(--);Gh_A02G088600(--);Gh_A02G099300(NRPD1);Gh_A02G108400(PP2C27);Gh_A02G11…
GO:0009404	toxin metabolic process	61	155	2.61361e-06	6.59727e-05	Gh_A01G010600(TOR);Gh_A02G086300(NAC002);Gh_A02G188100(HSF24);Gh_A03G078800(RPN7);Gh_A03G111100(At3g24170);Gh_A03G233600(RPN10);Gh_A04G151400(RPN10);Gh_A05G052200(PBA1);Gh_A05G168000(ptges2);Gh_A05G250600(At1g27530);Gh_A05G415700(OSTC);Gh_A06G030500(At1g27530);Gh_A08G075000(RANGAP1);Gh_A08G102000(ARPC3);Gh_A09G079600(MFP2);Gh_A09G188400(GPX2);Gh_A09G272200(RPN7);Gh_A10G167200(MFP2);Gh_A11G050800(…
GO:0009165	nucleotide biosynthetic process	102	296	2.84923e-06	7.07786e-05	Gh_A01G096300(UKL3);Gh_A01G103600(ctps);Gh_A01G171000(QPT);Gh_A01G254500(EBP1);Gh_A03G123400(At1g26460);Gh_A04G030300(PYRE-F);Gh_A04G107900(CAC3);Gh_A04G119300(ATPB);Gh_A04G119400(ATPB);Gh_A05G022400(--);Gh_A05G350900(purB);Gh_A05G385900(PRS4);Gh_A05G392600(WDR55);Gh_A05G404900(GYRA);Gh_A06G079500(--);Gh_A07G010000(--);Gh_A07G061000(QS);Gh_A07G203300(utp7);Gh_A08G014700(At4g31790);Gh_A08G024700(P…
GO:0006220	pyrimidine nucleotide metabolic process	58	146	3.21536e-06	7.86255e-05	Gh_A01G096300(UKL3);Gh_A01G103600(ctps);Gh_A01G254500(EBP1);Gh_A03G123400(At1g26460);Gh_A04G030300(PYRE-F);Gh_A05G385900(PRS4);Gh_A05G392600(WDR55);Gh_A05G404900(GYRA);Gh_A07G203300(utp7);Gh_A08G014700(At4g31790);Gh_A08G230800(--);Gh_A09G080600(--);Gh_A09G148000(RPS9M);Gh_A09G186000(EBP1);Gh_A10G145200(CCT1);Gh_A10G184500(At4g13780);Gh_A11G014100(EMB1796);Gh_A11G072700(HISN4);Gh_A11G118000(PUR5);…
GO:0044085	cellular component biogenesis	318	1117	3.3984e-06	8.1823e-05	Gh_A01G010600(TOR);Gh_A01G023700(PNSL5);Gh_A01G028600(nip7);Gh_A01G103600(ctps);Gh_A01G110100(--);Gh_A01G119300(GAMMACA1);Gh_A01G197900(MRTO4);Gh_A01G216100(OEP163);Gh_A01G221900(VLN2);Gh_A01G236000(CSLA9);Gh_A02G047900(MORF6);Gh_A02G095500(TUBA);Gh_A02G137000(VLN2);Gh_A02G151500(--);Gh_A02G170000(4CL3);Gh_A03G001500(Os07g0301200);Gh_A03G029100(At5g41330);Gh_A03G062000(TUBB8);Gh_A03G069700(RPL7A-…
GO:0006221	pyrimidine nucleotide biosynthetic process	56	140	3.67332e-06	8.71023e-05	Gh_A01G096300(UKL3);Gh_A01G103600(ctps);Gh_A01G254500(EBP1);Gh_A03G123400(At1g26460);Gh_A04G030300(PYRE-F);Gh_A05G385900(PRS4);Gh_A05G392600(WDR55);Gh_A05G404900(GYRA);Gh_A07G203300(utp7);Gh_A08G014700(At4g31790);Gh_A08G230800(--);Gh_A09G080600(--);Gh_A09G148000(RPS9M);Gh_A09G186000(EBP1);Gh_A10G145200(CCT1);Gh_A10G184500(At4g13780);Gh_A11G014100(EMB1796);Gh_A11G072700(HISN4);Gh_A11G118000(PUR5);…
GO:0009746	response to hexose	54	134	4.17729e-06	9.61392e-05	Gh_A01G058100(HGO);Gh_A01G160100(GAD);Gh_A02G031900(GS2);Gh_A02G191600(XLG1);Gh_A04G036200(pKIWI503);Gh_A04G084200(CTR1);Gh_A04G107500(PUMP1);Gh_A05G000500(PURA1);Gh_A05G029900(GPA1);Gh_A05G057200(AGT1);Gh_A05G088700(KINB1);Gh_A05G154800(PER42);Gh_A05G185400(ytcB);Gh_A05G232000(--);Gh_A08G167200(CESA3);Gh_A08G252000(SIGA);Gh_A09G124200(IVD);Gh_A09G263800(BCE2);Gh_A10G214100(NLP2);Gh_A11G002800(AI…
GO:0034284	response to monosaccharide	54	134	4.17729e-06	9.61392e-05	Gh_A01G058100(HGO);Gh_A01G160100(GAD);Gh_A02G031900(GS2);Gh_A02G191600(XLG1);Gh_A04G036200(pKIWI503);Gh_A04G084200(CTR1);Gh_A04G107500(PUMP1);Gh_A05G000500(PURA1);Gh_A05G029900(GPA1);Gh_A05G057200(AGT1);Gh_A05G088700(KINB1);Gh_A05G154800(PER42);Gh_A05G185400(ytcB);Gh_A05G232000(--);Gh_A08G167200(CESA3);Gh_A08G252000(SIGA);Gh_A09G124200(IVD);Gh_A09G263800(BCE2);Gh_A10G214100(NLP2);Gh_A11G002800(AI…
GO:0043436	oxoacid metabolic process	652	2476	6.08312e-06	0.000137972	Gh_A01G021700(SFH13);Gh_A01G023700(PNSL5);Gh_A01G054400(PPC16);Gh_A01G056300(MMDH);Gh_A01G058100(HGO);Gh_A01G061200(hbdA);Gh_A01G062200(POPTR_0001s40980g);Gh_A01G073700(RPL24);Gh_A01G097800(At1g17220);Gh_A01G100200(PGK3);Gh_A01G103200(ALDH5F1);Gh_A01G103600(ctps);Gh_A01G106300(--);Gh_A01G120800(PGIC1);Gh_A01G160100(GAD);Gh_A01G195400(COQ3);Gh_A01G201500(At5g27470);Gh_A01G209800(ACC1);Gh_A01G21160…
GO:0006082	organic acid metabolic process	652	2478	6.78953e-06	0.000151794	Gh_A01G021700(SFH13);Gh_A01G023700(PNSL5);Gh_A01G054400(PPC16);Gh_A01G056300(MMDH);Gh_A01G058100(HGO);Gh_A01G061200(hbdA);Gh_A01G062200(POPTR_0001s40980g);Gh_A01G073700(RPL24);Gh_A01G097800(At1g17220);Gh_A01G100200(PGK3);Gh_A01G103200(ALDH5F1);Gh_A01G103600(ctps);Gh_A01G106300(--);Gh_A01G120800(PGIC1);Gh_A01G160100(GAD);Gh_A01G195400(COQ3);Gh_A01G201500(At5g27470);Gh_A01G209800(ACC1);Gh_A01G21160…
GO:0048588	developmental cell growth	60	156	7.40159e-06	0.000163148	Gh_A02G057700(IBR3);Gh_A03G008100(MAMYB);Gh_A03G078800(RPN7);Gh_A03G226600(SHL);Gh_A03G233600(RPN10);Gh_A04G151400(RPN10);Gh_A05G000500(PURA1);Gh_A05G121900(BGAL1);Gh_A05G144400(HSL1);Gh_A06G047000(LAX3);Gh_A06G066100(AKT1);Gh_A06G092300(ACL5);Gh_A07G214700(FLA2);Gh_A08G026200(UBP14);Gh_A08G167200(CESA3);Gh_A09G214200(SKU5);Gh_A09G272200(RPN7);Gh_A10G048500(BGAL1);Gh_A11G002800(AIP1-2);Gh_A11G158…
GO:0019538	protein metabolic process	1294	5173	7.92676e-06	0.000172297	Gh_A01G010600(TOR);Gh_A01G015200(At5g23290);Gh_A01G023700(PNSL5);Gh_A01G024300(FTSH2);Gh_A01G025300(HOP);Gh_A01G027600(PBL27);Gh_A01G031100(At5g49510);Gh_A01G032400(PDK);Gh_A01G037500(ETR1);Gh_A01G064500(RMA3);Gh_A01G073700(RPL24);Gh_A01G074900(CXXS1);Gh_A01G076600(At1g54290);Gh_A01G081200(OTU2);Gh_A01G082300(B3GALT4);Gh_A01G084100(APA2);Gh_A01G097800(At1g17220);Gh_A01G099300(At1g56130);Gh_A01G09…
GO:0006396	RNA processing	151	484	1.03959e-05	0.00022287	Gh_A01G001900(RBM39);Gh_A01G010600(TOR);Gh_A01G103600(ctps);Gh_A01G118100(--);Gh_A02G000700(PBL8);Gh_A02G019000(RH21);Gh_A02G047900(MORF6);Gh_A02G075000(At1g43190);Gh_A02G166500(RBM39);Gh_A02G171400(THO7A);Gh_A02G210600(IRE1A);Gh_A03G036000(At1g06960);Gh_A03G094000(AFC2);Gh_A03G116200(DCP5);Gh_A03G224600(spb1);Gh_A03G234800(RBM39);Gh_A04G142500(PRP40A);Gh_A05G002900(CYP59);Gh_A05G028600(SMU2);Gh_…
GO:0006511	ubiquitin-dependent protein catabolic process	50	125	1.18845e-05	0.000251341	Gh_A01G257000(ETO1);Gh_A03G078800(RPN7);Gh_A03G152400(MAD2);Gh_A03G233600(RPN10);Gh_A04G151400(RPN10);Gh_A05G052200(PBA1);Gh_A05G300100(--);Gh_A05G328800(COI1);Gh_A08G150200(ARSA2);Gh_A09G079600(MFP2);Gh_A09G272200(RPN7);Gh_A10G162500(APC7);Gh_A10G167200(MFP2);Gh_A10G228700(FZR3);Gh_A11G183700(UBC28);Gh_A11G214100(ACX2);Gh_A12G211200(RPN7);Gh_A13G169400(ALG9);Gh_A13G203900(PBA1);Gh_D01G190200(CCD…
GO:1901293	nucleoside phosphate biosynthetic process	106	321	1.56828e-05	0.000327248	Gh_A01G096300(UKL3);Gh_A01G103600(ctps);Gh_A01G171000(QPT);Gh_A01G254500(EBP1);Gh_A03G123400(At1g26460);Gh_A04G030300(PYRE-F);Gh_A04G107900(CAC3);Gh_A04G119300(ATPB);Gh_A04G119400(ATPB);Gh_A05G022400(--);Gh_A05G350900(purB);Gh_A05G385900(PRS4);Gh_A05G392600(WDR55);Gh_A05G404900(GYRA);Gh_A06G079500(--);Gh_A07G010000(--);Gh_A07G061000(QS);Gh_A07G203300(utp7);Gh_A08G014700(At4g31790);Gh_A08G024700(P…
GO:0048589	developmental growth	68	187	1.73783e-05	0.000357855	Gh_A02G057700(IBR3);Gh_A03G008100(MAMYB);Gh_A03G078800(RPN7);Gh_A03G226600(SHL);Gh_A03G233600(RPN10);Gh_A04G151400(RPN10);Gh_A05G000500(PURA1);Gh_A05G121900(BGAL1);Gh_A05G144400(HSL1);Gh_A06G047000(LAX3);Gh_A06G066100(AKT1);Gh_A06G092300(ACL5);Gh_A07G095800(AMP1);Gh_A07G214700(FLA2);Gh_A08G026200(UBP14);Gh_A08G167200(CESA3);Gh_A09G003200(MCM2);Gh_A09G214200(SKU5);Gh_A09G272200(RPN7);Gh_A10G048500…
GO:0034641	cellular nitrogen compound metabolic process	943	3709	1.7694e-05	0.000359625	Gh_A01G001900(RBM39);Gh_A01G010600(TOR);Gh_A01G044000(RHM1);Gh_A01G058100(HGO);Gh_A01G062200(POPTR_0001s40980g);Gh_A01G073700(RPL24);Gh_A01G076600(At1g54290);Gh_A01G094600(NOP2B);Gh_A01G096300(UKL3);Gh_A01G097800(At1g17220);Gh_A01G099900(--);Gh_A01G103600(ctps);Gh_A01G104000(guaA);Gh_A01G118100(--);Gh_A01G120600(TYW1);Gh_A01G171000(QPT);Gh_A01G175600(CCT5);Gh_A01G201500(At5g27470);Gh_A01G217200(-…
GO:0051179	localization	1096	4362	2.47741e-05	0.00049707	Gh_A01G002100(PIP2-8);Gh_A01G010400(MRS2-3);Gh_A01G021700(SFH13);Gh_A01G025300(HOP);Gh_A01G028600(nip7);Gh_A01G032400(PDK);Gh_A01G058100(HGO);Gh_A01G058200(RAB11B);Gh_A01G061200(hbdA);Gh_A01G078400(GPT1);Gh_A01G078500(spg1);Gh_A01G097800(At1g17220);Gh_A01G105700(MSSP2);Gh_A01G131600(AAP6);Gh_A01G140600(PHF1);Gh_A01G141000(HB2);Gh_A01G154300(At1g60070);Gh_A01G154800(At5g05010);Gh_A01G160100(GAD);G…
GO:0042044	fluid transport	46	115	2.60621e-05	0.000516293	Gh_A01G160100(GAD);Gh_A02G031900(GS2);Gh_A02G146000(TIP2-1);Gh_A03G226600(SHL);Gh_A03G233600(RPN10);Gh_A04G036200(pKIWI503);Gh_A04G151400(RPN10);Gh_A05G000500(PURA1);Gh_A05G052200(PBA1);Gh_A05G057200(AGT1);Gh_A05G154800(PER42);Gh_A05G301200(ACO3);Gh_A05G335300(NAD-ME1);Gh_A06G064700(CBR2);Gh_A08G167200(CESA3);Gh_A08G252000(SIGA);Gh_A10G085700(PIN1);Gh_A11G002800(AIP1-2);Gh_A11G053400(FRO1);Gh_A12…
GO:0009639	response to red or far red light	108	332	2.69693e-05	0.000527586	Gh_A01G025300(HOP);Gh_A01G226300(BLH1);Gh_A01G254500(EBP1);Gh_A02G031900(GS2);Gh_A02G102400(At3g11710);Gh_A02G125800(ISPF);Gh_A02G184000(D14L);Gh_A03G078800(RPN7);Gh_A03G083600(EMB514);Gh_A03G215300(SEP1);Gh_A03G232300(XCT);Gh_A05G066800(RIN1);Gh_A05G245300(CSN4);Gh_A05G328800(COI1);Gh_A06G018900(CYPRO4);Gh_A06G082700(THO6);Gh_A06G092300(ACL5);Gh_A06G161700(CUL4);Gh_A07G000700(PMRT15);Gh_A07G0149…
GO:0070647	protein modification by small protein conjugation or removal	187	630	2.9054e-05	0.000561353	Gh_A01G025300(HOP);Gh_A01G064500(RMA3);Gh_A01G107000(PUB44);Gh_A01G171300(PUB10);Gh_A01G196800(TULP10);Gh_A01G237700(UPL7);Gh_A01G254500(EBP1);Gh_A01G257000(ETO1);Gh_A02G049300(PRP19);Gh_A02G102400(At3g11710);Gh_A02G193100(At3g50780);Gh_A03G038600(ETO1);Gh_A03G078800(RPN7);Gh_A03G083600(EMB514);Gh_A03G178600(OTU1);Gh_A03G192200(RING1);Gh_A03G232300(XCT);Gh_A03G240000(TULP10);Gh_A04G130300(RING1);…
GO:1901605	alpha-amino acid metabolic process	144	467	3.16083e-05	0.000603256	Gh_A01G058100(HGO);Gh_A01G062200(POPTR_0001s40980g);Gh_A01G103600(ctps);Gh_A01G160100(GAD);Gh_A01G240700(PAL);Gh_A02G031900(GS2);Gh_A02G068300(GCR1);Gh_A02G089700(SHM7);Gh_A02G095000(SHM2);Gh_A03G076600(PMSR);Gh_A03G081900(ALDH12A1);Gh_A03G197700(HSK);Gh_A03G231900(MTN2);Gh_A03G242500(DAP);Gh_A04G098500(DAPF);Gh_A04G104800(PRO2);Gh_A04G149000(TPIP1);Gh_A05G029900(GPA1);Gh_A05G159100(FAH);Gh_A05G2…
GO:0043170	macromolecule metabolic process	2506	10453	3.36742e-05	0.000634941	Gh_A01G001900(RBM39);Gh_A01G007700(RPS16);Gh_A01G010600(TOR);Gh_A01G015200(At5g23290);Gh_A01G023700(PNSL5);Gh_A01G024300(FTSH2);Gh_A01G025300(HOP);Gh_A01G026600(RPL14B);Gh_A01G027600(PBL27);Gh_A01G031100(At5g49510);Gh_A01G032400(PDK);Gh_A01G035800(JUB1);Gh_A01G037500(ETR1);Gh_A01G058000(BZIP34);Gh_A01G064500(RMA3);Gh_A01G066800(JA2L);Gh_A01G073700(RPL24);Gh_A01G074900(CXXS1);Gh_A01G076600(At1g542…
h_D05G088500(At2g29640);Gh_D05G093600(PBL9);Gh_D05G094900(HSP70);Gh_D05G096400(RPL23A);Gh_D05G101000(At2g30000);Gh_D05G101100(At5g27430);Gh_D05G110800(SBT2.2);Gh_D05G114100(At2g33840);Gh_D05G115300(PHL6);Gh_D05G116300(HAC1);Gh_D05G124200(Sec11a);Gh_D05G125500(--);Gh_D05G129800(IAA27);Gh_D05G130700(ATHB-15);Gh_D05G131200(MYBS3);Gh_D05G133100(RPL28A);Gh_D05G136000(CKL2);Gh_D05G136500(NMT1);Gh_D05G1…
GO:0006790	sulfur compound metabolic process	187	632	3.54741e-05	0.000649759	Gh_A01G021700(SFH13);Gh_A01G023100(Os09g0509200);Gh_A01G023700(PNSL5);Gh_A01G062200(POPTR_0001s40980g);Gh_A01G106300(--);Gh_A01G195400(COQ3);Gh_A01G198100(tmem87a);Gh_A01G226300(BLH1);Gh_A02G000700(PBL8);Gh_A02G013000(GLX2-4);Gh_A02G031900(GS2);Gh_A02G034400(GLCAT14A);Gh_A02G082000(ACR3);Gh_A02G090800(DFC);Gh_A02G108500(--);Gh_A02G108600(OST1A);Gh_A02G125800(ISPF);Gh_A02G129000(--);Gh_A03G083900(…
GO:0006637	acyl-CoA metabolic process	45	113	3.61208e-05	0.000649759	Gh_A01G023100(Os09g0509200);Gh_A01G198100(tmem87a);Gh_A02G034400(GLCAT14A);Gh_A03G176700(Os08g0536000);Gh_A05G173200(BGAL5);Gh_A06G007000(BGAL5);Gh_A06G047000(LAX3);Gh_A06G159000(SH3P3);Gh_A06G178700(PFP-BETA);Gh_A07G214700(FLA2);Gh_A08G017200(MOD1);Gh_A09G002900(At1g20050);Gh_A09G003200(MCM2);Gh_A09G263800(BCE2);Gh_A11G114600(CYP21-4);Gh_A11G158300(FLA2);Gh_A11G309500(ACLA-3);Gh_A12G300100(STY13…
GO:0035383	thioester metabolic process	45	113	3.61208e-05	0.000649759	Gh_A01G023100(Os09g0509200);Gh_A01G198100(tmem87a);Gh_A02G034400(GLCAT14A);Gh_A03G176700(Os08g0536000);Gh_A05G173200(BGAL5);Gh_A06G007000(BGAL5);Gh_A06G047000(LAX3);Gh_A06G159000(SH3P3);Gh_A06G178700(PFP-BETA);Gh_A07G214700(FLA2);Gh_A08G017200(MOD1);Gh_A09G002900(At1g20050);Gh_A09G003200(MCM2);Gh_A09G263800(BCE2);Gh_A11G114600(CYP21-4);Gh_A11G158300(FLA2);Gh_A11G309500(ACLA-3);Gh_A12G300100(STY13…
GO:0048193	Golgi vesicle transport	45	113	3.61208e-05	0.000649759	Gh_A01G154800(At5g05010);Gh_A02G075800(SEC5A);Gh_A02G111200(At1g30630);Gh_A04G105000(PRA1A1);Gh_A05G305300(NTF2B);Gh_A08G034300(RABH1B);Gh_A08G150200(ARSA2);Gh_A09G050000(ARFRP1);Gh_A09G059200(CASP);Gh_A09G113200(SKD1);Gh_A09G161100(SNX1);Gh_A10G151000(VSR1);Gh_A11G185100(RMR1);Gh_A11G208900(RER1A);Gh_A12G143100(VPS51);Gh_A12G283900(ARFRP1);Gh_A12G293200(DELTA-ADR);Gh_A13G173600(pgap3);Gh_Contig0…
GO:0009756	carbohydrate mediated signaling	42	104	4.39889e-05	0.000773512	Gh_A01G037500(ETR1);Gh_A01G257000(ETO1);Gh_A03G232300(XCT);Gh_A04G084200(CTR1);Gh_A06G161700(CUL4);Gh_A07G000700(PMRT15);Gh_A07G143000(RPF1);Gh_A07G231700(KIN10);Gh_A08G184900(UPF1);Gh_A09G185800(AMPD);Gh_A11G014100(EMB1796);Gh_A11G116500(MCM7);Gh_A11G204400(ABA2);Gh_A11G355200(TIF3E1);Gh_A12G167300(RGS1);Gh_A12G288400(AHG1);Gh_A13G177900(TBL3);Gh_A13G203500(HEN2);Gh_A13G217600(RPA1A);Gh_A13G2420…
GO:0071322	cellular response to carbohydrate stimulus	42	104	4.39889e-05	0.000773512	Gh_A01G037500(ETR1);Gh_A01G257000(ETO1);Gh_A03G232300(XCT);Gh_A04G084200(CTR1);Gh_A06G161700(CUL4);Gh_A07G000700(PMRT15);Gh_A07G143000(RPF1);Gh_A07G231700(KIN10);Gh_A08G184900(UPF1);Gh_A09G185800(AMPD);Gh_A11G014100(EMB1796);Gh_A11G116500(MCM7);Gh_A11G204400(ABA2);Gh_A11G355200(TIF3E1);Gh_A12G167300(RGS1);Gh_A12G288400(AHG1);Gh_A13G177900(TBL3);Gh_A13G203500(HEN2);Gh_A13G217600(RPA1A);Gh_A13G2420…
GO:0009628	response to abiotic stimulus	441	1648	4.81726e-05	0.000837668	Gh_A01G010400(MRS2-3);Gh_A01G025300(HOP);Gh_A01G099900(--);Gh_A01G103200(ALDH5F1);Gh_A01G120800(PGIC1);Gh_A01G160100(GAD);Gh_A01G201500(At5g27470);Gh_A01G226300(BLH1);Gh_A01G236000(CSLA9);Gh_A01G254500(EBP1);Gh_A02G031900(GS2);Gh_A02G056000(--);Gh_A02G068300(GCR1);Gh_A02G088600(--);Gh_A02G099300(NRPD1);Gh_A02G102400(At3g11710);Gh_A02G108400(PP2C27);Gh_A02G125800(ISPF);Gh_A02G146000(TIP2-1);Gh_A02…
GO:0044282	small molecule catabolic process	82	243	5.90902e-05	0.00101622	Gh_A01G058100(HGO);Gh_A01G103200(ALDH5F1);Gh_A01G218700(SFGH);Gh_A02G091100(ECHIA);Gh_A03G078800(RPN7);Gh_A03G226600(SHL);Gh_A03G233600(RPN10);Gh_A04G151400(RPN10);Gh_A05G052200(PBA1);Gh_A06G075700(At4g29120);Gh_A06G200500(TTL);Gh_A07G001000(--);Gh_A08G160200(CAT9);Gh_A08G279900(RCOM_1506700);Gh_A09G079600(MFP2);Gh_A09G113200(SKD1);Gh_A09G124200(IVD);Gh_A09G206700(MGL);Gh_A09G215400(ACX1);Gh_A09G…
GO:0022618	ribonucleoprotein complex assembly	17	30	6.24416e-05	0.00104476	Gh_A01G028600(nip7);Gh_A03G116200(DCP5);Gh_A05G388200(eif3m);Gh_A09G229300(TIF3H1);Gh_A10G231200(eif3g);Gh_A11G044000(LUC7L3);Gh_A11G355200(TIF3E1);Gh_A12G049500(TIF3B1);Gh_D02G262800(TIF3B1);Gh_D04G036900(eif3m);Gh_D05G333900(TIF3H1);Gh_D09G220500(TIF3H1);Gh_D10G261700(eif3g);Gh_D11G359200(TIF3E1);Gh_D11G359300(TIF3E1);Gh_D12G046400(TIF3B1);MSTRG.48884(TIF3A1)
GO:0071826	ribonucleoprotein complex subunit organization	17	30	6.24416e-05	0.00104476	Gh_A01G028600(nip7);Gh_A03G116200(DCP5);Gh_A05G388200(eif3m);Gh_A09G229300(TIF3H1);Gh_A10G231200(eif3g);Gh_A11G044000(LUC7L3);Gh_A11G355200(TIF3E1);Gh_A12G049500(TIF3B1);Gh_D02G262800(TIF3B1);Gh_D04G036900(eif3m);Gh_D05G333900(TIF3H1);Gh_D09G220500(TIF3H1);Gh_D10G261700(eif3g);Gh_D11G359200(TIF3E1);Gh_D11G359300(TIF3E1);Gh_D12G046400(TIF3B1);MSTRG.48884(TIF3A1)
GO:0034285	response to disaccharide	58	159	6.27525e-05	0.00104476	Gh_A01G058100(HGO);Gh_A01G120800(PGIC1);Gh_A02G031900(GS2);Gh_A02G125800(ISPF);Gh_A02G170000(4CL3);Gh_A02G184000(D14L);Gh_A02G191600(XLG1);Gh_A03G215300(SEP1);Gh_A03G233600(RPN10);Gh_A04G084200(CTR1);Gh_A04G107500(PUMP1);Gh_A04G151400(RPN10);Gh_A05G029900(GPA1);Gh_A05G185400(ytcB);Gh_A05G232000(--);Gh_A05G410100(CHI3);Gh_A07G031500(Afg1l);Gh_A08G141500(CYP20-3);Gh_A08G184900(UPF1);Gh_A09G124200(I…
GO:0044712	single-organism catabolic process	92	280	6.77663e-05	0.00111636	Gh_A01G058100(HGO);Gh_A01G103200(ALDH5F1);Gh_A01G218700(SFGH);Gh_A02G091100(ECHIA);Gh_A03G078800(RPN7);Gh_A03G226600(SHL);Gh_A03G233600(RPN10);Gh_A04G151400(RPN10);Gh_A05G022900(CDA1);Gh_A05G052200(PBA1);Gh_A06G075700(At4g29120);Gh_A06G200500(TTL);Gh_A07G001000(--);Gh_A08G160200(CAT9);Gh_A08G279900(RCOM_1506700);Gh_A09G079600(MFP2);Gh_A09G113200(SKD1);Gh_A09G124200(IVD);Gh_A09G206700(MGL);Gh_A09G…
GO:0009063	cellular amino acid catabolic process	18	33	7.52267e-05	0.00122635	Gh_A01G103200(ALDH5F1);Gh_A06G075700(At4g29120);Gh_A09G124200(IVD);Gh_A09G206700(MGL);Gh_A10G074700(AGT2);Gh_A11G000400(DCD);Gh_A12G050200(GDH2);Gh_A12G264700(MGL);Gh_D01G098600(ALDH5F1);Gh_D06G074100(At4g29120);Gh_D06G163500(DELTA-OAT);Gh_D09G116400(IVD);Gh_D09G199600(MGL);Gh_D10G106800(AGT2);Gh_D11G001300(DCD);Gh_D12G047100(GDH2);Gh_D12G082000(FLCY);Gh_D12G259200(MGL)
GO:0010033	response to organic substance	417	1558	7.63948e-05	0.00123255	Gh_A01G037500(ETR1);Gh_A01G058100(HGO);Gh_A01G065800(TSJT1);Gh_A01G120800(PGIC1);Gh_A01G160100(GAD);Gh_A01G176400(JGB);Gh_A01G216100(OEP163);Gh_A01G226300(BLH1);Gh_A01G236000(CSLA9);Gh_A01G242200(CNR8);Gh_A01G257000(ETO1);Gh_A02G004900(CIPK2);Gh_A02G031900(GS2);Gh_A02G041800(IAA14);Gh_A02G068300(GCR1);Gh_A02G086300(NAC002);Gh_A02G108400(PP2C27);Gh_A02G125800(ISPF);Gh_A02G170000(4CL3);Gh_A02G18400…
GO:0009066	aspartate family amino acid metabolic process	28	62	8.11948e-05	0.00129663	Gh_A01G062200(POPTR_0001s40980g);Gh_A03G197700(HSK);Gh_A03G231900(MTN2);Gh_A03G242500(DAP);Gh_A04G098500(DAPF);Gh_A07G056900(At4g24830);Gh_A09G106400(ASN1);Gh_A09G106600(ASN1);Gh_A09G206700(MGL);Gh_A11G353200(At3g57050);Gh_A12G085000(ASN3);Gh_A12G264700(MGL);Gh_A13G032300(LYSA2);Gh_D02G248400(MTN2);Gh_D04G136600(DAPF);Gh_D07G029400(PROC);Gh_D07G057400(At4g24830);Gh_D08G254900(AKHSDH2);Gh_D09G0036…
GO:0070838	divalent metal ion transport	66	189	9.55259e-05	0.00149498	Gh_A01G010400(MRS2-3);Gh_A01G236000(CSLA9);Gh_A02G134900(VPS45);Gh_A02G146000(TIP2-1);Gh_A04G147000(MRS2-4);Gh_A04G149000(TPIP1);Gh_A05G000500(PURA1);Gh_A05G100400(ACA9);Gh_A07G035400(ACA2);Gh_A07G214700(FLA2);Gh_A08G017200(MOD1);Gh_A08G018500(--);Gh_A08G107400(CNGC1);Gh_A08G167200(CESA3);Gh_A08G236600(At5g27670);Gh_A08G253300(VHA-H);Gh_A10G106300(MRS2-2);Gh_A10G117600(--);Gh_A10G157900(ACA9);Gh_…
GO:0072511	divalent inorganic cation transport	66	189	9.55259e-05	0.00149498	Gh_A01G010400(MRS2-3);Gh_A01G236000(CSLA9);Gh_A02G134900(VPS45);Gh_A02G146000(TIP2-1);Gh_A04G147000(MRS2-4);Gh_A04G149000(TPIP1);Gh_A05G000500(PURA1);Gh_A05G100400(ACA9);Gh_A07G035400(ACA2);Gh_A07G214700(FLA2);Gh_A08G017200(MOD1);Gh_A08G018500(--);Gh_A08G107400(CNGC1);Gh_A08G167200(CESA3);Gh_A08G236600(At5g27670);Gh_A08G253300(VHA-H);Gh_A10G106300(MRS2-2);Gh_A10G117600(--);Gh_A10G157900(ACA9);Gh_…
GO:0006810	transport	898	3561	0.000100216	0.00155285	Gh_A01G010400(MRS2-3);Gh_A01G025300(HOP);Gh_A01G028600(nip7);Gh_A01G032400(PDK);Gh_A01G058100(HGO);Gh_A01G061200(hbdA);Gh_A01G078500(spg1);Gh_A01G097800(At1g17220);Gh_A01G105700(MSSP2);Gh_A01G131600(AAP6);Gh_A01G140600(PHF1);Gh_A01G141000(HB2);Gh_A01G154300(At1g60070);Gh_A01G154800(At5g05010);Gh_A01G160100(GAD);Gh_A01G174900(CXE16);Gh_A01G176400(JGB);Gh_A01G188800(--);Gh_A01G190400(IREG2);Gh_A01G…
GO:0016053	organic acid biosynthetic process	175	597	0.00010692	0.00162457	Gh_A01G021700(SFH13);Gh_A01G023700(PNSL5);Gh_A01G062200(POPTR_0001s40980g);Gh_A01G106300(--);Gh_A01G195400(COQ3);Gh_A01G226300(BLH1);Gh_A02G000700(PBL8);Gh_A02G031900(GS2);Gh_A02G082000(ACR3);Gh_A02G090800(DFC);Gh_A02G108500(--);Gh_A02G108600(OST1A);Gh_A02G125800(ISPF);Gh_A02G129000(--);Gh_A03G002500(ATS1;2);Gh_A03G041800(4CLL7);Gh_A03G083900(CHLP);Gh_A03G179100(CYP51G1);Gh_A03G204100(FKBP12);Gh_…
GO:0046394	carboxylic acid biosynthetic process	175	597	0.00010692	0.00162457	Gh_A01G021700(SFH13);Gh_A01G023700(PNSL5);Gh_A01G062200(POPTR_0001s40980g);Gh_A01G106300(--);Gh_A01G195400(COQ3);Gh_A01G226300(BLH1);Gh_A02G000700(PBL8);Gh_A02G031900(GS2);Gh_A02G082000(ACR3);Gh_A02G090800(DFC);Gh_A02G108500(--);Gh_A02G108600(OST1A);Gh_A02G125800(ISPF);Gh_A02G129000(--);Gh_A03G002500(ATS1;2);Gh_A03G041800(4CLL7);Gh_A03G083900(CHLP);Gh_A03G179100(CYP51G1);Gh_A03G204100(FKBP12);Gh_…
GO:0006403	RNA localization	28	63	0.000114583	0.00167591	Gh_A02G127500(NRPA1);Gh_A03G190700(ALATS);Gh_A04G086600(RH38);Gh_A05G340400(ENY2);Gh_A05G406000(THO1);Gh_A07G000700(PMRT15);Gh_A07G255100(ENY2);Gh_A08G075000(RANGAP1);Gh_A09G080300(APUM24);Gh_A10G251300(At2g40430);Gh_A11G355200(TIF3E1);Gh_A13G177900(TBL3);Gh_A13G244100(ABH1);Gh_Contig00062G000500(At2g40430);Gh_D03G064500(NUP35);Gh_D04G013000(RH17);Gh_D04G016800(THO1);Gh_D04G123300(RH38);Gh_D05G17…
GO:0050657	nucleic acid transport	28	63	0.000114583	0.00167591	Gh_A02G127500(NRPA1);Gh_A03G190700(ALATS);Gh_A04G086600(RH38);Gh_A05G340400(ENY2);Gh_A05G406000(THO1);Gh_A07G000700(PMRT15);Gh_A07G255100(ENY2);Gh_A08G075000(RANGAP1);Gh_A09G080300(APUM24);Gh_A10G251300(At2g40430);Gh_A11G355200(TIF3E1);Gh_A13G177900(TBL3);Gh_A13G244100(ABH1);Gh_Contig00062G000500(At2g40430);Gh_D03G064500(NUP35);Gh_D04G013000(RH17);Gh_D04G016800(THO1);Gh_D04G123300(RH38);Gh_D05G17…
GO:0050658	RNA transport	28	63	0.000114583	0.00167591	Gh_A02G127500(NRPA1);Gh_A03G190700(ALATS);Gh_A04G086600(RH38);Gh_A05G340400(ENY2);Gh_A05G406000(THO1);Gh_A07G000700(PMRT15);Gh_A07G255100(ENY2);Gh_A08G075000(RANGAP1);Gh_A09G080300(APUM24);Gh_A10G251300(At2g40430);Gh_A11G355200(TIF3E1);Gh_A13G177900(TBL3);Gh_A13G244100(ABH1);Gh_Contig00062G000500(At2g40430);Gh_D03G064500(NUP35);Gh_D04G013000(RH17);Gh_D04G016800(THO1);Gh_D04G123300(RH38);Gh_D05G17…
GO:0051236	establishment of RNA localization	28	63	0.000114583	0.00167591	Gh_A02G127500(NRPA1);Gh_A03G190700(ALATS);Gh_A04G086600(RH38);Gh_A05G340400(ENY2);Gh_A05G406000(THO1);Gh_A07G000700(PMRT15);Gh_A07G255100(ENY2);Gh_A08G075000(RANGAP1);Gh_A09G080300(APUM24);Gh_A10G251300(At2g40430);Gh_A11G355200(TIF3E1);Gh_A13G177900(TBL3);Gh_A13G244100(ABH1);Gh_Contig00062G000500(At2g40430);Gh_D03G064500(NUP35);Gh_D04G013000(RH17);Gh_D04G016800(THO1);Gh_D04G123300(RH38);Gh_D05G17…
GO:1902582	single-organism intracellular transport	245	874	0.000131861	0.00191076	Gh_A01G028600(nip7);Gh_A01G058100(HGO);Gh_A01G140600(PHF1);Gh_A01G154800(At5g05010);Gh_A01G160100(GAD);Gh_A01G222900(frr);Gh_A01G226300(BLH1);Gh_A01G241600(SYP71);Gh_A02G051300(LFG5);Gh_A02G075800(SEC5A);Gh_A02G107900(PIX13);Gh_A02G111200(At1g30630);Gh_A02G134900(VPS45);Gh_A02G140300(BT1);Gh_A03G002200(IWS1);Gh_A03G061800(TIM10);Gh_A03G093700(NRT3.1);Gh_A03G112500(UBXN6);Gh_A03G126100(HSP90-5);Gh…
GO:0006487	protein N-linked glycosylation	6	6	0.000139899	0.00200865	Gh_A04G141900(OST48);Gh_A11G139500(RPN2);Gh_A13G048100(OST48);Gh_D04G180800(OST48);Gh_D11G140800(RPN2);Gh_D13G050700(OST48)
GO:0008380	RNA splicing	51	139	0.000142459	0.0020268	Gh_A01G118100(--);Gh_A02G000700(PBL8);Gh_A03G036000(At1g06960);Gh_A05G002900(CYP59);Gh_A05G242800(--);Gh_A05G373100(PTB);Gh_A06G195200(SCL30);Gh_A07G014900(VIP6);Gh_A07G035300(TAF5);Gh_A07G068700(FIP37);Gh_A08G005700(NRPB7);Gh_A08G015900(TAF7);Gh_A08G072100(EOL1);Gh_A08G105900(At5g53180);Gh_A09G107100(At2g30000);Gh_A11G132900(EOL1);Gh_A12G130200(RS31);Gh_A12G148000(U1A);Gh_A12G300100(STY13);Gh_A1…
GO:0000375	RNA splicing, via transesterification reactions	27	61	0.000164104	0.00229306	Gh_A03G036000(At1g06960);Gh_A05G002900(CYP59);Gh_A05G373100(PTB);Gh_A06G195200(SCL30);Gh_A07G014900(VIP6);Gh_A08G105900(At5g53180);Gh_A09G107100(At2g30000);Gh_A12G130200(RS31);Gh_A12G148000(U1A);Gh_A13G071300(SC35);Gh_A13G203500(HEN2);Gh_A13G242000(ARP4);Gh_A13G244100(ABH1);Gh_D02G182100(PRP31);Gh_D02G218000(SC35);Gh_D03G161200(At1g06960);Gh_D04G051800(PTB);Gh_D05G003400(CYP59);Gh_D05G101000(At2g…
GO:0000377	RNA splicing, via transesterification reactions with bulged adenosine as nucleophile	27	61	0.000164104	0.00229306	Gh_A03G036000(At1g06960);Gh_A05G002900(CYP59);Gh_A05G373100(PTB);Gh_A06G195200(SCL30);Gh_A07G014900(VIP6);Gh_A08G105900(At5g53180);Gh_A09G107100(At2g30000);Gh_A12G130200(RS31);Gh_A12G148000(U1A);Gh_A13G071300(SC35);Gh_A13G203500(HEN2);Gh_A13G242000(ARP4);Gh_A13G244100(ABH1);Gh_D02G182100(PRP31);Gh_D02G218000(SC35);Gh_D03G161200(At1g06960);Gh_D04G051800(PTB);Gh_D05G003400(CYP59);Gh_D05G101000(At2g…
GO:0016049	cell growth	88	272	0.000175651	0.00243269	Gh_A01G010600(TOR);Gh_A02G057700(IBR3);Gh_A03G008100(MAMYB);Gh_A03G078800(RPN7);Gh_A03G121100(NAP2);Gh_A03G152400(MAD2);Gh_A03G226600(SHL);Gh_A03G233600(RPN10);Gh_A04G151400(RPN10);Gh_A05G000500(PURA1);Gh_A05G121900(BGAL1);Gh_A05G144400(HSL1);Gh_A05G300100(--);Gh_A06G047000(LAX3);Gh_A06G066100(AKT1);Gh_A06G092300(ACL5);Gh_A06G200500(TTL);Gh_A07G214700(FLA2);Gh_A07G258900(ARP2);Gh_A08G026200(UBP14…
GO:0006886	intracellular protein transport	242	866	0.000177895	0.00244216	Gh_A01G025300(HOP);Gh_A01G028600(nip7);Gh_A01G058100(HGO);Gh_A01G140600(PHF1);Gh_A01G160100(GAD);Gh_A01G222900(frr);Gh_A01G226300(BLH1);Gh_A01G241600(SYP71);Gh_A01G254500(EBP1);Gh_A02G051300(LFG5);Gh_A02G060400(IMPA1);Gh_A02G107900(PIX13);Gh_A02G127500(NRPA1);Gh_A02G134900(VPS45);Gh_A02G140300(BT1);Gh_A03G002200(IWS1);Gh_A03G083600(EMB514);Gh_A03G093700(NRT3.1);Gh_A03G112500(UBXN6);Gh_A03G126100(…
GO:0051260	protein homooligomerization	9	12	0.000182997	0.00249035	Gh_A01G119300(GAMMACA1);Gh_A06G200500(TTL);Gh_A09G206700(MGL);Gh_A10G054400(NADP-ME4);Gh_A12G264700(MGL);Gh_D01G117600(GAMMACA1);Gh_D09G199600(MGL);Gh_D10G068000(NADP-ME4);Gh_D12G259200(MGL)
GO:0006551	leucine metabolic process	12	19	0.000190031	0.00256379	Gh_A09G074800(ETFB);Gh_A09G076400(IIL1);Gh_A09G124200(IVD);Gh_A10G061000(IMDH2);Gh_A10G132800(IPMS2);Gh_A10G137800(ETFQO);Gh_D02G127600(IPMS2);Gh_D09G068400(ETFB);Gh_D09G116400(IVD);Gh_D10G080500(IMDH2);Gh_D10G136100(ETFQO);Gh_D10G141200(IPMS2)
GO:0006498	N-terminal protein lipidation	52	144	0.000195769	0.00257321	Gh_A01G154800(At5g05010);Gh_A01G201500(At5g27470);Gh_A02G108600(OST1A);Gh_A02G115400(PUX10);Gh_A03G190700(ALATS);Gh_A03G205700(At5g09550);Gh_A03G242200(At5g27470);Gh_A05G287500(EMB1144);Gh_A06G016100(dpf-6);Gh_A06G074300(PATROL1);Gh_A06G082800(NMT1);Gh_A06G200500(TTL);Gh_A07G100300(FKBP65);Gh_A07G247700(ARF);Gh_A08G138700(Nomo1);Gh_A08G232100(IMPA4);Gh_A09G115600(ncl1);Gh_A11G141300(NTF2);Gh_A11G…
GO:0031365	N-terminal protein amino acid modification	52	144	0.000195769	0.00257321	Gh_A01G154800(At5g05010);Gh_A01G201500(At5g27470);Gh_A02G108600(OST1A);Gh_A02G115400(PUX10);Gh_A03G190700(ALATS);Gh_A03G205700(At5g09550);Gh_A03G242200(At5g27470);Gh_A05G287500(EMB1144);Gh_A06G016100(dpf-6);Gh_A06G074300(PATROL1);Gh_A06G082800(NMT1);Gh_A06G200500(TTL);Gh_A07G100300(FKBP65);Gh_A07G247700(ARF);Gh_A08G138700(Nomo1);Gh_A08G232100(IMPA4);Gh_A09G115600(ncl1);Gh_A11G141300(NTF2);Gh_A11G…
GO:0050896	response to stimulus	1182	4783	0.000197386	0.00257321	Gh_A01G009400(--);Gh_A01G010400(MRS2-3);Gh_A01G025300(HOP);Gh_A01G037500(ETR1);Gh_A01G058100(HGO);Gh_A01G058200(RAB11B);Gh_A01G061200(hbdA);Gh_A01G065800(TSJT1);Gh_A01G078500(spg1);Gh_A01G099900(--);Gh_A01G100200(PGK3);Gh_A01G103200(ALDH5F1);Gh_A01G104000(guaA);Gh_A01G106800(sel);Gh_A01G108500(CAT1);Gh_A01G120800(PGIC1);Gh_A01G123500(--);Gh_A01G160100(GAD);Gh_A01G169700(MLP28);Gh_A01G176400(JGB);…
GO:0016054	organic acid catabolic process	79	240	0.000198951	0.00257321	Gh_A01G058100(HGO);Gh_A01G103200(ALDH5F1);Gh_A02G091100(ECHIA);Gh_A03G078800(RPN7);Gh_A03G226600(SHL);Gh_A03G233600(RPN10);Gh_A04G151400(RPN10);Gh_A05G052200(PBA1);Gh_A06G075700(At4g29120);Gh_A07G001000(--);Gh_A08G160200(CAT9);Gh_A08G279900(RCOM_1506700);Gh_A09G079600(MFP2);Gh_A09G113200(SKD1);Gh_A09G124200(IVD);Gh_A09G206700(MGL);Gh_A09G215400(ACX1);Gh_A09G272200(RPN7);Gh_A10G074700(AGT2);Gh_A10…
GO:0046395	carboxylic acid catabolic process	79	240	0.000198951	0.00257321	Gh_A01G058100(HGO);Gh_A01G103200(ALDH5F1);Gh_A02G091100(ECHIA);Gh_A03G078800(RPN7);Gh_A03G226600(SHL);Gh_A03G233600(RPN10);Gh_A04G151400(RPN10);Gh_A05G052200(PBA1);Gh_A06G075700(At4g29120);Gh_A07G001000(--);Gh_A08G160200(CAT9);Gh_A08G279900(RCOM_1506700);Gh_A09G079600(MFP2);Gh_A09G113200(SKD1);Gh_A09G124200(IVD);Gh_A09G206700(MGL);Gh_A09G215400(ACX1);Gh_A09G272200(RPN7);Gh_A10G074700(AGT2);Gh_A10…
GO:0006405	RNA export from nucleus	25	56	0.000240504	0.00306007	Gh_A02G127500(NRPA1);Gh_A03G190700(ALATS);Gh_A04G086600(RH38);Gh_A05G340400(ENY2);Gh_A05G406000(THO1);Gh_A07G000700(PMRT15);Gh_A07G255100(ENY2);Gh_A08G075000(RANGAP1);Gh_A09G080300(APUM24);Gh_A10G251300(At2g40430);Gh_A11G355200(TIF3E1);Gh_A13G177900(TBL3);Gh_Contig00062G000500(At2g40430);Gh_D04G013000(RH17);Gh_D04G016800(THO1);Gh_D04G123300(RH38);Gh_D05G172900(UTP6);Gh_D06G079600(EER5);Gh_D06G172…
GO:0051168	nuclear export	25	56	0.000240504	0.00306007	Gh_A02G127500(NRPA1);Gh_A03G190700(ALATS);Gh_A04G086600(RH38);Gh_A05G340400(ENY2);Gh_A05G406000(THO1);Gh_A07G000700(PMRT15);Gh_A07G255100(ENY2);Gh_A08G075000(RANGAP1);Gh_A09G080300(APUM24);Gh_A10G251300(At2g40430);Gh_A11G355200(TIF3E1);Gh_A13G177900(TBL3);Gh_Contig00062G000500(At2g40430);Gh_D04G013000(RH17);Gh_D04G016800(THO1);Gh_D04G123300(RH38);Gh_D05G172900(UTP6);Gh_D06G079600(EER5);Gh_D06G172…
GO:0051234	establishment of localization	1018	4095	0.000274748	0.00346758	Gh_A01G002100(PIP2-8);Gh_A01G010400(MRS2-3);Gh_A01G021700(SFH13);Gh_A01G025300(HOP);Gh_A01G028600(nip7);Gh_A01G032400(PDK);Gh_A01G058100(HGO);Gh_A01G061200(hbdA);Gh_A01G078400(GPT1);Gh_A01G078500(spg1);Gh_A01G097800(At1g17220);Gh_A01G105700(MSSP2);Gh_A01G131600(AAP6);Gh_A01G140600(PHF1);Gh_A01G141000(HB2);Gh_A01G154300(At1g60070);Gh_A01G154800(At5g05010);Gh_A01G160100(GAD);Gh_A01G174900(CXE16);Gh…
GO:0044272	sulfur compound biosynthetic process	136	458	0.000328641	0.00411458	Gh_A01G021700(SFH13);Gh_A01G023100(Os09g0509200);Gh_A01G023700(PNSL5);Gh_A01G062200(POPTR_0001s40980g);Gh_A01G106300(--);Gh_A01G195400(COQ3);Gh_A01G226300(BLH1);Gh_A02G000700(PBL8);Gh_A02G031900(GS2);Gh_A02G082000(ACR3);Gh_A02G090800(DFC);Gh_A02G108500(--);Gh_A02G108600(OST1A);Gh_A02G125800(ISPF);Gh_A02G129000(--);Gh_A03G083900(CHLP);Gh_A03G176700(Os08g0536000);Gh_A03G179100(CYP51G1);Gh_A03G20410…
GO:0000469	cleavage involved in rRNA processing	10	15	0.000356231	0.00442461	Gh_A01G103600(ctps);Gh_A02G047900(MORF6);Gh_A09G010500(WDR12);Gh_A13G068800(NOC4);Gh_A13G145300(CTPS1);Gh_D02G052700(MORF6);Gh_D09G009800(WDR12);Gh_D13G062700(NOC4);Gh_D13G146700(CTPS1);MSTRG.29396(At1g29060)
GO:0006352	DNA-templated transcription, initiation	12	20	0.000376499	0.00463953	Gh_A01G118100(--);Gh_A05G079600(gtf2a1);Gh_A05G242800(--);Gh_A05G251000(TFIIA-S);Gh_A07G109600(gtf2a1);Gh_A08G015900(TAF7);Gh_D01G115000(--);Gh_D05G258800(--);Gh_D05G266300(TFIIA-S);Gh_D07G107500(gtf2a1);Gh_D08G201000(--);MSTRG.32569(RAP74)
GO:0044267	cellular protein metabolic process	1126	4564	0.000383758	0.00469204	Gh_A01G010600(TOR);Gh_A01G015200(At5g23290);Gh_A01G023700(PNSL5);Gh_A01G025300(HOP);Gh_A01G027600(PBL27);Gh_A01G031100(At5g49510);Gh_A01G032400(PDK);Gh_A01G037500(ETR1);Gh_A01G064500(RMA3);Gh_A01G073700(RPL24);Gh_A01G074900(CXXS1);Gh_A01G076600(At1g54290);Gh_A01G082300(B3GALT4);Gh_A01G097800(At1g17220);Gh_A01G099300(At1g56130);Gh_A01G099900(--);Gh_A01G104900(CDC2D);Gh_A01G107000(PUB44);Gh_A01G118…
GO:0034613	cellular protein localization	247	898	0.000429076	0.00516542	Gh_A01G025300(HOP);Gh_A01G028600(nip7);Gh_A01G058100(HGO);Gh_A01G140600(PHF1);Gh_A01G160100(GAD);Gh_A01G222900(frr);Gh_A01G226300(BLH1);Gh_A01G241600(SYP71);Gh_A01G254500(EBP1);Gh_A02G051300(LFG5);Gh_A02G060400(IMPA1);Gh_A02G107900(PIX13);Gh_A02G127500(NRPA1);Gh_A02G134900(VPS45);Gh_A02G140300(BT1);Gh_A03G002200(IWS1);Gh_A03G083600(EMB514);Gh_A03G093700(NRT3.1);Gh_A03G112500(UBXN6);Gh_A03G126100(…
GO:0070727	cellular macromolecule localization	247	898	0.000429076	0.00516542	Gh_A01G025300(HOP);Gh_A01G028600(nip7);Gh_A01G058100(HGO);Gh_A01G140600(PHF1);Gh_A01G160100(GAD);Gh_A01G222900(frr);Gh_A01G226300(BLH1);Gh_A01G241600(SYP71);Gh_A01G254500(EBP1);Gh_A02G051300(LFG5);Gh_A02G060400(IMPA1);Gh_A02G107900(PIX13);Gh_A02G127500(NRPA1);Gh_A02G134900(VPS45);Gh_A02G140300(BT1);Gh_A03G002200(IWS1);Gh_A03G083600(EMB514);Gh_A03G093700(NRT3.1);Gh_A03G112500(UBXN6);Gh_A03G126100(…
GO:0009081	branched-chain amino acid metabolic process	23	52	0.000495937	0.0058995	Gh_A03G110000(ltnD);Gh_A06G075700(At4g29120);Gh_A06G153100(AHRI);Gh_A07G096600(GLYR1);Gh_A09G074800(ETFB);Gh_A09G076400(IIL1);Gh_A09G124200(IVD);Gh_A10G061000(IMDH2);Gh_A10G132800(IPMS2);Gh_A10G137800(ETFQO);Gh_A11G155500(GLYR1);Gh_D02G007400(At2g31810);Gh_D02G127600(IPMS2);Gh_D06G074100(At4g29120);Gh_D06G154100(AHRI);Gh_D07G094800(GLYR1);Gh_D09G068400(ETFB);Gh_D09G116400(IVD);Gh_D10G000700(At3g5…
GO:0090407	organophosphate biosynthetic process	145	497	0.000497594	0.0058995	Gh_A01G010600(TOR);Gh_A01G074900(CXXS1);Gh_A01G096300(UKL3);Gh_A01G103600(ctps);Gh_A01G171000(QPT);Gh_A01G254500(EBP1);Gh_A02G068300(GCR1);Gh_A03G123400(At1g26460);Gh_A03G208600(ISPH);Gh_A04G030300(PYRE-F);Gh_A04G107900(CAC3);Gh_A04G119300(ATPB);Gh_A04G119400(ATPB);Gh_A05G022400(--);Gh_A05G072400(CKS1);Gh_A05G153100(CXXS1);Gh_A05G350900(purB);Gh_A05G385900(PRS4);Gh_A05G392600(WDR55);Gh_A05G404900…
GO:0010038	response to metal ion	69	210	0.000513157	0.00603828	Gh_A01G100200(PGK3);Gh_A01G160100(GAD);Gh_A02G113200(MTP1);Gh_A03G032400(DTC);Gh_A03G226600(SHL);Gh_A03G233600(RPN10);Gh_A04G036200(pKIWI503);Gh_A04G096800(ALS3);Gh_A04G151400(RPN10);Gh_A05G052200(PBA1);Gh_A05G073600(FIT);Gh_A05G301200(ACO3);Gh_A05G335300(NAD-ME1);Gh_A06G059300(PAP26);Gh_A06G064700(CBR2);Gh_A08G167200(CESA3);Gh_A09G033100(MDAR4);Gh_A10G085700(PIN1);Gh_A10G159200(LCB1);Gh_A10G1925…
GO:0044723	single-organism carbohydrate metabolic process	208	746	0.000557588	0.00651212	Gh_A01G120800(PGIC1);Gh_A01G168200(DRP1C);Gh_A01G201500(At5g27470);Gh_A01G236000(CSLA9);Gh_A02G011400(PGM1);Gh_A02G068300(GCR1);Gh_A02G103600(PGM1);Gh_A02G107400(DPMS1);Gh_A02G161900(INPS1);Gh_A02G177400(PCKA);Gh_A02G202800(NSUN3);Gh_A03G002200(IWS1);Gh_A03G016000(TPPF);Gh_A03G022600(NRS/ER);Gh_A03G032400(DTC);Gh_A03G116200(DCP5);Gh_A03G133700(At2g02050);Gh_A03G133800(At2g02050);Gh_A03G174700(G6P…
GO:0000212	meiotic spindle organization	5	5	0.000614256	0.00712082	Gh_A07G128600(SMG7);Gh_A09G128000(SMG7);Gh_D07G127400(SMG7);Gh_D09G120400(SMG7);MSTRG.39925(SMG7)
GO:0040007	growth	136	465	0.000653688	0.00752222	Gh_A01G010600(TOR);Gh_A02G057700(IBR3);Gh_A03G008100(MAMYB);Gh_A03G036800(SWC6);Gh_A03G078800(RPN7);Gh_A03G089100(COBL4);Gh_A03G121100(NAP2);Gh_A03G152400(MAD2);Gh_A03G226600(SHL);Gh_A03G233600(RPN10);Gh_A04G129600(YLS8);Gh_A04G151400(RPN10);Gh_A05G000500(PURA1);Gh_A05G121900(BGAL1);Gh_A05G144400(HSL1);Gh_A05G300100(--);Gh_A06G047000(LAX3);Gh_A06G066100(AKT1);Gh_A06G092300(ACL5);Gh_A06G200500(TTL…
GO:0030003	cellular cation homeostasis	24	56	0.000662197	0.00756451	Gh_A02G134900(VPS45);Gh_A04G036200(pKIWI503);Gh_A04G112500(HCC1);Gh_A05G100400(ACA9);Gh_A07G167200(ABCC5);Gh_A08G167300(DTX43);Gh_A08G201400(CCS);Gh_A09G186800(FER2);Gh_A10G157900(ACA9);Gh_Contig01033_ERROPOS3049310+G000700(TDT);Gh_D01G056300(pKIWI503);Gh_D03G066100(VPS45);Gh_D05G112700(ACA9);Gh_D05G306300(FER2);Gh_D06G023800(ACA1);Gh_D06G183900(TDT);Gh_D08G066400(ACA12);Gh_D08G165800(DTX43);Gh_D…
GO:0006414	translational elongation	17	35	0.00072093	0.00805897	Gh_A03G085100(EIF-5A2);Gh_A05G217800(prorsd1p);Gh_A07G160800(MEFG2);Gh_A08G214600(SRP9);Gh_A09G269800(EIF-5A2);Gh_A11G036300(EIF-5A2);Gh_A11G262700(At1g09620);Gh_Contig00712G000300(At4g10320);Gh_Contig00963G001400(At4g10320);Gh_D02G090300(prorsd1p);Gh_D03G107300(EIF-5A2);Gh_D05G234700(prorsd1p);Gh_D07G159500(MEFG2);Gh_D11G036600(EIF-5A2);Gh_D11G083800(MEFG2);Gh_D11G136200(SRP9);Gh_D11G266000(At1g…
GO:0009787	regulation of abscisic acid-activated signaling pathway	17	35	0.00072093	0.00805897	Gh_A02G004900(CIPK2);Gh_A02G068300(GCR1);Gh_A05G029900(GPA1);Gh_A05G185400(ytcB);Gh_A06G082700(THO6);Gh_A06G091400(AIP2);Gh_A11G288200(EDR1);Gh_A13G054800(PP2AA2);Gh_D02G072300(GCR1);Gh_D04G016300(KEG);Gh_D05G040100(GPA1);Gh_D05G288100(FTA);Gh_D06G091500(AIP2);Gh_D10G250700(GGB);Gh_D11G288600(EDR1);Gh_D12G060500(PLDDELTA);Gh_D13G078600(PP2AA2)
GO:1901419	regulation of response to alcohol	17	35	0.00072093	0.00805897	Gh_A02G004900(CIPK2);Gh_A02G068300(GCR1);Gh_A05G029900(GPA1);Gh_A05G185400(ytcB);Gh_A06G082700(THO6);Gh_A06G091400(AIP2);Gh_A11G288200(EDR1);Gh_A13G054800(PP2AA2);Gh_D02G072300(GCR1);Gh_D04G016300(KEG);Gh_D05G040100(GPA1);Gh_D05G288100(FTA);Gh_D06G091500(AIP2);Gh_D10G250700(GGB);Gh_D11G288600(EDR1);Gh_D12G060500(PLDDELTA);Gh_D13G078600(PP2AA2)
GO:0000098	sulfur amino acid catabolic process	7	9	0.000736143	0.00817066	Gh_A09G206700(MGL);Gh_A11G000400(DCD);Gh_A12G264700(MGL);Gh_D09G199600(MGL);Gh_D11G001300(DCD);Gh_D12G082000(FLCY);Gh_D12G259200(MGL)
GO:0006497	protein lipidation	55	162	0.000760551	0.00826571	Gh_A01G154800(At5g05010);Gh_A01G201500(At5g27470);Gh_A02G108600(OST1A);Gh_A02G115400(PUX10);Gh_A03G190700(ALATS);Gh_A03G205700(At5g09550);Gh_A03G242200(At5g27470);Gh_A05G104800(PIGF);Gh_A05G287500(EMB1144);Gh_A06G016100(dpf-6);Gh_A06G074300(PATROL1);Gh_A06G082800(NMT1);Gh_A06G200500(TTL);Gh_A07G100300(FKBP65);Gh_A07G247700(ARF);Gh_A08G138700(Nomo1);Gh_A08G232100(IMPA4);Gh_A09G115600(ncl1);Gh_A11G…
GO:0042157	lipoprotein metabolic process	55	162	0.000760551	0.00826571	Gh_A01G154800(At5g05010);Gh_A01G201500(At5g27470);Gh_A02G108600(OST1A);Gh_A02G115400(PUX10);Gh_A03G190700(ALATS);Gh_A03G205700(At5g09550);Gh_A03G242200(At5g27470);Gh_A05G104800(PIGF);Gh_A05G287500(EMB1144);Gh_A06G016100(dpf-6);Gh_A06G074300(PATROL1);Gh_A06G082800(NMT1);Gh_A06G200500(TTL);Gh_A07G100300(FKBP65);Gh_A07G247700(ARF);Gh_A08G138700(Nomo1);Gh_A08G232100(IMPA4);Gh_A09G115600(ncl1);Gh_A11G…
GO:0042158	lipoprotein biosynthetic process	55	162	0.000760551	0.00826571	Gh_A01G154800(At5g05010);Gh_A01G201500(At5g27470);Gh_A02G108600(OST1A);Gh_A02G115400(PUX10);Gh_A03G190700(ALATS);Gh_A03G205700(At5g09550);Gh_A03G242200(At5g27470);Gh_A05G104800(PIGF);Gh_A05G287500(EMB1144);Gh_A06G016100(dpf-6);Gh_A06G074300(PATROL1);Gh_A06G082800(NMT1);Gh_A06G200500(TTL);Gh_A07G100300(FKBP65);Gh_A07G247700(ARF);Gh_A08G138700(Nomo1);Gh_A08G232100(IMPA4);Gh_A09G115600(ncl1);Gh_A11G…
GO:0009117	nucleotide metabolic process	188	671	0.000779334	0.00841143	Gh_A01G044000(RHM1);Gh_A01G096300(UKL3);Gh_A01G103600(ctps);Gh_A01G171000(QPT);Gh_A01G201500(At5g27470);Gh_A01G254500(EBP1);Gh_A02G031900(GS2);Gh_A02G102400(At3g11710);Gh_A02G140300(BT1);Gh_A03G110000(ltnD);Gh_A03G123400(At1g26460);Gh_A03G187500(petC);Gh_A03G187600(petC);Gh_A03G242200(At5g27470);Gh_A04G030300(PYRE-F);Gh_A04G107900(CAC3);Gh_A04G119300(ATPB);Gh_A04G119400(ATPB);Gh_A05G022400(--);Gh…
GO:0044283	small molecule biosynthetic process	218	796	0.00115064	0.0122549	Gh_A01G021700(SFH13);Gh_A01G023700(PNSL5);Gh_A01G062200(POPTR_0001s40980g);Gh_A01G106300(--);Gh_A01G195400(COQ3);Gh_A01G198100(tmem87a);Gh_A01G222900(frr);Gh_A01G226300(BLH1);Gh_A02G000700(PBL8);Gh_A02G031900(GS2);Gh_A02G034400(GLCAT14A);Gh_A02G068300(GCR1);Gh_A02G082000(ACR3);Gh_A02G090800(DFC);Gh_A02G108500(--);Gh_A02G108600(OST1A);Gh_A02G125800(ISPF);Gh_A02G129000(--);Gh_A02G131700(At1g77330);…
GO:0006753	nucleoside phosphate metabolic process	196	708	0.0011511	0.0122549	Gh_A01G044000(RHM1);Gh_A01G096300(UKL3);Gh_A01G103600(ctps);Gh_A01G171000(QPT);Gh_A01G201500(At5g27470);Gh_A01G254500(EBP1);Gh_A02G031900(GS2);Gh_A02G102400(At3g11710);Gh_A02G140300(BT1);Gh_A03G110000(ltnD);Gh_A03G123400(At1g26460);Gh_A03G187500(petC);Gh_A03G187600(petC);Gh_A03G242200(At5g27470);Gh_A04G030300(PYRE-F);Gh_A04G107900(CAC3);Gh_A04G119300(ATPB);Gh_A04G119400(ATPB);Gh_A05G022400(--);Gh…
GO:0006163	purine nucleotide metabolic process	60	184	0.00140305	0.0148363	Gh_A01G254500(EBP1);Gh_A04G107900(CAC3);Gh_A04G119300(ATPB);Gh_A04G119400(ATPB);Gh_A05G022400(--);Gh_A05G240800(VHA-B2);Gh_A05G350900(purB);Gh_A06G079500(--);Gh_A06G153100(AHRI);Gh_A06G231100(NUDT15);Gh_A07G000700(PMRT15);Gh_A07G010000(--);Gh_A08G024700(PMA4);Gh_A08G161300(NDK1);Gh_A08G230800(--);Gh_A09G185800(AMPD);Gh_A09G186000(EBP1);Gh_A09G192800(VHA-B2);Gh_A10G180400(CRSH);Gh_A11G118000(PUR5)…
GO:0006743	ubiquinone metabolic process	14	28	0.00147802	0.0155241	Gh_A01G195400(COQ3);Gh_A02G125800(ISPF);Gh_A03G036900(fabD);Gh_A03G124000(At2g03690);Gh_A04G098500(DAPF);Gh_A04G107900(CAC3);Gh_A11G118000(PUR5);Gh_A12G063500(DHQS);Gh_D01G193200(COQ3);Gh_D03G087800(ISPF);Gh_D04G136600(DAPF);Gh_D11G120000(PUR5);Gh_D12G061100(DHQS);MSTRG.11760(SPS2)
GO:0051259	protein oligomerization	15	31	0.00154302	0.0160988	Gh_A01G119300(GAMMACA1);Gh_A03G029100(At5g41330);Gh_A06G200500(TTL);Gh_A08G248400(FIP2);Gh_A09G206700(MGL);Gh_A09G275700(CLPD);Gh_A10G054400(NADP-ME4);Gh_A12G264700(MGL);Gh_D01G117600(GAMMACA1);Gh_D05G030700(At4g29530);Gh_D08G240000(FIP2);Gh_D09G199600(MGL);Gh_D10G068000(NADP-ME4);Gh_D12G249200(At5g41330);Gh_D12G259200(MGL)
GO:0031047	gene silencing by RNA	47	138	0.0016369	0.0169652	Gh_A02G192100(--);Gh_A05G063500(SMC3);Gh_A05G406000(THO1);Gh_A06G082700(THO6);Gh_A07G014900(VIP6);Gh_A08G072100(EOL1);Gh_A08G184900(UPF1);Gh_A08G225400(DRB2);Gh_A09G111000(HDT1);Gh_A10G015800(VIP5);Gh_A10G053400(RPS16-2);Gh_A10G159000(ARF1);Gh_A11G132900(EOL1);Gh_A11G235900(SRFR1);Gh_A11G346500(LHP1);Gh_A11G355200(TIF3E1);Gh_A12G069900(DDM1);Gh_A13G071300(SC35);Gh_A13G120200(XRN4);Gh_A13G203500(H…
GO:0006101	citrate metabolic process	30	79	0.00167452	0.0171283	Gh_A01G054400(PPC16);Gh_A01G056300(MMDH);Gh_A02G046400(MD1);Gh_A04G015400(At4g26910);Gh_A04G045500(MMDH);Gh_A05G301200(ACO3);Gh_A05G344800(SDH2-2);Gh_A06G175900(At4g26910);Gh_A07G057800(MLS);Gh_A07G071900(At3g47520);Gh_A07G135700(FUM1);Gh_A07G251600(SDH2-2);Gh_A08G029100(At4g26910);Gh_A08G269600(PPCC);Gh_A09G076400(IIL1);Gh_A09G169000(IDH5);Gh_A12G069700(SDH1-1);Gh_A12G178500(ACO3);Gh_Contig00374…
GO:0072350	tricarboxylic acid metabolic process	30	79	0.00167452	0.0171283	Gh_A01G054400(PPC16);Gh_A01G056300(MMDH);Gh_A02G046400(MD1);Gh_A04G015400(At4g26910);Gh_A04G045500(MMDH);Gh_A05G301200(ACO3);Gh_A05G344800(SDH2-2);Gh_A06G175900(At4g26910);Gh_A07G057800(MLS);Gh_A07G071900(At3g47520);Gh_A07G135700(FUM1);Gh_A07G251600(SDH2-2);Gh_A08G029100(At4g26910);Gh_A08G269600(PPCC);Gh_A09G076400(IIL1);Gh_A09G169000(IDH5);Gh_A12G069700(SDH1-1);Gh_A12G178500(ACO3);Gh_Contig00374…
GO:0042221	response to chemical	564	2232	0.00192552	0.0195678	Gh_A01G009400(--);Gh_A01G010400(MRS2-3);Gh_A01G037500(ETR1);Gh_A01G058100(HGO);Gh_A01G061200(hbdA);Gh_A01G065800(TSJT1);Gh_A01G100200(PGK3);Gh_A01G120800(PGIC1);Gh_A01G160100(GAD);Gh_A01G176400(JGB);Gh_A01G216100(OEP163);Gh_A01G226300(BLH1);Gh_A01G236000(CSLA9);Gh_A01G242200(CNR8);Gh_A01G257000(ETO1);Gh_A02G004900(CIPK2);Gh_A02G031900(GS2);Gh_A02G041800(IAA14);Gh_A02G064500(LPD1);Gh_A02G068300(GC…
GO:1901700	response to oxygen-containing compound	230	853	0.00203283	0.020525	Gh_A01G010400(MRS2-3);Gh_A01G037500(ETR1);Gh_A01G058100(HGO);Gh_A01G065800(TSJT1);Gh_A01G120800(PGIC1);Gh_A01G160100(GAD);Gh_A01G226300(BLH1);Gh_A01G257000(ETO1);Gh_A02G004900(CIPK2);Gh_A02G031900(GS2);Gh_A02G068300(GCR1);Gh_A02G088600(--);Gh_A02G099300(NRPD1);Gh_A02G125800(ISPF);Gh_A02G170000(4CL3);Gh_A02G184000(D14L);Gh_A02G191600(XLG1);Gh_A03G025900(HSFB2A);Gh_A03G082300(HVA22A);Gh_A03G177400(…
GO:0018208	peptidyl-proline modification	9	15	0.00211066	0.0210394	Gh_A03G204100(FKBP12);Gh_A05G002900(CYP59);Gh_A08G141500(CYP20-3);Gh_A09G181300(PAS1);Gh_D02G221700(FKBP12);Gh_D05G003400(CYP59);Gh_D07G115200(CYP71);Gh_D08G141300(CYP20-3);Gh_D09G172500(PAS1)
GO:0072507	divalent inorganic cation homeostasis	9	15	0.00211066	0.0210394	Gh_A02G134900(VPS45);Gh_A05G100400(ACA9);Gh_A10G157900(ACA9);Gh_D03G066100(VPS45);Gh_D05G112700(ACA9);Gh_D06G023800(ACA1);Gh_D08G066400(ACA12);Gh_D10G086000(ACA9);Gh_D11G213200(HMA1)
GO:0016192	vesicle-mediated transport	128	448	0.00236468	0.0234223	Gh_A01G061200(hbdA);Gh_A01G154800(At5g05010);Gh_A02G051300(LFG5);Gh_A02G063900(emc6);Gh_A02G075800(SEC5A);Gh_A02G099900(COG4);Gh_A02G107400(DPMS1);Gh_A02G111200(At1g30630);Gh_A02G134900(VPS45);Gh_A03G002200(IWS1);Gh_A04G105000(PRA1A1);Gh_A04G129600(YLS8);Gh_A05G041400(trappc5);Gh_A05G250600(At1g27530);Gh_A05G305300(NTF2B);Gh_A05G417900(VPS33);Gh_A06G030500(At1g27530);Gh_A06G059900(At4g32285);Gh_A…
GO:0002683	negative regulation of immune system process	4	4	0.0026966	0.0253275	Gh_A02G048900(Os10g0467600);Gh_A10G098900(Os10g0467600);Gh_D02G053600(Os10g0467600);Gh_D10G174400(Os10g0467600)
GO:0002698	negative regulation of immune effector process	4	4	0.0026966	0.0253275	Gh_A02G048900(Os10g0467600);Gh_A10G098900(Os10g0467600);Gh_D02G053600(Os10g0467600);Gh_D10G174400(Os10g0467600)
GO:0009068	aspartate family amino acid catabolic process	4	4	0.0026966	0.0253275	Gh_A09G206700(MGL);Gh_A12G264700(MGL);Gh_D09G199600(MGL);Gh_D12G259200(MGL)
GO:0009087	methionine catabolic process	4	4	0.0026966	0.0253275	Gh_A09G206700(MGL);Gh_A12G264700(MGL);Gh_D09G199600(MGL);Gh_D12G259200(MGL)
GO:0009637	response to blue light	4	4	0.0026966	0.0253275	Gh_A02G068300(GCR1);Gh_A05G029900(GPA1);Gh_D02G072300(GCR1);Gh_D05G040100(GPA1)
GO:0010380	regulation of chlorophyll biosynthetic process	4	4	0.0026966	0.0253275	Gh_A07G076600(PAPP5);Gh_A10G088000(PP5);Gh_D07G076000(PAPP5);Gh_D10G092400(PP5)
GO:0015995	chlorophyll biosynthetic process	4	4	0.0026966	0.0253275	Gh_A07G076600(PAPP5);Gh_A10G088000(PP5);Gh_D07G076000(PAPP5);Gh_D10G092400(PP5)
GO:1901463	regulation of tetrapyrrole biosynthetic process	4	4	0.0026966	0.0253275	Gh_A07G076600(PAPP5);Gh_A10G088000(PP5);Gh_D07G076000(PAPP5);Gh_D10G092400(PP5)
GO:0006418	tRNA aminoacylation for protein translation	32	88	0.00270268	0.0253275	Gh_A01G201500(At5g27470);Gh_A02G102400(At3g11710);Gh_A03G190700(ALATS);Gh_A03G242200(At5g27470);Gh_A04G121500(At1g29880);Gh_A04G150900(At4g39280);Gh_A05G320400(OVA9);Gh_A06G078700(SYNC1);Gh_A07G000900(IBI1);Gh_A08G259500(At3g02760);Gh_A09G122300(At3g04600);Gh_A10G141500(At3g11710);Gh_A11G262700(At1g09620);Gh_A12G296700(At1g72550);Gh_Contig00712G000300(At4g10320);Gh_Contig00963G001400(At4g10320);G…
GO:0035556	intracellular signal transduction	140	497	0.0027396	0.0255206	Gh_A01G037500(ETR1);Gh_A01G058200(RAB11B);Gh_A01G078500(spg1);Gh_A01G187800(ARAC3);Gh_A01G226300(BLH1);Gh_A01G245800(RABE1C);Gh_A01G257000(ETO1);Gh_A02G081600(RABC1);Gh_A03G222900(RABG3F);Gh_A03G232300(XCT);Gh_A03G246500(RABA2A);Gh_A04G072400(SCPL29);Gh_A04G084200(CTR1);Gh_A04G098800(RABE1C);Gh_A05G017800(RHN1);Gh_A05G029900(GPA1);Gh_A05G079000(RAB11C);Gh_A05G084500(RABE1C);Gh_A05G138800(RABA1C);…
GO:0006364	rRNA processing	19	45	0.0028757	0.0263186	Gh_A01G010600(TOR);Gh_A01G103600(ctps);Gh_A02G047900(MORF6);Gh_A03G224600(spb1);Gh_A07G249100(PES);Gh_A09G010500(WDR12);Gh_A12G002300(BOP1);Gh_A13G068800(NOC4);Gh_A13G145300(CTPS1);Gh_D01G009900(TOR);Gh_D02G052700(MORF6);Gh_D02G241200(spb1);Gh_D06G172200(MTR4);Gh_D07G247100(PES);Gh_D09G009800(WDR12);Gh_D12G001700(BOP1);Gh_D13G062700(NOC4);Gh_D13G146700(CTPS1);MSTRG.29396(At1g29060)
GO:0009067	aspartate family amino acid biosynthetic process	19	45	0.0028757	0.0263186	Gh_A01G062200(POPTR_0001s40980g);Gh_A03G231900(MTN2);Gh_A03G242500(DAP);Gh_A04G098500(DAPF);Gh_A09G106400(ASN1);Gh_A09G106600(ASN1);Gh_A11G353200(At3g57050);Gh_A12G085000(ASN3);Gh_A13G032300(LYSA2);Gh_D02G248400(MTN2);Gh_D04G136600(DAPF);Gh_D08G254900(AKHSDH2);Gh_D09G100800(ASN1);Gh_D11G357200(At3g57050);Gh_D12G028800(LYSA2);Gh_D12G078500(ASN3);Gh_D13G033700(LYSA2);MSTRG.50125(ASN1);MSTRG.5455(RG…
GO:0042254	ribosome biogenesis	19	45	0.0028757	0.0263186	Gh_A01G010600(TOR);Gh_A01G103600(ctps);Gh_A02G047900(MORF6);Gh_A03G224600(spb1);Gh_A07G249100(PES);Gh_A09G010500(WDR12);Gh_A12G002300(BOP1);Gh_A13G068800(NOC4);Gh_A13G145300(CTPS1);Gh_D01G009900(TOR);Gh_D02G052700(MORF6);Gh_D02G241200(spb1);Gh_D06G172200(MTR4);Gh_D07G247100(PES);Gh_D09G009800(WDR12);Gh_D12G001700(BOP1);Gh_D13G062700(NOC4);Gh_D13G146700(CTPS1);MSTRG.29396(At1g29060)
GO:0072503	cellular divalent inorganic cation homeostasis	8	13	0.0030392	0.0276532	Gh_A02G134900(VPS45);Gh_A05G100400(ACA9);Gh_A10G157900(ACA9);Gh_D03G066100(VPS45);Gh_D05G112700(ACA9);Gh_D06G023800(ACA1);Gh_D08G066400(ACA12);Gh_D10G086000(ACA9)
GO:0009738	abscisic acid-activated signaling pathway	17	39	0.00315254	0.0281928	Gh_A02G004900(CIPK2);Gh_A02G068300(GCR1);Gh_A05G029900(GPA1);Gh_A05G185400(ytcB);Gh_A06G082700(THO6);Gh_A06G091400(AIP2);Gh_A11G288200(EDR1);Gh_A13G054800(PP2AA2);Gh_D02G072300(GCR1);Gh_D04G016300(KEG);Gh_D05G040100(GPA1);Gh_D05G288100(FTA);Gh_D06G091500(AIP2);Gh_D10G250700(GGB);Gh_D11G288600(EDR1);Gh_D12G060500(PLDDELTA);Gh_D13G078600(PP2AA2)
GO:0071215	cellular response to abscisic acid stimulus	17	39	0.00315254	0.0281928	Gh_A02G004900(CIPK2);Gh_A02G068300(GCR1);Gh_A05G029900(GPA1);Gh_A05G185400(ytcB);Gh_A06G082700(THO6);Gh_A06G091400(AIP2);Gh_A11G288200(EDR1);Gh_A13G054800(PP2AA2);Gh_D02G072300(GCR1);Gh_D04G016300(KEG);Gh_D05G040100(GPA1);Gh_D05G288100(FTA);Gh_D06G091500(AIP2);Gh_D10G250700(GGB);Gh_D11G288600(EDR1);Gh_D12G060500(PLDDELTA);Gh_D13G078600(PP2AA2)
GO:0097306	cellular response to alcohol	17	39	0.00315254	0.0281928	Gh_A02G004900(CIPK2);Gh_A02G068300(GCR1);Gh_A05G029900(GPA1);Gh_A05G185400(ytcB);Gh_A06G082700(THO6);Gh_A06G091400(AIP2);Gh_A11G288200(EDR1);Gh_A13G054800(PP2AA2);Gh_D02G072300(GCR1);Gh_D04G016300(KEG);Gh_D05G040100(GPA1);Gh_D05G288100(FTA);Gh_D06G091500(AIP2);Gh_D10G250700(GGB);Gh_D11G288600(EDR1);Gh_D12G060500(PLDDELTA);Gh_D13G078600(PP2AA2)
GO:0006558	L-phenylalanine metabolic process	12	24	0.00320498	0.0283378	Gh_A01G058100(HGO);Gh_A01G240700(PAL);Gh_A02G068300(GCR1);Gh_A05G029900(GPA1);Gh_A09G111800(ADT3);Gh_A11G213300(PAT);Gh_D01G051400(HGO);Gh_D02G072300(GCR1);Gh_D04G129200(PAL);Gh_D05G040100(GPA1);Gh_D11G239000(PAT);Gh_D11G380800(PAL)
GO:1902221	erythrose 4-phosphate/phosphoenolpyruvate family amino acid metabolic process	12	24	0.00320498	0.0283378	Gh_A01G058100(HGO);Gh_A01G240700(PAL);Gh_A02G068300(GCR1);Gh_A05G029900(GPA1);Gh_A09G111800(ADT3);Gh_A11G213300(PAT);Gh_D01G051400(HGO);Gh_D02G072300(GCR1);Gh_D04G129200(PAL);Gh_D05G040100(GPA1);Gh_D11G239000(PAT);Gh_D11G380800(PAL)
GO:0009416	response to light stimulus	226	847	0.00379144	0.0333348	Gh_A01G010400(MRS2-3);Gh_A01G025300(HOP);Gh_A01G120800(PGIC1);Gh_A01G226300(BLH1);Gh_A01G254500(EBP1);Gh_A02G031900(GS2);Gh_A02G068300(GCR1);Gh_A02G088600(--);Gh_A02G102400(At3g11710);Gh_A02G125800(ISPF);Gh_A02G170000(4CL3);Gh_A02G184000(D14L);Gh_A02G202800(NSUN3);Gh_A03G014400(ATJ13);Gh_A03G019400(PHR1);Gh_A03G025900(HSFB2A);Gh_A03G078800(RPN7);Gh_A03G083600(EMB514);Gh_A03G126100(HSP90-5);Gh_A03…
GO:0010035	response to inorganic substance	89	302	0.00403654	0.0352915	Gh_A01G100200(PGK3);Gh_A01G160100(GAD);Gh_A02G099300(NRPD1);Gh_A02G113200(MTP1);Gh_A03G032400(DTC);Gh_A03G082300(HVA22A);Gh_A03G226600(SHL);Gh_A03G233600(RPN10);Gh_A04G036200(pKIWI503);Gh_A04G096800(ALS3);Gh_A04G151400(RPN10);Gh_A05G052200(PBA1);Gh_A05G073600(FIT);Gh_A05G141400(ATG7);Gh_A05G186400(coq10b);Gh_A05G301200(ACO3);Gh_A05G335300(NAD-ME1);Gh_A06G059300(PAP26);Gh_A06G064700(CBR2);Gh_A08G1…
GO:0006570	tyrosine metabolic process	10	19	0.00440593	0.0383071	Gh_A01G058100(HGO);Gh_A02G068300(GCR1);Gh_A05G029900(GPA1);Gh_A05G159100(FAH);Gh_A06G238800(FAH);Gh_D01G051400(HGO);Gh_D02G072300(GCR1);Gh_D05G040100(GPA1);Gh_D06G246600(FAH);Gh_D09G125100(TYRAAT1)
GO:0044711	single-organism biosynthetic process	466	1844	0.00467827	0.0404503	Gh_A01G010600(TOR);Gh_A01G021700(SFH13);Gh_A01G023700(PNSL5);Gh_A01G062200(POPTR_0001s40980g);Gh_A01G074900(CXXS1);Gh_A01G096300(UKL3);Gh_A01G103600(ctps);Gh_A01G106300(--);Gh_A01G171000(QPT);Gh_A01G195400(COQ3);Gh_A01G198100(tmem87a);Gh_A01G222900(frr);Gh_A01G226300(BLH1);Gh_A01G240700(PAL);Gh_A01G254500(EBP1);Gh_A02G000700(PBL8);Gh_A02G031900(GS2);Gh_A02G034400(GLCAT14A);Gh_A02G068300(GCR1);Gh_…
GO:0006448	regulation of translational elongation	14	31	0.00486005	0.0415675	Gh_A03G085100(EIF-5A2);Gh_A05G217800(prorsd1p);Gh_A08G214600(SRP9);Gh_A09G269800(EIF-5A2);Gh_A11G036300(EIF-5A2);Gh_A11G262700(At1g09620);Gh_Contig00712G000300(At4g10320);Gh_Contig00963G001400(At4g10320);Gh_D02G090300(prorsd1p);Gh_D03G107300(EIF-5A2);Gh_D05G234700(prorsd1p);Gh_D11G036600(EIF-5A2);Gh_D11G136200(SRP9);Gh_D11G266000(At1g09620)
GO:0009259	ribonucleotide metabolic process	57	182	0.00488717	0.0415675	Gh_A01G096300(UKL3);Gh_A01G103600(ctps);Gh_A04G030300(PYRE-F);Gh_A04G107900(CAC3);Gh_A04G119300(ATPB);Gh_A04G119400(ATPB);Gh_A05G022400(--);Gh_A05G240800(VHA-B2);Gh_A05G350900(purB);Gh_A06G079500(--);Gh_A06G231100(NUDT15);Gh_A07G010000(--);Gh_A08G024700(PMA4);Gh_A08G161300(NDK1);Gh_A09G185800(AMPD);Gh_A09G192800(VHA-B2);Gh_A10G180400(CRSH);Gh_A11G118000(PUR5);Gh_A12G109100(At5g13450);Gh_A12G11300…
GO:0019693	ribose phosphate metabolic process	57	182	0.00488717	0.0415675	Gh_A01G096300(UKL3);Gh_A01G103600(ctps);Gh_A04G030300(PYRE-F);Gh_A04G107900(CAC3);Gh_A04G119300(ATPB);Gh_A04G119400(ATPB);Gh_A05G022400(--);Gh_A05G240800(VHA-B2);Gh_A05G350900(purB);Gh_A06G079500(--);Gh_A06G231100(NUDT15);Gh_A07G010000(--);Gh_A08G024700(PMA4);Gh_A08G161300(NDK1);Gh_A09G185800(AMPD);Gh_A09G192800(VHA-B2);Gh_A10G180400(CRSH);Gh_A11G118000(PUR5);Gh_A12G109100(At5g13450);Gh_A12G11300…
GO:0044238	primary metabolic process	2467	10473	0.00503795	0.0426184	Gh_A01G001900(RBM39);Gh_A01G003700(SS2);Gh_A01G010600(TOR);Gh_A01G015200(At5g23290);Gh_A01G021700(SFH13);Gh_A01G023700(PNSL5);Gh_A01G024300(FTSH2);Gh_A01G025300(HOP);Gh_A01G027600(PBL27);Gh_A01G031100(At5g49510);Gh_A01G032400(PDK);Gh_A01G037500(ETR1);Gh_A01G044000(RHM1);Gh_A01G056300(MMDH);Gh_A01G058100(HGO);Gh_A01G062200(POPTR_0001s40980g);Gh_A01G064500(RMA3);Gh_A01G073700(RPL24);Gh_A01G074900(C…
Gh_D05G193000(MAN7);Gh_D05G194100(KCS4);Gh_D05G200500(At1g47710);Gh_D05G203500(AMY1.1);Gh_D05G203600(SCP2);Gh_D05G203900(coq10b);Gh_D05G205500(At1g01540);Gh_D05G207600(At3g16150);Gh_D05G209800(RMT2);Gh_D05G209900(SBT1.7);Gh_D05G214700(BCAT2);Gh_D05G216400(CEPR1);Gh_D05G222500(Dcaf6);Gh_D05G225500(SAPK1);Gh_D05G232100(SHM7);Gh_D05G232300(grpE);Gh_D05G234700(prorsd1p);Gh_D05G237000(PDI);Gh_D05G2378…
GO:0051273	beta-glucan metabolic process	68	224	0.0052233	0.0439097	Gh_A01G093900(CSLE1);Gh_A02G063900(emc6);Gh_A02G107400(DPMS1);Gh_A02G108600(OST1A);Gh_A02G139400(BGLU42);Gh_A03G079200(CALS10);Gh_A03G183400(CALS12);Gh_A05G170400(At1g75680);Gh_A05G228900(CESA6);Gh_A05G263900(CEL3);Gh_A06G128400(CESA2);Gh_A07G066200(FKBP42);Gh_A07G073400(UPTG2);Gh_A08G017000(CALS9);Gh_A08G018800(PSL4);Gh_A08G054700(CESA4);Gh_A08G167200(CESA3);Gh_A08G257800(RGP5);Gh_A09G044500(TPL…
GO:0070918	production of small RNA involved in gene silencing by RNA	35	102	0.00524672	0.0439097	Gh_A05G063500(SMC3);Gh_A05G406000(THO1);Gh_A06G082700(THO6);Gh_A07G014900(VIP6);Gh_A08G072100(EOL1);Gh_A08G225400(DRB2);Gh_A09G111000(HDT1);Gh_A10G015800(VIP5);Gh_A10G053400(RPS16-2);Gh_A10G159000(ARF1);Gh_A11G132900(EOL1);Gh_A11G355200(TIF3E1);Gh_A13G071300(SC35);Gh_A13G120200(XRN4);Gh_A13G203500(HEN2);Gh_A13G242000(ARP4);Gh_Contig00109G001000(MTACP1);Gh_D02G218000(SC35);Gh_D04G016800(THO1);Gh_D…
GO:0055086	nucleobase-containing small molecule metabolic process	210	790	0.00609407	0.0505765	Gh_A01G044000(RHM1);Gh_A01G062200(POPTR_0001s40980g);Gh_A01G096300(UKL3);Gh_A01G103600(ctps);Gh_A01G171000(QPT);Gh_A01G201500(At5g27470);Gh_A01G254500(EBP1);Gh_A02G031900(GS2);Gh_A02G102400(At3g11710);Gh_A02G140300(BT1);Gh_A03G110000(ltnD);Gh_A03G123400(At1g26460);Gh_A03G187500(petC);Gh_A03G187600(petC);Gh_A03G231900(MTN2);Gh_A03G242200(At5g27470);Gh_A04G030300(PYRE-F);Gh_A04G077400(URH1);Gh_A04G…
GO:0006528	asparagine metabolic process	6	9	0.00614872	0.0505765	Gh_A09G106400(ASN1);Gh_A09G106600(ASN1);Gh_A12G085000(ASN3);Gh_D09G100800(ASN1);Gh_D12G078500(ASN3);MSTRG.50125(ASN1)
GO:0006529	asparagine biosynthetic process	6	9	0.00614872	0.0505765	Gh_A09G106400(ASN1);Gh_A09G106600(ASN1);Gh_A12G085000(ASN3);Gh_D09G100800(ASN1);Gh_D12G078500(ASN3);MSTRG.50125(ASN1)
GO:0006089	lactate metabolic process	35	103	0.00623723	0.0505765	Gh_A01G195400(COQ3);Gh_A02G082000(ACR3);Gh_A03G224600(spb1);Gh_A04G112500(HCC1);Gh_A05G186400(coq10b);Gh_A05G238000(BF2056);Gh_A05G405300(NUDT26);Gh_A05G411300(GLX2-2);Gh_A07G031500(Afg1l);Gh_A07G080000(DJ1D);Gh_A07G120800(COX11);Gh_A09G074800(ETFB);Gh_A10G069800(CCMH);Gh_A10G137800(ETFQO);Gh_A11G225000(HSP1);Gh_A12G151700(CLPP2);Gh_A12G205400(ATPC);Gh_Contig01033_ERROPOS3049310+G000900(IMP3);Gh_…
GO:0043038	amino acid activation	35	103	0.00623723	0.0505765	Gh_A01G201500(At5g27470);Gh_A02G102400(At3g11710);Gh_A03G190700(ALATS);Gh_A03G242200(At5g27470);Gh_A04G121500(At1g29880);Gh_A04G150900(At4g39280);Gh_A05G101800(At2g33840);Gh_A05G320400(OVA9);Gh_A06G078700(SYNC1);Gh_A07G000900(IBI1);Gh_A08G259500(At3g02760);Gh_A09G122300(At3g04600);Gh_A10G141500(At3g11710);Gh_A10G250600(CAN2);Gh_A11G262700(At1g09620);Gh_A12G296700(At1g72550);Gh_Contig00712G000300(…
GO:0043039	tRNA aminoacylation	35	103	0.00623723	0.0505765	Gh_A01G201500(At5g27470);Gh_A02G102400(At3g11710);Gh_A03G190700(ALATS);Gh_A03G242200(At5g27470);Gh_A04G121500(At1g29880);Gh_A04G150900(At4g39280);Gh_A05G101800(At2g33840);Gh_A05G320400(OVA9);Gh_A06G078700(SYNC1);Gh_A07G000900(IBI1);Gh_A08G259500(At3g02760);Gh_A09G122300(At3g04600);Gh_A10G141500(At3g11710);Gh_A10G250600(CAN2);Gh_A11G262700(At1g09620);Gh_A12G296700(At1g72550);Gh_Contig00712G000300(…
GO:0043648	dicarboxylic acid metabolic process	31	89	0.00649029	0.0523572	Gh_A01G056300(MMDH);Gh_A01G103200(ALDH5F1);Gh_A02G031900(GS2);Gh_A02G046400(MD1);Gh_A03G081900(ALDH12A1);Gh_A04G045500(MMDH);Gh_A05G287500(EMB1144);Gh_A05G335300(NAD-ME1);Gh_A07G061000(QS);Gh_A07G071900(At3g47520);Gh_A07G135700(FUM1);Gh_A07G154900(NAD-ME2);Gh_A09G078300(EMB3004);Gh_A10G054400(NADP-ME4);Gh_Contig00374G001500(MMDH);Gh_D01G098600(ALDH5F1);Gh_D01G213900(FdGOGAT);Gh_D02G037300(GS2);Gh…
GO:0046916	cellular transition metal ion homeostasis	11	23	0.00723265	0.0580355	Gh_A04G036200(pKIWI503);Gh_A04G112500(HCC1);Gh_A08G167300(DTX43);Gh_A08G201400(CCS);Gh_A09G186800(FER2);Gh_D01G056300(pKIWI503);Gh_D05G306300(FER2);Gh_D08G165800(DTX43);Gh_D08G197400(CCS);Gh_D09G178600(FER2);Gh_D11G213200(HMA1)
GO:0031050	dsRNA fragmentation	35	104	0.00737959	0.0580355	Gh_A05G063500(SMC3);Gh_A05G406000(THO1);Gh_A06G082700(THO6);Gh_A07G014900(VIP6);Gh_A08G072100(EOL1);Gh_A08G225400(DRB2);Gh_A09G111000(HDT1);Gh_A10G015800(VIP5);Gh_A10G053400(RPS16-2);Gh_A10G159000(ARF1);Gh_A11G132900(EOL1);Gh_A11G355200(TIF3E1);Gh_A13G071300(SC35);Gh_A13G120200(XRN4);Gh_A13G203500(HEN2);Gh_A13G242000(ARP4);Gh_Contig00109G001000(MTACP1);Gh_D02G218000(SC35);Gh_D04G016800(THO1);Gh_D…
GO:0043331	response to dsRNA	35	104	0.00737959	0.0580355	Gh_A05G063500(SMC3);Gh_A05G406000(THO1);Gh_A06G082700(THO6);Gh_A07G014900(VIP6);Gh_A08G072100(EOL1);Gh_A08G225400(DRB2);Gh_A09G111000(HDT1);Gh_A10G015800(VIP5);Gh_A10G053400(RPS16-2);Gh_A10G159000(ARF1);Gh_A11G132900(EOL1);Gh_A11G355200(TIF3E1);Gh_A13G071300(SC35);Gh_A13G120200(XRN4);Gh_A13G203500(HEN2);Gh_A13G242000(ARP4);Gh_Contig00109G001000(MTACP1);Gh_D02G218000(SC35);Gh_D04G016800(THO1);Gh_D…
GO:0071359	cellular response to dsRNA	35	104	0.00737959	0.0580355	Gh_A05G063500(SMC3);Gh_A05G406000(THO1);Gh_A06G082700(THO6);Gh_A07G014900(VIP6);Gh_A08G072100(EOL1);Gh_A08G225400(DRB2);Gh_A09G111000(HDT1);Gh_A10G015800(VIP5);Gh_A10G053400(RPS16-2);Gh_A10G159000(ARF1);Gh_A11G132900(EOL1);Gh_A11G355200(TIF3E1);Gh_A13G071300(SC35);Gh_A13G120200(XRN4);Gh_A13G203500(HEN2);Gh_A13G242000(ARP4);Gh_Contig00109G001000(MTACP1);Gh_D02G218000(SC35);Gh_D04G016800(THO1);Gh_D…
GO:1901699	cellular response to nitrogen compound	35	104	0.00737959	0.0580355	Gh_A05G063500(SMC3);Gh_A05G406000(THO1);Gh_A06G082700(THO6);Gh_A07G014900(VIP6);Gh_A08G072100(EOL1);Gh_A08G225400(DRB2);Gh_A09G111000(HDT1);Gh_A10G015800(VIP5);Gh_A10G053400(RPS16-2);Gh_A10G159000(ARF1);Gh_A11G132900(EOL1);Gh_A11G355200(TIF3E1);Gh_A13G071300(SC35);Gh_A13G120200(XRN4);Gh_A13G203500(HEN2);Gh_A13G242000(ARP4);Gh_Contig00109G001000(MTACP1);Gh_D02G218000(SC35);Gh_D04G016800(THO1);Gh_D…
GO:0006090	pyruvate metabolic process	153	563	0.00774503	0.0606049	Gh_A01G073700(RPL24);Gh_A01G097800(At1g17220);Gh_A01G100200(PGK3);Gh_A01G120800(PGIC1);Gh_A01G201500(At5g27470);Gh_A01G235700(ENO2);Gh_A02G031900(GS2);Gh_A02G089100(RPS13);Gh_A02G109000(PFP-ALPHA);Gh_A02G125800(ISPF);Gh_A03G002500(ATS1;2);Gh_A03G032400(DTC);Gh_A03G091700(ENO1);Gh_A03G168700(IAR4);Gh_A03G190700(ALATS);Gh_A03G194600(At4g26390);Gh_A03G215300(SEP1);Gh_A03G226600(SHL);Gh_A03G233600(RP…
GO:0015988	energy coupled proton transmembrane transport, against electrochemical gradient	25	69	0.00786791	0.0609568	Gh_A02G130700(VHA-c''1);Gh_A04G119300(ATPB);Gh_A04G119400(ATPB);Gh_A05G240800(VHA-B2);Gh_A08G012100(VHA-a1);Gh_A08G214000(VHA-F);Gh_A08G243300(VHA-F);Gh_A08G253300(VHA-H);Gh_A09G027600(VHA-d2);Gh_A09G192800(VHA-B2);Gh_A13G030100(VHA-a3);Gh_D01G114900(VHA-a3);Gh_D03G074100(VHA-c''1);Gh_D04G083500(VHA-C);Gh_D04G159000(ATPB);Gh_D04G159100(ATPB);Gh_D05G256900(VHA-B2);Gh_D08G011500(VHA-a1);Gh_D08G1044…
GO:1902600	hydrogen ion transmembrane transport	25	69	0.00786791	0.0609568	Gh_A02G130700(VHA-c''1);Gh_A04G119300(ATPB);Gh_A04G119400(ATPB);Gh_A05G240800(VHA-B2);Gh_A08G012100(VHA-a1);Gh_A08G214000(VHA-F);Gh_A08G243300(VHA-F);Gh_A08G253300(VHA-H);Gh_A09G027600(VHA-d2);Gh_A09G192800(VHA-B2);Gh_A13G030100(VHA-a3);Gh_D01G114900(VHA-a3);Gh_D03G074100(VHA-c''1);Gh_D04G083500(VHA-C);Gh_D04G159000(ATPB);Gh_D04G159100(ATPB);Gh_D05G256900(VHA-B2);Gh_D08G011500(VHA-a1);Gh_D08G1044…
GO:0032268	regulation of cellular protein metabolic process	108	384	0.00811403	0.0622473	Gh_A02G047900(MORF6);Gh_A02G058300(--);Gh_A02G089100(RPS13);Gh_A03G009000(CKB1);Gh_A03G083900(CHLP);Gh_A03G085100(EIF-5A2);Gh_A03G094000(AFC2);Gh_A03G116200(DCP5);Gh_A04G150400(BZIP44);Gh_A05G028500(TIF3K1);Gh_A05G038100(v1g169424);Gh_A05G072400(CKS1);Gh_A05G088600(TIF3I1);Gh_A05G170100(trmt6);Gh_A05G217800(prorsd1p);Gh_A05G274600(ABCI6);Gh_A05G386700(At2g42960);Gh_A05G388200(eif3m);Gh_A05G399100…
GO:0051246	regulation of protein metabolic process	108	384	0.00811403	0.0622473	Gh_A02G047900(MORF6);Gh_A02G058300(--);Gh_A02G089100(RPS13);Gh_A03G009000(CKB1);Gh_A03G083900(CHLP);Gh_A03G085100(EIF-5A2);Gh_A03G094000(AFC2);Gh_A03G116200(DCP5);Gh_A04G150400(BZIP44);Gh_A05G028500(TIF3K1);Gh_A05G038100(v1g169424);Gh_A05G072400(CKS1);Gh_A05G088600(TIF3I1);Gh_A05G170100(trmt6);Gh_A05G217800(prorsd1p);Gh_A05G274600(ABCI6);Gh_A05G386700(At2g42960);Gh_A05G388200(eif3m);Gh_A05G399100…
GO:0006213	pyrimidine nucleoside metabolic process	16	39	0.00834249	0.0633787	Gh_A01G096300(UKL3);Gh_A01G103600(ctps);Gh_A04G030300(PYRE-F);Gh_A04G077400(URH1);Gh_A05G022900(CDA1);Gh_A13G145300(CTPS1);Gh_A13G163900(PYRE-F);Gh_D01G091700(UKL3);Gh_D05G031200(CDA1);Gh_D05G371000(PYRE-F);Gh_D08G271400(CDA1);Gh_D09G150500(URH1);Gh_D12G051800(ctps);Gh_D13G146700(CTPS1);Gh_D13G165600(PYRE-F);Gh_D13G223500(CDA1)
GO:0046131	pyrimidine ribonucleoside metabolic process	16	39	0.00834249	0.0633787	Gh_A01G096300(UKL3);Gh_A01G103600(ctps);Gh_A04G030300(PYRE-F);Gh_A04G077400(URH1);Gh_A05G022900(CDA1);Gh_A13G145300(CTPS1);Gh_A13G163900(PYRE-F);Gh_D01G091700(UKL3);Gh_D05G031200(CDA1);Gh_D05G371000(PYRE-F);Gh_D08G271400(CDA1);Gh_D09G150500(URH1);Gh_D12G051800(ctps);Gh_D13G146700(CTPS1);Gh_D13G165600(PYRE-F);Gh_D13G223500(CDA1)
GO:0000460	maturation of 5.8S rRNA	7	12	0.00839254	0.0634509	Gh_A07G249100(PES);Gh_A09G010500(WDR12);Gh_A12G002300(BOP1);Gh_D07G247100(PES);Gh_D09G009800(WDR12);Gh_D12G001700(BOP1);MSTRG.29396(At1g29060)
GO:0007051	spindle organization	5	7	0.00848077	0.0638097	Gh_A07G128600(SMG7);Gh_A09G128000(SMG7);Gh_D07G127400(SMG7);Gh_D09G120400(SMG7);MSTRG.39925(SMG7)
GO:0009737	response to abscisic acid	18	46	0.00939273	0.0698174	Gh_A02G004900(CIPK2);Gh_A02G068300(GCR1);Gh_A05G029900(GPA1);Gh_A05G185400(ytcB);Gh_A06G082700(THO6);Gh_A06G091400(AIP2);Gh_A11G288200(EDR1);Gh_A13G054800(PP2AA2);Gh_D02G072300(GCR1);Gh_D02G166200(AHK3);Gh_D04G016300(KEG);Gh_D05G040100(GPA1);Gh_D05G288100(FTA);Gh_D06G091500(AIP2);Gh_D10G250700(GGB);Gh_D11G288600(EDR1);Gh_D12G060500(PLDDELTA);Gh_D13G078600(PP2AA2)
GO:0097305	response to alcohol	18	46	0.00939273	0.0698174	Gh_A02G004900(CIPK2);Gh_A02G068300(GCR1);Gh_A05G029900(GPA1);Gh_A05G185400(ytcB);Gh_A06G082700(THO6);Gh_A06G091400(AIP2);Gh_A11G288200(EDR1);Gh_A13G054800(PP2AA2);Gh_D02G072300(GCR1);Gh_D02G166200(AHK3);Gh_D04G016300(KEG);Gh_D05G040100(GPA1);Gh_D05G288100(FTA);Gh_D06G091500(AIP2);Gh_D10G250700(GGB);Gh_D11G288600(EDR1);Gh_D12G060500(PLDDELTA);Gh_D13G078600(PP2AA2)
GO:1901661	quinone metabolic process	14	33	0.00944494	0.0698174	Gh_A01G195400(COQ3);Gh_A02G125800(ISPF);Gh_A03G036900(fabD);Gh_A03G124000(At2g03690);Gh_A04G098500(DAPF);Gh_A04G107900(CAC3);Gh_A11G118000(PUR5);Gh_A12G063500(DHQS);Gh_D01G193200(COQ3);Gh_D03G087800(ISPF);Gh_D04G136600(DAPF);Gh_D11G120000(PUR5);Gh_D12G061100(DHQS);MSTRG.11760(SPS2)
GO:0098542	defense response to other organism	59	195	0.0094577	0.0698174	Gh_A01G106800(sel);Gh_A01G120800(PGIC1);Gh_A02G139900(FAX1);Gh_A02G200500(At3g51130);Gh_A03G002200(IWS1);Gh_A03G093700(NRT3.1);Gh_A03G174100(LRK10L-1.1);Gh_A05G066800(RIN1);Gh_A05G185400(ytcB);Gh_A05G210300(At1g22280);Gh_A06G047900(At1g21900);Gh_A06G141600(HHT1);Gh_A06G200500(TTL);Gh_A06G232400(NSL1);Gh_A08G137400(PDIL2-1);Gh_A08G214200(TSA1);Gh_A09G001200(--);Gh_A09G063600(SARD1);Gh_A09G196100(R…
GO:0033554	cellular response to stress	167	623	0.00966754	0.0710314	Gh_A01G100200(PGK3);Gh_A01G104000(guaA);Gh_A01G106800(sel);Gh_A01G257000(ETO1);Gh_A02G088600(--);Gh_A02G108400(PP2C27);Gh_A02G113200(MTP1);Gh_A02G131700(At1g77330);Gh_A02G139900(FAX1);Gh_A02G151500(--);Gh_A02G188100(HSF24);Gh_A03G019400(PHR1);Gh_A03G040800(LIG1);Gh_A03G093700(NRT3.1);Gh_A03G226800(PAP2);Gh_A03G233600(RPN10);Gh_A04G070300(Ahsa1);Gh_A04G150400(BZIP44);Gh_A04G151400(RPN10);Gh_A05G06…
GO:0016441	posttranscriptional gene silencing	35	106	0.010189	0.0745133	Gh_A02G192100(--);Gh_A05G063500(SMC3);Gh_A05G406000(THO1);Gh_A06G082700(THO6);Gh_A08G072100(EOL1);Gh_A08G184900(UPF1);Gh_A08G225400(DRB2);Gh_A09G002900(At1g20050);Gh_A10G053400(RPS16-2);Gh_A10G159000(ARF1);Gh_A11G132900(EOL1);Gh_A11G235900(SRFR1);Gh_A11G346500(LHP1);Gh_A12G069900(DDM1);Gh_A13G120200(XRN4);Gh_A13G242000(ARP4);Gh_Contig00109G001000(MTACP1);Gh_D01G224800(SPY);Gh_D03G018800(--);Gh_D0…
GO:0044242	cellular lipid catabolic process	64	215	0.0104283	0.0759084	Gh_A01G058100(HGO);Gh_A02G091100(ECHIA);Gh_A03G078800(RPN7);Gh_A03G226600(SHL);Gh_A03G233600(RPN10);Gh_A04G151400(RPN10);Gh_A05G052200(PBA1);Gh_A07G001000(--);Gh_A08G160200(CAT9);Gh_A08G279900(RCOM_1506700);Gh_A09G079600(MFP2);Gh_A09G113200(SKD1);Gh_A09G215400(ACX1);Gh_A09G272200(RPN7);Gh_A10G095500(ysgA);Gh_A10G167200(MFP2);Gh_A11G214100(ACX2);Gh_A11G337100(LACS7);Gh_A12G160100(ACX3);Gh_A12G2112…
GO:1901606	alpha-amino acid catabolic process	11	24	0.0106407	0.0770956	Gh_A09G206700(MGL);Gh_A10G074700(AGT2);Gh_A11G000400(DCD);Gh_A12G050200(GDH2);Gh_A12G264700(MGL);Gh_D06G163500(DELTA-OAT);Gh_D09G199600(MGL);Gh_D10G106800(AGT2);Gh_D11G001300(DCD);Gh_D12G047100(GDH2);Gh_D12G259200(MGL)
GO:0006818	hydrogen transport	69	235	0.011255	0.0811711	Gh_A02G130700(VHA-c''1);Gh_A03G133500(NHX7);Gh_A03G187500(petC);Gh_A03G187600(petC);Gh_A03G242000(KEA3);Gh_A04G107500(PUMP1);Gh_A04G119300(ATPB);Gh_A04G119400(ATPB);Gh_A05G041600(--);Gh_A05G208100(COX6B-1);Gh_A05G240800(VHA-B2);Gh_A05G253500(COX6B-1);Gh_A05G350000(COX6B-2);Gh_A06G058800(AVP1);Gh_A06G099400(KEA6);Gh_A08G012100(VHA-a1);Gh_A08G101500(AVP1);Gh_A08G105000(COX6B-2);Gh_A08G214000(VHA-F)…
GO:0030243	cellulose metabolic process	57	189	0.0113592	0.0815468	Gh_A01G093900(CSLE1);Gh_A02G063900(emc6);Gh_A02G107400(DPMS1);Gh_A02G108600(OST1A);Gh_A02G139400(BGLU42);Gh_A05G170400(At1g75680);Gh_A05G228900(CESA6);Gh_A05G263900(CEL3);Gh_A06G128400(CESA2);Gh_A07G066200(FKBP42);Gh_A07G073400(UPTG2);Gh_A08G018800(PSL4);Gh_A08G054700(CESA4);Gh_A08G167200(CESA3);Gh_A08G257800(RGP5);Gh_A09G044500(TPLATE);Gh_A09G059200(CASP);Gh_A09G210900(GSH1);Gh_A10G015800(VIP5);…
GO:0006406	mRNA export from nucleus	3	3	0.0118362	0.0816023	Gh_A04G086600(RH38);Gh_D04G123300(RH38);Gh_D06G079600(EER5)
GO:0007041	lysosomal transport	3	3	0.0118362	0.0816023	Gh_A09G161100(SNX1);Gh_D04G112000(SNX1);Gh_D09G147200(SNX1)
GO:0019357	nicotinate nucleotide biosynthetic process	3	3	0.0118362	0.0816023	Gh_A11G205700(NAPRT2);Gh_A12G078700(NAPRT2);Gh_D11G209500(NAPRT2)
GO:0046497	nicotinate nucleotide metabolic process	3	3	0.0118362	0.0816023	Gh_A11G205700(NAPRT2);Gh_A12G078700(NAPRT2);Gh_D11G209500(NAPRT2)
GO:0051028	mRNA transport	3	3	0.0118362	0.0816023	Gh_A04G086600(RH38);Gh_D04G123300(RH38);Gh_D06G079600(EER5)
GO:0071166	ribonucleoprotein complex localization	3	3	0.0118362	0.0816023	Gh_A04G086600(RH38);Gh_D04G123300(RH38);Gh_D06G079600(EER5)
GO:0071426	ribonucleoprotein complex export from nucleus	3	3	0.0118362	0.0816023	Gh_A04G086600(RH38);Gh_D04G123300(RH38);Gh_D06G079600(EER5)
GO:0071427	mRNA-containing ribonucleoprotein complex export from nucleus	3	3	0.0118362	0.0816023	Gh_A04G086600(RH38);Gh_D04G123300(RH38);Gh_D06G079600(EER5)
GO:2000379	positive regulation of reactive oxygen species metabolic process	3	3	0.0118362	0.0816023	Gh_A06G088400(CPN20);Gh_A07G016500(CPN20);Gh_D07G017900(CPN20)
GO:0016482	cytoplasmic transport	103	369	0.0119081	0.0817374	Gh_A01G058100(HGO);Gh_A01G140600(PHF1);Gh_A01G196800(TULP10);Gh_A02G104200(TRAPPC2);Gh_A02G127500(NRPA1);Gh_A02G134900(VPS45);Gh_A02G140300(BT1);Gh_A03G078800(RPN7);Gh_A03G093700(NRT3.1);Gh_A03G190700(ALATS);Gh_A03G226600(SHL);Gh_A03G234700(trappc2l);Gh_A03G240000(TULP10);Gh_A04G086600(RH38);Gh_A04G105000(PRA1A1);Gh_A05G134400(MNS3);Gh_A05G203900(ATR1);Gh_A05G305300(NTF2B);Gh_A05G340400(ENY2);Gh_…
GO:0000398	mRNA splicing, via spliceosome	6	10	0.0124185	0.0846938	Gh_A05G373100(PTB);Gh_A08G105900(At5g53180);Gh_A13G244100(ABH1);Gh_D04G051800(PTB);Gh_D08G106900(At5g53180);Gh_D13G246400(ABH1)
GO:0035194	posttranscriptional gene silencing by RNA	33	100	0.012447	0.0846938	Gh_A02G192100(--);Gh_A05G063500(SMC3);Gh_A05G406000(THO1);Gh_A06G082700(THO6);Gh_A08G072100(EOL1);Gh_A08G184900(UPF1);Gh_A08G225400(DRB2);Gh_A10G053400(RPS16-2);Gh_A10G159000(ARF1);Gh_A11G132900(EOL1);Gh_A11G235900(SRFR1);Gh_A11G346500(LHP1);Gh_A12G069900(DDM1);Gh_A13G120200(XRN4);Gh_A13G242000(ARP4);Gh_Contig00109G001000(MTACP1);Gh_D01G224800(SPY);Gh_D03G018800(--);Gh_D03G190300(UPF1);Gh_D04G016…
GO:0044249	cellular biosynthetic process	1134	4722	0.0126595	0.0857667	Gh_A01G010600(TOR);Gh_A01G021700(SFH13);Gh_A01G023100(Os09g0509200);Gh_A01G023700(PNSL5);Gh_A01G035800(JUB1);Gh_A01G061200(hbdA);Gh_A01G062200(POPTR_0001s40980g);Gh_A01G066800(JA2L);Gh_A01G073700(RPL24);Gh_A01G074900(CXXS1);Gh_A01G076600(At1g54290);Gh_A01G094500(POLR1C);Gh_A01G096300(UKL3);Gh_A01G097800(At1g17220);Gh_A01G103600(ctps);Gh_A01G106300(--);Gh_A01G118100(--);Gh_A01G119300(GAMMACA1);Gh_…
[truncated: 1,346 more rows]

## Sheet: darkorange2.P
GO ID	Description	darkorange2 (573)	All (21638)	pvalue	p.adjust	Genes
[truncated: 975 more rows]
