# Supplementary material for: Weighted gene co-expression network analysis revealed the key pathways and hub genes of potassium regulating cotton root adaptation to salt stress
Source: Front Plant Sci. 2023 Mar 1;14:1132877. doi: 10.3389/fpls.2023.1132877 (PMC10014550; doi:10.3389/fpls.2023.1132877)
Supplement: Supplementary file 6 [file Table_6.xlsx]

## Sheet: cyan
GeneID	CK-1-1	CK-1-2	CK-1-3	CK-6-1	CK-6-2	CK-6-3	CK-12-1	CK-12-2	CK-12-3	CK-24-1	CK-24-2	CK-24-3	S-1-1	S-1-2	S-1-3	S-6-1	S-6-2	S-6-3	S-12-1	S-12-2	S-12-3	S-24-1	S-24-2	S-24-3	SK-1-1	SK-1-2	SK-1-3	SK-6-1	SK-6-2	SK-6-3	SK-12-1	SK-12-2	SK-12-3	SK-24-1	SK-24-2	SK-24-3	Description	KEGG_A_class	KEGG_B_class	Pathway	K_ID	GO Component	GO Function	GO Process	TF_family
Gh_D12G270500	21.29	22.92	24.69	21.32	23.68	22.29	24.78	25.64	23.94	28.27	18.76	25.27	26.32	28.93	27.8	26.78	20	27.23	19.81	26.82	24.14	24.84	21.07	15.4	24.87	25.38	26.91	27.04	24.54	25.41	27.32	26.03	25.05	25.4	23.97	25.09	PREDICTED: abscisic acid receptor PYL8-like [Gossypium hirsutum]	Environmental Information Processing;Environmental Information Processing	Signal transduction;Signal transduction	ko04075//Plant hormone signal transduction;ko04016//MAPK signaling pathway - plant	K14496;K14496	-	-	-	-
Gh_D04G176000	15.83	15.14	12	23.75	12.26	17.27	23.03	14.16	12.88	20.16	30.96	33.2	8.33	16.85	15.56	169.72	144.65	97.78	191.57	113.49	120.75	267.42	502.44	498.08	11.33	19.79	17.62	78.19	54.09	85.96	39.97	56.78	115.93	117.48	109.45	154.67	PREDICTED: peroxidase N1-like [Gossypium raimondii]	Metabolism;Metabolism;Metabolism	Global and overview maps;Global and overview maps;Biosynthesis of other secondary metabolites	ko01100//Metabolic pathways;ko01110//Biosynthesis of secondary metabolites;ko00940//Phenylpropanoid biosynthesis	K00430;K00430;K00430	-	GO:0003824//catalytic activity;GO:0043169//cation binding;GO:0046906//tetrapyrrole binding	GO:0006950//response to stress;GO:0044710//single-organism metabolic process	-
Gh_D12G175300	5.56	4.73	4.02	3.9	4.37	7.91	6.28	5.55	6.64	9.12	11	9.82	1.05	3.84	2.6	15.25	22.47	14.98	20.49	13.66	12.37	18	31.85	34.21	1.65	1.82	1.67	9.97	6.88	7.92	2.8	3.73	9.55	11.98	8.88	15.94	PREDICTED: peroxidase 11-like [Gossypium hirsutum]	Metabolism;Metabolism;Metabolism	Global and overview maps;Global and overview maps;Biosynthesis of other secondary metabolites	ko01100//Metabolic pathways;ko01110//Biosynthesis of secondary metabolites;ko00940//Phenylpropanoid biosynthesis	K00430;K00430;K00430	-	GO:0003824//catalytic activity;GO:0043169//cation binding;GO:0046906//tetrapyrrole binding	GO:0006950//response to stress;GO:0042743//hydrogen peroxide metabolic process;GO:0044710//single-organism metabolic process	-
Gh_D09G162100	22.56	20.99	20.17	25.81	20.42	19.71	22.35	22.09	12.53	21.47	22.91	19.62	17.95	20.42	19.51	84.1	81.99	66.65	128.8	87.47	98.63	141.84	131.1	171.28	22.54	26.23	16.49	60.87	51.63	78.41	61.85	59.86	95.43	56.32	48.58	78.42	PREDICTED: peroxidase 21-like [Gossypium hirsutum]	Metabolism;Metabolism;Metabolism	Global and overview maps;Global and overview maps;Biosynthesis of other secondary metabolites	ko01100//Metabolic pathways;ko01110//Biosynthesis of secondary metabolites;ko00940//Phenylpropanoid biosynthesis	K00430;K00430;K00430	GO:0044444//cytoplasmic part	GO:0003824//catalytic activity;GO:0043169//cation binding;GO:0046906//tetrapyrrole binding	GO:0006950//response to stress;GO:0009620//response to fungus;GO:0042743//hydrogen peroxide metabolic process;GO:0044710//single-organism metabolic process	-
Gh_A09G171100	136.06	125.86	133.37	105.33	96.13	104.98	103.7	78.33	80.85	86.66	79.99	87.49	77.53	83.97	83.96	136.99	134.92	134.45	172.63	131.59	146.05	193.89	210.78	243.89	107.86	102.33	83.04	130.86	105.63	137.66	112.09	91.32	133.87	113.66	91.42	125.82	PREDICTED: peroxidase 21-like [Gossypium hirsutum]	Metabolism;Metabolism;Metabolism	Global and overview maps;Global and overview maps;Biosynthesis of other secondary metabolites	ko01100//Metabolic pathways;ko01110//Biosynthesis of secondary metabolites;ko00940//Phenylpropanoid biosynthesis	K00430;K00430;K00430	GO:0044444//cytoplasmic part	GO:0003824//catalytic activity;GO:0043169//cation binding;GO:0046906//tetrapyrrole binding	GO:0006950//response to stress;GO:0009620//response to fungus;GO:0042743//hydrogen peroxide metabolic process;GO:0044710//single-organism metabolic process	-
Gh_D02G217200	1.22	0.82	0.94	0.63	0.25	0.88	0.59	0.81	0.73	0.59	0.79	0.63	2.91	1.2	3.5	7.66	7.06	4.88	12.4	8.72	7.37	6.14	11.56	9.77	2.2	4.26	2.02	1.68	1.17	2.53	1.94	0.9	1.63	2.29	1.93	8.31	bacterial-induced peroxidase [Gossypium hirsutum]	Metabolism;Metabolism;Metabolism	Global and overview maps;Global and overview maps;Biosynthesis of other secondary metabolites	ko01100//Metabolic pathways;ko01110//Biosynthesis of secondary metabolites;ko00940//Phenylpropanoid biosynthesis	K00430;K00430;K00430	-	-	-	-
Gh_A10G177800	0.15	0.24	0	0.43	0.07	0	0.15	0.14	0	0.39	0.16	0.24	0.07	0.29	0.28	14	11.87	6.43	15.41	9.6	6.65	13.14	25.24	32.93	0.14	0.15	0.5	0.88	0.97	2.34	0.15	0.67	3.33	0.99	1.98	6.37	PREDICTED: UDP-glycosyltransferase 73C6-like [Gossypium arboreum]	-	-	-	-	-	-	-	-
Gh_D02G026600	1.69	1.57	1.3	1.82	1.19	1.19	1.12	1.09	1.02	0.76	0.51	0.52	1.7	1.65	1.35	37.79	42.16	21.89	67.24	35.31	27.17	51.76	86.8	114.02	1.06	1.02	1.78	5.87	3.88	6.62	2.24	3.6	7.49	4.92	7.85	19.45	Nicotinamide N-methyltransferase-like protein [Gossypium australe]	-	-	-	-	-	-	-	-
Gh_A12G302000	40.31	38.83	42.52	40.71	44.53	47.55	57.24	50.55	49.11	55.26	56.25	49.77	45.82	49.62	45.64	150.44	148.36	133.13	199.15	139.48	105.86	158.98	267.37	383.58	37.66	60.77	43.32	67.05	85.77	66.32	38.4	54.74	90.43	62.66	54.53	109.65	ubiquinol oxidase 2, mitochondrial-like [Gossypium hirsutum]	-	-	-	-	GO:0031224//intrinsic component of membrane	GO:0003824//catalytic activity;GO:0043169//cation binding	GO:0044710//single-organism metabolic process	-
Gh_D12G295800	10.55	6.84	13.2	15.07	11.92	15.12	14.77	14.77	15.04	12.91	10.34	10.83	14.73	13.73	14.62	83.79	88.11	56.02	132.09	80.28	67.17	105.54	170.02	273.96	10.3	18.73	13.91	22.82	18.8	24.74	11.76	15.62	29.07	19.15	20.81	51.4	PREDICTED: ubiquinol oxidase 2, mitochondrial-like isoform X1 [Gossypium hirsutum]	-	-	-	-	GO:0031224//intrinsic component of membrane	GO:0003824//catalytic activity;GO:0043169//cation binding	GO:0044710//single-organism metabolic process	-
Gh_D02G048300	2.34	1.58	1.63	2.06	1.57	1.55	2.26	1.57	1.14	3.3	2.21	1.58	4.29	4.71	4.99	29.77	28.29	14.85	55	25.32	21.09	49.45	86.15	112.76	3.79	4.21	3.26	8.89	8.65	9.08	2.8	5.63	10.47	8.38	12.52	20.58	PREDICTED: cellulose synthase-like protein G2 [Gossypium hirsutum]	-	-	-	-	GO:0031224//intrinsic component of membrane	GO:0016759//cellulose synthase activity	GO:0030243//cellulose metabolic process	-
Gh_D08G138500	0.72	0.84	0.97	1.23	0.19	0.35	0.58	0.53	0.37	0.81	1.04	0.47	1.09	1.08	0.82	21.46	17.03	6.99	29.64	17.92	11.68	30.08	45.45	70.53	0.85	1.28	0.61	3.59	1.33	1.98	0.7	2.48	4.32	3.96	4.61	9.63	PREDICTED: probable glycerol-3-phosphate acyltransferase 3 [Gossypium raimondii]	Metabolism;Metabolism;Metabolism;Metabolism	Global and overview maps;Global and overview maps;Lipid metabolism;Lipid metabolism	ko01100//Metabolic pathways;ko01110//Biosynthesis of secondary metabolites;ko00564//Glycerophospholipid metabolism;ko00561//Glycerolipid metabolism	K13508;K13508;K13508;K13508	-	GO:0016740//transferase activity	-	-
Gh_D02G008200	3.44	2.86	3	4.77	4.92	2.21	4.6	2.95	2.23	3.05	2.81	2.41	2.46	2.02	1.79	17.94	21.08	11.39	32.33	19.02	16.3	29.45	50.92	73.44	1.46	2.38	2.29	3.38	2.72	4.32	2.09	3.43	5.63	6.25	7.48	14.56	PREDICTED: proton pump-interactor 1 [Theobroma cacao]	-	-	-	-	-	-	-	-
MSTRG.51649	34.86	29.61	32.07	44	44.87	37.94	31.44	33.31	29.84	52.25	39.05	38.25	43.67	39.6	32.68	69.73	80.92	58.03	84.03	60.91	55.14	82.38	125.07	150.95	27.59	31.33	32.27	42.07	39.78	38.61	26.1	40.3	40.85	46.56	43.42	58.82	hypothetical protein ES319_A10G012600v1 [Gossypium barbadense]	-	-	-	-	-	-	-	-
Gh_D05G174000	0.14	0.15	0	1.51	0.27	0.45	0.41	0.53	0.31	0.9	0.61	0.15	0.14	0.7	0.4	13.87	14.26	8.8	31.51	11.99	15.87	23.87	48.81	58.16	0.27	0.14	0.68	4.44	3.41	6.08	1.03	3.36	9.62	7.99	5.39	8.11	PREDICTED: stigma-specific STIG1-like protein 1 [Gossypium hirsutum]	-	-	-	-	-	-	-	-
Gh_A05G025800	6.61	6.92	6.26	6.53	6.36	6.65	5.14	6.12	5.24	9.03	13.09	7.75	14.19	14.65	11.05	41.08	38	22.52	70.14	41.19	30.47	69.89	121.48	167.16	9.4	13.06	11	9.62	8	8.1	6.97	10.61	19.12	19.18	19.09	35.31	PREDICTED: cytochrome P450 CYP72A219-like [Gossypium arboreum]	-	-	-	-	-	GO:0016491//oxidoreductase activity;GO:0046906//tetrapyrrole binding;GO:0046914//transition metal ion binding	GO:0044710//single-organism metabolic process	-
Gh_D02G023700	4.19	6.09	3.48	6.71	5.82	5.19	10.47	8.81	7.7	9.11	7.77	8.86	5.95	9.64	6.66	22.14	29.8	21.35	34.2	29.28	24.15	28.43	47.09	58.82	7.08	10.73	8.84	18.9	17.72	17.2	8.54	10.4	17.16	17.39	16.83	21.78	PREDICTED: cannabidiolic acid synthase-like 2 [Gossypium raimondii]	-	-	-	-	-	-	-	-
MSTRG.23210	4.03	3.99	3.64	5.11	2.67	3.63	5.4	5.57	3.68	7.42	8.42	6.49	4.46	7.03	3.65	13.27	21.89	16.69	26.15	20.59	16.94	26.58	47.41	54.16	3.46	6.32	4.94	13.88	12.34	12.21	6.64	10.46	14.74	16.93	10.44	15.8	LINE-1 reverse transcriptase isogeny [Gossypium australe]	-	-	-	-	-	-	-	-
Gh_A03G243600	1.44	1.65	1.47	2.61	1.22	1.37	2.34	1.39	1.16	3.16	4.29	4.16	4.05	3.88	4.24	16.14	13.23	10.94	18.17	13.07	12.6	12.65	27.87	28.92	3.87	4.26	4.2	7.8	5.97	6.63	4.66	3.39	6.46	9.4	9.89	10.68	PREDICTED: F-box/WD repeat-containing protein 7-like [Gossypium hirsutum]	-	-	-	-	-	-	-	-
Gh_A02G210700	12.01	11.44	12.02	11.73	9.73	12	18.86	14.53	14.48	30.85	26.98	25.86	23.27	21.54	13.08	64.41	78.35	58.99	91.46	62.35	56.28	87.01	140.01	138	17.99	18.55	16.01	53.03	47.25	38.95	25.31	35.44	42.8	51.22	41.34	64.37	PREDICTED: protein PIN-LIKES 7 [Gossypium arboreum]	-	-	-	-	-	-	GO:0044763//single-organism cellular process	-
Gh_D02G260000	1.77	1.58	1.77	2.65	1.42	2.16	1.96	1.97	0.82	5.57	5.17	6.75	3.41	4.8	3.91	14.55	12.81	14.29	19.61	12.38	10.83	12.94	25.51	28.64	5.18	4.16	4.51	10.62	8.2	7.27	4.89	3.96	8.99	8.53	8.17	11.45	PREDICTED: myosin heavy chain kinase C-like [Gossypium hirsutum]	-	-	-	-	-	-	-	-
Gh_D12G277100	0.36	0.04	0.18	0.4	0.34	0.35	0.79	0.23	0.27	1.32	1.47	1.15	0.4	0.52	0.68	5.76	5.65	3.51	6.46	3.44	2.89	4.62	9.65	9.78	0.31	0.16	0.47	3.13	3.19	2	0.84	1.19	2.22	4.2	2.23	3.31	PREDICTED: cytokinin hydroxylase [Gossypium raimondii]	-	-	-	-	-	GO:0016491//oxidoreductase activity;GO:0046906//tetrapyrrole binding;GO:0046914//transition metal ion binding	GO:0044710//single-organism metabolic process	-
Gh_A04G161100	1.97	1.71	1.98	2.09	2.42	1.82	1.97	3.12	2.44	1.98	2.53	2.46	3.98	3.92	3.77	8.7	8.68	5.89	11.32	9.69	6.76	10.44	13.41	15.3	3.75	3.28	3.47	6.48	4.99	5.24	3.38	4.79	5.23	5.16	5.3	6.5	PREDICTED: endoglucanase/exoglucanase B [Gossypium arboreum]	-	-	-	-	-	GO:0016787//hydrolase activity	GO:0044238//primary metabolic process	-
Gh_A08G190700	3.01	3.08	2.77	6.54	2.35	2.98	6.4	5.83	4.54	9.33	7.55	9.24	6.67	7.93	6.72	52.63	49.14	32.3	43.04	27.12	28	39.34	62.36	66.5	8.11	10.19	6.98	22.94	20.45	23.21	8	10.8	17.43	15.76	15.58	19.95	PREDICTED: ethylene-responsive transcription factor 2-like [Gossypium hirsutum]	-	-	-	-	GO:0043231//intracellular membrane-bounded organelle	GO:0001071//nucleic acid binding transcription factor activity	GO:0010468//regulation of gene expression;GO:0034645//cellular macromolecule biosynthetic process	ERF
Gh_A12G251600	11.74	7.88	6.21	12.68	8.83	13.18	15.55	14.95	10.35	23.98	24.07	18.1	15.99	19.12	15.14	86.66	91.78	69.49	109.6	82.25	75.88	132.53	190	196.29	19.66	26.67	19.85	69.49	83.41	65.03	37.4	49.04	77.63	59.05	58.41	84.76	PREDICTED: protein P21-like [Gossypium hirsutum]	-	-	-	-	-	-	GO:0050832//defense response to fungus	-
Gh_A02G023200	26.81	31.81	27.25	30.52	32.48	33.53	39.51	33.57	35.11	46.41	45.94	48.92	33.09	35.49	32.34	57.15	58.31	52.02	66.33	59.1	49.65	58.05	82.32	81.47	34.32	37.32	37.94	42.81	45.53	48.06	36.31	40.09	44.11	51.15	43.75	51.73	heat stress transcription factor A-5-like [Gossypium hirsutum]	-	-	-	-	GO:0043231//intracellular membrane-bounded organelle	GO:0001071//nucleic acid binding transcription factor activity;GO:0003677//DNA binding	GO:0006950//response to stress;GO:0010468//regulation of gene expression;GO:0034645//cellular macromolecule biosynthetic process	HSF
Gh_A05G407100	6.59	7.24	6.92	10.39	5.53	6.36	15.1	10.66	10.37	14.16	11.33	10.81	8.15	9.56	10.34	34.57	32.38	25.08	43.38	29.91	32.7	40.72	49.79	52.64	9.41	10.89	10.18	20.15	17.1	24.44	15.42	14.05	24.39	24.64	19.14	27.86	PREDICTED: NADPH:quinone oxidoreductase-like [Gossypium arboreum]	-	-	-	-	-	-	-	-
Gh_D05G245400	2.23	1.43	1.65	3.53	1.84	1.54	3.38	2.06	2.47	7.82	4.16	6.33	8.62	8.24	4.75	31.77	31.32	22.38	33.87	22.66	24.26	32.35	56.41	54.65	5.84	7.9	6.74	26.6	17.55	22.42	10.77	11.87	19.58	18.82	17.73	27.1	PREDICTED: ethylene-responsive transcription factor ABR1-like [Gossypium hirsutum]	-	-	-	-	-	-	GO:0006355//regulation of transcription, DNA-templated;GO:0044699//single-organism process	ERF
Gh_A05G229200	2.78	1.27	1.25	2.79	1.89	1.6	4.51	3.21	2.36	4.98	4.7	4.18	3.36	4.57	3.57	23.69	21.5	20.54	23.2	18.28	17	19.35	40.47	41.45	3.4	5.76	3.86	18.59	16.34	15.19	6.46	7.69	13.58	13.83	13.31	19.32	PREDICTED: ethylene-responsive transcription factor ABR1-like [Gossypium hirsutum]	-	-	-	-	-	-	GO:0006355//regulation of transcription, DNA-templated;GO:0044699//single-organism process	ERF
Gh_A10G178600	2.45	0.79	0.95	3.33	1.61	2.2	2.44	2.22	2.88	9.12	7.45	7.56	9.43	7.38	5.79	23.22	18.76	12.67	21.9	12.96	12.31	19.05	28.72	27.85	6.12	7.4	5.89	14.14	10.69	11.26	4.02	5.75	9.49	11.51	10.52	11.39	PREDICTED: transcription factor MYB108-like [Gossypium hirsutum]	-	-	-	-	-	-	-	MYB
MSTRG.46667	0.7	0.87	0.43	1.37	1.53	1.03	0.73	1.5	0.59	0.79	1.28	0.77	0.48	0.35	0.29	3.28	2.14	0.9	3.51	2.69	2.55	7.26	9.21	17.22	0.25	0.65	0.38	0.72	0.82	0.81	0.51	1.01	1.58	0.51	0.77	2.38	Vacuolar sorting-associated protein 18 [Gossypium australe]	-	-	-	-	-	-	-	-
Gh_D01G224200	46.61	44.93	39.14	74.27	71.9	81.01	73.11	85.26	69.75	109.39	107.04	113.29	164.21	163.07	122.53	278.72	292.08	210.51	268.85	217.71	192.55	240.47	348.19	406.59	116.57	157.15	139.19	184.88	173.25	164.26	109.22	143.79	164.93	157.14	155.75	177.36	PREDICTED: secoisolariciresinol dehydrogenase-like [Gossypium hirsutum]	-	-	-	-	-	GO:0003824//catalytic activity	GO:0044710//single-organism metabolic process	-
Gh_D02G018200	0.18	0.2	0.24	0.33	0.32	0.19	0.15	0.38	0.27	0.19	0.1	0.1	0.27	0.27	0.23	0.92	1.17	0.57	3.15	1.68	1.37	4.88	7.99	14.41	0.47	0.33	0.39	0.31	0.66	0.63	0.2	0.28	0.4	0.12	0.48	0.55	PREDICTED: uncharacterized protein LOC107941956 [Gossypium hirsutum]	-	-	-	-	-	-	-	-
Gh_D03G057700	1.07	1.07	0.71	0.9	1.09	1.19	0.55	1.32	1.03	1.36	1.18	1.9	5.68	4.34	3.67	3.94	2.99	2.87	12.39	4.58	5.9	20.71	34.12	46.06	2.91	2.71	2.21	1.85	1.99	1.4	2.07	2.14	2.73	3.02	2.3	4.84	PREDICTED: LRR receptor-like serine/threonine-protein kinase FLS2 [Gossypium hirsutum]	-	-	-	-	-	-	-	-
Gh_D05G120700	2.23	1.44	1.6	1.96	2.09	1.4	2.47	2.2	1.59	4.31	3.65	2.62	2.86	2.33	2.07	6.86	7.94	5.39	8.33	5.49	4.55	7.41	10.25	9.98	1.78	3.47	3.2	5.89	5.17	5.14	2.32	2.83	4.45	4.94	4.34	5.87	PREDICTED: pentatricopeptide repeat-containing protein At3g29230-like [Gossypium hirsutum]	-	-	-	-	-	-	-	-
Gh_A07G212600	54.41	57.96	55.51	74.67	63.32	67.68	82.23	73.5	72.39	99.07	85.34	91.52	55.51	49.06	46.97	135.46	153.89	124.82	157.01	121.5	110.21	134.09	215.39	188.39	51.1	60.51	58.55	106.15	104.42	102.13	62.56	78.69	105.66	115.1	99.49	125.92	PREDICTED: cytochrome b561 and DOMON domain-containing protein At5g35735-like [Gossypium hirsutum]	-	-	-	-	GO:0031224//intrinsic component of membrane	-	GO:0006605//protein targeting;GO:0006952//defense response;GO:0009863//salicylic acid mediated signaling pathway;GO:0009891//positive regulation of biosynthetic process;GO:0043067//regulation of programmed cell death;GO:0044710//single-organism metabolic process;GO:0051707//response to other organism	-
MSTRG.9877	1.03	0.46	0.28	0.61	1.08	0.55	1.73	1.38	0.35	0.89	0.22	1.03	1.87	0.62	1.48	1.57	0.99	1.12	2.66	2.09	1.37	1.89	4.65	8.09	0.8	0.93	0.61	0.64	0.49	0.54	1.09	0.48	0.39	0.7	0.65	0.56	PREDICTED: indole-3-acetic acid-induced protein ARG7-like [Gossypium arboreum]	Environmental Information Processing	Signal transduction	ko04075//Plant hormone signal transduction	K14488	-	-	-	-
Gh_D08G064100	0.38	0	0	0	0.18	0	0.19	0.91	0.43	0	0.21	0	0	0	0	1.88	1.63	0.69	0.43	0.58	0.63	3.27	3.29	8.5	0	0	0.19	0	0	0.2	0	0.35	0.71	0	0	0.52	transcription factor bHLH3-like [Hibiscus syriacus]	-	-	-	-	-	-	-	-
Gh_D13G118700	1.81	0.77	1.75	1.6	1.06	1.01	0.84	1.02	1.12	1.19	0.89	1.28	0.7	0.34	0.67	1	0.88	0.48	2.67	1.29	2.09	3.3	4.49	8.07	1.31	0.66	0.77	0.76	0.62	0.64	1.13	0.28	0.92	1.32	0.82	1.27	PREDICTED: pyruvate kinase, cytosolic isozyme-like [Gossypium hirsutum]	Metabolism;Metabolism;Metabolism;Metabolism;Metabolism;Metabolism;Metabolism	Global and overview maps;Global and overview maps;Global and overview maps;Global and overview maps;Carbohydrate metabolism;Nucleotide metabolism;Carbohydrate metabolism	ko01100//Metabolic pathways;ko01110//Biosynthesis of secondary metabolites;ko01200//Carbon metabolism;ko01230//Biosynthesis of amino acids;ko00010//Glycolysis / Gluconeogenesis;ko00230//Purine metabolism;ko00620//Pyruvate metabolism	K00873;K00873;K00873;K00873;K00873;K00873;K00873	-	GO:0016301//kinase activity;GO:0031420//alkali metal ion binding	GO:0006090//pyruvate metabolic process;GO:0006796//phosphate-containing compound metabolic process	-
Gh_A01G054200	23.91	21.99	14.43	28.85	22.14	25.63	35.17	30.13	30.89	41.58	59.48	47.8	28.28	28.06	21.42	130.38	134.38	102.77	219.42	145.9	161.87	252.92	363.21	414.4	32.4	35.97	38.64	129.4	88.17	127.39	91.9	89.72	153.87	107.92	114.88	128.64	PREDICTED: epidermis-specific secreted glycoprotein EP1-like [Gossypium raimondii]	-	-	-	-	-	-	-	-
Gh_A04G164100	7.28	7.31	7.99	7.59	6.65	6.99	5.23	5.8	8.38	6.03	8.11	7.42	8.21	6.29	6.44	6.65	6.2	6.14	10.58	8.28	8.17	12.24	14.53	16.64	5.38	5.03	5.99	5.04	7.27	5.76	6.9	6.92	7.21	6.54	6.91	6.4	PREDICTED: squamosa promoter-binding-like protein 2 [Gossypium hirsutum]	-	-	-	-	GO:0043231//intracellular membrane-bounded organelle	-	-	SBP
Gh_A08G173600	3.74	3.04	3.56	3.71	3.19	2.67	3.56	3.31	3.78	2.34	3.38	4.04	2.8	2.47	2.83	3.02	3.72	3.05	5.64	4.13	4.06	4.54	5.5	9.99	3.18	2.97	2.95	2.9	2.23	3.39	3.94	2.18	2.99	3.32	3.75	4.8	PREDICTED: probable methyltransferase PMT21 [Gossypium hirsutum]	-	-	-	-	-	GO:0003824//catalytic activity	GO:0008152//metabolic process	-
Gh_D03G000700	11.06	9.72	12.83	10.29	9.63	8.05	15.16	15.03	11.27	33.55	28.36	24.61	11.06	14.8	9.07	63.57	81.6	60.96	65.63	55.57	50.65	99.66	152.26	141.12	10.97	14.67	10.95	46.63	50.3	34.76	24.48	35.84	38.77	62.21	45.36	65.81	PREDICTED: protein PIN-LIKES 7 [Gossypium arboreum]	-	-	-	-	-	-	GO:0044763//single-organism cellular process	-
Gh_D09G076300	75.89	85.56	62.47	100.31	103.92	120.99	174.91	152.82	117.15	219.94	186.44	196.93	41.83	65.96	48.46	385.05	446.21	385.15	466.97	409.68	377.78	718.33	954.4	953.1	44.97	68.23	48.64	311.67	399.24	364.52	213.23	300.66	482.04	475.93	313.58	544.12	PREDICTED: glucan endo-1,3-beta-glucosidase, basic vacuolar isoform-like [Gossypium hirsutum]	-	-	-	-	-	-	-	-
Gh_D05G384200	0.43	0.06	0.1	0	0.05	0.12	0.39	0.05	0.13	0.29	0.43	0.13	0.51	0.17	0.16	0.51	0.06	0.15	4.26	1.26	3.79	23.2	15.88	40.18	0.11	0.23	0.28	0.53	0.16	0.84	0.66	0.89	1.86	4.41	4.64	1.77	PREDICTED: GDSL esterase/lipase At5g55050 [Gossypium raimondii]	-	-	-	-	-	GO:0016788//hydrolase activity, acting on ester bonds	GO:0006629//lipid metabolic process;GO:0006812//cation transport	-
Gh_A13G190500	37.97	37.89	30.53	49.54	36.77	44.53	50.58	55.71	31.8	53.54	75.76	56.5	45.97	47.53	30.68	114.06	126.76	135.91	183.17	131.93	144.97	170.43	239.88	284.98	40.77	45.47	54.8	131.81	122.42	111.99	90.16	98.05	142.08	110.69	104.22	111.69	PREDICTED: probable low-specificity L-threonine aldolase 1 [Gossypium hirsutum]	Metabolism;Metabolism;Metabolism;Metabolism	Global and overview maps;Global and overview maps;Global and overview maps;Amino acid metabolism	ko01100//Metabolic pathways;ko01110//Biosynthesis of secondary metabolites;ko01230//Biosynthesis of amino acids;ko00260//Glycine, serine and threonine metabolism	K01620;K01620;K01620;K01620	-	GO:0003824//catalytic activity;GO:0043168//anion binding	GO:0019752//carboxylic acid metabolic process	-
Gh_D11G317400	0	0	0	0.12	0.11	0	0.12	0	0.13	0	0.26	0.65	0	0	0	0	0	0.11	1.06	1.91	0	0.54	1.8	9.88	0	0	0	0	0	0	0	0	0.33	0.34	0.62	0.21	hypothetical protein ES319_D11G319300v1 [Gossypium barbadense]	-	-	-	-	-	-	-	-

## Sheet: coral2
GeneID	CK-1-1	CK-1-2	CK-1-3	CK-6-1	CK-6-2	CK-6-3	CK-12-1	CK-12-2	CK-12-3	CK-24-1	CK-24-2	CK-24-3	S-1-1	S-1-2	S-1-3	S-6-1	S-6-2	S-6-3	S-12-1	S-12-2	S-12-3	S-24-1	S-24-2	S-24-3	SK-1-1	SK-1-2	SK-1-3	SK-6-1	SK-6-2	SK-6-3	SK-12-1	SK-12-2	SK-12-3	SK-24-1	SK-24-2	SK-24-3	Description	KEGG_A_class	KEGG_B_class	Pathway	K_ID	GO Component	GO Function	GO Process	TF_family
Gh_D01G079200	0.47	0.68	1.03	1.41	0.81	1.26	1.02	0.76	1.01	0.71	0.46	1.2	1.47	2.35	2.57	10.61	11.07	6.31	7.48	4.34	3.9	3.44	5.84	7.11	2.36	2.68	3.19	2.27	1.6	2.74	1.59	1.76	1.67	0.7	1.19	1.28	PREDICTED: mitogen-activated protein kinase kinase kinase 3-like [Gossypium hirsutum]	Environmental Information Processing	Signal transduction	ko04016//MAPK signaling pathway - plant	K20716	-	GO:0004672//protein kinase activity;GO:0032550//purine ribonucleoside binding	GO:0006464//cellular protein modification process;GO:0006796//phosphate-containing compound metabolic process	-
Gh_A13G035400	69.38	74.65	68.53	62.4	67.13	64.28	65.01	64.4	67.45	59.41	65.94	65.47	55.6	54.5	53.8	37.3	42.92	43.96	45.47	57.21	58.6	52.58	43.85	40.1	56.99	56.56	61.33	51.94	50.67	50.42	69.7	69.83	62.18	62.26	71.47	56.02	PREDICTED: serine/threonine-protein kinase SRK2A-like [Gossypium raimondii]	Environmental Information Processing;Environmental Information Processing	Signal transduction;Signal transduction	ko04075//Plant hormone signal transduction;ko04016//MAPK signaling pathway - plant	K14498;K14498	-	-	-	-
Gh_A08G146600	23.59	26.22	24.02	21.43	24.92	22.93	22.65	25.94	26.12	25.37	29.27	26.81	21.63	21.79	21.21	15.53	16.46	15.53	12.95	17.46	18.84	17.72	13.84	16.73	20.94	23.07	22.8	16.3	18.28	15.56	24.63	22.52	21.92	21.01	24.69	22.22	PREDICTED: abscisic acid receptor PYL9-like [Gossypium hirsutum]	Environmental Information Processing;Environmental Information Processing	Signal transduction;Signal transduction	ko04075//Plant hormone signal transduction;ko04016//MAPK signaling pathway - plant	K14496;K14496	-	-	-	-
Gh_D08G271900	2.35	2.63	2.27	9.32	6.34	8.02	12.49	5.6	3.97	10.76	7.34	10.58	3.14	6.95	5.47	42.06	34.57	19.28	16.8	13.53	9.71	13.84	18.7	18.17	5.35	6.91	8.38	23.47	15.45	16.49	4.98	4.35	5.97	10.44	7.44	11.56	PREDICTED: protein phosphatase 2C 77-like isoform X1 [Gossypium hirsutum]	Environmental Information Processing;Environmental Information Processing	Signal transduction;Signal transduction	ko04075//Plant hormone signal transduction;ko04016//MAPK signaling pathway - plant	K14497;K14497	-	-	-	-
Gh_A01G084000	0.99	1.04	1.76	1.6	0.76	0.61	1.11	1.08	0.74	0.56	0.97	1.15	0.85	2.59	2.25	7.71	8.66	4.19	4.01	2.67	2.76	2.1	3.12	4.48	2.31	1.98	1.99	2.32	1.24	2.15	1.39	1.04	1.23	1.13	0.73	1.46	PREDICTED: mitogen-activated protein kinase kinase kinase 3-like [Gossypium hirsutum]	Environmental Information Processing	Signal transduction	ko04016//MAPK signaling pathway - plant	K20716	-	GO:0004672//protein kinase activity;GO:0032550//purine ribonucleoside binding	GO:0006464//cellular protein modification process;GO:0006796//phosphate-containing compound metabolic process	-
Gh_A01G256700	9.36	8.02	9.55	16.66	14.4	16.92	19.77	16.53	12.08	17.88	15.58	15.38	12.04	15.18	15.89	50.93	47.03	38.54	42.95	36.81	29.48	28.91	40.34	37.24	14.07	16.72	13.7	29.83	27.29	32.27	16.87	18.42	22.28	20.46	14.35	25.92	PREDICTED: ammonium transporter 2-like [Gossypium hirsutum]	-	-	-	-	GO:0005911//cell-cell junction;GO:0031224//intrinsic component of membrane	GO:0015077//monovalent inorganic cation transmembrane transporter activity;GO:0015291//secondary active transmembrane transporter activity	GO:0006605//protein targeting;GO:0006865//amino acid transport;GO:0009267//cellular response to starvation;GO:0009617//response to bacterium;GO:0009620//response to fungus;GO:0009696//salicylic acid metabolic process;GO:0009746//response to hexose;GO:0009755//hormone-mediated signaling pathway;GO:0009814//defense response, incompatible interaction;GO:0009863//salicylic acid mediated signaling pat…	-
Gh_D06G142800	7.82	7.63	9.21	11.2	7.63	7.87	13.22	9.91	8.5	16.78	15.07	12.35	17.35	16.38	18.62	70.17	63.12	42.52	55.94	38.31	28.72	37.43	56.93	63.84	15.54	17.46	15.11	27.64	22.95	28.89	13.83	14.68	18.94	24.3	17.7	33.96	PREDICTED: external alternative NAD(P)H-ubiquinone oxidoreductase B2, mitochondrial-like [Gossypium raimondii]	-	-	-	-	-	GO:0000166//nucleotide binding;GO:0003824//catalytic activity	GO:0044710//single-organism metabolic process	-
Gh_D09G230200	74.11	57.4	61.46	115.26	62.46	77.86	121.18	95.76	91.43	154.72	125.86	152.22	131.18	161.74	113.11	627.92	644.23	454.21	455.03	287.56	247.61	272.44	414.61	427.65	104.87	147.75	128.58	463.68	267.9	327.26	130.69	122.61	169.21	164.95	136.87	186.83	PREDICTED: sugar transport protein 13 [Gossypium raimondii]	-	-	-	-	GO:0005911//cell-cell junction;GO:0031224//intrinsic component of membrane	GO:0005356//hydrogen:glucose symporter activity	GO:0006865//amino acid transport;GO:0008645//hexose transport;GO:0044763//single-organism cellular process	-
Gh_A01G132400	9.05	8.81	8.61	12.2	11.17	9.83	12.77	12.44	9.79	12.34	11.71	11.2	11.41	11.29	11.68	28.86	27.06	23.17	24.97	18.27	15.57	16.89	22.46	23.18	11.14	12.06	12.56	20.4	17.57	18.37	10.93	13.32	12.83	14.05	14.49	15.35	PREDICTED: glutamyl-tRNA reductase 1, chloroplastic-like [Gossypium hirsutum]	Metabolism;Metabolism;Metabolism	Global and overview maps;Global and overview maps;Metabolism of cofactors and vitamins	ko01100//Metabolic pathways;ko01110//Biosynthesis of secondary metabolites;ko00860//Porphyrin and chlorophyll metabolism	K02492;K02492;K02492	-	GO:0000166//nucleotide binding;GO:0016620//oxidoreductase activity, acting on the aldehyde or oxo group of donors, NAD or NADP as acceptor	GO:0018130//heterocycle biosynthetic process;GO:0044710//single-organism metabolic process	-
Gh_D09G223700	125.98	144.82	132.5	125.62	114.16	120.48	175.35	148.27	158.7	165.38	143.57	172.79	164.09	160.85	145.35	476.02	564.73	396.08	432	364.8	290.33	287.52	394.37	452.83	149.33	188.55	183.73	335.36	254.62	299.07	194.37	193.43	227.33	189.57	186.32	226.44	PREDICTED: endochitinase EP3-like [Gossypium hirsutum]	Metabolism;Metabolism	Global and overview maps;Carbohydrate metabolism	ko01100//Metabolic pathways;ko00520//Amino sugar and nucleotide sugar metabolism	K01183;K01183	-	-	-	-
Gh_D03G021100	3.2	3.7	3.01	3.15	2.9	2.97	2.92	3.58	2.6	5.9	4.67	6.1	7.52	6.83	7.17	23.56	23.1	16.64	17.99	10.74	10.16	14.13	22.69	22.64	5.34	6.55	6.07	11.43	9.32	12.42	5.76	6.52	6.68	7.86	7.84	8.09	PREDICTED: probable transcription factor KAN3 [Gossypium raimondii]	-	-	-	-	-	-	-	G2-like
Gh_A01G029300	6.82	4.99	4.95	10.45	7.46	5.68	13.03	6.45	6.98	10.45	6.94	8.36	10.79	11.97	14.93	56.18	58.39	34.08	49.83	28.76	23.07	27.77	42.39	44.59	13.28	16.39	10.63	28.05	23.16	30.94	8.14	7.33	15.05	11.29	8.65	16.71	PREDICTED: RING-H2 finger protein ATL2-like [Gossypium arboreum]	-	-	-	-	-	GO:0043169//cation binding	-	-
Gh_A08G077400	5.01	2.84	3.9	7.47	5.2	3.82	6.37	5.75	3.15	6.34	5.81	5.93	9.06	10.69	10.13	26.28	26.62	16.1	18.47	10.27	12.94	13.11	20.7	20.22	8.69	8.92	5.91	12.14	11.55	14.02	4.95	4.96	6.35	6.93	6.07	9.23	PREDICTED: Tetrapyrrole biosynthesis [Prunus dulcis]	-	-	-	-	-	-	-	-
Gh_D13G028200	5.47	4.78	3.63	5.78	3.58	5.06	6.76	6.65	4.4	8.89	6.55	7.54	3.41	4.18	3.97	38.35	41.32	30.72	34.44	24.52	20.89	26.67	31.46	30.13	4.67	7.99	6.11	22.88	16.7	17.4	10.01	7.9	14.19	12.57	11.2	14.99	PREDICTED: MACPF domain-containing protein At1g14780-like [Gossypium raimondii]	-	-	-	-	-	-	GO:0006812//cation transport;GO:0006952//defense response;GO:0033554//cellular response to stress	-
Gh_D08G255600	13.28	8.46	10.51	14.38	8.4	11.69	20.71	13.26	12.03	27.37	22.59	20.27	19.78	23.82	22.32	131.31	129.71	90.63	147.72	76.33	72.47	77.57	145.74	138	17.3	25.24	26.78	70.36	55.21	68.62	21.84	23.1	51.02	47.71	23.34	52.64	PREDICTED: leucine-rich repeat receptor-like protein kinase PXC2 [Gossypium hirsutum]	-	-	-	-	-	-	-	-
Gh_D06G142900	0.46	0.33	0.52	1.05	0.79	0.45	0.65	0.55	0.18	0.92	0.76	0.56	3.22	2.98	2.7	21.38	18.32	11.1	14.8	6.33	5.1	6.15	11.66	13.46	2.57	2.28	2.13	3.52	3.21	4.67	0.79	0.99	2.68	1.57	1.54	3.62	PREDICTED: internal alternative NAD(P)H-ubiquinone oxidoreductase A1, mitochondrial-like [Gossypium hirsutum]	-	-	-	-	-	GO:0000166//nucleotide binding	GO:0044710//single-organism metabolic process	-
Gh_A09G236600	17.56	16.67	18.64	22.64	20.03	21.09	24.78	23.48	21.4	25.96	25.99	23.45	27.69	28.32	27.56	57.91	55.43	43.74	55.07	42.26	39.59	38.14	46.95	46.29	26.87	28.65	28.82	35.01	32.03	32.95	26.8	27.86	35.05	28.69	26.3	31.29	PREDICTED: probable receptor-like protein kinase At3g55450 [Gossypium arboreum]	-	-	-	-	-	GO:0016772//transferase activity, transferring phosphorus-containing groups;GO:0032550//purine ribonucleoside binding	GO:0006464//cellular protein modification process;GO:0006796//phosphate-containing compound metabolic process;GO:0044248//cellular catabolic process	-
Gh_A11G036400	13.01	10.92	10.77	17.34	13.94	14.61	15.82	14.65	10.67	21.21	22.52	21.69	18.84	20.65	19.81	50.28	49.32	42.07	49.85	37.79	28.67	41.92	56.98	55.4	20.41	24.33	23.02	36.03	32.97	29.55	13.34	16.44	23.13	22.03	21.85	29.56	PREDICTED: probable LRR receptor-like serine/threonine-protein kinase At1g74360 [Gossypium arboreum]	-	-	-	-	GO:0031224//intrinsic component of membrane	GO:0004672//protein kinase activity;GO:0032550//purine ribonucleoside binding	GO:0006464//cellular protein modification process;GO:0006796//phosphate-containing compound metabolic process	-
Gh_A12G139500	51.99	49.53	48.71	51.56	51.71	53.16	57.35	59.51	58.37	60.19	64.14	64.08	68.1	67.31	67.64	102.15	109.23	92.51	93.7	80.68	74.64	79.55	102.91	104.82	63.24	68.31	73.92	78.98	73.19	80.92	58.78	54.97	73.09	68.5	66.61	76.87	PREDICTED: shaggy-related protein kinase alpha-like [Gossypium hirsutum]	-	-	-	-	-	GO:0004672//protein kinase activity;GO:0032550//purine ribonucleoside binding	GO:0006464//cellular protein modification process;GO:0006796//phosphate-containing compound metabolic process	-
Gh_A09G239000	50.96	41.36	43.64	77.93	45.49	50.17	83.73	60.89	62.7	125.9	102.4	130.89	67.17	82.78	55.68	350.95	379.47	286.44	264.57	208.78	160.45	222.69	304.46	302.49	56.91	81.33	68.96	300.94	200.4	210.44	109.91	100.62	133.76	139.59	110.58	142.18	PREDICTED: sugar transport protein 13 [Gossypium hirsutum]	-	-	-	-	GO:0005911//cell-cell junction;GO:0031224//intrinsic component of membrane	GO:0005356//hydrogen:glucose symporter activity	GO:0006865//amino acid transport;GO:0008645//hexose transport;GO:0044763//single-organism cellular process	-
Gh_D06G008800	1.73	1.68	1.6	3.09	1.24	1.39	2.51	3.21	2.14	3.02	2.82	1.8	3.1	2.38	3	13.98	11.81	9.18	11.39	7.56	8.2	7.97	11.4	11.74	2.08	2.92	3.62	8.06	7.29	8.89	4.12	3.86	6.57	7.1	5.38	8.66	PREDICTED: protein indeterminate-domain 2-like [Gossypium raimondii]	-	-	-	-	-	-	-	C2H2
Gh_A01G048100	50.29	55.04	51.85	52.11	48.72	48.6	58.23	58.41	54.44	60.25	66.11	60.75	76.71	75.27	67.62	111.29	115.13	105.36	116.39	96.09	82.83	85.22	103.82	110.34	70.23	70.49	73.98	100.24	81.7	92.56	67.6	65.51	74.99	77.84	66.67	80.24	PREDICTED: protein transport protein Sec61 subunit alpha-like [Gossypium hirsutum]	Genetic Information Processing;Cellular Processes;Genetic Information Processing	Folding, sorting and degradation;Transport and catabolism;Folding, sorting and degradation	ko04141//Protein processing in endoplasmic reticulum;ko04145//Phagosome;ko03060//Protein export	K10956;K10956;K10956	-	-	-	-
Gh_D05G144700	7.27	9.41	9.04	13.03	8.47	10.23	10.98	9.91	10.51	13.06	13	12.7	21.51	20.77	17.71	60.27	63.41	44.17	44.03	37.29	29.18	29.99	52.8	49.91	19.84	20.83	21.27	37.18	28.82	27.05	17.44	19.01	25.88	25.18	25.62	28.18	PREDICTED: BOI-related E3 ubiquitin-protein ligase 1-like isoform X1 [Gossypium hirsutum]	-	-	-	-	-	-	-	-
Gh_A08G264900	14.3	9.12	8.24	16.02	9.55	13.64	21.2	13.92	12.39	28.69	21.91	19.88	34.66	31.43	34.22	171.78	192.65	139.68	198.1	105.18	97.55	99.02	189.25	236.84	24.65	38.24	31.43	114.52	95.76	111.48	48.27	40.59	94.58	59.24	40.49	61.49	PREDICTED: leucine-rich repeat receptor-like protein kinase PXC2 [Gossypium hirsutum]	-	-	-	-	-	-	-	-
Gh_D01G250900	6.72	4.37	5.69	11.46	8.99	7.9	14.11	9.83	8.51	13	10.48	9.95	9.22	11.62	8.01	32.88	33.62	24.36	35.25	22.25	19.95	21.09	33.02	30.46	7.84	9.99	8.92	18.23	19.04	20.64	9.54	12.04	17.04	14.57	12.12	17.72	PREDICTED: ammonium transporter 2-like [Gossypium hirsutum]	-	-	-	-	GO:0005911//cell-cell junction;GO:0031224//intrinsic component of membrane	GO:0015077//monovalent inorganic cation transmembrane transporter activity;GO:0015291//secondary active transmembrane transporter activity	GO:0006605//protein targeting;GO:0006865//amino acid transport;GO:0009267//cellular response to starvation;GO:0009617//response to bacterium;GO:0009620//response to fungus;GO:0009696//salicylic acid metabolic process;GO:0009746//response to hexose;GO:0009755//hormone-mediated signaling pathway;GO:0009814//defense response, incompatible interaction;GO:0009863//salicylic acid mediated signaling pat…	-
Gh_D04G116800	25.02	24.27	24.5	32.18	20.88	22	31.73	34.71	31.93	32.42	27.01	26.58	42.71	46.8	41.86	202.31	190.97	150.03	201.4	142.05	140.12	152.34	238.14	232.01	39.74	48.45	46.11	120.43	94.24	111.47	60.96	69.84	106.94	78.58	77.53	94.66	PREDICTED: GDSL esterase/lipase At5g03610-like [Gossypium hirsutum]	-	-	-	-	-	GO:0016787//hydrolase activity	-	-
Gh_A07G257100	20.18	16.64	14.61	27.61	23.41	20.48	22.87	15.21	15.44	27.22	20.76	14.8	28.97	25.81	23.91	71.36	74.5	59.3	60.93	47.69	40.09	44.81	71.9	78.73	24.3	32.81	30.16	49.21	50.5	48.11	18.52	25.26	35.25	29.83	32.36	37.12	PREDICTED: probable WRKY transcription factor 75 [Gossypium hirsutum]	-	-	-	-	-	GO:0001071//nucleic acid binding transcription factor activity;GO:0003677//DNA binding	GO:0010468//regulation of gene expression	WRKY
Gh_D05G183300	9.66	9.96	9.89	10.52	10.96	9.81	11.94	11.76	10.62	12.86	13.72	15.57	16.14	14.3	12.28	26.75	26.67	22.55	24.15	23.4	19.83	20.47	29.27	31.79	15.06	19.57	16.07	20.76	17.53	19.72	13.42	12	16.24	17.62	17.49	15.76	embryo defective 1793 family protein [Hibiscus syriacus]	-	-	-	-	-	-	-	-
Gh_D12G055300	13.71	14.26	13.98	37.03	12.86	12.66	20.62	18.19	9.44	64.21	70.47	63.39	80.06	82.24	43.31	299.16	299.66	194.84	217.33	139.78	120.7	221.3	329.54	309.18	42.86	53.18	56.84	213.86	145.41	176.13	83.52	81.24	125.63	113.54	100.34	115.42	PREDICTED: protein NtpR-like [Gossypium hirsutum]	-	-	-	-	-	GO:0003824//catalytic activity	-	-
Gh_D01G061900	12.53	12.61	10.92	18.69	15.65	13.67	14.82	14.28	12.32	13.15	11.62	12.24	34.96	33.39	35.34	84.29	75.87	44.94	56.59	38.93	31.59	37.97	51.02	53.28	32.93	38.14	32.5	37.53	27.67	36.72	17.71	20.91	22.65	18.78	20.31	27.46	PREDICTED: ABC transporter G family member 9-like [Gossypium hirsutum]	-	-	-	-	-	-	-	-
Gh_A02G085700	7.14	7.2	5.53	11	8.35	7.17	8.73	8.31	7.66	11.32	8.91	9.98	20.98	19.9	18.16	51.51	45.46	30.36	36.84	25.13	18.78	20.66	33.94	34.96	14.44	17.41	18.08	23.07	19.99	19.66	8.7	10.49	13.7	10.98	10.23	16.68	PREDICTED: probable receptor-like protein kinase At1g11050 [Gossypium hirsutum]	-	-	-	-	-	GO:0004672//protein kinase activity;GO:0032550//purine ribonucleoside binding	GO:0006464//cellular protein modification process;GO:0006796//phosphate-containing compound metabolic process	-
Gh_A09G232700	16.15	18.47	18.09	20.98	20.58	16.96	23.39	17.94	18.25	26.55	19.37	23.49	60.77	58.1	54.13	169.66	177.48	103.87	144.12	86.03	73.68	77.88	107.37	128.86	48.42	56.88	53.77	82.33	50.82	69.68	38.42	38.47	44.67	29.74	35.81	41.08	endochitinase EP3-like [Gossypium australe]	Metabolism;Metabolism	Global and overview maps;Carbohydrate metabolism	ko01100//Metabolic pathways;ko00520//Amino sugar and nucleotide sugar metabolism	K01183;K01183	-	-	-	-
Gh_A09G247900	0.36	0.1	0	0.09	0	0.1	0.36	0.09	0.2	0	0	0.1	5.04	5.6	4.41	36.29	31.14	9.55	22.45	6.5	10.11	6.4	10.97	7.31	2.91	2.44	1.6	1.3	1.11	1.73	0.57	0.92	0.76	0.62	0.76	1.48	PREDICTED: transcription factor bHLH92-like [Gossypium hirsutum]	-	-	-	-	-	-	GO:0010467//gene expression;GO:0034645//cellular macromolecule biosynthetic process	bHLH
Gh_A03G247800	1	1.13	1.19	1.83	0.63	1.24	1.77	1.78	1.56	0.88	1.22	1.36	2.46	2.28	2.37	14.39	13.54	7.69	7.53	6.9	3.33	1.97	2.31	1.76	1.65	2.18	1.98	1.44	0.49	1.26	0.97	0.62	0.82	0.6	0.7	0.82	PREDICTED: protein kinase PINOID-like [Gossypium hirsutum]	-	-	-	-	GO:0044444//cytoplasmic part	GO:0004672//protein kinase activity;GO:0005515//protein binding;GO:0032550//purine ribonucleoside binding	GO:0000904//cell morphogenesis involved in differentiation;GO:0006464//cellular protein modification process;GO:0006796//phosphate-containing compound metabolic process;GO:0009630//gravitropism;GO:0009639//response to red or far red light;GO:0009755//hormone-mediated signaling pathway;GO:0009793//embryo development ending in seed dormancy;GO:0032535//regulation of cellular component size;GO:00434…	-
Gh_D12G247000	0	0	0	0.1	0.1	0	0.1	0.1	0	0	0	0	1.48	0.62	0.4	9.5	6.41	1.12	3.94	0.42	2.18	1.89	1.59	3.12	0.2	0.41	0.1	0.53	0.1	0.11	0	0	0.1	0.1	0.22	0.09	PREDICTED: protein LURP-one-related 4-like [Gossypium hirsutum]	-	-	-	-	-	-	GO:0009058//biosynthetic process	-
Gh_D03G172000	2.24	2.86	3.4	3.36	3.14	2.82	3.28	3.48	2.85	2.56	2.55	3.5	3.78	5.2	6.79	19.54	20.71	9.28	6.04	4.91	5.56	2.41	4.52	4.35	2.75	3.17	3.76	3.01	3.1	4.68	2.13	2.28	2.63	2.57	4.6	3.89	PREDICTED: cytochrome P450 87A3-like [Gossypium hirsutum]	-	-	-	-	-	-	-	-
Gh_A09G251600	0	0	0	0	0.05	0	0	0	0.06	0	0	0	0	0.11	0.11	10.62	9.42	1.64	2.47	0.34	0.94	0.78	0.6	0.77	0.05	0.06	0.06	0.76	0.11	0.29	0	0.05	0	0	0	0	PREDICTED: 1-aminocyclopropane-1-carboxylate oxidase homolog 1-like [Gossypium arboreum]	-	-	-	-	-	-	-	-

## Sheet: blue
GeneID	CK-1-1	CK-1-2	CK-1-3	CK-6-1	CK-6-2	CK-6-3	CK-12-1	CK-12-2	CK-12-3	CK-24-1	CK-24-2	CK-24-3	S-1-1	S-1-2	S-1-3	S-6-1	S-6-2	S-6-3	S-12-1	S-12-2	S-12-3	S-24-1	S-24-2	S-24-3	SK-1-1	SK-1-2	SK-1-3	SK-6-1	SK-6-2	SK-6-3	SK-12-1	SK-12-2	SK-12-3	SK-24-1	SK-24-2	SK-24-3	Description	KEGG_A_class	KEGG_B_class	Pathway	K_ID	GO Component	GO Function	GO Process	TF_family
Gh_A11G309500	18.55	18.36	21.45	19.03	18.81	17.09	17.59	17.68	17.71	12.87	11.3	12.8	15.77	15.33	20.22	11.21	10.91	12.11	11.68	10.36	12.37	8.25	6.03	5.4	17.71	14.94	16.47	14.09	11.21	14.62	16.36	11.85	11.76	10.13	9.54	10.28	PREDICTED: ATP-citrate synthase alpha chain protein 3-like [Gossypium hirsutum]	Metabolism;Metabolism;Metabolism	Global and overview maps;Global and overview maps;Carbohydrate metabolism	ko01100//Metabolic pathways;ko01110//Biosynthesis of secondary metabolites;ko00020//Citrate cycle (TCA cycle)	K01648;K01648;K01648	GO:0043234//protein complex;GO:0044444//cytoplasmic part	GO:0032550//purine ribonucleoside binding;GO:0046912//transferase activity, transferring acyl groups, acyl groups converted into alkyl on transfer	GO:0006084//acetyl-CoA metabolic process;GO:0006605//protein targeting;GO:0044238//primary metabolic process	-
Gh_A10G120200	56.02	55.78	60.5	50.02	51.61	52.62	53.32	51.72	50.8	44.44	44.98	42.88	48.78	50.02	55.28	37.5	33.23	34.73	34.27	31.83	40.38	26.51	24.54	21.43	51.09	50.46	50.71	39.57	36.58	42.28	48.75	40.11	36.73	29.71	32.59	31.94	PREDICTED: succinate dehydrogenase subunit 3-1, mitochondrial-like [Gossypium hirsutum]	Metabolism;Metabolism;Metabolism;Metabolism;Metabolism	Global and overview maps;Global and overview maps;Global and overview maps;Energy metabolism;Carbohydrate metabolism	ko01100//Metabolic pathways;ko01110//Biosynthesis of secondary metabolites;ko01200//Carbon metabolism;ko00190//Oxidative phosphorylation;ko00020//Citrate cycle (TCA cycle)	K00236;K00236;K00236;K00236;K00236	-	-	-	-
Gh_D11G309600	11.27	9.2	10.25	10.31	9.89	10.67	9.97	10.42	11.83	6.5	6.06	6.34	7.33	8.78	10.31	6.37	5.54	6.83	6.32	5.01	6.64	3.81	2.92	3.42	8.94	7.89	7.66	5.82	6.89	8.04	8.75	6.27	4.69	5.67	4.58	4.59	PREDICTED: ATP-citrate synthase alpha chain protein 2 [Gossypium raimondii]	Metabolism;Metabolism;Metabolism	Global and overview maps;Global and overview maps;Carbohydrate metabolism	ko01100//Metabolic pathways;ko01110//Biosynthesis of secondary metabolites;ko00020//Citrate cycle (TCA cycle)	K01648;K01648;K01648	GO:0043234//protein complex;GO:0044444//cytoplasmic part	GO:0032550//purine ribonucleoside binding;GO:0046912//transferase activity, transferring acyl groups, acyl groups converted into alkyl on transfer	GO:0006084//acetyl-CoA metabolic process;GO:0006605//protein targeting;GO:0044238//primary metabolic process	-
Gh_A02G046400	93.25	89.93	96.93	86.74	81.78	78.13	76.97	78.39	78.43	66.1	60.88	57.97	75.71	75.12	99.85	50.52	46.73	51.36	47.85	48.7	59.97	34.9	28.05	23.6	87.98	73.57	71.96	57.64	46.56	58.49	80.17	59.24	46.67	63.1	52.63	54.93	malate dehydrogenase [Gossypium hirsutum]	Metabolism;Metabolism;Metabolism;Metabolism;Metabolism;Metabolism;Metabolism;Metabolism	Global and overview maps;Global and overview maps;Global and overview maps;Amino acid metabolism;Carbohydrate metabolism;Energy metabolism;Carbohydrate metabolism;Carbohydrate metabolism	ko01100//Metabolic pathways;ko01110//Biosynthesis of secondary metabolites;ko01200//Carbon metabolism;ko00270//Cysteine and methionine metabolism;ko00620//Pyruvate metabolism;ko00710//Carbon fixation in photosynthetic organisms;ko00630//Glyoxylate and dicarboxylate metabolism;ko00020//Citrate cycle (TCA cycle)	K00025;K00025;K00025;K00025;K00025;K00025;K00025;K00025	-	GO:0016615//malate dehydrogenase activity	GO:0005975//carbohydrate metabolic process;GO:0006101//citrate metabolic process;GO:0043648//dicarboxylic acid metabolic process	-
Gh_D13G066800	16.5	13.68	15.32	18.1	16.18	15.92	15.82	15.64	15.54	15.36	13.2	14.38	14.7	12.7	19.34	8.84	9.9	11.16	8.93	10.07	11.32	9.52	8.4	7.35	17.18	15.55	14.35	10.98	10.51	10.73	14.94	12	11.66	11.13	10.24	9.5	PREDICTED: probable succinyl-CoA ligase [ADP-forming] subunit alpha, mitochondrial [Gossypium hirsutum]	Metabolism;Metabolism;Metabolism;Metabolism;Metabolism	Global and overview maps;Global and overview maps;Global and overview maps;Carbohydrate metabolism;Carbohydrate metabolism	ko01100//Metabolic pathways;ko01110//Biosynthesis of secondary metabolites;ko01200//Carbon metabolism;ko00020//Citrate cycle (TCA cycle);ko00640//Propanoate metabolism	K01899;K01899;K01899;K01899;K01899	-	-	-	-
Gh_A06G205500	77.32	70.34	81.96	84.64	78.49	80.89	70.88	76.83	74.23	67.69	59.09	52.74	66.01	65.97	90.55	49.24	47.92	59.63	47.38	43.68	52.37	33.7	26.2	27.84	77.81	62.55	62.4	54.61	50.05	55.71	61.36	46.58	49.78	44.54	35.55	36.43	PREDICTED: nascent polypeptide-associated complex subunit alpha-like protein 1 [Gossypium hirsutum]	-	-	-	-	-	-	-	-
Gh_A12G048300	89.34	73.05	83.62	83.45	80.07	81.82	80.17	85.62	85.42	72.09	64.34	60.17	69.07	68.69	83.78	51.95	48.34	53.86	49.18	49.04	61.11	38.27	28.2	25.85	81.16	67.34	65.94	54.36	59.6	58.98	69.21	55.8	56.38	47.11	40.42	45.01	PREDICTED: elongation factor 1-gamma-like [Gossypium arboreum]	-	-	-	-	-	-	-	-
Gh_D04G207200	155.97	156.92	161.16	164.98	159.05	152.68	165.69	159.45	160.47	139.79	131.25	127.46	133.94	136.9	164.46	117.14	107.91	127.09	114.87	111.16	130.99	89.39	76.02	78.86	150.82	134.53	127.92	123.18	127.93	128.27	138.91	124.65	124.25	103.04	97.32	96.75	PREDICTED: 60S ribosomal protein L17-2-like [Gossypium hirsutum]	Genetic Information Processing	Translation	ko03010//Ribosome	K02880	GO:0044391//ribosomal subunit	-	GO:0010467//gene expression	-
Gh_A08G261800	60.53	58.81	63.07	61.32	64.04	59.77	56.65	58.43	61.19	52.26	45.96	48.05	52.63	52.99	70.74	37.44	37.88	44.71	39.43	37.47	47.76	27.53	23.96	28.09	60.58	55.04	56.49	44.91	40.61	44.46	49.3	40.31	41.14	34.57	30.84	35.78	PREDICTED: nascent polypeptide-associated complex subunit beta-like [Gossypium arboreum]	-	-	-	-	-	-	-	-
Gh_A10G070400	37.52	33.61	38.3	38.59	38.27	41.89	36.34	35.89	36.74	32.54	28.1	29.41	31.52	30.67	42.79	21.83	19.37	23.03	18.37	18.32	22.23	16.44	10.91	9.23	39.47	34.1	32.31	22.37	23.73	25.28	28.65	20.6	22.5	20.02	17.04	19.25	PREDICTED: T-complex protein 1 subunit gamma [Gossypium arboreum]	-	-	-	-	-	-	-	-
Gh_A11G291100	34.31	31.31	37.44	35.84	35.1	34.81	31.87	30.89	35.6	28.01	25.31	22.58	32.13	29.1	39.85	23.09	19.1	20.53	18.98	19.73	21.57	15.75	9.54	9.92	36.37	28.57	28	22.33	22.55	25.41	28.97	23.8	20.23	20.88	19.01	19	PREDICTED: T-complex protein 1 subunit theta-like [Gossypium hirsutum]	-	-	-	-	GO:0005911//cell-cell junction;GO:0044444//cytoplasmic part	GO:0005515//protein binding;GO:0032550//purine ribonucleoside binding	GO:0000338//protein deneddylation;GO:0006006//glucose metabolic process;GO:0006221//pyrimidine nucleotide biosynthetic process;GO:0009451//RNA modification;GO:0009639//response to red or far red light;GO:0016571//histone methylation;GO:0048580//regulation of post-embryonic development;GO:0051603//proteolysis involved in cellular protein catabolic process	-
Gh_D02G114000	64.19	48.24	63.1	60.24	57.53	58.47	56.35	55.97	66.87	41.5	38.81	35.83	45.7	44.91	64.74	30.52	27.18	35.57	28.28	29.25	36.19	19.11	11.22	11.54	55.85	49.37	48.98	35.44	30.57	33.54	45.98	37.66	33.08	30.49	26.53	26.87	PREDICTED: pyrophosphate--fructose 6-phosphate 1-phosphotransferase subunit alpha-like isoform X1 [Gossypium hirsutum]	Metabolism;Metabolism;Metabolism;Metabolism;Metabolism	Global and overview maps;Global and overview maps;Carbohydrate metabolism;Carbohydrate metabolism;Carbohydrate metabolism	ko01100//Metabolic pathways;ko01110//Biosynthesis of secondary metabolites;ko00010//Glycolysis / Gluconeogenesis;ko00030//Pentose phosphate pathway;ko00051//Fructose and mannose metabolism	K00895;K00895;K00895;K00895;K00895	-	GO:0008443//phosphofructokinase activity;GO:0032550//purine ribonucleoside binding	GO:0006090//pyruvate metabolic process;GO:0016310//phosphorylation	-
Gh_D10G128200	34.29	32.27	34.93	35.65	34.72	34.85	31.17	32.7	36.19	26.69	25.29	24.71	31.14	29.71	38.78	23.43	20.46	23.27	18.85	21.09	24.72	16.92	11.97	10.32	34.33	33.26	30.22	22.14	22.63	25.31	31.3	23.32	22.4	20.78	20.87	20.83	PREDICTED: T-complex protein 1 subunit alpha [Gossypium raimondii]	-	-	-	-	GO:0044444//cytoplasmic part	GO:0005515//protein binding;GO:0032550//purine ribonucleoside binding	GO:0000338//protein deneddylation;GO:0006006//glucose metabolic process;GO:0006221//pyrimidine nucleotide biosynthetic process;GO:0009451//RNA modification;GO:0009639//response to red or far red light;GO:0016571//histone methylation;GO:0048580//regulation of post-embryonic development;GO:0051603//proteolysis involved in cellular protein catabolic process	-
Gh_D12G052800	34.21	29.94	32.87	33.61	32.05	34.31	31.89	34.02	33.93	29.01	27.52	27.43	29.51	29.25	35.58	23.61	21.15	23.5	19.87	21.7	24.33	16.67	12.46	11.41	31.27	29.26	27.11	23.92	26.92	24.63	29.79	26.63	23.79	22.43	20.71	20.59	PREDICTED: threonine--tRNA ligase, mitochondrial 1-like [Gossypium hirsutum]	Genetic Information Processing	Translation	ko00970//Aminoacyl-tRNA biosynthesis	K01868	GO:0044424//intracellular part	GO:0004812//aminoacyl-tRNA ligase activity;GO:0032550//purine ribonucleoside binding	GO:0006418//tRNA aminoacylation for protein translation	-
Gh_D11G291300	33.23	28.2	33	33.43	31.05	29.22	29.69	29.35	30.23	23.49	23.97	22.94	29.31	24.64	34.39	18.34	16.45	18.46	17.09	18.38	20.01	14.19	9.74	9.44	27.94	25.83	26.11	17.71	19.6	21.52	24.17	20.46	19.98	18.01	18.66	17.27	PREDICTED: T-complex protein 1 subunit theta-like [Gossypium hirsutum]	-	-	-	-	GO:0005911//cell-cell junction;GO:0044444//cytoplasmic part	GO:0005515//protein binding;GO:0032550//purine ribonucleoside binding	GO:0000338//protein deneddylation;GO:0006006//glucose metabolic process;GO:0006221//pyrimidine nucleotide biosynthetic process;GO:0009451//RNA modification;GO:0009639//response to red or far red light;GO:0016571//histone methylation;GO:0048580//regulation of post-embryonic development;GO:0051603//proteolysis involved in cellular protein catabolic process	-
Gh_A05G082200	66.89	66.79	74.34	65.95	67.94	59.04	67.45	57.45	60.23	51.68	46.9	40.81	58.81	55.22	74.11	34.87	32.3	37.9	26.25	28.4	40.43	15.26	13.24	11.83	71.11	56.7	59.11	39.86	28.78	42.02	59.28	35.27	31.53	32.21	25.27	25.47	PREDICTED: triosephosphate isomerase, cytosolic-like [Gossypium arboreum]	Metabolism;Metabolism;Metabolism;Metabolism;Metabolism;Metabolism;Metabolism;Metabolism	Global and overview maps;Global and overview maps;Global and overview maps;Global and overview maps;Carbohydrate metabolism;Energy metabolism;Carbohydrate metabolism;Carbohydrate metabolism	ko01100//Metabolic pathways;ko01110//Biosynthesis of secondary metabolites;ko01200//Carbon metabolism;ko01230//Biosynthesis of amino acids;ko00010//Glycolysis / Gluconeogenesis;ko00710//Carbon fixation in photosynthetic organisms;ko00562//Inositol phosphate metabolism;ko00051//Fructose and mannose metabolism	K01803;K01803;K01803;K01803;K01803;K01803;K01803;K01803	-	-	-	-
Gh_D12G137600	45.95	45.13	49.97	47.27	45.15	41.87	44.89	44.9	46	35.03	34.87	36.87	41.25	38.64	47.75	30.12	29.64	30.82	29.43	29.96	33.85	23.7	18.89	17.61	44.24	42.71	42.63	34.31	33.98	33.42	42.49	38.07	31.84	30.39	27.55	30.34	PREDICTED: proline--tRNA ligase, cytoplasmic-like [Gossypium hirsutum]	Genetic Information Processing	Translation	ko00970//Aminoacyl-tRNA biosynthesis	K01881	-	-	-	-
Gh_D01G179000	40.17	35.04	42.93	41.23	36.72	39.84	37	38.37	42.66	31.59	30.07	33.36	32.45	29.76	39.73	24.25	25.04	25.77	24.09	25.43	28.14	19.32	13.6	13.31	36.59	32.65	33.86	27.69	28.23	28.33	32.27	27.74	27.79	25.95	21.95	24.94	PREDICTED: T-complex protein 1 subunit epsilon [Gossypium raimondii]	-	-	-	-	GO:0005911//cell-cell junction;GO:0016020//membrane;GO:0044444//cytoplasmic part	GO:0005515//protein binding;GO:0032550//purine ribonucleoside binding	GO:0016072//rRNA metabolic process;GO:0044267//cellular protein metabolic process	-
Gh_A11G180000	73.58	67.86	77.05	69.82	71.71	73.78	67.35	67.7	77.59	60.1	50.6	54.41	62.63	56.54	71.6	43.72	41.48	43.64	36	42.08	48.01	32.74	22.93	18.78	69.65	62.72	62.06	49.78	39.78	46.92	63.77	45.01	43.16	47.04	45.12	41.38	UTP--glucose-1-phosphate uridylyltransferase-like [Gossypium hirsutum]	Metabolism;Metabolism;Metabolism;Metabolism;Metabolism;Metabolism	Global and overview maps;Global and overview maps;Carbohydrate metabolism;Carbohydrate metabolism;Carbohydrate metabolism;Carbohydrate metabolism	ko01100//Metabolic pathways;ko01110//Biosynthesis of secondary metabolites;ko00040//Pentose and glucuronate interconversions;ko00500//Starch and sucrose metabolism;ko00520//Amino sugar and nucleotide sugar metabolism;ko00052//Galactose metabolism	K00963;K00963;K00963;K00963;K00963;K00963	-	GO:0016779//nucleotidyltransferase activity	GO:0009225//nucleotide-sugar metabolic process	-
Gh_D04G205200	85.07	77.85	84.2	82.96	74.92	71.45	74.86	71.9	70.63	63.45	47.61	50.05	63.38	67.83	94.58	50.26	48.56	58.58	51.66	48.1	55.44	34.04	30.46	33.1	84.8	59.54	53.15	49.95	50.44	51.71	57.84	45.34	49.98	46.25	36.62	39.94	PREDICTED: 60S ribosomal protein L27a-3 [Gossypium raimondii]	Genetic Information Processing	Translation	ko03010//Ribosome	K02900	-	-	-	-
Gh_D05G273100	70	59.96	70.13	70.29	67.12	62.95	63.76	61.09	61.9	58.31	51.5	46.27	58.11	53.85	75.1	48.34	45.94	52.41	52.31	43.06	52.11	35.53	37.64	35.72	73.67	52.43	49.17	53.73	44.74	51.85	56.36	47.04	48.93	42.41	36.6	45.35	PREDICTED: 60S ribosomal protein L3 [Gossypium raimondii]	Genetic Information Processing	Translation	ko03010//Ribosome	K02925	-	-	-	-
Gh_A11G373700	31.92	24.6	29.08	30.34	30.05	27.12	25.42	26.56	24.7	21.44	19.56	18.71	22.05	20.02	35.66	19.78	18.5	20.21	20.62	16.64	18.14	11.68	9.48	10.93	32	19.95	21.02	19.22	17.25	19.61	19.7	12.56	17.16	14.06	8.75	12.63	PREDICTED: 60S ribosomal protein L4-like [Gossypium arboreum]	Genetic Information Processing	Translation	ko03010//Ribosome	K02930	-	-	-	-
Gh_A11G302300	11.81	10.54	13.82	12.19	8.89	9.65	11.8	12.04	10.66	7.46	3.96	8.4	10.11	8.91	15.27	5.61	4.84	6.96	5.28	4.59	3.71	2.07	2.17	2.42	13.05	8.8	8.64	5.87	4.44	6.04	6.81	4.12	3.64	3.79	3.23	2.47	PREDICTED: 60S ribosomal protein L22-2-like [Gossypium raimondii]	Genetic Information Processing	Translation	ko03010//Ribosome	K02891	-	-	-	-
Gh_A12G050200	24.01	14.15	22.26	22.62	20.04	17.19	16.89	17.48	15.35	12.56	9.23	7.88	11.96	16.03	24.24	11.72	8.4	12.71	10.08	10.07	14.77	5.68	3.27	4.3	18.84	15.39	13.55	9.85	9.71	15.44	12.51	8.64	7.18	9.18	5.01	8.25	PREDICTED: glycine cleavage system H protein 2, mitochondrial-like [Gossypium hirsutum]	Metabolism;Metabolism;Metabolism;Metabolism;Metabolism	Global and overview maps;Global and overview maps;Global and overview maps;Carbohydrate metabolism;Amino acid metabolism	ko01100//Metabolic pathways;ko01110//Biosynthesis of secondary metabolites;ko01200//Carbon metabolism;ko00630//Glyoxylate and dicarboxylate metabolism;ko00260//Glycine, serine and threonine metabolism	K02437;K02437;K02437;K02437;K02437	GO:0043231//intracellular membrane-bounded organelle;GO:0044444//cytoplasmic part	-	GO:0006546//glycine catabolic process;GO:0009746//response to hexose;GO:0034285//response to disaccharide	-
Gh_A06G210000	19.65	20.75	22.62	20.75	16.5	17.05	21.85	19.37	18.57	17.55	14.78	14.16	15.38	17.95	24.47	11.89	9.85	15.14	12.74	11.26	14.28	7.92	6.72	5.38	27.43	15.83	14.46	12.22	10.54	10.85	14.91	11.08	10.7	10.73	6.45	7.16	PREDICTED: 40S ribosomal protein S26-1-like [Gossypium hirsutum]	Genetic Information Processing	Translation	ko03010//Ribosome	K02976	GO:0030529//intracellular ribonucleoprotein complex	-	GO:0010467//gene expression	-
Gh_A09G186700	33.15	28.85	35.01	33.1	32.15	32.78	27.98	29.09	30.77	24.72	20.99	22.37	30.24	28.74	42.32	24.39	22.5	23.2	26.32	26.13	28.36	15.78	14.47	14.43	36.04	26.77	26.12	24.28	22.28	26.34	22.53	17.4	19.24	17.23	14.53	18	PREDICTED: 40S ribosomal protein S4-like [Gossypium hirsutum]	Genetic Information Processing	Translation	ko03010//Ribosome	K02987	GO:0030529//intracellular ribonucleoprotein complex	GO:0003723//RNA binding;GO:0005198//structural molecule activity	GO:0010467//gene expression	-
Gh_A03G045200	64.49	64.66	78.37	71.99	56.23	71.32	64.9	67.82	59.6	63.89	56.57	53.4	63.99	59.38	82.64	49.21	46.48	56.26	55.95	51.37	62.3	39.02	33.27	35.81	72.21	57.55	67.8	53.6	47.75	49.43	58.76	42.63	44.59	52.11	38.84	46.57	PREDICTED: 60S ribosomal protein L12-3-like [Gossypium arboreum]	Genetic Information Processing	Translation	ko03010//Ribosome	K02870	-	-	-	-
Gh_D08G079600	6.27	5.02	9.13	5.07	6.66	4.63	6.19	6.78	4.65	5.87	3.14	3.99	5.58	6.37	7.58	4.15	2.3	3.25	2.65	3.02	3.3	3.06	1.87	1.22	8.13	5.04	4.35	3.6	3.1	3.53	5.82	3.53	3.84	3.2	1.4	2.62	PREDICTED: mitochondrial zinc maintenance protein 1, mitochondrial-like [Gossypium hirsutum]	-	-	-	-	-	-	-	-
Gh_D07G132800	7.2	5.6	7.58	8.58	5.6	5.51	5.56	6.26	4.97	2.76	1.89	0.92	5.25	3.56	11.19	3.94	2.65	2.1	1.58	1.26	3.21	0.76	0.63	0.83	3.43	4.15	4.89	2.81	3.28	5.26	5.26	2.53	2.24	0.97	0.87	1.13	hypothetical protein ES319_D07G138100v1 [Gossypium barbadense]	-	-	-	-	-	-	-	-
Gh_D13G033900	26.33	26.27	25.97	24.33	26.48	22.26	23.8	24.34	23.08	21.79	19.77	16.97	24.22	26.7	32.69	18.52	17.92	18.43	21.58	19.21	21.13	14.65	14.53	13.68	24.43	18.73	20.17	24.38	16.98	23.03	22.37	17.85	21.09	19.62	15.32	16.14	PREDICTED: 40S ribosomal protein S25-2 [Gossypium raimondii]	Genetic Information Processing	Translation	ko03010//Ribosome	K02975	-	-	-	-

## Sheet: darkorange2
GeneID	CK-1-1	CK-1-2	CK-1-3	CK-12-1	CK-12-2	CK-12-3	CK-24-1	CK-24-2	CK-24-3	CK-6-1	CK-6-2	CK-6-3	S-1-1	S-1-2	S-1-3	S-12-1	S-12-2	S-12-3	S-24-1	S-24-2	S-24-3	S-6-1	S-6-2	S-6-3	SK-1-1	SK-1-2	SK-1-3	SK-12-1	SK-12-2	SK-12-3	SK-24-1	SK-24-2	SK-24-3	SK-6-1	SK-6-2	SK-6-3	Description	KEGG_A_class	KEGG_B_class	Pathway	K_ID	GO Component	GO Function	GO Process	TF_family
Gh_D02G039400	446.25	469.51	439.9	647.54	588.68	534.26	616.1	579.88	700.28	526.72	422.11	495.65	214.01	305.09	247.7	211.04	242.35	231.08	197.81	285.65	232.68	220.07	296.62	306.28	346.81	373.42	354.11	229.69	236.91	240.38	203.37	173.16	248.06	361.51	291.03	349.61	PREDICTED: probable glutathione S-transferase [Gossypium hirsutum]	Metabolism;Metabolism	Global and overview maps;Metabolism of other amino acids	ko01100//Metabolic pathways;ko00480//Glutathione metabolism	K00799;K00799	-	-	-	-
Gh_D05G339100	91.93	94.46	120.55	144.87	139.51	142.96	221.9	183.9	189.97	137.67	135.24	144.16	56.87	71.27	65.66	53.77	68.92	49.09	54.29	66.38	56.63	40.59	54.65	58.38	66.91	89.35	72.48	56.47	72.75	57.38	51.16	34.88	60.77	56.06	64.17	60.21	PREDICTED: probable glutathione S-transferase [Gossypium hirsutum]	Metabolism;Metabolism	Global and overview maps;Metabolism of other amino acids	ko01100//Metabolic pathways;ko00480//Glutathione metabolism	K00799;K00799	-	GO:0003824//catalytic activity	-	-
Gh_A01G244300	25.16	15.98	28.88	39.35	28.79	34.16	36.94	30.9	37.24	34.1	26.08	29.85	12.53	14.15	16.86	8.48	15.46	10.3	8.83	8.89	7.95	11.73	12.35	13.79	17.81	23.43	16.61	17.08	13.61	11.71	12.89	8.34	11.8	16.97	12.33	14.63	PREDICTED: glutathione S-transferase L3-like [Gossypium hirsutum]	Metabolism;Metabolism	Global and overview maps;Metabolism of other amino acids	ko01100//Metabolic pathways;ko00480//Glutathione metabolism	K00799;K00799	-	-	-	-
Gh_A02G033900	141.83	155.96	162.4	174.35	154.08	174.31	206.84	188.09	221.36	135.99	141.72	135.45	85.85	105.87	72.63	40.43	76.09	45.69	48.57	64.21	53.7	52.01	79.82	55.96	102.61	107.92	103.53	68.02	81.97	52.96	48.84	43.36	64.39	87.48	64.88	72.93	PREDICTED: probable glutathione S-transferase [Gossypium hirsutum]	Metabolism;Metabolism	Global and overview maps;Metabolism of other amino acids	ko01100//Metabolic pathways;ko00480//Glutathione metabolism	K00799;K00799	-	-	-	-
Gh_D13G175200	758.06	730.63	743.71	1000.32	826.05	768.84	1499.35	1184.91	1474.4	751.26	669.21	701.62	272.99	572.99	307.61	128.75	313.99	125.56	124.45	155.63	126.56	153.53	381.64	309.89	538.26	695.22	412.75	248.99	263.72	206.74	137.19	90.74	168.94	422.14	399.13	343.31	PREDICTED: probable glutathione S-transferase [Gossypium hirsutum]	Metabolism;Metabolism	Global and overview maps;Metabolism of other amino acids	ko01100//Metabolic pathways;ko00480//Glutathione metabolism	K00799;K00799	-	GO:0003824//catalytic activity	-	-
Gh_D10G051800	30.14	23.23	27.87	36.81	32.13	29.05	33.21	27.43	33.45	26.45	25.19	28.79	13.3	14.6	18.6	6.78	10.85	7.97	5.1	5.37	5.7	6.99	9.27	9.18	17.49	26.87	16.33	13	9.35	10.58	9.7	7.83	8.82	11.62	12.16	12.06	PREDICTED: alanine aminotransferase 2, mitochondrial-like [Gossypium hirsutum]	Metabolism;Metabolism;Metabolism;Metabolism;Metabolism;Metabolism;Metabolism	Global and overview maps;Global and overview maps;Global and overview maps;Energy metabolism;Global and overview maps;Amino acid metabolism;Amino acid metabolism	ko01100//Metabolic pathways;ko01200//Carbon metabolism;ko01230//Biosynthesis of amino acids;ko00710//Carbon fixation in photosynthetic organisms;ko01210//2-Oxocarboxylic acid metabolism;ko00250//Alanine, aspartate and glutamate metabolism;ko00220//Arginine biosynthesis	K00814;K00814;K00814;K00814;K00814;K00814;K00814	-	GO:0016769//transferase activity, transferring nitrogenous groups;GO:0043168//anion binding	GO:0008152//metabolic process	-
Gh_A11G255900	37.8	35.82	41.11	57.06	44.28	52.52	46.71	39.3	52.28	41.84	40.42	45.76	13.82	18.4	15.27	13.53	20.18	11.94	5.66	9.67	11.77	5.38	14.27	15.74	20.29	28.68	20.61	17.9	16.43	20.86	10.2	11.47	9.67	15.05	15.1	13.81	PREDICTED: plant cysteine oxidase 2-like [Gossypium arboreum]	-	-	-	-	-	-	-	-
Gh_A01G170800	33.32	34.66	34.49	36.92	32.83	30.71	33.83	28.54	32.77	35.24	33.35	32.75	19.14	19.4	19.29	12.13	13.58	15.21	14.3	12.23	11.28	13.1	15.83	15.28	24.71	23.96	24.32	20.81	18.26	18.4	18.03	18.04	16.25	20.65	19.81	19.42	Six-bladed beta-propeller, TolB-like protein [Corchorus olitorius]	-	-	-	-	GO:0016020//membrane;GO:0043231//intracellular membrane-bounded organelle	-	-	-
MSTRG.2395	184.89	213.48	212.1	223.6	193.28	193.79	234.33	197.38	211.13	193.03	186.45	196.05	86.3	107.88	87.25	58.35	93.85	68.32	61.01	69.22	75.02	74.08	97.75	86.59	122.3	129.21	103.45	82.39	99.98	69.23	75.59	59.71	83.83	113.84	93.27	102.06	PREDICTED: probable glutathione S-transferase, partial [Gossypium arboreum]	Metabolism;Metabolism	Global and overview maps;Metabolism of other amino acids	ko01100//Metabolic pathways;ko00480//Glutathione metabolism	K00799;K00799	-	GO:0003824//catalytic activity	-	-
Gh_A12G287900	110.01	95.72	108.04	130.21	109.12	103.74	131.81	123.08	117.19	112.81	106.61	124.46	35.06	45.21	49.81	24.64	39.21	35.85	28.11	27.48	25.7	23.96	30.85	40.52	62.18	73.59	53.15	38.13	42.19	42.99	56.23	50.24	59.65	49.47	47.08	39.68	PREDICTED: carboxylesterase 1 [Gossypium arboreum]	-	-	-	-	-	-	-	-
MSTRG.29751	158.08	162.89	168.37	227.27	183.51	178.41	347.99	301.74	356.17	155.42	138.5	147.18	56.61	127.52	70.29	31.44	79.54	29.02	31.48	31.11	28.96	36.2	78.54	64.68	124.33	153.01	88.74	57.54	60.73	47.62	26.51	21.66	44.58	86.72	82.94	73.54	PREDICTED: probable glutathione S-transferase [Gossypium arboreum]	Metabolism;Metabolism	Global and overview maps;Metabolism of other amino acids	ko01100//Metabolic pathways;ko00480//Glutathione metabolism	K00799;K00799	GO:0009532//plastid stroma;GO:0031090//organelle membrane	GO:0016209//antioxidant activity;GO:0016765//transferase activity, transferring alkyl or aryl (other than methyl) groups;GO:0043168//anion binding	GO:0006006//glucose metabolic process;GO:0006090//pyruvate metabolic process;GO:0006511//ubiquitin-dependent protein catabolic process;GO:0006970//response to osmotic stress;GO:0009062//fatty acid catabolic process;GO:0009247//glycolipid biosynthetic process;GO:0009267//cellular response to starvation;GO:0009404//toxin metabolic process;GO:0009414//response to water deprivation;GO:0010038//respon…	-
Gh_A12G121500	45.88	47.67	51.43	58.65	55.89	48.64	62.54	56.52	59.34	54.46	48.58	48.45	33.77	36.23	39.19	30.18	34.14	33.79	27.31	24.6	20.65	27.48	31.3	36.2	40.91	40.17	40.42	39.88	33.41	35.99	31.29	25.65	26.38	39.48	35.23	38.5	PREDICTED: phosphomannomutase [Gossypium hirsutum]	Metabolism;Metabolism;Metabolism;Metabolism	Global and overview maps;Global and overview maps;Carbohydrate metabolism;Carbohydrate metabolism	ko01100//Metabolic pathways;ko01110//Biosynthesis of secondary metabolites;ko00520//Amino sugar and nucleotide sugar metabolism;ko00051//Fructose and mannose metabolism	K17497;K17497;K17497;K17497	-	-	-	-
Gh_D12G121500	40.42	39.69	38.77	46.89	44.25	38.8	46.41	43.28	43.63	42.03	42.73	39.39	31.33	28.72	31.02	23.24	25.74	27.4	22.31	17.23	16.7	23.51	27.83	30.22	30.95	36.32	34.86	28.08	27.1	28.56	22.05	18.75	22.4	30.75	29.21	28.78	PREDICTED: phosphomannomutase-like [Gossypium raimondii]	Metabolism;Metabolism;Metabolism;Metabolism	Global and overview maps;Global and overview maps;Carbohydrate metabolism;Carbohydrate metabolism	ko01100//Metabolic pathways;ko01110//Biosynthesis of secondary metabolites;ko00520//Amino sugar and nucleotide sugar metabolism;ko00051//Fructose and mannose metabolism	K17497;K17497;K17497;K17497	-	-	-	-
Gh_D01G168400	23.68	23.38	26.38	25.22	24.19	22.25	18.94	20.91	21.89	23.28	26	22.85	14.62	15.41	16.23	8.4	11.39	10.9	8.81	6.12	6.55	8.38	9.12	10.4	17.14	18.12	14.61	15.21	15.31	12.21	12.39	11.39	13.78	10.53	12.76	13.47	Six-bladed beta-propeller, TolB-like protein [Corchorus olitorius]	-	-	-	-	GO:0016020//membrane;GO:0043231//intracellular membrane-bounded organelle	-	-	-
Gh_D01G125600	22.87	21.84	23.05	23.03	23.19	25.53	23.79	22.37	23.78	22.67	25.02	26.3	16.97	18.56	16.9	13.94	16.55	15.6	12.66	10.09	10.92	13.35	13.19	14.69	18.83	21.03	17.37	17.61	19.01	17.26	16.86	15.79	17.13	14.98	17.53	17.86	PREDICTED: F-box protein At1g47056-like [Gossypium hirsutum]	-	-	-	-	-	-	GO:0032446//protein modification by small protein conjugation	-
Gh_D12G083200	48.53	40.25	50.41	82.31	69.61	62.29	83.45	65.06	71.86	39.05	31.65	34.6	16.52	25.87	18.33	17.99	30.82	20.13	12.77	21.87	13.72	19.24	47.12	28.13	33.7	45	24.07	21.98	19.41	16.1	17.48	10.41	26.62	33.88	27	27.51	PREDICTED: probable mannitol dehydrogenase [Gossypium hirsutum]	-	-	-	-	-	-	-	-
Gh_D04G205900	18.47	21.52	16.59	15.91	18	18.25	17.56	19.76	17.23	15.09	16.61	17.49	31.96	30.89	22.56	31.03	34.8	29.89	35.57	39.85	40.64	31.7	31.63	27.41	22.77	23.99	26.82	28.29	30.94	29.95	32.64	29.87	31.66	32.75	29.05	29.38	PREDICTED: endoglucanase/exoglucanase B [Gossypium arboreum]	-	-	-	-	-	GO:0016787//hydrolase activity	GO:0044238//primary metabolic process	-
Gh_A04G002000	35.26	35.96	43.55	50.75	42.02	39.06	35.62	38.24	39.95	42.71	45.39	42.29	30.89	29.97	33.09	16.01	21.81	19.08	14.38	10.99	11.27	17.74	17.09	20.44	32.45	33.94	34.24	24.62	28.31	21.78	16.42	17.63	18.55	23.94	24.97	24.01	PREDICTED: proteasome activator subunit 4-like [Gossypium hirsutum]	Genetic Information Processing	Folding, sorting and degradation	ko03050//Proteasome	K06699	-	-	-	-
Gh_D12G015300	292.99	254.32	318.87	384.62	322.01	336.35	484.73	409.74	460.53	296.46	281.1	287.64	156.13	227.06	193.37	224.63	242.37	203.07	180.59	214.77	183.7	225.46	278.77	286.32	219.18	275.06	232.1	174.39	228.87	232.21	178.76	139.95	207.94	261.38	289.89	242.55	PREDICTED: nitronate monooxygenase-like [Gossypium hirsutum]	-	-	-	-	GO:0044444//cytoplasmic part	GO:0016703//oxidoreductase activity, acting on single donors with incorporation of molecular oxygen, incorporation of one atom of oxygen (internal monooxygenases or internal mixed function oxidases)	GO:0009072//aromatic amino acid family metabolic process	-
Gh_D09G105000	18.05	17.76	17.12	19.16	19.31	20.75	18.16	18	16.58	18.32	18.23	19.38	13.18	11.39	16.62	6.83	9.42	9.52	8.44	5.31	4.46	6.53	6.91	10.11	17.95	13.76	11.41	11.43	10.15	8.8	9.11	9.58	7.91	8.39	9.32	8.82	PREDICTED: histone deacetylase HDT1-like [Gossypium hirsutum]	-	-	-	-	GO:0043231//intracellular membrane-bounded organelle;GO:0043232//intracellular non-membrane-bounded organelle	GO:0003824//catalytic activity	GO:0006325//chromatin organization;GO:0009117//nucleotide metabolic process;GO:0009451//RNA modification;GO:0034645//cellular macromolecule biosynthetic process;GO:0044707//single-multicellular organism process;GO:0070918//production of small RNA involved in gene silencing by RNA	C2H2
Gh_A02G152000	20.7	20.19	24.46	20.49	22.43	21.64	21.05	17.95	20.33	21.1	22.63	21.95	16.62	17.65	17.12	12.68	12.71	14.91	12.04	11.51	9.34	12.03	12.44	13.37	17.24	17.15	18.35	16.43	14.64	14.38	15.15	14.15	14.09	13.78	13.9	13.77	PREDICTED: serine-threonine kinase receptor-associated protein-like [Gossypium hirsutum]	Genetic Information Processing	Translation	ko03013//RNA transport	K13137	-	-	-	-
Gh_D02G025200	25.1	15.2	31.86	70.92	39.6	40.35	70.9	51.33	60.36	36.48	14.96	27	5.44	15.72	11.73	17.33	15.35	9.01	7.71	19.35	15.63	16.93	19.07	19.12	14.95	28.22	12.6	8.41	7.57	17.46	18.03	14.62	27.42	15.54	15.41	9.81	PREDICTED: crocetin glucosyltransferase, chloroplastic-like [Gossypium hirsutum]	-	-	-	-	-	-	-	-
Gh_D02G025300	15.64	8.18	13.98	28.7	18.33	18.17	34.99	25.74	29.39	14.17	9.07	11.88	3.77	8.3	6.58	9.03	8.31	4.13	7.52	11.19	11.55	8.7	8.95	8.69	8.23	11.47	5.62	3.92	4.28	7.34	7.71	4.32	11.87	8.51	6.4	6.47	PREDICTED: crocetin glucosyltransferase, chloroplastic-like [Gossypium hirsutum]	-	-	-	-	-	-	-	-
Gh_A12G212000	46.07	45.2	40.35	51.41	54.18	52.23	51.35	52.67	51.05	42.19	47.8	47.32	75.7	75.64	57.11	102.64	87.36	82.89	90.56	99.86	112.06	95.47	102.13	86.23	62.09	67.7	72.17	76.44	84.74	89.03	78.72	79.96	89.63	89.4	99.01	85.15	PREDICTED: SNF1-related protein kinase regulatory subunit gamma-1 [Gossypium arboreum]	-	-	-	-	GO:0005618//cell wall	GO:0016772//transferase activity, transferring phosphorus-containing groups;GO:0017076//purine nucleotide binding;GO:0032550//purine ribonucleoside binding	GO:0006631//fatty acid metabolic process;GO:0006796//phosphate-containing compound metabolic process;GO:0042126//nitrate metabolic process	-
Gh_A02G041000	67.81	57.82	65.88	125.59	84.32	73.9	141.63	106.77	94.39	87.66	66.22	74.08	38.21	46.99	45.91	52.2	44.24	38.31	46.53	61.61	58.56	55.89	51.02	49.5	50.47	54.55	40.37	26.56	27.76	30.31	56.11	43.22	68.03	36.3	43.57	41.21	PREDICTED: ATP sulfurylase 1, chloroplastic-like [Gossypium hirsutum]	Metabolism;Metabolism;Metabolism;Metabolism;Metabolism;Metabolism	Global and overview maps;Global and overview maps;Nucleotide metabolism;Energy metabolism;Metabolism of other amino acids;Biosynthesis of other secondary metabolites	ko01100//Metabolic pathways;ko01110//Biosynthesis of secondary metabolites;ko00230//Purine metabolism;ko00920//Sulfur metabolism;ko00450//Selenocompound metabolism;ko00261//Monobactam biosynthesis	K13811;K13811;K13811;K13811;K13811;K13811	-	GO:0004779//sulfate adenylyltransferase activity	-	-
Gh_D03G070400	148	159.88	153.61	160.02	169.79	163.61	211.18	202.44	219.41	170.39	161.44	181.31	149.84	137.42	122.4	126.06	146.5	115	127.29	151.33	159.7	119.02	151.31	132.61	125.84	133.97	141.82	118.04	120.88	123.92	133.07	120.28	133.69	132.16	132.89	115.44	small RNA degrading nuclease 5-like isoform X1 [Hibiscus syriacus]	-	-	-	-	-	-	-	-
Gh_A10G181500	90.34	105.7	108.67	142.32	108.06	97.59	227.51	194.98	216.61	117.06	105.14	123.73	68.46	89.65	66.77	52.84	70.56	45.05	74.27	92.93	79.24	93.77	135.29	109.41	87.15	102.07	94	52.87	54.63	61.61	68.66	64.7	75.16	132.28	112.91	100.45	PREDICTED: rhodanese-like domain-containing protein 7 [Gossypium arboreum]	-	-	-	-	-	-	-	-
