# Supplementary material for: Weighted gene co-expression network analysis revealed the key pathways and hub genes of potassium regulating cotton root adaptation to salt stress
Source: Front Plant Sci. 2023 Mar 1;14:1132877. doi: 10.3389/fpls.2023.1132877 (PMC10014550; doi:10.3389/fpls.2023.1132877)
Supplement: Supplementary file 7 [file Table_7.xlsx]

## Sheet: Sheet1
GeneID	CK-1-1	CK-1-2	CK-1-3	CK-6-1	CK-6-2	CK-6-3	CK-12-1	CK-12-2	CK-12-3	CK-24-1	CK-24-2	CK-24-3	S-1-1	S-1-2	S-1-3	S-6-1	S-6-2	S-6-3	S-12-1	S-12-2	S-12-3	S-24-1	S-24-2	S-24-3	SK-1-1	SK-1-2	SK-1-3	SK-6-1	SK-6-2	SK-6-3	SK-12-1	SK-12-2	SK-12-3	SK-24-1	SK-24-2	SK-24-3	Description	KEGG_A_class	KEGG_B_class	Pathway	K_ID	GO Component	GO Function	GO Process	TF_family
Gh_D12G270500	21.29	22.92	24.69	21.32	23.68	22.29	24.78	25.64	23.94	28.27	18.76	25.27	26.32	28.93	27.8	26.78	20	27.23	19.81	26.82	24.14	24.84	21.07	15.4	24.87	25.38	26.91	27.04	24.54	25.41	27.32	26.03	25.05	25.4	23.97	25.09	PREDICTED: abscisic acid receptor PYL8-like [Gossypium hirsutum]	Environmental Information Processing;Environmental Information Processing	Signal transduction;Signal transduction	ko04075//Plant hormone signal transduction;ko04016//MAPK signaling pathway - plant	K14496;K14496	-	-	-	-
Gh_D04G176000	15.83	15.14	12	23.75	12.26	17.27	23.03	14.16	12.88	20.16	30.96	33.2	8.33	16.85	15.56	169.72	144.65	97.78	191.57	113.49	120.75	267.42	502.44	498.08	11.33	19.79	17.62	78.19	54.09	85.96	39.97	56.78	115.93	117.48	109.45	154.67	PREDICTED: peroxidase N1-like [Gossypium raimondii]	Metabolism;Metabolism;Metabolism	Global and overview maps;Global and overview maps;Biosynthesis of other secondary metabolites	ko01100//Metabolic pathways;ko01110//Biosynthesis of secondary metabolites;ko00940//Phenylpropanoid biosynthesis	K00430;K00430;K00430	-	GO:0003824//catalytic activity;GO:0043169//cation binding;GO:0046906//tetrapyrrole binding	GO:0006950//response to stress;GO:0044710//single-organism metabolic process	-
Gh_D09G162100	22.56	20.99	20.17	25.81	20.42	19.71	22.35	22.09	12.53	21.47	22.91	19.62	17.95	20.42	19.51	84.1	81.99	66.65	128.8	87.47	98.63	141.84	131.1	171.28	22.54	26.23	16.49	60.87	51.63	78.41	61.85	59.86	95.43	56.32	48.58	78.42	PREDICTED: peroxidase 21-like [Gossypium hirsutum]	Metabolism;Metabolism;Metabolism	Global and overview maps;Global and overview maps;Biosynthesis of other secondary metabolites	ko01100//Metabolic pathways;ko01110//Biosynthesis of secondary metabolites;ko00940//Phenylpropanoid biosynthesis	K00430;K00430;K00430	GO:0044444//cytoplasmic part	GO:0003824//catalytic activity;GO:0043169//cation binding;GO:0046906//tetrapyrrole binding	GO:0006950//response to stress;GO:0009620//response to fungus;GO:0042743//hydrogen peroxide metabolic process;GO:0044710//single-organism metabolic process	-
Gh_A13G035400	69.38	74.65	68.53	62.4	67.13	64.28	65.01	64.4	67.45	59.41	65.94	65.47	55.6	54.5	53.8	37.3	42.92	43.96	45.47	57.21	58.6	52.58	43.85	40.1	56.99	56.56	61.33	51.94	50.67	50.42	69.7	69.83	62.18	62.26	71.47	56.02	PREDICTED: serine/threonine-protein kinase SRK2A-like [Gossypium raimondii]	Environmental Information Processing;Environmental Information Processing	Signal transduction;Signal transduction	ko04075//Plant hormone signal transduction;ko04016//MAPK signaling pathway - plant	K14498;K14498	-	-	-	-
Gh_D08G271900	2.35	2.63	2.27	9.32	6.34	8.02	12.49	5.6	3.97	10.76	7.34	10.58	3.14	6.95	5.47	42.06	34.57	19.28	16.8	13.53	9.71	13.84	18.7	18.17	5.35	6.91	8.38	23.47	15.45	16.49	4.98	4.35	5.97	10.44	7.44	11.56	PREDICTED: protein phosphatase 2C 77-like isoform X1 [Gossypium hirsutum]	Environmental Information Processing;Environmental Information Processing	Signal transduction;Signal transduction	ko04075//Plant hormone signal transduction;ko04016//MAPK signaling pathway - plant	K14497;K14497	-	-	-	-
Gh_A09G171100	136.06	125.86	133.37	105.33	96.13	104.98	103.7	78.33	80.85	86.66	79.99	87.49	77.53	83.97	83.96	136.99	134.92	134.45	172.63	131.59	146.05	193.89	210.78	243.89	107.86	102.33	83.04	130.86	105.63	137.66	112.09	91.32	133.87	113.66	91.42	125.82	PREDICTED: peroxidase 21-like [Gossypium hirsutum]	Metabolism;Metabolism;Metabolism	Global and overview maps;Global and overview maps;Biosynthesis of other secondary metabolites	ko01100//Metabolic pathways;ko01110//Biosynthesis of secondary metabolites;ko00940//Phenylpropanoid biosynthesis	K00430;K00430;K00430	GO:0044444//cytoplasmic part	GO:0003824//catalytic activity;GO:0043169//cation binding;GO:0046906//tetrapyrrole binding	GO:0006950//response to stress;GO:0009620//response to fungus;GO:0042743//hydrogen peroxide metabolic process;GO:0044710//single-organism metabolic process	-
Gh_A01G084000	0.99	1.04	1.76	1.6	0.76	0.61	1.11	1.08	0.74	0.56	0.97	1.15	0.85	2.59	2.25	7.71	8.66	4.19	4.01	2.67	2.76	2.1	3.12	4.48	2.31	1.98	1.99	2.32	1.24	2.15	1.39	1.04	1.23	1.13	0.73	1.46	PREDICTED: mitogen-activated protein kinase kinase kinase 3-like [Gossypium hirsutum]	Environmental Information Processing	Signal transduction	ko04016//MAPK signaling pathway - plant	K20716	-	GO:0004672//protein kinase activity;GO:0032550//purine ribonucleoside binding	GO:0006464//cellular protein modification process;GO:0006796//phosphate-containing compound metabolic process	-
Gh_A02G046400	93.25	89.93	96.93	86.74	81.78	78.13	76.97	78.39	78.43	66.1	60.88	57.97	75.71	75.12	99.85	50.52	46.73	51.36	47.85	48.7	59.97	34.9	28.05	23.6	87.98	73.57	71.96	57.64	46.56	58.49	80.17	59.24	46.67	63.1	52.63	54.93	malate dehydrogenase [Gossypium hirsutum]	Metabolism;Metabolism;Metabolism;Metabolism;Metabolism;Metabolism;Metabolism;Metabolism	Global and overview maps;Global and overview maps;Global and overview maps;Amino acid metabolism;Carbohydrate metabolism;Energy metabolism;Carbohydrate metabolism;Carbohydrate metabolism	ko01100//Metabolic pathways;ko01110//Biosynthesis of secondary metabolites;ko01200//Carbon metabolism;ko00270//Cysteine and methionine metabolism;ko00620//Pyruvate metabolism;ko00710//Carbon fixation in photosynthetic organisms;ko00630//Glyoxylate and dicarboxylate metabolism;ko00020//Citrate cycle (TCA cycle)	K00025;K00025;K00025;K00025;K00025;K00025;K00025;K00025	-	GO:0016615//malate dehydrogenase activity	GO:0005975//carbohydrate metabolic process;GO:0006101//citrate metabolic process;GO:0043648//dicarboxylic acid metabolic process	-
Gh_D13G066800	16.5	13.68	15.32	18.1	16.18	15.92	15.82	15.64	15.54	15.36	13.2	14.38	14.7	12.7	19.34	8.84	9.9	11.16	8.93	10.07	11.32	9.52	8.4	7.35	17.18	15.55	14.35	10.98	10.51	10.73	14.94	12	11.66	11.13	10.24	9.5	PREDICTED: probable succinyl-CoA ligase [ADP-forming] subunit alpha, mitochondrial [Gossypium hirsutum]	Metabolism;Metabolism;Metabolism;Metabolism;Metabolism	Global and overview maps;Global and overview maps;Global and overview maps;Carbohydrate metabolism;Carbohydrate metabolism	ko01100//Metabolic pathways;ko01110//Biosynthesis of secondary metabolites;ko01200//Carbon metabolism;ko00020//Citrate cycle (TCA cycle);ko00640//Propanoate metabolism	K01899;K01899;K01899;K01899;K01899	-	-	-	-
Gh_D02G039400	446.25	469.51	439.9	647.54	588.68	534.26	616.1	579.88	700.28	526.72	422.11	495.65	214.01	305.09	247.7	211.04	242.35	231.08	197.81	285.65	232.68	220.07	296.62	306.28	346.81	373.42	354.11	229.69	236.91	240.38	203.37	173.16	248.06	361.51	291.03	349.61	PREDICTED: probable glutathione S-transferase [Gossypium hirsutum]	Metabolism;Metabolism	Global and overview maps;Metabolism of other amino acids	ko01100//Metabolic pathways;ko00480//Glutathione metabolism	K00799;K00799	-	-	-	-
Gh_A02G033900	141.83	155.96	162.4	174.35	154.08	174.31	206.84	188.09	221.36	135.99	141.72	135.45	85.85	105.87	72.63	40.43	76.09	45.69	48.57	64.21	53.7	52.01	79.82	55.96	102.61	107.92	103.53	68.02	81.97	52.96	48.84	43.36	64.39	87.48	64.88	72.93	PREDICTED: probable glutathione S-transferase [Gossypium hirsutum]	Metabolism;Metabolism	Global and overview maps;Metabolism of other amino acids	ko01100//Metabolic pathways;ko00480//Glutathione metabolism	K00799;K00799	-	-	-	-
Gh_D13G175200	758.06	730.63	743.71	1000.32	826.05	768.84	1499.35	1184.91	1474.4	751.26	669.21	701.62	272.99	572.99	307.61	128.75	313.99	125.56	124.45	155.63	126.56	153.53	381.64	309.89	538.26	695.22	412.75	248.99	263.72	206.74	137.19	90.74	168.94	422.14	399.13	343.31	PREDICTED: probable glutathione S-transferase [Gossypium hirsutum]	Metabolism;Metabolism	Global and overview maps;Metabolism of other amino acids	ko01100//Metabolic pathways;ko00480//Glutathione metabolism	K00799;K00799	-	GO:0003824//catalytic activity	-	-
